# Supplementary material for: Analysis of the Healthy Platelet Proteome Identifies a New Form of Domain-Specific O-Fucosylation
Source: Mol Cell Proteomics. 2024 Jan 16;23(2):100717. doi: 10.1016/j.mcpro.2024.100717 (PMC10879016; doi:10.1016/j.mcpro.2024.100717)
Supplement: Supplemental File 1 — Platelet releasate database for open search with decoys. [file mmc1.zip]

Archive with 1 entries (1 files):
- mcpro_100717_Suplementary File 1 - Platelet releasate database.fasta_mmc1.fasta
