# Supplementary material for: Analysis of the Healthy Platelet Proteome Identifies a New Form of Domain-Specific O-Fucosylation
Source: Mol Cell Proteomics. 2024 Jan 16;23(2):100717. doi: 10.1016/j.mcpro.2024.100717 (PMC10879016; doi:10.1016/j.mcpro.2024.100717)
Supplement: Supplemental Table S1 — Platelet lysate and releasate proteome quantification data table. [file mmc3.xlsx]

## Sheet: Table S1
Protein.IDs	Protein.names	Gene.names	Releasate Log2 Fold Change (HIGH Thrombin/Resting)	Releasate -Log10(P) (HIGH Thrombin/Resting)	Lysate Log2 Fold Change (HIGH Thrombin/Resting)	Lysate -Log10(P) (HIGH Thrombin/Resting)	Releasate Log2 Fold Change (LOW Thrombin/Resting)	Releasate -Log10(P) (LOW Thrombin/Resting)	Lysate Log2 Fold Change (LOW Thrombin/Resting)	Lysate -Log10(P) (LOW Thrombin/Resting)	Razor...unique.peptides.MW_EXP1_LYS_0.2UmL_AD	Razor...unique.peptides.MW_EXP1_LYS_0.2UmL_FP	Razor...unique.peptides.MW_EXP1_LYS_0.2UmL_MG	Razor...unique.peptides.MW_EXP1_LYS_0.2UmL_MW	Razor...unique.peptides.MW_EXP1_LYS_0.2UmL_PC	Razor...unique.peptides.MW_EXP1_LYS_NONACT_AD	Razor...unique.peptides.MW_EXP1_LYS_NONACT_FP	Razor...unique.peptides.MW_EXP1_LYS_NONACT_MG	Razor...unique.peptides.MW_EXP1_LYS_NONACT_MW	Razor...unique.peptides.MW_EXP1_LYS_NONACT_PC	Razor...unique.peptides.MW_EXP1_PLASMA_NA_AD	Razor...unique.peptides.MW_EXP1_PLASMA_NA_FP	Razor...unique.peptides.MW_EXP1_PLASMA_NA_MG	Razor...unique.peptides.MW_EXP1_PLASMA_NA_MW	Razor...unique.peptides.MW_EXP1_PLASMA_NA_PC	Razor...unique.peptides.MW_EXP1_REL_0.2UmL_AD	Razor...unique.peptides.MW_EXP1_REL_0.2UmL_FP	Razor...unique.peptides.MW_EXP1_REL_0.2UmL_MG	Razor...unique.peptides.MW_EXP1_REL_0.2UmL_MW	Razor...unique.peptides.MW_EXP1_REL_0.2UmL_PC	Razor...unique.peptides.MW_EXP1_REL_NONACT_AD	Razor...unique.peptides.MW_EXP1_REL_NONACT_FP	Razor...unique.peptides.MW_EXP1_REL_NONACT_MG	Razor...unique.peptides.MW_EXP1_REL_NONACT_MW	Razor...unique.peptides.MW_EXP1_REL_NONACT_PC	Razor...unique.peptides.MW_EXP2_LYS_0.025UmL_FP	Razor...unique.peptides.MW_EXP2_LYS_0.025UmL_JOS	Razor...unique.peptides.MW_EXP2_LYS_0.025UmL_MG	Razor...unique.peptides.MW_EXP2_LYS_0.025UmL_MW	Razor...unique.peptides.MW_EXP2_LYS_0.025UmL_SM	Razor...unique.peptides.MW_EXP2_LYS_0.025UmL_YK	Razor...unique.peptides.MW_EXP2_LYS_ADP_FP	Razor...unique.peptides.MW_EXP2_LYS_ADP_JOS	Razor...unique.peptides.MW_EXP2_LYS_ADP_MG	Razor...unique.peptides.MW_EXP2_LYS_ADP_MW	Razor...unique.peptides.MW_EXP2_LYS_ADP_SM	Razor...unique.peptides.MW_EXP2_LYS_ADP_YK	Razor...unique.peptides.MW_EXP2_LYS_NONACT_FP	Razor...unique.peptides.MW_EXP2_LYS_NONACT_JOS
P13798	Acylamino-acid-releasing enzyme	APEH	-0.785809	4.20923	0.14536	0.00138095	-0.737882	4.60062	-0.137978	0.438035	19	17	18	18	18	17	13	17	20	17	1	1	1	1	0	11	13	11	13	9	16	20	17	14	17	13	10	12	11	11	10	9	8	9	9	10	10	12	10
P04085;P04085-a;P04085-87-211;P04085-2	Platelet-derived growth factor subunit A	PDGFA	3.51162	3.94586	NA	NA	1.24669	2.24578	NA	NA	1	1	1	0	1	3	4	4	3	4	1	1	0	1	0	7	7	7	7	7	6	4	4	5	4	0	1	0	0	1	1	2	1	1	1	1	2	1	1
P07195;Q6ZMR3;P07864	L-lactate dehydrogenase B chain	LDHB	-0.849341	3.85448	0.0564665	0.0633065	-0.509713	1.14844	0.132638	1.21119	22	22	22	23	23	21	21	22	22	21	3	6	6	2	2	15	18	22	18	18	19	21	20	21	23	18	20	20	19	20	20	21	21	20	19	20	21	19	19
P02671-20-35	Fibrinogen alpha chain;Fibrinopeptide A;Fibrinogen alpha chain	FGA	3.01649	3.74333	-2.73152	3.34119	1.61494	3.22152	-1.49548	2.52095	1	1	1	1	1	1	1	1	1	1	1	1	1	1	1	1	1	1	1	1	1	1	1	1	1	1	1	1	1	1	1	1	1	1	1	1	1	1	1
P25325-2;P25325	3-mercaptopyruvate sulfurtransferase	MPST	-0.920487	3.74265	0.148303	0.338611	-1.62001	1.50122	-0.105072	0.0401248	11	14	14	12	12	13	13	12	14	14	0	0	1	0	0	7	11	8	11	9	9	13	14	11	14	11	9	11	11	10	10	10	11	11	11	10	11	11	11
P55072	Transitional endoplasmic reticulum ATPase	VCP	-0.800787	3.70249	-0.111878	0.408974	-0.963475	1.15854	0.0616531	0.843453	50	54	56	48	55	57	51	54	53	51	1	3	2	4	0	30	43	43	39	42	43	51	50	45	50	44	45	45	45	46	47	45	44	45	46	44	41	42	44
P07996-19-1170;P07996;P07996-2	Thrombospondin-1	THBS1	2.2101	3.59115	-2.06366	2.65391	1.65594	5.20055	-1.82152	2.27866	69	74	77	70	80	85	86	90	86	90	17	32	19	24	15	97	110	107	99	105	97	89	90	101	89	63	57	58	60	71	57	74	75	75	74	73	74	74	70
P14550	Alcohol dehydrogenase [NADP(+)]	AKR1A1	-0.83178	3.5858	-0.06194	0.26499	NA	NA	0.137586	0.337009	17	15	16	14	17	15	17	16	16	14	0	0	0	0	0	6	15	10	10	6	14	17	13	11	15	9	6	9	8	10	8	8	9	9	10	10	7	8	9
Q6UX71;Q6UX71-2;Q6UX71-3	Plexin domain-containing protein 2	PLXDC2	2.18456	3.52809	0.00229591	1.27222	0.872264	1.45	-0.152118	0.680301	12	10	12	12	11	11	10	12	11	12	6	3	4	4	3	14	15	12	14	15	13	10	10	8	12	9	6	9	9	9	8	10	9	9	10	8	9	8	8
P04439	HLA class I histocompatibility antigen, A-3 alpha chain	HLA-A	-0.93668	3.44846	0.136801	0.381085	-1.36033	1.07344	0.183945	0.0140178	11	14	17	18	21	10	12	17	18	20	3	4	3	2	2	7	9	10	12	14	8	12	16	16	17	13	20	18	19	11	17	13	19	16	18	10	15	11	22
Q04760;Q04760-2	Lactoylglutathione lyase	GLO1	-1.15183	3.38594	0.228039	0.756848	-0.650773	1.03879	0.0346841	0.0607935	11	11	11	11	11	10	11	11	12	12	0	0	2	0	0	6	10	6	7	7	11	13	11	9	11	7	7	8	10	6	8	7	6	7	7	6	7	7	7
P02765;P02765-341-367	Alpha-2-HS-glycoprotein;Alpha-2-HS-glycoprotein chain A;Alpha-2-HS-glycoprotein chain B	AHSG	0.777495	3.34957	-1.83173	2.22762	0.0472389	0.514122	-0.439134	0.335243	4	6	4	3	6	8	7	7	7	7	10	10	9	10	10	11	12	15	11	11	12	12	11	16	12	6	2	4	4	5	3	5	3	2	7	6	3	5	5
P12429	Annexin A3	ANXA3	-0.90104	3.28304	0.0591702	0.0493409	-0.598914	1.18399	0.18147	0.57503	18	17	19	16	18	17	17	19	16	18	2	1	1	1	1	13	15	12	15	12	13	18	19	15	19	15	17	16	15	14	15	18	15	17	13	15	15	15	13
P13489	Ribonuclease inhibitor	RNH1	-1.24871	3.28089	-0.257898	0.0584452	-0.830989	1.32482	-0.131574	0.0263229	23	21	25	22	25	16	24	20	24	24	0	2	2	0	0	7	16	16	13	13	18	23	19	12	21	22	18	18	20	18	20	21	20	19	19	18	16	19	18
P23528	Cofilin-1	CFL1	-0.995644	3.28023	0.242482	0.258704	-0.831732	1.60052	0.0963206	0.603369	28	26	26	25	27	26	25	25	27	27	6	11	8	8	7	14	23	23	18	21	23	25	23	23	23	22	21	23	20	21	22	20	22	20	22	21	19	20	21
P02675-31-44	Fibrinogen beta chain;Fibrinopeptide B;Fibrinogen beta chain	FGB	2.57002	3.2686	-1.54877	2.07642	1.02511	3.47597	-1.09528	2.15342	1	1	1	1	1	1	1	1	1	1	1	1	1	1	1	1	1	1	1	1	1	1	1	1	1	1	1	1	1	1	1	1	1	1	1	1	1	1	1
P09211	Glutathione S-transferase P	GSTP1	-1.20363	3.20765	-0.0166532	0.223923	-0.632703	1.8538	-0.0294434	0.0833568	13	14	12	13	13	14	13	12	13	14	1	0	0	1	0	11	12	12	11	11	12	13	12	12	12	11	10	10	10	11	10	11	10	11	11	11	10	9	12
P01344-d;P01344-25-91	Insulin-like growth factor II;Insulin-like growth factor II;Insulin-like growth factor II Ala-25 Del;Preptin	IGF2	1.8873	3.17417	NA	NA	NA	NA	NA	NA	0	0	0	0	0	0	1	1	1	1	1	1	1	1	1	1	1	1	1	1	1	1	1	1	1	0	0	0	0	0	0	0	0	0	0	0	0	0	0
Q13510-22-142	Acid ceramidase;Acid ceramidase subunit alpha;Acid ceramidase subunit beta	ASAH1	3.01048	3.14237	NA	NA	NA	NA	NA	NA	1	1	2	1	1	2	1	0	1	1	0	0	0	0	0	1	2	2	1	2	1	2	1	1	1	1	0	1	1	1	1	1	1	1	1	1	1	1	0
Q9Y608-4;Q9Y608-2	Leucine-rich repeat flightless-interacting protein 2	LRRFIP2	-0.957445	3.13869	-0.0605087	0.486028	NA	NA	0.282686	1.05818	16	17	18	18	23	21	15	14	19	18	0	0	1	0	1	3	13	9	7	8	6	19	16	10	15	14	12	13	15	12	12	10	13	13	13	15	15	12	13
P67936-2;Q2TAC2-2;Q2TAC2	Tropomyosin alpha-4 chain	TPM4	-0.928693	3.1232	0.0238926	0.0455461	-0.218144	0.675965	-0.0125166	0.196737	27	26	25	26	27	27	24	25	26	25	4	9	8	8	4	17	27	26	18	21	24	26	28	24	24	26	27	27	25	33	26	25	26	22	26	25	25	26	28
P55786;P55786-2;A6NEC2;A6NEC2-2;A6NEC2-3	Puromycin-sensitive aminopeptidase	NPEPPS	-0.568077	3.12108	0.0968888	0.0424308	-0.75424	2.19196	0.0598274	0.35134	39	40	37	41	40	37	33	38	39	36	0	0	1	0	1	14	23	14	17	25	26	34	33	20	36	23	22	24	25	24	23	22	22	24	24	23	22	22	24
Q08380-19-585;Q08380	Galectin-3-binding protein	LGALS3BP	2.71718	3.08518	-1.41909	1.60383	0.626831	0.418534	0.930343	0.624781	5	6	7	6	5	11	9	10	14	12	11	14	10	14	10	16	16	17	17	17	18	17	12	16	12	2	2	1	1	3	2	3	3	2	3	3	2	3	1
P43487-2;P43487;Q9C010;Q9C010-2	Ran-specific GTPase-activating protein	RANBP1	-1.25134	3.07714	-0.0277109	0.174829	-1.16107	0.63823	0.0633551	0.220791	7	8	7	6	8	8	6	7	7	7	1	0	1	1	0	1	6	5	3	3	5	8	7	6	7	5	6	6	4	5	7	6	7	7	7	5	5	5	7
P62937-1-165;P62937;P62937-2-165	Peptidyl-prolyl cis-trans isomerase A;Peptidyl-prolyl cis-trans isomerase A, N-terminally processed	PPIA	-0.777133	3.07173	0.299451	1.471	-0.525933	1.92534	-0.0037576	0.396661	13	14	13	13	13	12	14	13	12	13	4	5	4	4	2	12	11	12	11	12	11	12	12	14	11	11	12	11	11	11	11	11	11	11	11	12	11	11	11
P22792-22-545;P22792	Carboxypeptidase N subunit 2	CPN2	1.00162	3.06049	NA	NA	0.457354	0.180819	NA	NA	0	1	0	0	1	0	2	2	0	2	13	12	12	11	12	11	10	8	9	9	11	10	7	9	8	0	0	0	0	0	0	0	0	1	0	1	0	0	0
P00492	Hypoxanthine-guanine phosphoribosyltransferase	HPRT1	-1.06414	3.04989	-0.0802625	0.107505	-0.528687	0.926231	-0.0559867	0.29301	13	12	11	13	13	12	12	12	13	13	0	0	0	0	0	6	6	6	9	7	9	13	12	7	13	9	7	8	8	7	8	8	7	9	10	10	7	8	8
P13501-a;P13501-24-91;P13501	C-C motif chemokine 5;RANTES(3-68);RANTES(4-68)	CCL5	2.53022	3.04865	-1.03995	2.3434	1.36742	4.33288	-1.78099	2.19652	5	3	4	5	5	6	4	5	4	4	2	0	0	1	1	8	8	9	8	8	8	8	7	9	8	5	6	7	6	7	6	7	7	7	8	8	6	8	6
O43508-2;O75888-105-250;O75888-5;O75888-4;O75888-2;O75888;O75888-3	Tumor necrosis factor ligand superfamily member 13	TNFSF13	3.01019	3.04194	NA	NA	NA	NA	NA	NA	0	0	0	0	0	1	0	1	0	1	0	0	0	0	0	3	3	3	2	3	3	2	2	3	3	0	0	0	0	0	0	1	1	0	1	1	1	1	0
Q92820-25-318;Q92820	Gamma-glutamyl hydrolase	GGH	4.04021	3.03857	-0.474426	1.34249	1.35836	2.30415	NA	NA	10	8	9	9	8	9	9	10	11	9	3	3	3	4	3	11	13	10	11	11	7	8	8	10	8	1	1	1	1	1	2	0	1	1	2	2	2	2	2
Q9Y3F4;Q9Y3F4-2	Serine-threonine kinase receptor-associated protein	STRAP	-0.860314	3.03429	0.00814869	0.103983	-0.875341	0.699866	0.208315	3.50052	15	17	18	17	18	18	17	15	16	18	0	0	1	0	0	4	13	9	9	9	10	15	17	9	13	16	15	16	17	16	13	16	13	15	16	15	14	16	17
Q5T2D2	Trem-like transcript 2 protein	TREML2	1.48882	3.024	NA	NA	NA	NA	NA	NA	2	2	3	2	0	2	2	2	2	0	0	0	0	0	0	2	1	2	1	1	1	2	2	1	1	2	1	2	2	2	1	2	1	0	0	2	1	2	0
P01127-2;P01127;P01127-a;P01127-82-190	Platelet-derived growth factor subunit B	PDGFB	3.04402	3.02017	-1.38303	2.14136	1.24057	4.20814	-1.09123	2.54213	4	4	4	6	5	5	7	6	7	7	1	0	0	0	1	8	10	9	9	10	9	8	7	9	7	2	1	2	2	4	2	4	5	3	3	4	4	4	5
P30101	Protein disulfide-isomerase A3	PDIA3	-0.71859	3.01509	0.0813399	0.0860049	-0.664641	1.78878	0.0368691	0.368819	42	39	41	41	45	45	39	37	41	40	3	6	4	4	2	33	38	35	30	34	35	39	39	36	37	37	38	37	36	37	37	35	38	38	37	36	34	35	35
Q99426;Q99426-2	Tubulin-folding cofactor B	TBCB	-1.2673	3.00773	0.0829291	0.659065	NA	NA	-0.075738	0.235317	9	7	8	8	8	8	8	7	8	8	0	0	0	0	0	1	8	6	3	3	5	10	10	4	8	7	5	5	6	6	5	6	6	5	6	6	7	7	5
P34096-29-147;P34096	Ribonuclease 4	RNASE4	1.26816	3.00637	NA	NA	NA	NA	NA	NA	0	0	0	0	0	0	0	0	0	0	2	0	1	0	0	4	4	5	5	5	5	5	4	5	3	0	0	0	0	0	0	0	0	0	0	0	0	0	0
P62328	Thymosin beta-4;Hematopoietic system regulatory peptide	TMSB4X	-0.243213	3.00596	0.223394	0.0693823	-0.414094	1.15349	0.246967	0.308119	9	9	10	9	10	10	10	10	7	9	3	3	2	2	2	9	9	9	10	9	10	9	9	9	10	10	10	9	9	10	8	10	10	10	10	10	10	10	10
O15145	Actin-related protein 2/3 complex subunit 3	ARPC3	-0.830935	2.97395	0.157814	0.953008	-0.610561	0.519451	-0.0378647	0.0723224	8	11	9	10	9	9	9	11	9	10	1	2	0	0	0	8	11	9	8	9	11	11	11	6	11	8	8	7	8	8	8	7	6	7	8	7	9	9	7
P17050	Alpha-N-acetylgalactosaminidase	NAGA	3.19084	2.96286	-0.580769	1.11119	1.47385	1.77919	0.00960931	0.0720481	6	5	6	5	7	7	5	5	6	5	0	0	0	0	0	5	9	8	7	8	3	5	5	1	4	2	2	3	3	4	4	3	3	3	3	4	3	2	3
P07237	Protein disulfide-isomerase	P4HB	-1.00132	2.94377	0.118405	0.34625	-0.864904	1.97362	-0.108028	0.490217	37	40	37	39	41	41	35	38	40	39	2	6	3	6	4	25	37	34	31	32	38	38	41	33	39	36	38	33	36	37	34	33	35	34	32	38	30	32	34
P10720-31-104;P10720-34-104;P10720	Platelet factor 4 variant;Platelet factor 4 variant(4-74);Platelet factor 4 variant(5-74);Platelet factor 4 variant(6-74)	PF4V1	2.75229	2.9256	-2.52207	2.24497	1.75601	2.54544	-2.03556	1.91404	1	1	1	1	1	1	1	1	1	1	0	0	0	0	0	1	1	2	1	1	1	1	1	2	1	1	1	1	1	1	1	1	1	1	1	1	1	1	1
P02751-1;P02751-3;P02751-8;P02751-32-2477;P02751;P02751-14;P02751-7;P02751-17;P02751-9;P02751-11;P02751-6;P02751-4;P02751-12;P02751-16;P02751-2;P02751-723-911;P02751-627-702;P02751-723-903	Fibronectin;Anastellin;Ugl-Y1;Ugl-Y2;Ugl-Y3	FN1	1.60123	2.9241	-1.28662	2.37861	0.628671	2.15158	-1.08219	2.32508	70	71	69	64	71	75	84	83	79	81	80	85	78	84	77	93	110	102	96	104	100	99	93	102	95	42	39	41	39	56	40	55	54	53	51	58	50	57	51
P14174-2-115;P14174	Macrophage migration inhibitory factor	MIF	-0.714059	2.91993	0.10568	0.800082	-0.352359	0.554198	-0.0426037	0.266058	3	3	3	3	3	3	2	3	2	3	0	0	0	0	0	3	3	2	3	2	2	3	3	3	3	3	3	3	3	2	2	3	2	2	3	2	3	3	2
P28065-2;P28065	Proteasome subunit beta type-9	PSMB9	-0.775926	2.91251	0.0427039	0.0756911	-1.1331	3.60428	-0.285364	0.315442	7	7	6	7	5	5	7	7	6	7	0	0	0	0	0	3	5	3	4	3	4	6	7	5	6	4	4	4	4	5	3	4	3	3	4	5	3	3	3
O95881	Thioredoxin domain-containing protein 12	TXNDC12	-1.05495	2.90703	0.128401	0.28848	-0.468929	1.01986	0.0716699	0.642058	7	7	7	7	6	7	7	7	6	7	1	1	1	2	1	1	5	2	3	3	5	5	6	4	6	6	4	4	3	4	4	3	3	5	5	4	3	4	3
P14543-29-1247;P14543;P14543-2	Nidogen-1	NID1	2.38246	2.89888	-1.1251	3.94565	1.40562	3.2268	-0.901757	2.61383	41	46	43	40	48	48	50	51	47	51	1	1	1	2	1	59	61	67	61	60	57	59	55	61	57	41	34	36	31	42	26	43	42	36	40	46	33	44	40
Q9H1B5-1-865;Q9H1B5;Q9H1B5-2	Xylosyltransferase 2	XYLT2	3.01049	2.89052	-3.20001	1.27392	NA	NA	NA	NA	3	3	3	2	1	8	8	13	6	13	0	0	0	1	0	16	18	21	15	17	18	16	16	18	16	0	0	0	0	0	0	0	0	0	1	1	0	0	1
P28799-18-593;P28799;P28799-2;P28799-3;P28799-g;P28799-518-573;P28799-d;P28799-281-336;P28799-b;P28799-123-179	Granulins;Acrogranin;Paragranulin;Granulin-1;Granulin-2;Granulin-3;Granulin-4;Granulin-5;Granulin-6;Granulin-7	GRN	3.05851	2.88546	-0.236503	0.214923	0.668373	1.40604	-0.675651	1.13713	5	5	4	5	6	6	4	5	6	4	0	2	2	0	1	7	8	7	7	8	5	6	5	3	4	4	4	4	5	3	4	4	3	4	3	3	4	5	5
P30405;P30405-2	Peptidyl-prolyl cis-trans isomerase F, mitochondrial	PPIF	-1.1633	2.88528	0.587423	0.242311	-0.666484	0.943402	0.248695	0.42191	9	9	8	9	9	10	9	8	9	9	0	0	1	0	0	6	6	6	4	7	7	8	7	6	7	10	8	8	10	10	10	10	8	8	10	10	10	9	9
P31431-19-198;P31431;P31431-2	Syndecan-4	SDC4	1.96018	2.87393	NA	NA	0.883905	2.31163	NA	NA	1	1	1	0	1	5	5	4	4	4	0	0	0	0	0	5	6	5	6	5	6	6	6	4	5	0	1	1	2	3	1	2	3	2	2	2	3	2	3
P53634;P53634-2;P53634-3	Dipeptidyl peptidase 1;Dipeptidyl peptidase 1 exclusion domain chain;Dipeptidyl peptidase 1 heavy chain;Dipeptidyl peptidase 1 light chain	CTSC	2.8126	2.87084	-0.443636	1.70128	1.35506	2.36951	-0.256105	1.52243	10	11	9	9	10	11	11	8	12	11	0	0	0	0	0	10	12	13	11	11	9	9	9	8	10	6	3	5	4	6	5	5	4	4	5	6	4	6	5
P02776-32-101;P02776;P02776-48-101	Platelet factor 4;Platelet factor 4, short form	PF4	2.26841	2.85827	-2.18736	4.26922	1.14053	2.27877	-1.85517	1.97408	8	7	9	8	10	10	11	10	11	11	4	4	4	4	4	10	12	11	13	13	11	11	9	12	9	7	6	6	6	8	6	8	8	8	8	9	8	8	8
P51452;P51452-2	Dual specificity protein phosphatase 3	DUSP3	-1.03738	2.85382	0.000101495	0.0755782	-0.730956	0.853956	0.19866	0.635238	9	9	8	9	11	10	10	8	9	10	0	0	0	0	0	3	7	7	6	6	6	10	10	8	8	6	7	6	6	7	6	6	6	7	6	7	6	7	6
P07737	Profilin-1	PFN1	-0.708934	2.83222	0.226081	0.301008	-0.75381	1.46716	0.202226	1.41649	19	19	19	17	19	19	19	17	16	15	8	10	6	8	6	15	16	18	15	14	16	17	16	19	15	17	13	15	16	17	15	15	14	15	17	16	15	14	16
P19876-35-107;P19876-39-107;P19876;P09341-40-107;P09341-39-107;P09341-38-107;P09341-35-107;P09341	C-X-C motif chemokine 3;GRO-gamma(5-73)	CXCL3	2.4674	2.83216	NA	NA	1.56573	3.53379	NA	NA	1	1	2	1	0	3	4	4	4	4	0	0	0	0	0	5	6	4	6	5	5	5	5	5	6	0	0	0	0	3	0	3	4	2	4	3	1	5	3
Q14112-31-1375;Q14112;Q14112-2	Nidogen-2	NID2	2.76624	2.82935	-1.5893	2.24961	1.02037	2.85454	-1.2596	0.956347	26	18	34	22	29	30	34	46	41	43	2	1	2	3	3	53	54	51	50	48	46	34	40	48	40	6	10	8	10	20	7	11	16	17	18	11	12	10	19
P50583	Bis(5-nucleosyl)-tetraphosphatase [asymmetrical]	NUDT2	-1.10079	2.82826	0.309504	0.0110889	NA	NA	0.0166966	0.035669	8	7	6	8	6	8	9	7	9	6	1	0	0	0	0	5	5	3	2	4	6	6	5	5	3	5	3	4	5	3	4	4	4	4	5	4	4	5	4
O75390	Citrate synthase, mitochondrial	CS	-1.10277	2.81505	-0.133827	0.496074	-1.14382	2.12238	-0.00817598	0.291277	20	20	16	19	20	20	20	18	20	17	1	0	0	0	0	6	12	9	12	8	13	18	16	10	20	14	14	15	14	13	13	16	15	14	15	13	14	13	15
P12259-29-2224;P12259;P12259-1574-2224;P12259-29-737;P12259-738-1573	Coagulation factor V;Coagulation factor V heavy chain;Coagulation factor V light chain	F5	2.00324	2.81422	-0.57902	2.74194	1.52312	4.40574	-0.300596	1.81629	68	76	75	67	78	71	81	74	72	76	38	43	39	46	49	88	96	92	88	93	82	84	80	83	82	56	49	51	46	49	49	58	56	55	51	47	55	59	53
Q9Y6C2-22-1016;Q9Y6C2;Q9Y6C2-2	EMILIN-1	EMILIN1	1.2256	2.80849	-0.377207	1.07485	1.1422	2.78908	-0.117684	0.626759	35	35	32	34	37	34	36	33	35	35	0	2	0	2	3	34	40	32	34	34	35	35	37	33	37	27	31	30	29	33	31	33	31	30	29	31	34	31	29
P26447	Protein S100-A4	S100A4	-1.07056	2.79672	-0.1167	2.4336	-0.599674	1.27357	0.126962	0.159139	5	4	5	4	6	6	5	5	5	5	0	1	0	1	0	6	5	6	6	6	6	5	6	6	6	6	5	6	6	5	6	4	5	5	5	5	5	5	5
P36959;Q9P0U4;Q9P0U4-2	GMP reductase 1	GMPR	-1.1584	2.79111	0.127116	1.47376	-1.29325	0.981411	0.0698025	0.801293	15	16	15	16	14	15	16	14	17	14	0	0	0	0	0	6	13	11	9	12	14	15	16	10	13	14	13	13	13	11	13	12	13	12	12	12	11	13	13
P00558;P00558-2;P07205	Phosphoglycerate kinase 1	PGK1	-0.949186	2.78958	0.167589	0.18733	-0.563476	2.26588	0.120744	0.579587	35	34	37	35	35	37	36	32	37	32	3	8	4	3	0	24	29	29	24	26	30	30	28	34	31	28	30	30	28	31	29	29	26	30	30	28	28	27	30
P60981;P60981-2	Destrin	DSTN	-1.68344	2.77598	0.0522619	1.40946	-1.3423	1.47514	0.0527497	0.406549	16	16	17	16	16	13	17	18	17	16	1	0	0	1	0	4	13	7	7	8	14	17	15	12	16	11	13	10	11	10	11	11	10	12	11	10	10	11	12
P05154-26-406;P05154	Plasma serine protease inhibitor	SERPINA5	1.32397	2.77586	NA	NA	0.401166	0.938844	NA	NA	0	0	0	0	0	0	0	0	0	0	8	9	11	11	10	11	9	9	13	11	9	10	4	9	9	0	0	0	0	0	1	0	0	0	0	0	0	0	0
Q9BRA2	Thioredoxin domain-containing protein 17	TXNDC17	-0.580076	2.73228	0.280504	2.2981	-0.81492	1.93392	0.0664835	0.137789	6	6	6	5	6	5	6	6	6	6	0	0	0	0	0	3	4	3	4	4	3	5	5	4	5	5	5	4	5	5	5	5	5	5	5	5	5	5	5
Q13526;O15428	Peptidyl-prolyl cis-trans isomerase NIMA-interacting 1	PIN1	-1.03494	2.71322	0.120086	0.901022	-1.17785	1.66513	0.389432	0.80492	7	5	7	7	6	7	7	5	7	6	0	1	0	0	0	3	5	3	2	4	4	7	6	6	6	4	4	7	6	6	5	3	5	5	5	3	5	6	3
O14618	Copper chaperone for superoxide dismutase	CCS	-1.78295	2.69943	-0.259766	0.172553	NA	NA	0.211873	0.593258	6	8	6	5	7	6	7	7	4	6	1	1	2	1	1	2	4	2	2	4	5	6	6	2	6	6	6	7	6	8	5	6	6	6	5	6	5	6	6
P07339;P07339-169-412;P07339-21-64	Cathepsin D;Cathepsin D light chain;Cathepsin D heavy chain	CTSD	3.15323	2.69931	-0.561655	1.89369	1.46562	2.00781	-0.328978	1.06297	14	15	14	14	13	15	15	15	16	14	0	0	1	2	1	16	21	19	16	19	18	18	18	14	14	10	6	12	8	5	6	9	10	7	12	11	7	10	9
P11117;P11117-2	Lysosomal acid phosphatase	ACP2	2.93054	2.68899	-0.409367	0.857781	1.46635	1.57459	-0.081646	0.296037	7	5	4	5	5	6	5	6	6	5	0	0	0	0	0	5	8	7	6	8	4	5	6	3	4	5	4	4	5	5	5	4	4	5	4	5	4	5	4
Q9H0R4;Q9H0R4-2	Haloacid dehalogenase-like hydrolase domain-containing protein 2	HDHD2	-2.07184	2.6559	0.0304642	0.213516	NA	NA	NA	NA	10	9	10	10	10	11	9	9	11	11	1	0	0	1	1	4	7	5	4	6	6	8	8	6	10	1	1	1	1	1	1	1	0	2	1	1	1	1	1
P06733;P06733-2	Alpha-enolase	ENO1	-0.551464	2.64611	0.052738	0.0449417	-0.364468	1.73404	0.117754	0.374853	32	33	34	32	37	39	32	32	32	34	7	10	5	4	2	36	36	35	35	35	38	37	39	39	38	36	33	35	33	35	32	35	35	33	33	34	33	34	34
Q96KP4;Q96KP4-2	Cytosolic non-specific dipeptidase	CNDP2	-0.904216	2.63924	0.157629	0.236594	-0.508556	2.03849	-0.120027	0.504214	27	28	28	28	26	25	27	27	28	28	3	1	1	1	2	15	21	15	16	17	19	26	24	16	26	15	14	13	15	14	14	14	13	16	14	15	14	15	17
P09497-2;P09497	Clathrin light chain B	CLTB	-1.04985	2.63477	0.205936	0.26395	NA	NA	-0.0171798	0.321452	6	7	6	5	6	6	6	6	6	5	1	1	1	1	1	3	7	6	2	5	3	7	8	5	6	8	10	8	8	7	9	7	8	9	7	6	8	9	9
P07602-17-524;P07602;P07602-2;P07602-3;P07602-405-486;P07602-275-310;P07602-311-390;P07602-60-142;P07602-17-59;P07602-143-194;P07602-393-404;P07602-487-524	Prosaposin;Saposin-A;Saposin-B-Val;Saposin-B;Saposin-C;Saposin-D	PSAP	3.43387	2.62529	-0.647143	1.04531	1.346	3.20088	-0.0641579	1.20613	17	11	18	12	11	18	16	20	17	19	0	1	2	1	0	20	25	25	20	24	21	16	19	16	15	4	7	5	6	8	5	6	9	10	7	9	7	6	11
Q8IVB4	Sodium/hydrogen exchanger 9	SLC9A9	-2.28754	2.61773	0.196543	0.562305	NA	NA	0.0551714	0.314238	9	10	10	9	10	6	10	9	10	9	0	0	0	0	0	1	3	2	1	1	3	6	6	1	6	5	4	4	4	4	4	3	5	4	4	3	3	3	2
P18669;P15259;Q8N0Y7	Phosphoglycerate mutase 1	PGAM1	-0.719627	2.61215	0.15466	0.58732	-0.940989	2.15833	-0.142713	0.159259	15	12	14	13	15	14	13	13	15	14	0	0	0	0	0	7	12	11	10	14	10	15	14	13	13	12	12	12	12	14	12	12	16	12	12	13	14	11	14
Q96SM3-21-734;Q96SM3	Probable carboxypeptidase X1	CPXM1	3.7771	2.61086	NA	NA	NA	NA	NA	NA	1	0	1	1	1	4	3	4	1	5	0	0	0	0	0	13	11	13	10	12	11	4	6	12	7	1	0	0	0	1	0	0	0	0	0	1	1	0	0
Q13162	Peroxiredoxin-4	PRDX4	-1.40015	2.60553	0.0296313	0.320783	-1.24996	1.35061	-0.266995	0.0506668	12	12	12	12	12	11	12	11	12	12	1	1	1	1	2	6	7	6	6	6	8	11	11	6	10	9	9	9	9	9	9	9	10	9	8	9	9	9	9
P10646-29-304;P10646;P10646-2	Tissue factor pathway inhibitor	TFPI	2.52093	2.60197	-0.913981	1.36506	NA	NA	-0.709175	1.6488	5	7	8	7	7	7	9	9	9	9	0	1	0	0	0	7	12	10	7	7	3	5	6	5	7	4	4	5	1	5	3	4	5	3	3	5	3	4	4
P50453	Serpin B9	SERPINB9	-1.54257	2.59153	0.0511402	0.0169524	-2.77044	1.56452	0.092254	0.0879726	18	19	18	18	20	20	19	18	18	18	0	1	0	0	0	5	12	9	7	10	13	19	22	12	18	17	18	18	20	19	14	19	20	16	19	19	17	17	17
O95865;O94760-2;O94760	N(G),N(G)-dimethylarginine dimethylaminohydrolase 2	DDAH2	-0.752051	2.58941	0.0070116	0.156581	NA	NA	0.00217064	0.0886518	6	8	7	8	8	7	7	7	7	7	1	1	1	0	1	2	5	5	1	4	5	6	7	4	8	5	8	7	5	5	7	8	8	7	7	6	4	6	6
Q9HAT2-24-523;Q9HAT2;Q9HAT2-2	Sialate O-acetylesterase	SIAE	2.84695	2.58507	-0.484505	2.07415	0.922904	2.78636	-0.0384284	0.227334	9	8	9	8	8	10	11	10	14	10	0	1	0	0	0	14	18	15	14	17	13	13	9	9	12	6	3	7	7	5	5	6	5	5	6	8	5	6	7
O43852-20-315;O43852;O43852-3;O43852-5;O43852-6;O43852-15;O43852-10;O43852-9;O43852-13;O43852-14;O43852-11;O43852-12	Calumenin	CALU	2.27421	2.57829	-0.76396	2.08674	1.3437	4.10994	-0.740416	2.56358	18	16	16	17	18	17	20	18	18	18	0	0	1	0	0	22	23	20	20	22	18	21	17	23	21	10	9	10	10	11	9	11	11	9	12	11	12	12	12
P09493-2			-0.672717	2.56907	-0.389096	0.204304	-0.684949	0.586202	0.281055	0.376687	3	3	3	3	3	3	2	2	2	2	0	0	0	0	0	2	2	2	2	2	2	3	3	3	3	3	3	3	3	3	3	3	3	3	3	3	3	3	3
Q15836	Vesicle-associated membrane protein 3	VAMP3	-0.90305	2.55853	-0.11849	0.0979108	NA	NA	-0.353089	0.500772	4	4	3	3	3	3	4	3	4	3	0	1	0	0	0	1	1	1	1	2	2	3	2	1	2	3	3	4	3	3	3	3	3	3	4	3	4	4	4
P40197	Platelet glycoprotein V	GP5	2.37392	2.55844	-0.56794	3.15183	1.20299	3.42909	-0.340209	1.74376	19	19	19	18	22	23	20	20	21	21	4	3	4	2	0	23	25	23	21	24	22	21	20	22	20	20	20	20	21	18	20	20	20	21	19	20	21	20	20
P28838-2;P28838	Cytosol aminopeptidase	LAP3	-0.603463	2.55574	0.154201	1.14772	-0.79042	2.6063	-0.0981115	0.163949	24	25	25	24	28	27	25	24	25	25	0	0	0	0	0	10	18	12	14	12	19	26	25	21	27	15	18	18	18	18	17	18	18	16	16	15	17	17	17
P08236-2;P08236;P08236-3	Beta-glucuronidase	GUSB	2.83627	2.54803	-0.179121	0.524615	0.687659	0.719079	0.353294	0.166301	9	8	10	10	9	9	8	10	8	10	0	0	0	0	0	7	13	12	8	12	5	7	8	1	9	5	4	5	3	4	2	4	5	1	4	3	3	2	4
P11277-2;P11277;P11277-3	Spectrin beta chain, erythrocytic	SPTB	-1.20113	2.53193	0.0236185	0.106357	-2.29226	1.7252	0.0167414	0.0565256	116	120	123	118	127	116	117	123	123	122	2	3	2	1	3	39	48	29	46	39	55	96	98	49	87	81	74	77	80	80	70	73	67	71	83	82	71	75	70
P31150	Rab GDP dissociation inhibitor alpha	GDI1	-0.889504	2.53079	0.151221	0.00234757	-0.796147	2.16829	0.0518273	0.0576834	19	20	19	19	20	20	17	19	19	19	2	1	2	0	0	15	20	20	17	20	20	22	22	19	21	12	13	13	16	16	12	13	11	13	11	14	11	13	14
Q16836-2;Q16836;Q16836-3	Hydroxyacyl-coenzyme A dehydrogenase, mitochondrial	HADH	-1.02215	2.52948	-0.0211001	0.71249	-1.25872	1.10593	-0.0996929	0.102721	10	12	10	10	11	11	13	10	12	12	0	1	0	1	0	6	10	6	5	7	7	12	12	7	11	7	9	9	8	11	10	9	9	8	9	8	8	9	9
Q14766;Q14766-24-1721;Q14766-2;Q14766-1-23;Q9NS15-2;Q9NS15-44-1303;Q9NS15	Latent-transforming growth factor beta-binding protein 1	LTBP1	2.20131	2.52828	-0.891155	1.57403	1.48202	4.81842	-0.498404	1.65866	68	70	70	69	72	69	72	73	73	70	3	8	1	1	1	79	81	75	79	77	78	74	70	68	76	57	52	57	55	58	53	60	60	58	59	59	60	58	59
P46976-2;P46976;P46976-3	Glycogenin-1	GYG1	-0.992755	2.52461	-0.0514305	0.164422	-1.09938	1.18557	0.0309764	0.122603	6	7	6	7	6	5	8	6	6	6	0	0	0	0	0	2	6	4	5	2	5	6	4	5	5	5	5	5	5	6	5	5	5	5	5	5	4	5	5
P68363;P68363-2	Tubulin alpha-1B chain	TUBA1B	-0.995708	2.50719	0.0228028	0.632558	-0.180282	0.385915	0.154498	1.45351	33	30	31	31	36	34	29	32	31	30	10	19	12	14	7	24	31	31	24	29	28	32	33	29	32	27	28	27	27	27	28	27	28	27	27	26	27	25	25
P49908-20-381;P49908	Selenoprotein P	SEPP1	1.81221	2.50465	-1.81437	2.59297	0.741066	2.75165	NA	NA	1	1	1	1	1	2	2	2	1	2	7	8	8	8	8	7	9	9	6	7	8	6	5	7	7	1	0	1	0	1	0	1	2	1	2	1	1	1	1
Q12805-18-493;Q12805-2;Q12805-4;Q12805-3;Q12805;Q12805-5	EGF-containing fibulin-like extracellular matrix protein 1	EFEMP1	2.28241	2.50381	-0.9913	1.43872	1.21876	2.6704	-0.814128	0.604483	5	10	9	8	10	4	15	16	12	12	12	14	10	12	10	18	21	18	17	18	15	16	13	13	16	4	3	4	1	8	4	7	5	5	7	7	7	6	5
P26641;P26641-2	Elongation factor 1-gamma	EEF1G	-0.729325	2.48706	-0.217463	0.579645	-0.72924	0.841741	-0.0425451	0.150453	20	22	21	21	23	20	20	23	21	21	1	1	2	1	2	10	15	11	11	14	11	21	21	12	24	16	15	16	15	15	15	14	14	15	15	15	15	15	15
Q9Y251-2;Q9Y251;Q9Y251-3;Q9Y251-158-543;Q9Y251-4;Q9Y251-36-109;Q9Y251-110-157	Heparanase;Heparanase 8 kDa subunit;Heparanase 50 kDa subunit	HPSE	2.95042	2.48175	-0.68054	2.11185	1.50158	2.42129	-0.247067	2.1964	17	17	18	17	16	20	20	18	19	18	0	1	1	0	0	19	26	26	23	23	20	18	15	20	16	13	12	14	13	15	11	13	12	13	16	15	13	13	14
Q92854;Q92854-2	Semaphorin-4D	SEMA4D	2.65765	2.48135	-0.443167	0.907325	NA	NA	-0.563235	1.21414	13	11	11	10	11	11	12	9	12	13	0	1	0	1	0	13	17	14	12	17	8	11	11	3	14	4	8	6	4	3	7	4	5	3	6	8	6	6	4
Q9UBQ6-1-330;Q9UBQ6	Exostosin-like 2;Processed exostosin-like 2	EXTL2	1.74457	2.48081	NA	NA	NA	NA	NA	NA	0	0	0	0	0	0	0	0	0	0	0	0	0	0	0	6	6	3	4	4	5	3	2	3	3	0	0	0	0	0	0	0	0	0	0	0	0	0	0
P31948;P31948-2;P31948-3	Stress-induced-phosphoprotein 1	STIP1	-0.892409	2.47712	0.0580753	0.255977	-0.893912	0.513958	-0.0441929	0.407838	33	34	35	32	41	38	34	31	37	33	1	1	1	1	0	11	32	24	18	21	26	41	35	27	37	30	31	32	29	29	30	31	26	30	29	28	29	31	30
O15372	Eukaryotic translation initiation factor 3 subunit H	EIF3H	1.60215	2.47073	0.00597898	0.158712	NA	NA	-0.157517	0.75899	4	6	5	4	4	3	4	4	1	5	0	0	0	0	0	1	1	1	2	1	1	1	2	2	3	3	1	3	3	2	1	3	2	2	2	2	1	2	1
P07225-42-676;P07225	Vitamin K-dependent protein S	PROS1	2.20773	2.46755	-2.6901	2.32233	1.09097	3.1175	-1.50536	1.8372	14	16	18	13	17	22	23	25	22	23	26	23	24	24	25	34	38	37	33	36	36	30	30	33	29	15	7	12	13	19	15	18	18	18	20	21	18	19	16
O14773;O14773-2	Tripeptidyl-peptidase 1	TPP1	2.34387	2.46133	-0.883101	1.86428	1.3771	3.14835	0.0811185	0.0988131	6	5	7	5	5	6	7	9	8	9	1	1	1	1	1	13	13	10	11	13	11	11	11	5	12	3	3	4	3	2	3	3	5	4	3	3	4	3	3
P25788-2;P25788	Proteasome subunit alpha type-3	PSMA3	-0.816861	2.45752	0.254452	2.1452	-0.594395	1.69982	-0.0356096	0.0242335	10	8	11	9	13	12	11	8	11	9	0	0	0	2	0	6	9	9	7	8	6	9	7	6	9	8	8	9	9	8	10	9	10	9	8	8	9	10	9
P07741;P07741-2	Adenine phosphoribosyltransferase	APRT	-0.608674	2.45703	-0.0808236	0.0947267	-0.374114	0.876776	0.232274	1.88976	13	12	12	13	13	12	11	11	11	11	0	0	0	0	0	6	14	11	13	12	13	15	13	9	15	9	11	11	10	12	11	11	12	11	11	10	10	11	11
O60568-25-738;O60568	Procollagen-lysine,2-oxoglutarate 5-dioxygenase 3	PLOD3	3.21899	2.45225	-0.581169	0.648076	NA	NA	-0.247238	0.404503	10	9	9	5	10	9	10	10	10	11	1	1	0	1	0	14	22	19	16	17	12	13	11	14	16	2	1	2	1	1	3	1	3	1	0	1	3	3	1
P04275;P04275-764-2813;P04275-23-763;P04275-2	von Willebrand factor;von Willebrand antigen 2	VWF	1.47782	2.45008	-0.473986	0.980749	1.16412	3.54088	-0.0873989	1.71002	119	120	125	114	133	115	132	135	125	131	25	20	15	38	27	134	153	151	138	147	139	140	141	129	142	99	99	100	88	106	99	110	114	112	103	106	99	110	100
P63261	Actin, cytoplasmic 2;Actin, cytoplasmic 2, N-terminally processed	ACTG1	-0.968339	2.44978	0.0135857	0.186083	-0.903819	1.36688	-0.291407	0.399839	1	1	1	1	1	1	1	1	1	1	1	1	1	1	0	1	1	1	1	1	1	1	1	1	1	1	1	1	1	1	1	1	1	1	1	1	1	1	1
P49767;P49767-228-419;P49767-112-227	Vascular endothelial growth factor C	VEGFC	2.34587	2.43981	-4.3043	2.49542	1.75626	4.33691	NA	NA	4	1	2	1	3	6	9	10	7	8	0	0	0	0	0	14	14	15	15	14	14	10	7	13	10	0	0	1	0	5	1	3	5	7	4	5	6	4	3
P68371	Tubulin beta-4B chain	TUBB4B	-1.16529	2.43564	0.0768094	0.959821	-0.564012	0.836448	-0.107218	0.114389	22	21	22	21	23	24	21	22	21	20	2	4	6	2	3	18	21	21	17	20	19	20	22	21	20	18	20	20	17	18	19	18	18	18	17	19	18	16	19
P35625-24-211;P35625	Metalloproteinase inhibitor 3	TIMP3	3.0961	2.43463	-1.16383	1.36588	NA	NA	NA	NA	3	2	2	3	2	2	5	4	4	3	0	1	0	0	0	9	10	8	9	9	9	5	8	1	4	3	2	0	2	4	4	5	3	3	5	1	5	2	4
P24666;P24666-3;P24666-4	Low molecular weight phosphotyrosine protein phosphatase	ACP1	-0.692878	2.43129	0.121808	0.697962	-0.913977	2.80185	0.1265	1.26502	9	9	8	9	10	8	8	8	9	8	0	0	0	0	0	6	7	6	9	9	8	11	11	9	11	7	7	7	6	7	7	7	6	7	6	7	6	7	7
Q99497	Protein deglycase DJ-1	PARK7	-0.696398	2.42841	-0.0328187	0.0929132	-0.544762	2.34756	0.347315	1.44736	18	18	19	18	18	18	16	19	19	18	2	2	0	1	0	13	18	20	15	17	16	18	19	19	18	19	18	17	19	18	18	19	18	19	17	19	18	19	19
P10619-2;P10619	Lysosomal protective protein;Lysosomal protective protein 32 kDa chain;Lysosomal protective protein 20 kDa chain	CTSA	2.18582	2.42841	-0.629635	1.99869	0.983354	2.55752	-0.235897	1.72294	11	9	10	10	11	13	13	13	12	14	0	1	0	0	1	14	14	16	13	15	12	14	11	12	12	7	4	7	8	8	7	7	7	6	8	9	8	7	9
P16278;P16278-3;P16278-2;Q6UWU2-2;Q6UWU2-28-654;Q6UWU2	Beta-galactosidase	GLB1	3.47918	2.4277	-0.714695	2.65265	1.71663	1.338	-0.292802	0.628833	13	11	12	13	13	14	13	12	13	12	0	0	0	0	0	13	16	17	13	15	10	13	13	6	13	6	2	5	5	3	5	5	4	4	6	4	5	4	5
P30153;P30154-4;P30154;P30154-2;P30154-5;P30154-3	Serine/threonine-protein phosphatase 2A 65 kDa regulatory subunit A alpha isoform	PPP2R1A	-1.33415	2.42549	0.0814697	0.176722	-2.09156	1.09766	0.0770416	0.0148964	28	27	26	28	30	28	26	26	29	27	2	3	0	1	0	10	20	9	15	15	15	28	26	12	24	23	23	22	23	23	22	23	23	24	22	20	24	22	22
O00231;O00231-2	26S proteasome non-ATPase regulatory subunit 11	PSMD11	-0.809777	2.42363	-0.0350436	0.0784786	-0.21112	0.285908	-0.177006	0.740099	22	21	20	22	21	19	21	23	20	19	0	0	0	0	1	3	10	6	6	5	7	16	16	6	13	10	10	12	10	10	9	10	12	12	11	11	11	11	8
P48507;P48507-2	Glutamate--cysteine ligase regulatory subunit	GCLM	-2.16752	2.40763	0.0698821	0.177431	NA	NA	-0.153717	0.272091	6	8	6	7	6	6	7	6	6	7	0	1	0	0	0	2	4	4	2	2	2	7	6	3	5	7	6	7	8	6	7	8	7	7	7	6	7	8	8
P31947-2;P31947-1-248;P31947	14-3-3 protein sigma	SFN	-0.822734	2.39897	-0.20105	1.70149	-0.486329	1.74715	0.012948	0.114257	1	2	6	2	1	1	1	2	1	1	0	0	0	0	0	1	2	3	1	2	1	3	2	2	2	1	1	1	1	1	1	1	1	1	1	1	1	1	1
Q9UQ80;Q9UQ80-2	Proliferation-associated protein 2G4	PA2G4	-0.680186	2.39519	0.0342575	0.233857	-0.821301	2.10316	0.0608834	0.582178	21	18	16	20	20	17	14	17	17	19	0	0	0	0	0	7	14	8	14	12	11	18	19	10	21	14	14	13	13	14	11	13	13	12	13	13	11	12	12
P09486-18-303;P09486	SPARC	SPARC	1.3242	2.39064	-3.45573	2.33154	1.09355	1.64365	-2.17707	2.16747	14	12	14	13	13	14	16	17	17	17	3	6	2	5	0	16	19	18	18	16	18	17	17	20	18	10	9	9	10	14	9	12	13	11	13	14	14	14	12
O00299	Chloride intracellular channel protein 1	CLIC1	-0.705262	2.39053	0.0509706	0.300368	-0.60615	1.67062	-0.0301773	0.170603	19	17	20	19	22	20	18	17	20	18	2	5	4	1	1	13	17	15	15	15	16	17	19	16	18	17	16	14	17	18	17	16	16	15	17	18	16	16	15
Q14118;Q14118-30-653;Q14118-654-895	Dystroglycan;Alpha-dystroglycan;Beta-dystroglycan	DAG1	1.76545	2.3905	0.306511	0.118134	1.23315	2.46597	0.141918	1.01128	18	16	15	18	14	19	20	19	21	20	0	0	0	1	0	18	19	14	20	20	17	19	15	10	21	9	10	10	11	9	11	11	12	10	10	9	10	8	10
P12814-3;P12814-2;P12814-4	Alpha-actinin-1	ACTN1	-0.920014	2.38838	0.0721821	0.0336551	-1.06776	1.5944	0.0546471	0.394624	91	83	90	84	97	99	81	89	88	86	30	40	30	25	18	72	84	78	73	71	78	89	82	79	89	85	83	80	77	84	80	84	80	79	82	78	81	82	82
P07954-2;P07954	Fumarate hydratase, mitochondrial	FH	-1.15839	2.38714	0.152797	0.114826	-1.18591	1.60747	-0.116027	0.23919	16	19	16	16	18	16	18	15	18	15	0	0	1	0	0	4	12	3	6	7	9	18	13	10	15	10	8	10	8	9	8	8	7	7	9	9	9	11	11
O43504	Ragulator complex protein LAMTOR5	LAMTOR5	-0.517573	2.38467	0.154243	0.753073	NA	NA	-0.0937134	0.209972	5	5	5	5	6	6	5	5	5	5	0	0	0	0	0	2	2	2	2	3	2	5	3	2	5	2	2	2	2	2	2	2	2	2	2	2	2	2	2
O00743;O00743-2;O00743-3	Serine/threonine-protein phosphatase 6 catalytic subunit;Serine/threonine-protein phosphatase 6 catalytic subunit, N-terminally processed	PPP6C	-0.877569	2.38405	0.266189	0.926508	-0.878904	0.807044	0.0136159	0.265866	6	5	8	9	9	5	4	6	9	6	0	1	0	0	0	5	6	5	5	4	5	9	9	4	9	6	3	7	6	6	6	6	6	7	6	6	6	6	5
Q9NQR4	Omega-amidase NIT2	NIT2	-1.52324	2.37514	0.225396	2.93965	NA	NA	0.12558	0.0794624	16	15	16	15	19	17	15	16	17	15	1	1	0	0	0	2	5	4	3	7	7	15	13	6	15	9	6	9	6	6	5	9	8	5	6	7	8	9	8
Q9BV40	Vesicle-associated membrane protein 8	VAMP8	-0.732888	2.36856	0.254246	0.644696	NA	NA	-0.207	0.515328	7	6	7	7	6	7	6	6	6	6	0	0	1	0	0	1	3	4	3	2	4	4	5	5	5	6	6	5	6	5	6	5	4	6	5	5	5	5	5
Q10471-1-571;Q10471;Q10471-52-571;Q10471-2	Polypeptide N-acetylgalactosaminyltransferase 2;Polypeptide N-acetylgalactosaminyltransferase 2 soluble form	GALNT2	1.53792	2.36741	-0.653936	1.29884	1.68952	1.03964	NA	NA	8	9	12	9	14	9	14	14	12	13	0	0	2	1	1	22	23	17	19	23	22	14	12	13	17	2	2	2	1	3	4	2	3	4	5	3	4	4	2
P61604	10 kDa heat shock protein, mitochondrial	HSPE1	-1.16205	2.36518	-0.0450111	0.347807	-1.14008	1.3282	0.19598	1.64015	7	7	7	7	7	8	7	6	7	7	0	0	2	0	1	4	5	6	3	5	6	8	8	6	8	7	7	6	6	6	7	7	7	7	6	7	7	7	7
P00747-20-810;P00747;P00747-20-580;P00747-98-580;P00747-79-466;P00747-581-810;P00747-20-97;CON__P06868;Q02325-20-96;Q02325;Q15195-20-96;Q15195	Plasminogen;Plasmin heavy chain A;Activation peptide;Angiostatin;Plasmin heavy chain A, short form;Plasmin light chain B	PLG	1.50526	2.35774	-1.62682	1.82455	0.682158	2.1609	-1.45754	2.34994	23	26	32	17	24	32	39	41	31	33	40	43	41	43	45	55	59	55	54	54	55	54	53	47	55	16	6	15	11	31	13	27	23	29	27	28	29	27	28
P68366;P68366-2	Tubulin alpha-4A chain	TUBA4A	-1.03725	2.35563	0.0354685	0.10516	-0.295046	0.621232	0.260395	1.03531	11	10	10	9	10	10	10	9	9	9	2	5	3	3	2	5	7	8	5	5	6	8	8	7	9	7	7	8	7	8	8	8	8	6	7	8	8	6	6
P01033-24-207;P01033	Metalloproteinase inhibitor 1	TIMP1	2.0256	2.35361	-2.94947	2.69799	0.864684	1.92494	-1.96034	2.20859	7	5	6	7	6	7	8	8	7	7	0	0	0	0	0	9	10	10	9	9	9	9	9	10	9	7	3	6	6	8	7	9	7	7	7	7	6	7	7
Q16851-2	UTP--glucose-1-phosphate uridylyltransferase	UGP2	-0.567001	2.35117	0.11817	0.690355	-0.577964	1.03261	0.0349976	0.297808	23	25	24	22	26	28	24	24	22	24	0	0	0	0	1	8	20	15	10	14	15	27	24	14	23	20	17	20	19	19	21	20	19	17	16	20	21	20	17
Q06481;Q06481-3;Q06481-6;Q06481-2;Q06481-4;Q06481-5	Amyloid-like protein 2	APLP2	3.36965	2.34903	-2.7321	1.97028	2.40087	2.45783	NA	NA	4	6	6	1	4	13	16	15	13	14	1	0	1	3	1	24	24	27	23	22	23	18	18	24	15	2	0	2	3	11	2	10	8	9	7	9	4	8	7
P50395;P50395-2	Rab GDP dissociation inhibitor beta	GDI2	-0.710629	2.34186	0.103031	0.850174	-0.815776	2.46157	-0.0619519	0.365517	32	32	33	32	38	30	30	32	32	32	2	2	1	1	2	29	34	21	28	32	32	37	35	29	34	28	27	30	27	29	30	24	29	28	25	23	25	27	25
P40189-23-918;P40189;P40189-3;P40189-2	Interleukin-6 receptor subunit beta	IL6ST	1.53333	2.33951	-0.51251	1.30991	NA	NA	NA	NA	12	6	11	12	11	11	9	13	13	14	0	0	0	0	1	7	6	4	7	8	5	7	5	4	7	0	1	2	1	1	2	2	0	1	1	1	1	1	1
Q16762	Thiosulfate sulfurtransferase	TST	-1.3232	2.3393	0.241704	0.769054	-1.53092	1.78844	0.133098	1.08664	15	15	14	17	15	15	14	14	17	16	1	0	0	0	0	3	10	5	5	7	8	12	12	8	13	13	10	12	12	12	13	12	11	10	12	12	11	12	12
P78417;P78417-3;P78417-2	Glutathione S-transferase omega-1	GSTO1	-0.494587	2.33847	0.0946115	0.637847	-0.615818	2.57592	0.0957418	0.351952	25	23	27	25	26	25	24	23	25	23	1	6	5	2	2	13	19	16	17	14	20	24	21	18	22	22	19	20	21	19	19	20	20	17	20	19	22	20	20
Q13510;Q13510-2;Q13510-3	Acid ceramidase;Acid ceramidase subunit alpha;Acid ceramidase subunit beta	ASAH1	3.7081	2.33744	-0.668938	0.985	NA	NA	0.0627654	0.123156	10	10	12	11	13	13	10	12	12	10	0	0	1	1	0	11	17	12	11	13	6	12	8	9	10	6	3	7	4	7	6	9	4	7	6	7	5	5	4
P14618;P14618-3;P30613-2;P30613	Pyruvate kinase PKM	PKM	-1.15775	2.33667	0.101532	0.982043	-0.518659	1.01362	0.0706189	1.16514	49	50	47	45	54	50	48	47	47	47	9	11	6	8	4	30	46	45	36	39	45	51	49	49	48	46	46	44	45	45	44	44	48	45	46	43	45	45	46
P0DPI2;A0A0B4J2D5;P0DPI2-2;A0A0B4J2D5-2			-1.98442	2.33533	-0.124455	1.20902	NA	NA	0.355102	1.07014	11	9	9	10	6	10	10	10	9	10	0	0	0	0	0	1	5	3	2	4	3	9	8	6	8	8	8	5	8	7	5	8	5	5	8	8	9	6	6
Q13561;Q13561-3;Q13561-2	Dynactin subunit 2	DCTN2	-0.950985	2.33121	0.0723135	0.800323	-0.598546	0.46223	0.0324667	0.104349	20	18	20	19	22	19	20	19	19	17	0	0	0	0	0	8	12	11	8	9	13	19	19	13	16	14	15	15	15	15	16	16	14	15	15	15	14	15	16
P04075;P04075-2	Fructose-bisphosphate aldolase A	ALDOA	-0.767387	2.32822	0.21341	0.623687	-0.915427	1.75526	0.0367157	1.05461	37	35	37	34	37	35	36	33	37	35	8	12	10	5	6	28	32	31	28	32	32	36	33	34	36	31	31	31	32	32	31	30	31	29	32	29	29	29	33
O14818;O14818-4;O14818-2	Proteasome subunit alpha type-7	PSMA7	-0.550743	2.31951	0.00643452	0.0509317	-0.485951	1.3674	0.119443	1.04371	12	12	12	11	12	12	10	12	12	12	0	1	1	1	1	8	11	8	9	9	11	13	12	9	10	9	9	9	9	8	8	9	8	8	9	10	9	8	9
O15511;O15511-2	Actin-related protein 2/3 complex subunit 5	ARPC5	-1.12196	2.30638	0.00771431	0.0200606	-0.662981	1.12704	-0.029612	0.311786	10	10	10	10	9	8	10	10	9	9	1	2	2	2	1	6	8	8	7	7	7	8	8	8	8	7	8	8	7	7	8	7	8	8	7	7	8	8	7
Q9UN19;Q9UN19-2	Dual adapter for phosphotyrosine and 3-phosphotyrosine and 3-phosphoinositide	DAPP1	-1.25007	2.30241	0.0444257	0.452739	NA	NA	-0.0697539	0.329391	10	10	10	10	12	11	10	10	10	10	0	0	0	0	0	1	9	7	1	7	5	13	15	6	12	7	8	5	6	8	7	7	6	6	6	8	6	6	7
P50213;P50213-2	Isocitrate dehydrogenase [NAD] subunit alpha, mitochondrial	IDH3A	-0.980373	2.29906	-0.108238	0.179077	-0.870544	1.26639	0.434218	1.40002	13	15	15	14	16	15	15	13	15	12	0	1	1	1	1	1	4	1	1	3	3	11	10	1	10	6	7	6	5	6	6	5	6	4	5	6	5	6	4
P33908;P33908-2	Mannosyl-oligosaccharide 1,2-alpha-mannosidase IA	MAN1A1	1.63527	2.29829	-0.59229	1.64094	1.25368	1.28126	NA	NA	4	4	5	4	5	7	6	8	4	7	0	2	0	1	1	11	15	14	11	15	12	11	8	13	12	1	2	2	2	2	1	4	2	3	0	1	3	1	3
P54819-2;P54819;P54819-3;P54819-5;P54819-6;P54819-4	Adenylate kinase 2, mitochondrial;Adenylate kinase 2, mitochondrial, N-terminally processed	AK2	-1.63273	2.29088	0.120114	0.00268675	-1.31121	1.2908	0.0304436	0.219868	14	15	14	14	15	14	13	14	14	14	2	0	1	0	1	2	10	7	7	6	11	13	13	7	13	11	10	10	12	11	11	11	10	11	8	11	10	12	11
Q14520-2;Q14520;Q14520-320-560;Q14520-314-560;Q14520-27-313;Q14520-24-313	Hyaluronan-binding protein 2;Hyaluronan-binding protein 2 50 kDa heavy chain;Hyaluronan-binding protein 2 50 kDa heavy chain alternate form;Hyaluronan-binding protein 2 27 kDa light chain;Hyaluronan-binding protein 2 27 kDa light chain alternate form	HABP2	1.85487	2.28454	-1.11456	1.8053	1.99568	1.82317	NA	NA	2	2	1	1	1	2	2	2	3	3	14	12	15	13	13	8	17	9	13	13	9	12	8	8	10	1	0	0	0	2	0	0	2	1	4	1	0	0	3
P61020;P61020-2	Ras-related protein Rab-5B	RAB5B	-1.06182	2.27831	0.282368	1.96319	NA	NA	0.0765371	0.413592	5	5	5	5	5	3	6	6	6	6	0	0	0	0	0	1	4	4	2	5	3	5	5	4	4	3	3	2	3	2	3	3	2	3	3	2	3	2	3
P05121-24-402;P05121;P05121-2	Plasminogen activator inhibitor 1	SERPINE1	2.1495	2.27591	-2.60706	2.46252	1.063	2.59426	-2.44929	1.7167	13	10	14	11	8	19	21	20	20	18	1	1	0	1	0	23	26	27	23	23	23	22	22	28	21	5	8	5	6	12	5	11	13	10	11	14	14	14	15
P36871;P36871-2;P36871-3	Phosphoglucomutase-1	PGM1	-1.00945	2.27173	0.147742	0.402598	-0.644065	1.89458	0.150442	1.52146	33	33	30	33	35	36	28	34	33	32	1	2	1	2	1	18	30	28	23	27	28	35	34	25	35	28	30	30	24	27	30	29	30	31	29	27	30	28	31
P32321;P32321-2	Deoxycytidylate deaminase	DCTD	-1.11645	2.26623	0.0917726	1.50662	NA	NA	0.222362	0.0351456	9	8	8	9	9	7	8	8	10	10	0	1	0	0	0	2	4	2	2	2	2	10	6	3	8	6	5	7	7	6	7	6	5	6	6	6	6	6	6
Q9GZP4;Q9GZP4-2	PITH domain-containing protein 1	PITHD1	-2.1787	2.26481	0.150825	0.826541	-0.734031	1.90376	-0.103909	0.00159085	8	9	7	9	8	9	8	7	7	7	0	1	0	0	0	1	3	1	2	4	4	9	12	3	11	9	6	8	10	10	5	8	5	4	9	8	8	8	7
Q13404;Q13404-7;Q13404-2;Q13404-1;Q13404-8;Q13404-6	Ubiquitin-conjugating enzyme E2 variant 1	UBE2V1	-0.66761	2.26447	-0.175092	0.0457088	-0.452469	0.37532	0.0245269	0.694522	7	7	8	8	9	9	7	8	8	8	0	0	0	0	0	4	7	7	4	6	5	9	8	6	8	6	7	6	6	6	6	6	6	6	6	6	7	6	6
P05067-18-770;P05067-11;P05067-8;P05067;P05067-18-687;P05067-4;P05067-6;P05067-7;P05067-9;P05067-18-671;P05067-3;P05067-5;P05067-10;P05067-18-286;P05067-2;P05067-672-770;P05067-688-770;P05067-672-711;P05067-672-713;P05067-721-770;P05067-714-770;P05067-712-770;P05067-688-711;P05067-688-713;P05067-740-770	Amyloid beta A4 protein;N-APP;Soluble APP-alpha;Soluble APP-beta;C99;Beta-amyloid protein 42;Beta-amyloid protein 40;C83;P3(42);P3(40);C80;Gamma-secretase C-terminal fragment 59;Gamma-secretase C-terminal fragment 57;Gamma-secretase C-terminal fragment 50;C31	APP	2.54544	2.26021	-2.78927	2.56418	1.44241	3.51939	-1.88203	1.73652	15	16	21	14	20	26	27	27	26	28	1	0	3	1	1	34	37	36	35	34	33	32	27	37	31	16	9	16	12	21	14	22	22	26	20	21	21	21	22
P63104;P63104-2	14-3-3 protein zeta/delta	YWHAZ	-0.655334	2.25889	0.0820416	0.275633	-0.781372	1.65399	0.208417	1.31028	26	25	25	23	30	28	25	24	24	25	9	13	10	8	6	21	28	31	22	24	22	30	27	30	25	23	22	23	22	25	24	22	18	23	22	23	23	21	22
P14625;Q58FF3	Endoplasmin	HSP90B1	-0.856024	2.25683	0.164008	0.367565	-0.626055	1.09084	0.0589087	1.13269	49	48	52	50	55	54	48	49	50	49	5	8	3	3	7	33	43	41	32	39	39	51	52	38	55	43	42	42	37	40	40	40	42	41	39	40	44	38	38
P08238-2-724;P08238;Q58FF7	Heat shock protein HSP 90-beta	HSP90AB1	-0.619508	2.25608	-0.0768369	0.211342	-0.593039	0.813427	0.0551378	0.511822	24	25	27	22	26	23	23	25	23	23	1	2	1	1	1	13	20	18	11	11	15	25	22	16	21	21	18	20	22	22	22	22	19	19	20	20	20	20	20
Q9NQW7-3;Q9NQW7;Q9NQW7-4;Q9NQW7-2	Xaa-Pro aminopeptidase 1	XPNPEP1	-0.919861	2.25296	0.184372	0.839055	-0.723063	0.794511	0.0666513	0.0248752	25	27	28	30	27	25	28	24	27	24	1	2	1	2	1	7	17	11	11	14	15	29	25	10	23	18	19	15	13	17	16	15	15	20	17	15	14	14	16
P62837	Ubiquitin-conjugating enzyme E2 D2	UBE2D2	-1.41793	2.24968	0.0972155	0.493137	NA	NA	-0.109644	0.145212	3	3	3	3	3	2	3	3	3	3	0	0	1	0	0	2	4	2	2	3	4	4	4	1	3	4	2	4	4	4	3	4	4	4	3	4	4	4	4
Q14766-3	Latent-transforming growth factor beta-binding protein 1	LTBP1	2.76277	2.24675	NA	NA	1.56333	3.53492	NA	NA	0	1	0	1	1	1	1	1	1	1	0	0	0	0	0	2	2	2	2	2	2	2	2	2	2	1	1	2	1	1	1	2	1	2	2	2	2	1	1
Q16706	Alpha-mannosidase 2	MAN2A1	2.74134	2.23972	-2.67745	1.35091	2.85752	2.23157	NA	NA	3	4	5	4	5	7	10	12	11	11	1	1	1	1	1	40	44	30	41	40	42	28	21	19	32	1	0	2	0	6	0	3	3	1	3	5	0	3	2
P36969-2;P36969	Phospholipid hydroperoxide glutathione peroxidase, mitochondrial	GPX4	-1.71979	2.23915	0.169485	0.281274	NA	NA	-0.0809489	0.257742	9	8	8	9	9	8	9	9	8	9	0	0	0	0	0	2	5	4	2	4	6	8	9	7	9	9	10	10	7	8	9	8	8	8	8	7	7	8	9
P04004-20-478;P04004;P04004-20-398;P04004-399-478;P04004-20-63	Vitronectin;Vitronectin V65 subunit;Vitronectin V10 subunit;Somatomedin-B	VTN	1.34627	2.23244	-0.707427	2.04774	0.445837	1.86025	-0.269091	1.97909	11	11	9	12	10	10	10	12	12	11	20	21	24	22	21	11	13	14	12	12	12	13	12	11	12	8	8	7	7	8	6	7	8	8	7	7	7	9	7
P30040;P30040-2	Endoplasmic reticulum resident protein 29	ERP29	-0.951764	2.23068	0.0973129	0.0352632	-1.19823	1.30946	0.0664235	0.0456463	10	12	11	10	12	12	11	11	11	11	0	0	1	0	0	2	8	8	4	5	7	11	11	7	11	6	9	5	6	7	7	6	7	7	6	6	5	6	6
P49368;P49368-2	T-complex protein 1 subunit gamma	CCT3	-0.537575	2.22402	-0.0370332	0.0416853	-0.765847	1.14528	-0.0170084	0.0164547	36	35	35	35	36	36	35	36	35	34	1	3	0	0	1	12	29	28	20	26	21	33	34	24	36	25	28	24	25	24	26	24	26	26	25	26	24	25	26
Q58FF8	Putative heat shock protein HSP 90-beta 2	HSP90AB2P	-0.894943	2.224	-0.21398	0.335652	NA	NA	NA	NA	1	1	1	1	1	1	1	1	1	1	0	0	0	0	0	1	1	2	1	1	1	1	1	2	1	1	0	0	1	2	1	0	0	0	1	0	0	0	1
P58546	Myotrophin	MTPN	-0.982187	2.22069	0.166524	0.0144473	-0.494598	0.79105	-0.0994904	0.660798	10	11	10	10	10	11	10	10	10	10	2	2	0	2	0	6	8	7	6	6	9	12	10	9	7	10	9	9	8	9	9	10	8	8	8	7	9	9	10
O75531	Barrier-to-autointegration factor;Barrier-to-autointegration factor, N-terminally processed	BANF1	-0.937381	2.22009	0.0386817	0.242288	NA	NA	NA	NA	4	4	3	3	5	5	3	4	4	3	0	0	0	0	0	1	3	2	1	3	3	3	3	2	3	2	1	2	2	2	1	2	2	1	1	2	1	1	2
P22392-2;P22392	Nucleoside diphosphate kinase B	NME2	-0.484234	2.21994	-0.0204256	0.255668	-0.804291	1.82475	0.176866	1.39935	15	15	15	16	18	17	15	13	16	16	0	2	1	0	0	13	16	12	13	13	16	18	18	14	17	14	13	13	12	13	13	13	13	14	14	14	12	13	13
P56202	Cathepsin W	CTSW	2.02329	2.2191	-0.0902422	1.55998	NA	NA	-0.131797	0.862922	8	7	8	9	7	8	7	10	7	10	0	0	0	0	0	9	14	12	10	12	10	9	8	11	10	6	2	5	6	5	7	6	4	5	5	7	4	6	4
P60660-2	Myosin light polypeptide 6	MYL6	-1.23671	2.21516	0.125221	0.406142	-0.557946	0.684645	0.0568888	0.146728	10	11	10	10	11	11	10	10	10	10	6	7	6	7	5	8	10	10	9	10	11	11	11	11	11	10	10	10	11	11	11	10	11	11	10	11	10	10	11
Q8N699	Myc target protein 1	MYCT1	1.43037	2.21294	-0.956416	2.91091	NA	NA	-0.458093	1.26677	5	4	4	4	3	5	3	5	6	4	0	0	0	0	1	3	4	3	4	3	5	4	5	2	3	3	3	3	3	4	3	2	3	3	3	3	2	3	3
P01024-23-1663;P01024;P01024-b;P01024-672-1663;P01024-d;P01024-749-1663;P01024-h;P01024-1321-1663;P01024-e;P01024-955-1303;P01024-749-954;P01024-f;P01024-1002-1303;P01024-c;P01024-672-748;P01024-672-747;P01024-955-1001;P01024-g;P01024-1304-1320;O95568	Complement C3;Complement C3 beta chain;C3-beta-c;Complement C3 alpha chain;C3a anaphylatoxin;Acylation stimulating protein;Complement C3b alpha chain;Complement C3c alpha chain fragment 1;Complement C3dg fragment;Complement C3g fragment;Complement C3d fragment;Complement C3f fragment;Complement C3c alpha chain fragment 2	C3	0.702764	2.21261	-2.61898	2.27816	0.243016	0.17557	-1.46911	2.04541	48	38	30	25	29	55	62	65	50	65	113	109	110	110	110	131	125	120	119	122	129	127	117	117	129	26	13	23	42	47	18	42	53	38	55	48	44	46	49
Q04446	1,4-alpha-glucan-branching enzyme	GBE1	-1.4689	2.2118	-0.109142	0.391556	NA	NA	0.112271	1.23439	17	20	20	18	18	17	20	19	19	18	0	2	0	1	0	3	7	8	3	7	8	19	19	6	19	8	6	8	8	8	8	9	9	8	7	8	6	9	7
P53801	Pituitary tumor-transforming gene 1 protein-interacting protein	PTTG1IP	1.10379	2.20106	0.0473475	0.606168	-0.00987803	0.256984	0.433702	0.367113	2	1	2	1	3	3	2	2	2	4	0	0	0	0	0	2	2	2	2	2	2	4	3	1	3	2	2	2	2	2	2	2	1	2	2	2	2	2	2
P06753-2;P06753-3	Tropomyosin alpha-3 chain	TPM3	-0.778468	2.20067	0.0245689	0.0349805	-0.599343	0.667652	-0.0348699	0.238343	23	25	27	24	29	29	24	24	26	23	3	4	3	3	1	26	29	29	25	28	29	29	29	30	28	29	29	29	29	31	28	29	29	29	29	29	30	28	29
Q9NVA2;Q9NVA2-2	Septin-11	2011-09-01	-0.880738	2.19182	0.0913761	0.017259	-1.98368	1.00631	0.219596	0.62213	13	12	11	12	12	10	12	11	13	11	1	1	0	1	0	5	11	12	8	9	9	11	11	10	11	10	8	9	8	9	10	8	10	10	8	10	8	9	8
P14324-2;P14324	Farnesyl pyrophosphate synthase	FDPS	-0.776091	2.19101	0.0235335	0.424157	-0.404133	1.38204	0.06492	0.411884	12	8	9	9	11	10	7	11	9	12	0	0	0	0	1	4	7	8	5	5	7	11	10	6	9	7	7	7	7	7	9	8	6	7	7	9	6	7	9
Q00325-2;Q00325	Phosphate carrier protein, mitochondrial	SLC25A3	-1.57826	2.18801	-0.172986	0.277821	NA	NA	0.0978863	0.625953	11	8	10	9	12	9	10	8	13	10	0	0	0	0	0	2	6	4	2	6	4	10	9	3	8	8	9	8	7	9	8	7	8	8	9	9	8	9	9
P62258;P62258-2	14-3-3 protein epsilon	YWHAE	-0.900933	2.18677	-0.0108984	0.567114	-0.862917	1.88335	0.176072	1.47819	23	24	24	24	24	24	22	24	23	24	0	3	0	1	0	18	22	18	20	20	21	23	24	21	23	21	23	21	22	20	21	20	22	22	22	21	21	21	20
P48637;P48637-2	Glutathione synthetase	GSS	-1.13249	2.18413	-0.0710699	0.129656	-0.743186	1.6487	0.0202515	0.306845	18	19	21	20	18	16	20	20	20	20	0	0	0	1	0	9	15	12	9	11	15	24	19	15	20	14	14	14	13	15	13	15	14	13	14	11	14	14	13
Q9NY33;Q9NY33-4;Q9NY33-2	Dipeptidyl peptidase 3	DPP3	-0.891492	2.17504	0.0402758	0.156235	-0.829496	1.37548	0.0986537	0.0624138	23	24	24	23	26	20	25	24	24	21	3	3	1	2	2	9	18	11	13	16	19	25	23	14	21	13	13	15	14	14	12	12	14	13	12	13	11	13	13
P10124-28-158;P10124	Serglycin	SRGN	2.46616	2.16382	-2.29047	1.96711	0.852964	1.35508	-2.45565	1.56908	4	3	3	4	5	7	6	5	6	6	0	0	1	0	0	6	7	8	7	7	6	6	7	7	6	4	5	5	4	6	5	6	6	6	5	6	6	5	6
Q07021-74-282;Q07021	Complement component 1 Q subcomponent-binding protein, mitochondrial	C1QBP	-1.2603	2.15973	0.218641	1.94962	NA	NA	-0.45613	0.239649	7	11	10	10	9	8	11	10	9	8	0	1	0	0	0	1	6	3	2	4	6	6	7	5	6	2	2	3	2	3	3	4	3	2	3	3	2	4	4
P06865;P06865-2	Beta-hexosaminidase subunit alpha	HEXA	3.30964	2.15171	-0.718764	1.60659	NA	NA	NA	NA	4	4	6	2	4	3	5	5	5	5	0	0	0	0	0	7	13	10	12	9	7	7	6	3	7	1	0	2	2	1	1	2	2	0	3	2	2	2	2
Q9Y274;Q9Y274-2	Type 2 lactosamine alpha-2,3-sialyltransferase	ST3GAL6	1.54026	2.15159	-0.416186	1.28267	0.798737	2.5517	-0.291827	1.23165	11	10	10	11	12	12	10	12	11	11	0	1	1	2	0	12	15	14	10	13	12	12	11	10	13	7	4	5	6	6	4	6	6	6	7	7	5	7	6
Q9H4B7	Tubulin beta-1 chain	TUBB1	-0.659602	2.14762	0.0188384	0.0254928	-0.271086	0.483902	0.167951	1.44227	35	32	31	33	36	33	32	31	32	33	12	15	10	8	8	26	28	29	25	26	27	34	28	29	31	29	31	30	29	30	30	30	30	30	29	29	30	31	31
Q9UMX5-32-172;Q9UMX5	Neudesin	NENF	-1.01173	2.14686	0.291024	0.441807	NA	NA	-0.0572451	0.336662	7	7	6	6	7	9	7	7	6	7	1	0	0	0	0	2	5	4	4	4	4	7	7	4	4	7	5	6	6	6	5	5	6	7	5	7	5	7	5
Q02809;Q02809-2	Procollagen-lysine,2-oxoglutarate 5-dioxygenase 1	PLOD1	2.68467	2.14624	-0.362513	0.795063	NA	NA	NA	NA	5	2	2	2	3	4	7	2	5	1	0	0	0	0	0	12	9	8	10	10	11	4	5	3	4	0	0	0	0	0	0	0	0	0	0	0	0	0	0
P07108;P07108-3;P07108-2;P07108-4;P07108-5;P07108-6	Acyl-CoA-binding protein	DBI	-0.679976	2.14517	0.715678	1.1963	-0.747833	0.982505	-0.23152	0.841544	4	5	4	5	8	7	4	4	6	5	0	0	0	0	0	4	6	4	5	7	7	7	6	4	6	5	5	4	5	5	5	5	4	5	6	6	6	5	5
P38117;P38117-2	Electron transfer flavoprotein subunit beta	ETFB	-1.57788	2.13526	0.136175	0.631158	-1.4836	1.77223	0.0478839	0.598262	14	13	15	13	14	14	12	15	13	14	0	0	0	0	0	2	10	5	4	8	8	14	14	4	14	14	13	14	15	14	15	14	14	12	13	13	15	15	14
P21810-38-368;P21810	Biglycan	BGN	3.17195	2.13513	NA	NA	NA	NA	NA	NA	0	0	1	0	0	1	1	3	1	2	0	0	0	0	0	7	10	9	8	8	3	2	5	6	8	0	0	0	0	0	0	0	0	1	0	0	1	0	0
Q9NY65;Q9NY65-2	Tubulin alpha-8 chain	TUBA8	-0.983243	2.13505	-0.049165	0.0209854	-0.431806	0.419897	0.103399	0.884776	12	13	12	13	13	13	12	12	13	12	0	2	0	0	0	6	8	9	7	7	8	11	10	8	11	9	11	10	10	10	10	10	10	10	10	11	11	10	10
P16152;P16152-2	Carbonyl reductase [NADPH] 1	CBR1	-0.95135	2.13006	0.0220547	1.20219	NA	NA	-0.0590978	0.337244	13	14	14	13	14	13	16	12	14	12	0	1	1	1	1	7	14	6	11	9	7	13	14	11	14	11	9	10	11	10	9	10	11	10	10	10	10	10	10
Q9BWD1;Q9BWD1-2	Acetyl-CoA acetyltransferase, cytosolic	ACAT2	-1.22513	2.12212	0.0756692	1.28076	NA	NA	-0.21851	0.301036	11	11	13	13	15	12	12	11	15	11	0	0	0	0	0	6	10	6	5	9	11	11	12	9	12	5	8	6	7	6	7	7	8	7	7	7	7	6	6
P62333	26S protease regulatory subunit 10B	PSMC6	-1.49128	2.11633	0.306218	0.182053	NA	NA	0.071239	0.33768	14	15	16	16	18	18	15	14	16	15	1	0	0	1	0	3	10	7	4	5	7	13	15	6	10	11	11	10	12	11	11	8	8	7	10	8	8	11	13
Q9UHL4-26-492;Q9UHL4	Dipeptidyl peptidase 2	DPP7	3.22771	2.10957	-0.851089	1.83438	0.968736	0.888619	-0.0933974	0.275463	13	10	12	14	10	11	10	14	12	13	1	0	0	0	0	10	13	14	14	13	9	9	13	11	13	5	2	7	6	2	7	5	4	6	5	4	5	5	7
P24844;P24844-2	Myosin regulatory light polypeptide 9	MYL9	-1.36971	2.10852	0.473055	0.654521	-0.702358	0.801104	-0.167425	0.899004	7	7	5	6	7	6	6	6	7	6	0	1	0	0	0	4	5	6	5	4	4	6	6	6	6	5	5	5	5	6	5	5	5	5	5	5	5	5	5
P68402;P68402-3;P68402-2;P68402-4	Platelet-activating factor acetylhydrolase IB subunit beta	PAFAH1B2	-1.73021	2.10828	0.140518	0.562286	NA	NA	-0.334464	0.236092	7	7	6	6	7	7	5	5	5	6	0	0	0	0	0	2	1	2	2	1	2	6	4	2	6	4	2	2	2	3	2	2	1	3	2	3	3	2	3
Q12904-2-312;Q12904;Q12904-2;Q12904-147-312	Aminoacyl tRNA synthase complex-interacting multifunctional protein 1;Endothelial monocyte-activating polypeptide 2	AIMP1	-2.21795	2.10679	0.199208	0.763811	NA	NA	-0.0116864	0.292897	12	12	12	12	12	10	11	12	13	13	0	0	0	0	0	1	5	3	1	4	3	9	8	2	8	8	6	7	7	7	7	8	6	7	7	6	8	7	7
P48735;P48735-2	Isocitrate dehydrogenase [NADP], mitochondrial	IDH2	-1.43676	2.09625	0.0794339	0.540521	-0.822974	1.08691	-0.143747	2.55623	28	30	30	29	31	29	28	29	28	27	2	4	3	3	3	19	24	21	21	24	25	30	29	19	27	25	23	26	25	23	25	24	22	25	21	24	24	24	22
P28062-2;P28062	Proteasome subunit beta type-8	PSMB8	-0.641578	2.09172	-0.109229	0.0499638	-0.643955	1.78186	0.0605321	0.0261417	10	10	10	10	9	7	11	10	9	10	1	1	2	1	1	6	5	5	5	5	6	8	9	5	9	7	6	6	6	7	7	6	6	6	6	6	7	7	7
P11310;P11310-2	Medium-chain specific acyl-CoA dehydrogenase, mitochondrial	ACADM	-3.72328	2.09153	0.117649	0.35021	NA	NA	-0.0412144	0.298058	13	14	13	12	15	12	14	15	15	15	0	0	1	0	0	1	5	1	2	5	5	13	8	6	14	11	9	8	11	10	10	9	8	7	11	8	11	10	9
P29692;P29692-2;P29692-4	Elongation factor 1-delta	EEF1D	-0.945432	2.09025	0.370943	1.58835	-0.781276	0.580435	-0.170854	0.428052	11	11	11	13	9	9	9	12	13	13	1	0	0	0	0	3	10	10	6	10	9	11	9	7	10	8	8	7	8	8	7	8	8	8	8	8	8	7	6
P10599-2-105;P10599;P10599-2	Thioredoxin	TXN	-0.928569	2.08836	0.423044	0.942054	-0.489059	0.568303	-0.101763	1.23278	10	9	10	9	10	9	10	10	10	9	3	4	2	3	1	8	8	9	7	10	9	10	8	7	9	6	6	7	6	6	6	7	6	6	6	6	7	6	7
P61970	Nuclear transport factor 2	NUTF2	-0.801798	2.08462	0.123568	0.0837629	-0.540252	0.955955	0.179613	1.18594	7	7	7	7	7	7	7	7	7	7	0	0	0	0	0	5	6	5	5	6	5	5	5	5	7	4	4	4	4	4	3	5	4	4	4	5	4	4	4
O14745;O14745-2	Na(+)/H(+) exchange regulatory cofactor NHE-RF1	SLC9A3R1	-0.924248	2.08319	0.241955	0.464416	-0.380845	0.615284	0.0261274	0.192431	20	18	19	20	17	18	19	19	19	19	1	3	1	1	1	9	13	14	11	12	10	19	18	12	18	18	17	18	19	19	18	19	20	18	20	19	19	19	19
P62993;P62993-2	Growth factor receptor-bound protein 2	GRB2	-0.742504	2.08145	0.354611	0.373439	-0.774697	1.51939	0.120057	0.835582	16	16	14	16	17	18	14	15	16	15	0	0	1	0	0	9	14	15	13	12	15	17	17	13	19	15	14	13	15	16	15	15	14	15	15	16	15	16	14
P15121;C9JRZ8;C9JRZ8-2	Aldose reductase	AKR1B1	-0.86753	2.07964	0.115184	0.540583	-0.454545	0.964676	0.14675	0.703848	9	10	10	12	10	9	9	12	10	11	0	0	0	0	0	2	5	7	3	7	9	11	11	8	13	11	9	11	13	12	10	9	8	9	11	11	9	12	11
P13501-b;P13501-26-91	C-C motif chemokine 5;RANTES(3-68);RANTES(4-68)	CCL5	2.37657	2.07274	NA	NA	NA	NA	NA	NA	0	1	1	1	1	2	1	1	0	1	0	0	1	0	0	2	2	2	2	2	2	2	1	2	1	0	0	0	0	0	0	0	0	0	0	1	0	0	0
O00264;O00264-2	Membrane-associated progesterone receptor component 1	PGRMC1	-1.8215	2.07209	0.122681	0.0659466	-2.83692	1.05732	-0.113498	0.551235	9	9	9	10	12	13	9	9	12	9	0	0	0	0	0	3	7	8	4	8	9	11	10	6	11	6	6	6	6	8	7	9	8	7	8	8	9	8	10
P41240;P42679-3;P42679;P42679-2	Tyrosine-protein kinase CSK	CSK	-1.20319	2.07165	0.072778	0.20232	-1.00117	0.972861	0.102052	1.17165	24	24	23	23	22	21	25	23	23	23	0	0	0	1	0	6	17	15	7	12	18	22	21	12	22	20	19	18	20	19	21	17	18	20	18	19	17	18	18
P00338;P00338-3;P00338-4;P00338-5;P00338-2	L-lactate dehydrogenase A chain	LDHA	-0.607204	2.069	0.131863	0.00515322	-0.19094	1.04535	-0.0341985	0.119083	26	25	25	26	28	25	23	23	24	24	4	5	2	5	2	20	25	22	23	24	24	25	24	23	26	22	21	23	21	23	24	23	21	22	21	22	24	23	25
P06730;P06730-2;P06730-3	Eukaryotic translation initiation factor 4E	EIF4E	-1.50779	2.06833	-0.0664317	0.165765	-1.67123	0.896346	-0.11671	0.104818	9	8	9	7	8	7	9	9	8	7	0	0	0	0	0	2	5	4	3	4	4	8	6	3	6	5	6	4	7	5	5	6	7	6	5	6	7	5	5
P01137;P01137-30-278;P01137-279-390	Transforming growth factor beta-1;Latency-associated peptide	TGFB1	2.18787	2.06374	-0.551257	1.83747	1.2879	5.47706	-0.336231	1.56214	20	19	20	20	21	20	20	20	21	20	1	0	0	1	0	22	22	26	23	22	22	22	19	25	22	18	18	18	17	18	18	18	19	18	18	18	17	18	18
P31939;P31939-2	Bifunctional purine biosynthesis protein PURH;Phosphoribosylaminoimidazolecarboxamide formyltransferase;IMP cyclohydrolase	ATIC	-1.07262	2.06309	-0.0859241	0.266481	-1.24487	1.59181	0.0292914	0.155622	30	30	32	29	33	32	29	30	30	30	0	1	0	1	1	14	28	22	20	21	31	36	36	27	33	19	17	17	24	20	18	20	17	16	19	20	18	18	21
P24534	Elongation factor 1-beta	EEF1B2	-1.6317	2.06187	-0.00527842	0.15218	-0.273235	0.549388	0.0634733	0.012353	6	6	6	5	7	8	6	6	6	6	0	0	1	0	0	2	7	5	4	7	7	7	8	5	7	4	4	3	3	3	3	3	4	3	3	3	3	4	4
P23526;P23526-2	Adenosylhomocysteinase	AHCY	-0.653695	2.05816	0.0686758	0.167907	-0.497204	2.55124	-0.0282362	0.0677829	15	16	15	17	15	11	16	16	16	15	0	0	0	0	0	8	7	6	9	8	11	18	18	11	18	8	8	9	10	11	9	9	10	9	10	7	10	11	9
P09493-8			-0.718084	2.05728	0.219406	0.352593	-0.472567	0.379121	0.0655378	0.358124	6	7	7	6	9	10	8	7	6	6	0	0	0	0	0	7	12	11	7	9	10	11	11	9	11	8	7	8	7	8	7	7	8	7	7	7	8	7	7
Q16610-20-540;Q16610;Q16610-4;Q16610-2;Q16610-3	Extracellular matrix protein 1	ECM1	2.18883	2.0557	NA	NA	1.11395	2.48476	NA	NA	2	1	4	1	1	12	14	9	9	15	15	19	15	18	18	23	29	21	25	24	25	23	14	23	27	2	0	2	2	5	0	7	5	4	6	5	2	7	5
Q70J99;Q70J99-3;Q70J99-2	Protein unc-13 homolog D	UNC13D	-1.25233	2.05415	-0.00456907	0.249286	-3.15504	0.82278	0.00322052	0.0621043	45	45	43	48	47	43	47	46	46	46	1	2	0	1	1	14	34	24	14	27	32	48	43	21	45	35	36	34	32	36	36	34	33	33	34	35	36	35	35
P30740-1-379;P30740;P30740-2;O75830-19-405;O75830	Leukocyte elastase inhibitor	SERPINB1	-0.779893	2.0514	-0.121548	1.1152	-0.489022	1.0492	0.0589108	0.0279111	24	24	25	24	26	25	24	24	24	24	1	1	2	3	1	20	24	25	21	23	24	24	25	26	25	23	22	23	23	22	22	23	23	24	22	24	22	24	23
P06576	ATP synthase subunit beta, mitochondrial	ATP5B	-1.59238	2.046	0.18289	0.106401	-1.34505	1.27953	0.00844507	0.202993	27	26	26	26	27	27	26	26	25	26	5	3	3	5	3	15	26	21	20	25	25	27	27	23	25	26	26	22	24	22	25	23	23	25	25	22	26	24	24
Q15833;Q15833-2;Q15833-3	Syntaxin-binding protein 2	STXBP2	-1.262	2.04097	0.231958	0.0703809	-3.01267	0.995491	-0.0821742	0.157499	38	38	36	36	42	40	37	38	38	36	1	4	0	1	1	14	30	29	22	22	24	39	37	22	40	30	31	29	31	34	28	31	30	30	30	33	30	30	33
Q9Y5P6;Q9Y5P6-2	Mannose-1-phosphate guanyltransferase beta	GMPPB	-1.77456	2.04052	-0.179535	0.247544	-0.496689	0.605143	0.0442138	0.121036	9	8	7	9	9	7	8	10	10	11	0	0	0	0	0	1	6	6	1	4	5	10	9	4	10	8	7	7	7	7	8	7	8	8	7	7	7	8	8
P25786;P25786-2	Proteasome subunit alpha type-1	PSMA1	-0.688344	2.04038	0.0169505	0.778183	-0.551394	1.64252	0.0636297	1.13321	17	16	17	17	17	16	14	17	17	17	1	0	0	0	0	7	13	11	10	11	11	15	15	11	15	15	12	12	13	13	14	16	13	14	15	15	14	12	14
Q99798	Aconitate hydratase, mitochondrial	ACO2	-2.89909	2.0366	0.0770841	0.0740849	-0.958665	1.35114	0.0954104	0.482112	36	35	35	33	39	36	36	35	35	34	1	0	0	0	0	4	14	5	11	7	19	35	34	13	35	22	20	21	20	22	23	20	18	20	20	22	20	21	19
P11279;P11279-2	Lysosome-associated membrane glycoprotein 1	LAMP1	0.30039	2.03592	0.0612017	0.00828928	-0.052031	0.19831	0.0385165	0.275777	6	5	5	5	5	5	5	5	6	5	0	0	1	0	1	3	5	4	5	5	4	6	7	4	5	6	6	6	5	5	5	5	6	6	6	6	6	6	5
P45974-2;P45974	Ubiquitin carboxyl-terminal hydrolase 5	USP5	-0.704012	2.03112	0.283807	0.946856	NA	NA	-0.176844	0.167466	29	25	26	25	25	26	27	28	27	30	3	2	0	0	2	4	15	13	8	11	11	25	22	11	20	16	17	14	13	13	12	12	15	14	14	12	15	14	15
P00734-44-622;P00734;P00734-364-622;P00734-44-198;P00734-199-327;P00734-328-363	Prothrombin;Activation peptide fragment 1;Activation peptide fragment 2;Thrombin light chain;Thrombin heavy chain	F2	1.13677	2.02826	-3.3794	1.87777	0.524102	0.99648	NA	NA	2	7	8	1	5	10	20	17	9	17	26	26	26	28	28	24	26	26	25	26	27	27	22	24	22	2	0	2	3	10	1	9	6	5	8	9	7	8	7
P61626-19-148;P61626	Lysozyme C	LYZ	1.92505	2.02781	-1.19428	0.110999	0.345653	1.14349	NA	NA	2	4	4	3	2	2	3	4	3	5	3	1	4	1	5	6	8	8	6	6	7	7	5	6	6	2	1	2	2	3	3	3	2	3	3	3	3	3	3
Q86YW5;Q86YW5-3	Trem-like transcript 1 protein	TREML1	1.55258	2.02721	-0.427293	0.869683	1.1302	2.4521	-0.130979	0.988179	10	10	10	10	11	12	11	11	12	10	0	1	0	1	0	5	5	6	6	5	5	7	9	5	7	7	8	8	8	8	8	8	7	8	9	9	9	9	7
P61088;Q5JXB2	Ubiquitin-conjugating enzyme E2 N;Putative ubiquitin-conjugating enzyme E2 N-like	UBE2N;UBE2NL	-0.921674	2.02679	0.0455274	0.370501	-0.320447	0.48446	0.153962	0.698263	8	8	8	8	9	9	9	8	8	9	0	1	0	0	0	2	9	7	4	5	7	9	9	6	9	9	9	10	8	10	8	8	7	8	8	9	7	7	8
P35579;P35579-2	Myosin-9	MYH9	-1.13079	2.02462	0.0287886	0.535387	-0.662765	0.680571	0.0794108	1.74343	200	197	197	195	235	233	192	196	198	195	42	68	66	49	30	153	212	214	163	182	187	216	225	216	204	213	223	212	216	232	213	216	214	209	213	206	210	203	213
P22234;P22234-2	Multifunctional protein ADE2;Phosphoribosylaminoimidazole-succinocarboxamide synthase;Phosphoribosylaminoimidazole carboxylase	PAICS	-1.20036	2.02331	0.0465762	1.18347	NA	NA	-0.0499244	0.000796635	17	17	16	17	20	17	13	17	16	19	0	0	1	0	0	3	12	15	4	10	10	23	19	9	15	9	14	10	12	12	11	10	9	9	10	13	10	8	10
Q9Y3C8	Ubiquitin-fold modifier-conjugating enzyme 1	UFC1	-2.28664	2.02327	0.00577637	0.061433	NA	NA	-0.0150828	0.186021	7	7	7	7	6	6	7	7	7	7	0	0	0	0	0	1	1	2	1	2	3	6	5	3	6	5	6	5	5	5	5	5	5	5	5	5	5	5	5
Q08495;Q08495-4	Dematin	DMTN	-1.46615	2.02092	0.122583	0.324071	-1.75923	0.879365	-0.0355374	0.0146607	19	17	18	19	18	18	20	20	18	19	1	1	0	1	0	7	14	11	10	8	10	18	14	11	17	13	15	14	13	16	14	13	12	14	14	13	15	14	13
P61916-20-151;P61916-2;P61916	Epididymal secretory protein E1	NPC2	3.72913	2.00782	0.0474239	0.0186268	NA	NA	NA	NA	1	1	2	2	2	2	1	2	2	1	0	0	0	0	0	5	5	5	5	5	2	3	4	1	4	0	0	0	0	0	0	0	0	0	0	0	0	0	0
Q01518;P40123-3;P40123-2;P40123	Adenylyl cyclase-associated protein 1	CAP1	-0.805985	2.00664	-0.0381229	0.115499	-0.502397	0.907594	0.130833	1.59849	38	35	36	37	41	43	35	35	36	37	5	10	5	6	3	29	39	41	31	33	36	36	39	40	39	32	35	34	34	36	35	35	33	35	37	33	35	33	34
P27797-18-417;P27797	Calreticulin	CALR	-0.596309	2.00499	-0.0579445	0.0273115	-0.55988	1.98303	0.0801089	0.287913	26	23	27	26	28	27	25	25	28	26	2	7	4	1	2	17	22	22	20	21	23	26	24	24	24	20	24	23	22	23	22	23	23	23	22	21	24	24	23
Q15907;Q15907-2	Ras-related protein Rab-11B	RAB11B	-0.940409	2.0031	0.0047088	0.0278092	-1.21816	1.31377	0.0765922	0.420642	15	14	15	14	16	16	15	15	15	15	2	3	2	2	1	10	13	10	9	13	13	14	14	11	11	13	13	14	13	14	14	13	13	13	13	13	13	14	13
P21291	Cysteine and glycine-rich protein 1	CSRP1	-1.02233	2.00266	-0.0563614	0.0508802	-0.924222	1.20212	-0.0389271	0.213349	10	10	11	10	10	11	11	10	10	10	0	2	1	1	0	8	11	9	9	11	10	10	10	9	10	11	11	11	11	11	11	11	11	11	11	11	11	11	11
Q14974;Q14974-2	Importin subunit beta-1	KPNB1	-0.716288	2.00109	0.267876	0.147941	-1.19061	1.10051	0.0434888	0.173809	41	40	40	40	37	33	37	40	39	38	1	2	0	1	0	9	22	15	18	20	19	27	28	13	30	21	23	24	22	21	22	25	21	24	24	24	21	24	23
Q15389-16-498;Q15389-2;Q15389;Q9Y264-25-503;Q9Y264	Angiopoietin-1	ANGPT1	2.64439	1.99947	-2.01396	2.29213	1.27057	2.72162	-2.1653	2.36949	11	8	11	4	5	16	15	19	12	16	0	0	0	0	0	17	22	21	20	19	20	20	14	19	18	7	3	4	5	9	2	5	10	7	8	10	9	12	10
O00560-2-298;O00560;O00560-3	Syntenin-1	SDCBP	4.85262	1.99011	-0.547258	0.583696	NA	NA	NA	NA	3	5	6	4	2	6	6	4	4	2	0	0	0	0	0	8	13	8	12	11	9	5	4	6	4	0	1	0	0	1	0	0	1	0	1	1	1	0	0
P38571-2;P38571	Lysosomal acid lipase/cholesteryl ester hydrolase	LIPA	3.0548	1.98903	-0.678527	0.21404	NA	NA	-0.522592	0.677871	5	5	4	6	3	6	4	4	6	6	1	1	0	1	1	6	7	3	5	6	4	4	4	3	5	2	2	1	2	1	1	1	2	1	1	1	1	2	2
Q15257-2;Q15257;Q15257-3;Q15257-4	Serine/threonine-protein phosphatase 2A activator	PPP2R4	-0.710589	1.98812	0.104848	0.76863	-0.863171	1.92365	-0.0260789	0.0239603	11	11	11	11	13	12	11	10	11	12	0	0	0	0	0	3	5	5	6	6	7	11	11	7	10	8	7	6	9	9	8	9	8	10	9	8	7	8	8
P68104;Q5VTE0;P68104-2;Q05639	Elongation factor 1-alpha 1;Putative elongation factor 1-alpha-like 3;Elongation factor 1-alpha 2	EEF1A1;EEF1A1P5;EEF1A2	-0.644653	1.98705	0.270444	1.57095	-0.239381	0.492559	0.147281	0.974183	13	14	13	13	13	14	13	14	14	13	2	3	1	2	1	9	10	9	8	10	9	14	13	7	14	8	9	8	8	8	8	8	9	9	8	10	8	8	8
Q96IU4;Q96IU4-2	Alpha/beta hydrolase domain-containing protein 14B	ABHD14B	-0.692172	1.98426	0.0861856	0.633062	-2.46452	2.22653	-0.156864	0.265188	8	8	9	8	8	8	9	8	9	7	0	0	0	0	0	4	6	6	5	5	5	5	7	5	8	8	8	6	8	7	8	6	5	6	8	7	8	8	7
P01133-3;P01133;P01133-2	Pro-epidermal growth factor;Epidermal growth factor	EGF	1.10523	1.97778	0.0749752	0.189145	NA	NA	-0.117879	0.433927	19	17	20	20	22	17	17	25	15	17	1	1	0	0	0	14	17	14	17	16	14	16	17	3	15	9	7	8	5	9	8	8	7	10	6	10	7	7	5
P17987	T-complex protein 1 subunit alpha	TCP1	-0.905699	1.97673	0.128109	1.18218	-0.332166	0.706741	0.0915744	1.23519	28	27	30	27	26	24	27	29	28	27	1	1	1	2	0	8	15	15	14	16	18	27	26	17	23	19	20	20	18	19	20	20	22	21	21	19	18	19	19
Q8NBF2;Q8NBF2-2	NHL repeat-containing protein 2	NHLRC2	-0.853748	1.97275	-0.180684	0.225835	NA	NA	0.0394875	0.147816	20	19	19	20	21	14	21	20	21	20	0	0	0	0	0	4	9	6	7	7	5	18	14	5	18	11	11	9	10	7	11	10	10	12	10	8	8	8	10
P40227;P40227-2	T-complex protein 1 subunit zeta	CCT6A	-0.647909	1.96754	0.0550934	0.108651	-0.232263	0.154944	0.327132	2.3108	20	22	19	23	22	20	19	18	22	21	0	1	0	1	0	9	18	17	17	19	14	28	27	19	26	20	20	19	21	20	20	19	21	19	21	21	22	20	21
Q9H0P0;Q9H0P0-3;Q9H0P0-2	Cytosolic 5-nucleotidase 3A	NT5C3A	-2.07157	1.96557	0.121532	0.279152	-1.08071	0.158442	-0.051543	0.279282	17	14	13	14	15	16	14	14	14	13	1	1	1	1	2	3	8	3	5	5	7	15	14	2	14	11	11	10	11	11	9	11	11	10	10	10	10	11	11
P09493-5			-0.766162	1.96499	0.0266536	0.523656	-0.329939	0.0898467	-0.0812308	0.033151	2	2	2	2	2	2	2	2	2	2	0	0	0	0	0	3	3	3	3	3	3	3	3	3	3	3	3	3	3	3	3	3	3	3	3	3	3	3	3
Q99714;Q99714-2	3-hydroxyacyl-CoA dehydrogenase type-2	HSD17B10	-1.65664	1.96467	-0.250215	0.281804	NA	NA	0.523221	1.67889	16	15	15	16	14	12	14	16	16	16	0	0	0	0	0	1	9	5	2	7	6	13	10	8	11	7	6	8	7	7	6	6	6	4	6	6	7	6	7
P49641;P49641-1;P49641-2	Alpha-mannosidase 2x	MAN2A2	2.2849	1.96285	0.10577	0.426904	NA	NA	0.210986	0.0159512	14	11	13	11	13	9	9	13	12	12	1	0	0	0	0	7	13	8	11	11	7	9	8	4	6	3	1	2	3	2	3	3	5	3	5	3	2	3	2
P28070	Proteasome subunit beta type-4	PSMB4	-0.631845	1.96253	0.00152009	0.266156	-0.276394	0.430063	0.0797046	0.100532	8	7	8	8	8	7	7	7	8	8	0	1	1	0	0	5	5	5	4	4	6	7	8	7	7	5	5	5	5	5	5	5	4	4	5	5	6	4	5
Q16881-5;Q16881-2;Q16881-4;Q16881-3;Q16881-6;Q16881;Q16881-7	Thioredoxin reductase 1, cytoplasmic	TXNRD1	-1.00345	1.95881	0.143206	0.0550279	NA	NA	0.122482	0.151706	17	14	17	17	17	14	15	16	17	16	1	1	1	1	1	4	9	9	5	9	9	15	14	9	19	8	7	8	6	6	8	7	7	6	8	6	8	7	9
P09496-2;P09496-4;P09496-3;P09496;P09496-5	Clathrin light chain A	CLTA	-0.636549	1.95443	0.250086	0.593603	-0.908095	0.914021	0.00696425	0.164221	8	8	8	8	9	8	8	7	8	8	0	0	0	0	0	8	9	6	9	6	8	9	7	9	8	7	8	8	9	9	8	8	8	9	8	8	7	8	8
P61019;P61019-2	Ras-related protein Rab-2A	RAB2A	-1.5528	1.95425	0.258945	0.437728	NA	NA	0.066121	0.130138	15	13	15	12	14	12	13	11	11	13	0	0	0	1	1	3	7	6	5	5	7	12	13	5	14	8	9	9	9	11	9	10	11	9	9	9	8	7	7
Q86X76-2;Q86X76-4;Q86X76;Q86X76-3;Q86X76-5	Nitrilase homolog 1	NIT1	-1.57073	1.95378	0.135444	0.194615	NA	NA	0.0614727	0.291765	10	11	14	11	13	10	8	12	11	11	0	0	0	0	0	3	8	4	4	5	9	10	13	3	12	7	7	9	8	9	10	9	6	8	9	9	6	8	9
P31146	Coronin-1A	CORO1A	-0.791671	1.95293	-0.0410111	0.0994625	-0.896109	1.06609	-0.131841	0.151029	20	21	21	22	24	23	22	22	22	22	2	5	3	3	1	16	24	21	18	20	22	21	23	20	24	21	21	21	20	24	21	23	20	19	22	21	23	20	22
O43707;O43707-2;O43707-3	Alpha-actinin-4	ACTN4	-1.13242	1.94921	0.0230785	0.524	-1.21191	1.71573	0.0538081	0.448394	47	46	49	49	52	50	48	48	50	49	3	3	2	2	2	33	40	36	38	35	39	44	44	38	47	39	42	42	40	44	43	42	43	43	42	44	43	41	42
Q02818-27-461;Q02818	Nucleobindin-1	NUCB1	2.41219	1.94749	-0.767907	1.57743	0.907937	1.69216	-1.04151	0.661374	10	13	11	15	11	15	12	12	16	14	2	1	1	1	0	20	20	23	18	23	20	14	14	23	12	4	5	3	2	6	3	4	6	4	4	5	6	6	5
O43665;O43665-2;O43665-1	Regulator of G-protein signaling 10	RGS10	-1.76452	1.94471	-0.0224918	0.154977	NA	NA	0.0750839	0.0620454	12	10	13	11	11	13	10	10	11	11	0	0	0	0	0	2	5	8	2	3	5	8	11	7	10	7	8	9	9	11	8	9	8	9	9	9	10	8	10
P09104;P09104-2	Gamma-enolase	ENO2	-0.912992	1.94437	0.002469	0.417051	-0.026776	1.4429	-0.124041	0.257431	16	15	16	15	15	16	16	15	15	16	0	0	1	1	1	10	13	12	12	14	13	16	15	14	14	10	7	11	13	9	10	11	9	11	12	9	7	10	10
P61978;P61978-2	Heterogeneous nuclear ribonucleoprotein K	HNRNPK	-0.85063	1.93401	-0.00352307	0.0520733	NA	NA	-0.142781	0.165019	17	17	19	17	18	19	17	19	16	19	0	0	0	0	0	3	11	8	5	4	7	17	16	5	15	12	13	12	9	11	13	11	12	12	12	11	11	12	11
P00491	Purine nucleoside phosphorylase	PNP	-1.18798	1.9333	0.124122	0.0657414	-0.804903	2.09594	0.0992318	1.26493	22	22	22	22	23	22	22	22	23	21	0	3	1	0	0	21	20	20	20	21	18	23	20	18	23	21	23	20	21	22	20	21	22	22	21	21	22	19	20
Q15185-4;Q15185;Q15185-3;Q15185-2	Prostaglandin E synthase 3	PTGES3	-2.03337	1.93263	0.940406	1.98874	NA	NA	-0.26657	1.53791	7	6	6	7	7	8	7	7	6	6	0	0	0	0	0	1	4	4	3	3	4	7	7	2	6	3	4	4	3	3	4	3	5	3	4	4	4	3	4
P02749-20-345;P02749;CON__P17690	Beta-2-glycoprotein 1	APOH	1.50765	1.93259	-2.46189	2.38411	0.434062	0.644266	-1.0403	0.297959	4	5	4	4	4	7	10	11	8	12	16	16	18	15	16	18	21	19	23	19	22	17	17	17	19	3	1	4	5	6	1	3	4	2	5	5	4	2	5
Q15555;Q15555-4;Q15555-2	Microtubule-associated protein RP/EB family member 2	MAPRE2	-1.05015	1.93115	0.124064	0.626662	-1.62188	1.20656	0.0997706	0.449879	19	20	19	19	24	22	17	19	20	19	2	3	1	1	0	9	19	18	10	13	14	25	23	17	20	17	18	17	19	19	17	19	19	17	18	18	19	18	16
P34932;P34932-2	Heat shock 70 kDa protein 4	HSPA4	-0.757408	1.92894	0.135982	0.619173	-1.10596	1.64479	-0.00328621	0.175181	37	36	37	39	41	35	34	33	37	34	0	0	0	0	0	11	23	15	19	16	27	39	38	21	41	29	28	28	27	27	28	26	30	34	29	28	27	25	28
P15907-1-406;P15907;P15907-2	Beta-galactoside alpha-2,6-sialyltransferase 1	ST6GAL1	2.98431	1.92513	-5.06978	1.52807	NA	NA	NA	NA	6	1	1	3	1	8	6	9	7	10	0	0	0	0	0	10	12	12	10	12	11	3	8	8	10	0	0	1	1	2	0	0	1	1	1	1	1	0	2
Q8NBS9;Q8NBS9-2	Thioredoxin domain-containing protein 5	TXNDC5	-1.24963	1.92153	0.176356	0.0334758	-0.876661	0.683479	0.218709	1.03186	17	16	17	16	19	18	18	16	18	16	0	1	2	0	1	6	10	10	10	12	11	16	13	12	15	7	9	8	8	7	10	10	10	9	11	8	10	9	9
O00151	PDZ and LIM domain protein 1	PDLIM1	-1.74396	1.91925	0.0775513	0.280032	-0.56013	0.832042	0.183649	0.884754	27	26	27	25	30	32	27	26	28	26	3	5	2	5	3	19	27	23	19	22	23	30	28	26	27	27	28	27	28	28	27	25	25	26	26	26	28	26	27
P29218;P29218-3;P29218-2	Inositol monophosphatase 1	IMPA1	-1.19311	1.91746	-0.0125076	0.00643372	-2.25005	1.27768	0.270846	1.55348	9	8	9	9	9	7	8	8	10	10	0	0	0	0	0	2	6	7	5	4	4	12	12	4	9	8	6	7	9	7	8	10	7	7	9	8	8	9	8
P21741-2;P21741-21-143;P21741	Midkine	MDK	1.98408	1.9174	NA	NA	NA	NA	NA	NA	0	0	0	0	0	0	0	0	0	0	0	0	0	0	0	1	2	2	2	2	1	1	1	1	1	0	0	0	0	0	0	0	0	0	0	0	0	0	0
P34949;P34949-2	Mannose-6-phosphate isomerase	MPI	-0.54193	1.91616	-0.122214	0.437046	NA	NA	-0.424301	2.12934	8	10	9	10	9	10	7	11	11	10	0	0	0	0	0	1	5	1	2	3	3	9	8	3	12	6	6	6	6	5	4	5	6	4	6	4	6	7	6
P11047-34-1609;P11047;Q9Y6N6-20-1575;Q9Y6N6	Laminin subunit gamma-1	LAMC1	2.09068	1.9149	-0.114543	0.498259	NA	NA	0.411806	0.896656	21	27	20	18	20	20	30	22	18	19	0	0	0	0	0	19	32	21	23	17	15	23	16	11	16	3	3	4	1	2	5	3	3	4	2	1	4	5	1
P00441	Superoxide dismutase [Cu-Zn]	SOD1	-0.736074	1.91356	0.121864	0.581398	-0.620201	2.91043	-0.214509	0.18904	7	6	7	9	7	8	7	8	6	8	1	2	0	0	1	6	10	12	6	8	9	8	9	13	9	8	8	7	8	8	6	7	8	8	7	7	7	7	8
Q9BYC5;Q9BYC5-3;Q9BYC5-2;Q9BYC5-4	Alpha-(1,6)-fucosyltransferase	FUT8	1.97791	1.91345	-0.304313	1.1337	NA	NA	NA	NA	12	8	12	12	11	10	10	14	12	10	0	0	0	0	0	14	19	25	16	15	16	8	15	20	13	1	0	8	3	10	7	1	2	6	7	9	8	2	2
Q03591-19-330;Q03591	Complement factor H-related protein 1	CFHR1	1.60381	1.91129	NA	NA	0.691581	1.1223	NA	NA	0	0	0	0	0	4	7	7	2	7	7	8	8	8	7	8	9	9	8	8	7	9	9	7	8	1	0	0	0	2	0	4	4	1	3	3	2	2	3
P10644;P10644-2	cAMP-dependent protein kinase type I-alpha regulatory subunit;cAMP-dependent protein kinase type I-alpha regulatory subunit, N-terminally processed	PRKAR1A	-1.46507	1.90888	0.202069	0.280566	-0.746354	0.686501	0.129874	0.263238	19	21	20	20	20	17	20	20	20	21	0	1	0	2	1	8	14	13	10	9	12	21	19	10	17	18	17	17	17	15	16	16	13	18	16	16	18	13	15
Q99719;Q8WYJ6-2;Q8WYJ6	Septin-5	2005-09-01	-0.987334	1.90497	0.222062	0.945709	-0.6152	0.563761	0.106124	0.368732	20	15	21	18	19	19	19	18	20	19	0	0	1	0	0	6	15	11	9	11	9	16	16	9	15	13	12	13	14	15	15	13	13	14	13	14	13	13	12
P00568	Adenylate kinase isoenzyme 1	AK1	-0.539778	1.90266	0.507905	0.403849	-0.536262	0.873132	-0.0233923	0.123475	12	13	12	13	12	14	12	11	12	12	1	1	1	0	1	7	12	9	10	12	10	12	11	12	11	12	11	12	12	11	9	10	11	10	10	11	10	11	9
Q06830	Peroxiredoxin-1	PRDX1	-0.576676	1.90191	-0.0374595	0.0719585	-0.328988	0.799161	-0.130521	0.363946	15	14	16	16	16	19	14	15	16	16	1	2	1	1	1	11	16	16	11	12	16	19	19	13	13	13	13	13	13	15	12	12	13	13	12	13	13	12	14
Q9UBX5-24-448;Q9UBX5	Fibulin-5	FBLN5	2.49421	1.89296	NA	NA	NA	NA	NA	NA	0	1	1	0	0	1	4	4	4	4	0	1	0	1	0	7	10	7	9	9	5	5	6	5	6	0	0	0	1	0	0	0	0	0	0	1	1	0	0
Q10472-41-559;Q10472-1-559;Q10472;Q10472-2;Q8IUC8	Polypeptide N-acetylgalactosaminyltransferase 1;Polypeptide N-acetylgalactosaminyltransferase 1 soluble form	GALNT1	1.67709	1.89154	-0.139796	0.25388	NA	NA	NA	NA	4	6	3	4	5	5	7	5	4	5	0	0	0	0	0	7	9	8	6	7	7	8	4	4	8	0	2	0	1	0	2	0	0	0	0	2	0	1	1
P54577	Tyrosine--tRNA ligase, cytoplasmic;Tyrosine--tRNA ligase, cytoplasmic, N-terminally processed	YARS	-1.13888	1.89081	0.208914	0.863274	-1.45452	0.524427	0.0800223	0.171909	33	33	32	32	35	35	32	31	34	33	0	1	1	2	2	4	21	13	17	17	20	35	30	12	31	22	23	20	21	21	22	23	21	22	22	22	23	23	21
Q12765;Q12765-2;Q12765-3	Secernin-1	SCRN1	-1.7417	1.88697	0.343923	1.00513	NA	NA	NA	NA	15	13	13	17	11	11	16	14	13	14	0	0	1	1	0	4	6	3	1	2	6	13	11	5	11	6	1	5	6	4	4	5	4	5	6	6	4	4	5
Q15642-2;Q15642-4;Q15642-3;Q15642;Q15642-5	Cdc42-interacting protein 4	TRIP10	-2.81137	1.88442	0.0797435	0.0595621	NA	NA	-0.0754632	0.32925	15	17	15	16	16	17	16	14	13	15	0	0	1	0	0	1	5	3	2	3	6	11	14	4	11	8	8	6	7	9	8	10	8	10	10	11	9	7	9
P13804;P13804-2	Electron transfer flavoprotein subunit alpha, mitochondrial	ETFA	-1.53607	1.88385	0.125764	0.279119	-0.844541	0.616531	0.179877	1.38096	16	15	16	14	16	16	16	15	16	16	1	0	0	1	1	7	10	8	9	7	12	17	13	11	14	9	11	12	9	10	8	10	11	10	10	10	11	11	10
P51606;P51606-2	N-acylglucosamine 2-epimerase	RENBP	-0.98512	1.8828	0.0130634	0.260561	0.0432808	0.29333	0.0245957	0.502272	11	12	12	10	11	10	12	10	12	10	0	1	0	0	0	5	5	5	6	6	8	10	10	6	12	6	7	7	7	7	6	8	7	7	7	8	6	7	6
P22105-24-4244;P22105-1;P22105;P22105-4;P22105-2;Q16473	Tenascin-X	TNXB	3.28798	1.87991	NA	NA	NA	NA	NA	NA	3	0	1	2	4	3	3	5	12	12	5	7	5	9	7	30	44	27	59	50	20	5	8	43	23	1	0	0	2	3	1	0	1	0	2	2	2	0	0
O94923	D-glucuronyl C5-epimerase	GLCE	3.6194	1.87665	-0.909132	0.156584	NA	NA	NA	NA	1	1	4	1	4	1	5	5	1	5	0	1	0	0	0	13	16	12	12	15	14	11	7	10	10	1	1	2	1	2	1	2	3	3	2	2	2	0	2
Q16555;Q16555-2;Q14195;Q14195-2;Q14194;Q14194-2	Dihydropyrimidinase-related protein 2	DPYSL2	-1.10137	1.87645	0.0434399	0.392542	-0.778555	0.753053	0.0240461	0.268936	26	25	25	26	28	27	25	25	26	26	1	2	0	0	0	10	21	19	18	15	17	24	26	16	22	21	22	23	22	22	22	22	20	22	21	22	22	22	22
P25705;P25705-2;P25705-3	ATP synthase subunit alpha, mitochondrial	ATP5A1	-2.27981	1.8737	0.00494232	0.064764	-1.72265	1.41106	0.127146	0.840588	31	29	29	32	34	34	32	31	31	30	1	3	2	0	2	14	26	22	20	21	26	31	29	26	30	29	31	29	30	33	30	30	32	28	29	26	29	31	29
P08697;P08697-2	Alpha-2-antiplasmin	SERPINF2	0.291337	1.87321	-1.62516	0.940092	0.148478	0.592174	0.1399	0.0669217	4	6	6	2	5	4	10	5	6	6	16	15	17	15	15	16	19	14	18	15	19	21	17	15	17	2	1	2	2	1	1	1	1	3	2	2	3	2	1
P53004	Biliverdin reductase A	BLVRA	-1.81386	1.86394	0.264802	2.2881	NA	NA	-0.169327	0.0848137	14	15	15	14	13	12	16	14	14	12	0	0	0	1	0	2	11	7	4	6	8	15	13	7	12	8	6	8	9	8	7	9	7	10	10	7	10	10	6
Q9Y696;O15247	Chloride intracellular channel protein 4	CLIC4	-1.11819	1.86314	0.0455572	0.104493	-1.15822	2.055	-0.0881036	2.073	19	20	18	17	19	17	16	18	15	18	1	1	1	0	0	11	17	14	10	12	12	17	17	11	18	12	10	12	11	12	12	12	10	12	11	11	12	11	11
Q13201-20-1228;Q13201;Q13201-184-1228;Q13201-318-1228;Q13201-2	Multimerin-1;Platelet glycoprotein Ia*;155 kDa platelet multimerin	MMRN1	1.78443	1.86162	-0.192008	1.67351	1.03569	3.28658	-0.155868	1.01568	59	57	59	57	62	63	58	59	62	62	2	7	3	3	2	63	79	77	65	72	70	65	65	75	62	51	55	52	53	51	52	56	56	53	51	52	56	52	56
P80303-25-420;P80303-2;P80303;P80303-25-106	Nucleobindin-2;Nesfatin-1	NUCB2	0.903192	1.86134	-0.273269	1.35171	0.665996	4.00164	-0.0666763	0.6156	16	13	18	12	18	19	13	13	16	13	0	0	0	0	0	13	14	12	9	12	8	13	16	12	12	9	6	9	6	8	8	9	10	9	7	7	9	9	10
P40926;P40926-2	Malate dehydrogenase, mitochondrial	MDH2	-1.39097	1.86053	-0.00699242	0.231721	-1.01496	2.16866	0.0274946	0.380341	21	18	18	18	20	19	19	18	19	18	1	1	1	0	0	13	16	13	13	15	14	18	18	17	14	16	17	16	17	16	17	15	14	15	17	17	17	16	17
Q3ZCM7	Tubulin beta-8 chain	TUBB8	-2.80378	1.85872	0.10595	0.821847	NA	NA	0.0791407	0.103585	2	2	2	2	2	2	2	2	2	2	0	0	1	0	0	2	2	2	1	1	2	2	2	2	2	1	1	2	2	2	2	2	2	2	2	2	2	2	2
P29279-27-349;P29279;P29279-2	Connective tissue growth factor	CTGF	2.76191	1.85851	-2.16852	2.69674	1.97291	3.11061	NA	NA	9	8	6	4	9	14	14	13	9	16	0	0	0	1	0	22	25	23	23	24	22	18	13	17	15	3	2	2	0	8	2	10	13	7	6	8	6	10	7
Q01518-2	Adenylyl cyclase-associated protein 1	CAP1	-0.577916	1.85401	-0.25608	0.345496	NA	NA	-0.637228	0.758898	1	1	1	1	1	1	1	1	1	1	0	0	0	0	0	1	1	1	1	1	1	1	1	1	1	1	1	1	1	1	1	1	1	1	1	1	1	1	1
Q9UM22-38-224;Q9UM22;Q9UM22-3;Q9UM22-2	Mammalian ependymin-related protein 1	EPDR1	2.75888	1.85054	-0.659821	2.41432	1.33126	2.49211	-0.416174	0.734361	5	4	5	5	4	5	6	5	6	5	0	0	0	0	0	4	6	3	6	6	5	4	4	2	4	2	2	1	1	1	2	2	2	2	2	2	1	2	2
Q9Y265;Q9Y265-2	RuvB-like 1	RUVBL1	-1.99606	1.85028	0.0913921	0.961183	NA	NA	0.386504	0.0487208	18	18	21	18	16	14	19	16	18	17	0	0	0	0	0	2	7	4	4	5	7	13	14	5	10	6	4	4	6	3	5	3	4	4	5	5	4	4	6
P15289;P15289-2;P34059	Arylsulfatase A;Arylsulfatase A component B;Arylsulfatase A component C	ARSA	4.07313	1.84978	-0.0469534	0.808744	NA	NA	NA	NA	5	6	7	3	4	5	8	6	5	4	0	0	0	0	0	3	8	10	9	9	2	5	4	1	4	2	2	3	0	1	1	3	2	2	0	2	1	1	2
P17066;P48741	Heat shock 70 kDa protein 6;Putative heat shock 70 kDa protein 7	HSPA6;HSPA7	-0.420524	1.84961	-0.0358679	0.0343858	-0.701507	1.66773	0.0177771	0.153898	1	1	1	1	1	1	1	1	1	1	0	1	0	1	0	1	1	1	1	1	1	1	1	1	1	1	1	1	1	1	1	1	1	1	1	1	1	1	1
Q05682-4;Q05682-5	Caldesmon	CALD1	-1.17252	1.84749	0.0499727	0.501119	-1.29043	0.919096	0.180264	1.15449	41	38	46	38	46	46	45	39	41	39	1	3	0	2	0	18	38	35	26	28	27	44	41	30	41	44	44	44	43	50	43	43	44	44	44	46	44	40	44
P20933	N(4)-(beta-N-acetylglucosaminyl)-L-asparaginase;Glycosylasparaginase alpha chain;Glycosylasparaginase beta chain	AGA	4.98735	1.84138	-0.533902	1.77986	0.378591	1.43885	NA	NA	5	5	4	1	4	2	5	2	4	5	0	0	0	0	0	8	8	7	8	8	5	3	2	1	1	1	1	1	2	1	1	1	1	1	1	2	1	1	1
Q99523;Q99523-2	Sortilin	SORT1	2.18334	1.8342	-0.240233	0.695273	1.49194	1.42893	-0.280246	0.451071	9	12	11	11	11	8	13	11	11	10	0	0	0	1	0	11	16	9	9	15	11	14	10	6	8	7	4	5	5	3	3	6	6	4	7	4	4	3	6
P07900;P07900-2;Q14568;Q58FG1	Heat shock protein HSP 90-alpha	HSP90AA1	-0.958293	1.83388	-0.00636044	0.0344318	-0.818579	0.809613	-0.217503	1.19512	47	46	48	46	53	48	47	48	47	48	3	5	3	2	3	31	45	38	38	39	40	50	49	38	50	47	46	45	44	47	48	44	44	46	44	43	43	44	45
P50991;P50991-2	T-complex protein 1 subunit delta	CCT4	-0.691053	1.83247	0.204592	0.837895	-0.633057	0.692173	0.0794565	0.214648	28	25	28	29	31	25	28	28	29	30	1	1	1	1	0	14	25	17	19	21	20	28	24	17	26	21	21	22	20	21	22	21	22	22	22	20	21	21	20
P09960;P09960-4;P09960-2;P09960-3	Leukotriene A-4 hydrolase	LTA4H	-1.51135	1.82874	0.0055008	0.606216	NA	NA	0.0394043	0.484187	23	20	23	19	26	23	20	20	22	21	2	2	1	1	1	7	15	3	10	6	9	21	19	9	18	9	10	11	11	10	11	12	13	13	10	8	10	14	12
P50502;Q8IZP2	Hsc70-interacting protein;Putative protein FAM10A4	ST13;ST13P4	-0.995992	1.82763	0.254022	1.56146	-1.31942	1.05755	-0.0112028	0.109864	10	10	9	10	10	10	10	8	9	9	1	0	0	1	0	7	7	6	8	6	7	9	8	6	7	8	8	8	8	8	8	8	8	8	8	9	8	7	8
P19971;P19971-2	Thymidine phosphorylase	TYMP	-0.760023	1.82534	0.188989	0.879067	-0.831513	1.00926	-0.104849	0.489872	20	26	25	24	26	20	24	24	25	24	1	0	0	0	0	10	20	18	17	17	16	24	22	15	23	16	17	18	18	18	16	18	18	17	17	18	19	17	17
Q8N128;Q8N128-2	Protein FAM177A1	FAM177A1	-1.44753	1.82518	0.300392	0.00610683	NA	NA	-0.0189911	0.0832966	4	6	5	4	2	3	5	3	2	3	0	0	0	0	0	1	2	1	1	1	2	4	2	1	3	4	2	4	2	3	3	4	2	5	3	4	3	3	4
Q8WWA1;Q8WWA1-2	Transmembrane protein 40	TMEM40	-2.1769	1.82516	-0.119122	0.496511	NA	NA	0.0246048	0.128794	6	6	7	7	7	7	6	6	8	7	0	0	0	0	0	1	5	3	2	4	4	6	6	3	7	5	7	7	6	6	6	7	6	6	6	8	7	6	6
Q92598-2;Q92598;Q92598-3;Q92598-4	Heat shock protein 105 kDa	HSPH1	-2.62022	1.82278	0.0530714	1.25198	NA	NA	0.186966	0.812495	25	20	25	23	25	23	19	23	24	22	1	0	0	0	0	1	8	5	5	5	7	18	20	4	16	8	10	12	11	12	11	10	11	13	9	10	11	11	11
P07203;P07203-2	Glutathione peroxidase 1	GPX1	-0.981223	1.82086	0.127438	0.0342271	-0.461898	0.945529	-0.081247	0.344574	16	14	17	14	16	16	16	16	14	16	0	1	1	0	0	10	13	11	11	13	14	14	15	13	14	9	13	11	9	12	9	9	12	11	9	12	11	12	11
P49591	Serine--tRNA ligase, cytoplasmic	SARS	-1.76737	1.82001	0.125347	0.576928	NA	NA	0.0907119	0.636343	18	14	19	16	19	18	16	16	20	16	0	0	0	1	2	1	12	9	4	9	8	16	18	8	18	9	8	12	8	8	10	10	10	10	9	8	10	9	8
P28482;P28482-2	Mitogen-activated protein kinase 1	MAPK1	-1.75443	1.8188	0.536202	1.16664	-2.13291	0.97975	0.101744	0.589258	17	17	17	18	17	16	18	15	18	17	2	1	1	1	1	2	8	7	4	5	4	14	14	5	16	12	13	12	13	11	12	11	8	9	10	10	12	10	12
Q96JQ0	Protocadherin-16	DCHS1	1.86483	1.81821	NA	NA	NA	NA	NA	NA	0	0	0	0	0	1	1	1	1	1	1	0	0	0	0	1	1	1	1	1	1	1	1	1	1	0	0	0	0	0	0	0	0	0	0	0	0	0	0
Q96FJ2	Dynein light chain 2, cytoplasmic	DYNLL2	-1.08966	1.81702	0.112909	0.0223477	-1.13905	1.94	0.219887	1.37876	4	4	3	3	5	5	3	4	4	3	0	0	0	0	0	3	5	2	4	5	3	4	4	2	3	4	4	3	3	4	4	3	3	3	3	4	3	3	4
Q9P1F3	Costars family protein ABRACL	ABRACL	-1.33524	1.81611	-0.109599	0.0893852	NA	NA	-0.387207	0.0869515	4	3	5	5	6	5	3	3	4	4	0	2	2	1	1	4	5	5	3	4	3	6	6	4	6	6	5	5	6	6	4	5	4	5	6	5	4	5	5
Q9NRB3;Q8NET6-2;Q8NET6	Carbohydrate sulfotransferase 12	CHST12	1.62144	1.81466	0.0633243	0.00535018	NA	NA	NA	NA	5	1	3	3	4	4	4	2	2	5	1	0	0	0	0	8	8	4	5	9	5	3	1	5	6	0	0	0	0	0	0	0	0	0	0	0	0	0	0
O43493;O43493-5;O43493-3;O43493-7;O43493-4;O43493-6	Trans-Golgi network integral membrane protein 2	TGOLN2	1.62155	1.81339	0.276758	0.600206	NA	NA	0.000352085	0.0340538	3	3	4	3	5	3	4	4	5	4	0	0	0	0	0	3	3	3	2	5	4	1	2	2	4	2	2	2	2	1	2	2	2	2	2	1	2	2	2
P00352;P47895	Retinal dehydrogenase 1	ALDH1A1	-1.1773	1.81284	-0.465822	0.202078	-0.931412	0.693808	0.205672	0.0654626	22	19	14	21	13	17	15	12	18	19	1	0	1	0	0	7	4	4	7	6	11	15	15	7	16	8	5	9	8	9	9	9	9	6	10	9	9	7	10
P07998-29-156;P07998	Ribonuclease pancreatic	RNASE1	2.04291	1.80919	NA	NA	NA	NA	NA	NA	0	0	0	0	0	0	1	0	0	0	2	2	2	2	3	2	3	2	2	3	3	3	1	1	3	0	0	0	0	0	0	0	0	0	0	0	0	0	0
Q9UHD8-7;Q9UHD8-2;Q9UHD8-5;Q9UHD8;Q9UHD8-3;Q9UHD8-4;Q9UHD8-9;Q9UHD8-8	Septin-9	2009-09-01	-1.81607	1.80448	-0.0952713	0.000619981	NA	NA	0.0576488	0.76925	20	15	15	18	20	14	20	14	17	19	0	0	1	0	0	2	4	2	4	5	4	8	8	4	11	9	8	11	8	9	10	10	9	9	9	10	9	11	9
P01717-20-112;P01717	Ig lambda chain V-IV region Hil		0.756995	1.80346	NA	NA	-0.0147806	0.385619	NA	NA	0	0	0	0	0	0	0	1	0	0	3	3	3	3	3	1	1	1	3	1	2	1	1	2	2	0	0	0	0	0	0	0	0	1	1	0	0	0	0
P29401;P29401-2	Transketolase	TKT	-1.02227	1.80336	0.18174	1.14074	-0.380776	2.23472	0.0165947	0.0265369	29	26	29	28	31	26	29	27	30	30	3	1	2	0	0	19	27	23	21	22	28	33	31	20	34	19	19	19	19	20	19	21	19	17	20	21	18	16	20
Q96BM9	ADP-ribosylation factor-like protein 8A	ARL8A	-1.8281	1.8032	0.325687	0.236922	NA	NA	-0.0802682	0.364943	8	9	10	8	8	9	8	9	9	9	0	0	0	0	0	2	4	4	2	4	5	9	9	2	6	6	4	4	6	3	4	4	5	4	4	4	5	4	5
P50570;P50570-2;P50570-5	Dynamin-2	DNM2	-2.15174	1.80107	0.271408	0.515569	-1.67212	0.61174	0.0491564	0.34251	31	31	29	32	37	36	30	29	32	31	3	1	0	1	1	3	17	15	6	8	7	29	30	6	23	22	23	22	22	22	22	21	22	23	21	20	20	19	19
O43396	Thioredoxin-like protein 1	TXNL1	-1.08365	1.80087	-0.0225518	0.0646651	NA	NA	0.170648	0.484346	17	17	18	18	19	18	15	16	17	16	0	0	0	0	0	5	16	11	11	11	7	19	16	7	16	11	12	11	12	10	13	12	12	11	12	11	10	12	14
Q96G03;Q96G03-2	Phosphoglucomutase-2	PGM2	-1.351	1.79367	0.156081	0.0625197	-1.32292	1.61064	0.064671	0.226676	24	23	26	23	29	24	21	26	24	20	1	4	1	1	1	7	17	12	14	10	18	30	27	13	23	18	15	17	18	18	17	17	17	19	18	18	20	17	17
P54578;P54578-2;P54578-3	Ubiquitin carboxyl-terminal hydrolase 14	USP14	-0.942355	1.79339	-0.0763481	0.0581429	-0.712002	0.502207	0.212717	1.45165	23	19	23	21	20	18	22	21	23	22	0	0	0	0	0	6	14	11	5	7	9	15	16	8	16	8	9	8	7	9	8	6	10	8	9	8	8	8	9
P48147	Prolyl endopeptidase	PREP	-2.27358	1.79285	0.114307	0.207356	NA	NA	0.127904	0.487866	25	24	25	23	23	13	26	23	24	25	0	0	0	0	0	7	13	4	11	9	16	24	22	6	26	7	8	8	8	8	9	6	5	7	6	7	7	5	8
O75874	Isocitrate dehydrogenase [NADP] cytoplasmic	IDH1	-0.919422	1.79257	0.165604	0.55812	-0.789603	2.20248	-0.137747	0.435123	21	20	20	20	22	20	20	22	21	18	0	1	2	0	1	13	17	16	13	15	18	24	21	14	19	14	13	14	13	15	14	14	14	14	14	14	14	14	15
O95721	Synaptosomal-associated protein 29	SNAP29	-3.72351	1.792	0.133423	0.444869	NA	NA	-0.00511687	0.0353668	12	8	12	10	11	11	10	8	10	8	1	1	1	0	0	1	5	8	2	1	3	9	10	4	8	10	10	9	10	8	10	9	9	10	10	9	9	10	10
Q9Y6X5;Q6UWV6	Bis(5-adenosyl)-triphosphatase ENPP4	ENPP4	2.75672	1.78844	-0.1613	0.020731	NA	NA	-0.307576	0.780131	7	6	7	7	7	6	7	6	7	6	0	0	0	0	0	3	8	5	6	6	1	4	4	1	2	1	3	2	1	2	1	3	4	2	3	1	2	1	2
P55957;P55957-2;P55957-4;P55957-3	BH3-interacting domain death agonist;BH3-interacting domain death agonist p15;BH3-interacting domain death agonist p13;BH3-interacting domain death agonist p11	BID	-1.05488	1.78782	-0.0992153	0.408302	NA	NA	-0.0728642	0.280699	8	9	8	9	7	7	7	8	9	8	0	0	0	0	2	1	6	5	5	4	4	7	7	4	8	5	5	5	5	5	5	4	5	5	5	4	5	4	5
O43242;O43242-2	26S proteasome non-ATPase regulatory subunit 3	PSMD3	-1.68131	1.78555	-0.198684	0.213044	NA	NA	0.164964	2.31931	16	15	18	17	14	12	17	18	18	15	3	0	0	0	1	2	4	2	1	2	3	6	9	2	8	9	10	7	7	6	7	5	5	6	6	3	7	6	7
Q9HC38-2;Q9HC38;Q9HC38-3	Glyoxalase domain-containing protein 4	GLOD4	-0.807117	1.78534	0.140599	0.987743	-0.854758	2.68344	0.0149296	0.0469168	14	14	13	13	15	12	14	13	12	11	0	1	0	0	0	3	12	9	4	11	6	14	12	9	11	10	10	10	10	9	11	9	8	11	8	10	9	9	11
Q15746;Q15746-5;Q15746-2;Q15746-3;Q15746-4;Q15746-7;Q15746-9;Q15746-8	Myosin light chain kinase, smooth muscle;Myosin light chain kinase, smooth muscle, deglutamylated form	MYLK	-1.50023	1.78487	0.0984292	0.0348714	-0.923503	0.997146	-0.00701363	0.346249	45	50	47	43	48	47	47	46	44	47	2	3	1	0	1	9	26	19	10	19	16	40	37	15	38	32	28	28	28	34	30	28	27	29	29	28	29	30	25
P35237	Serpin B6	SERPINB6	-0.807674	1.78477	0.255343	0.27571	-0.868067	2.00434	0.400519	1.98383	22	21	22	22	22	21	22	22	21	22	0	1	1	1	0	11	20	19	12	17	14	22	21	19	21	13	15	15	12	15	13	13	15	13	14	16	14	13	13
Q3LXA3;Q3LXA3-2	Bifunctional ATP-dependent dihydroxyacetone kinase/FAD-AMP lyase (cyclizing);ATP-dependent dihydroxyacetone kinase;FAD-AMP lyase (cyclizing)	DAK	-1.48851	1.7834	-0.110171	0.048581	NA	NA	-0.0880437	0.794395	20	17	20	18	21	18	19	16	20	16	0	0	1	0	0	1	8	9	7	4	7	14	14	5	13	8	6	8	8	5	6	8	6	8	8	5	6	9	7
Q6XQN6;Q6XQN6-2;Q6XQN6-3	Nicotinate phosphoribosyltransferase	NAPRT	-0.593884	1.78316	0.375322	1.39039	-0.921131	2.78984	0.0293849	0.656942	19	21	22	20	23	21	19	20	22	20	0	0	0	0	0	12	18	18	13	17	17	19	20	17	22	11	11	11	12	10	11	10	12	11	11	10	9	10	9
P02753-19-199;P02753-19-200;P02753-19-201;P02753;P02753-19-197;P02753-19-194	Retinol-binding protein 4;Plasma retinol-binding protein(1-182);Plasma retinol-binding protein(1-181);Plasma retinol-binding protein(1-179);Plasma retinol-binding protein(1-176)	RBP4	0.761155	1.7822	NA	NA	0.356124	0.414066	-1.46071	0.579506	0	0	2	1	2	4	5	6	5	7	10	10	10	10	10	12	12	13	11	12	12	12	10	12	11	1	1	1	1	3	1	2	3	3	3	3	3	1	2
Q9NPF2-2;Q9NPF2	Carbohydrate sulfotransferase 11	CHST11	2.3829	1.78164	NA	NA	NA	NA	NA	NA	2	2	1	1	0	3	2	2	1	3	0	0	0	0	0	5	6	3	3	4	3	1	1	3	2	0	0	0	0	0	0	0	0	0	0	0	0	0	0
P29122-2;P29122-150-969;P29122;P29122-8;P29122-7;P29122-5;P29122-4;P29122-6;P29122-3	Proprotein convertase subtilisin/kexin type 6	PCSK6	1.28537	1.78013	-0.736276	1.36804	1.40134	3.31975	-0.504894	1.51356	23	23	20	20	25	16	23	26	23	26	0	0	0	0	0	28	40	29	30	38	28	31	23	27	31	11	11	9	7	14	7	14	16	15	14	10	13	12	14
Q96IY4-23-114	Carboxypeptidase B2	CPB2	1.72144	1.77501	NA	NA	NA	NA	NA	NA	0	0	0	0	0	0	1	1	0	1	1	1	1	1	1	1	1	1	1	1	1	1	1	1	1	0	0	0	0	0	0	0	0	0	0	0	0	0	0
P01344-b;P01344-26-91	Insulin-like growth factor II;Insulin-like growth factor II;Insulin-like growth factor II Ala-25 Del;Preptin	IGF2	2.19694	1.77423	NA	NA	1.44789	2.62734	NA	NA	1	0	0	0	0	0	1	2	1	0	3	3	3	2	3	3	4	5	4	3	4	3	2	3	2	0	0	0	0	0	0	0	0	0	1	0	0	0	0
P47756-2	F-actin-capping protein subunit beta	CAPZB	-0.957226	1.7699	-0.019018	0.0764703	-1.23847	0.990002	-0.00171764	0.0240269	25	26	25	25	27	27	26	25	26	25	1	4	2	3	2	16	23	22	18	21	26	26	27	23	26	25	25	26	26	27	25	26	25	25	26	25	26	25	26
O43681	ATPase ASNA1	ASNA1	-1.45213	1.76757	-0.0562338	0.162834	NA	NA	0.129122	0.0285517	10	10	10	10	11	11	10	10	10	10	0	0	0	0	0	2	6	4	3	5	5	10	9	4	8	5	4	6	6	6	7	4	6	2	6	5	5	5	5
P42830-37-114;P42830-45-114;P42830-44-114;P42830	C-X-C motif chemokine 5;ENA-78(8-78);ENA-78(9-78)	CXCL5	2.3289	1.76731	NA	NA	2.46751	1.49409	NA	NA	0	1	1	0	0	1	2	2	1	1	0	0	0	0	0	5	5	5	5	5	5	5	5	5	4	1	0	2	1	3	0	2	4	2	2	3	2	2	3
P16930;P16930-2	Fumarylacetoacetase	FAH	-0.571656	1.76478	-0.0413042	0.273242	-0.556262	1.14638	-0.0525139	0.294375	17	16	17	15	17	17	17	16	16	16	0	1	0	0	0	8	12	13	12	12	17	16	17	10	17	10	9	10	8	10	8	8	9	9	8	8	9	10	11
P0DMV9;P0DMV8;P0DMV8-2	Heat shock 70 kDa protein 1B;Heat shock 70 kDa protein 1A	HSPA1B;HSPA1A	-0.874377	1.75775	0.461805	1.2864	-0.706528	0.838185	0.0587864	0.313498	29	27	28	28	33	32	28	28	28	28	1	2	2	2	1	22	31	31	24	25	27	30	31	29	28	28	25	25	27	28	26	29	26	25	27	28	25	24	24
Q9BXR6-19-569;Q9BXR6	Complement factor H-related protein 5	CFHR5	1.23289	1.75722	NA	NA	NA	NA	NA	NA	1	0	1	0	0	0	1	2	0	1	9	8	10	7	6	5	8	7	6	3	6	6	2	7	5	1	0	0	0	0	0	0	0	0	0	0	0	0	1
Q15084-3;Q15084;Q15084-4;Q15084-5;Q15084-2	Protein disulfide-isomerase A6	PDIA6	-1.20435	1.75491	-0.0641389	0.37992	-0.56541	0.622616	0.111996	0.944397	17	17	19	17	21	19	17	16	15	16	0	2	0	0	2	9	16	13	13	14	14	17	17	16	16	18	15	17	17	16	18	18	17	16	17	16	17	16	17
P35914;P35914-3;P35914-2;Q8TB92-5;Q8TB92-2;Q8TB92	Hydroxymethylglutaryl-CoA lyase, mitochondrial	HMGCL	-2.83407	1.74881	0.24088	1.54516	NA	NA	0.0450796	0.420938	11	10	11	11	11	10	11	11	10	10	0	0	0	0	0	1	5	3	1	3	4	11	11	5	9	6	7	6	7	6	6	6	6	6	6	7	6	6	6
P09493-3			-0.861175	1.74787	0.0517039	0.0553479	-0.417253	0.509121	-0.0145805	0.610189	37	37	39	37	43	42	36	36	37	37	5	6	4	5	4	23	37	36	30	30	37	44	45	41	40	40	41	40	39	43	42	38	37	38	40	41	40	36	40
P13797;P13797-3;P13797-2	Plastin-3	PLS3	-1.19871	1.74489	0.30316	0.823619	-1.74438	0.940747	0.0960895	0.304705	31	34	31	28	31	26	29	26	28	29	3	2	3	4	3	5	14	11	6	10	15	25	23	6	25	19	18	18	18	18	20	20	15	19	17	18	20	19	15
Q562R1	Beta-actin-like protein 2	ACTBL2	-1.25743	1.74415	0.371617	0.767869	-0.516148	0.613364	-0.242908	0.394651	2	2	1	2	1	2	3	1	2	4	0	0	0	1	0	2	3	2	1	3	2	2	2	3	3	5	4	5	3	5	4	3	5	6	4	4	6	3	4
Q9UKM7	Endoplasmic reticulum mannosyl-oligosaccharide 1,2-alpha-mannosidase	MAN1B1	2.4223	1.7423	NA	NA	NA	NA	NA	NA	0	2	0	0	0	0	1	3	1	2	0	0	0	0	0	3	4	3	3	4	3	2	1	1	1	1	1	0	0	0	1	1	0	0	0	0	0	0	0
P30086	Phosphatidylethanolamine-binding protein 1;Hippocampal cholinergic neurostimulating peptide	PEBP1	-0.506705	1.73996	0.152698	0.300766	-0.502104	1.55254	-0.113506	0.0716979	13	12	13	13	13	14	13	12	13	13	1	0	0	1	0	8	11	8	9	7	10	13	12	9	13	10	10	9	10	11	10	8	9	8	9	10	8	9	8
P00403	Cytochrome c oxidase subunit 2	MT-CO2	-1.73377	1.73744	0.0545471	0.266862	NA	NA	0.15067	0.407752	5	5	6	5	5	6	6	5	6	5	0	0	0	0	0	1	3	2	2	4	4	5	5	2	5	3	4	3	3	2	4	3	4	4	2	2	3	3	3
P42574	Caspase-3;Caspase-3 subunit p17;Caspase-3 subunit p12	CASP3	-1.14845	1.73677	0.117043	0.615704	NA	NA	-0.0250285	0.0565588	10	12	12	12	16	12	11	13	12	13	1	2	0	1	2	6	7	7	4	8	7	14	13	7	12	10	10	10	11	10	11	10	10	10	10	10	10	9	11
P21281;P15313	V-type proton ATPase subunit B, brain isoform	ATP6V1B2	-0.821584	1.73675	-0.0724085	0.127981	NA	NA	-0.346049	1.04798	21	22	22	18	21	20	21	18	21	20	0	0	0	0	2	1	13	7	3	8	6	20	22	6	18	11	14	12	12	10	11	12	10	10	11	15	11	13	10
P52788;P52788-2	Spermine synthase	SMS	-1.81214	1.73519	-0.0359537	0.0639864	NA	NA	-0.159665	0.318453	14	14	15	17	16	10	16	14	16	17	0	0	0	0	0	3	5	2	4	6	5	8	10	6	7	5	4	7	4	4	2	5	4	3	6	6	4	6	2
Q9NRW1;Q9NRW1-2	Ras-related protein Rab-6B	RAB6B	-1.20889	1.73376	-0.13567	0.00461388	NA	NA	0.109487	0.386913	14	12	14	14	14	16	11	12	13	14	0	1	1	0	0	5	14	13	9	10	12	13	13	11	13	14	13	13	14	16	12	13	12	12	14	13	13	11	14
P07686	Beta-hexosaminidase subunit beta;Beta-hexosaminidase subunit beta chain B;Beta-hexosaminidase subunit beta chain A	HEXB	2.92522	1.73366	-0.171076	1.44163	1.55037	2.04058	-0.190315	0.19812	8	10	8	8	8	7	10	7	10	8	1	2	0	1	1	12	17	15	16	16	12	8	6	5	6	5	3	3	3	3	4	4	5	2	3	1	4	4	6
P51572;P51572-2	B-cell receptor-associated protein 31	BCAP31	-3.2474	1.7285	0.0532863	0.23087	NA	NA	-0.0337352	0.367808	14	12	13	13	14	14	14	12	13	13	0	1	0	0	0	1	10	3	5	9	8	11	12	6	11	11	13	12	11	12	12	11	11	12	13	12	13	11	13
Q9NUQ9;Q9NUQ9-2	Protein FAM49B	FAM49B	-2.90799	1.72493	-0.0931914	0.0300385	NA	NA	0.00814161	0.192539	13	13	14	13	14	11	14	13	15	14	0	0	0	0	0	2	4	4	2	6	7	11	12	4	13	7	7	5	6	6	7	8	5	6	7	6	8	7	9
P06744-2-558;P06744;P06744-2;Q8N196	Glucose-6-phosphate isomerase	GPI	-1.0193	1.72231	0.0553292	0.35381	-0.817289	2.42819	0.008748	0.0746694	29	27	27	27	28	30	29	29	29	28	3	1	1	0	0	19	24	21	21	22	24	28	27	18	31	25	25	24	24	23	25	24	23	22	24	24	23	25	23
Q9BR76	Coronin-1B	CORO1B	-0.906057	1.71981	0.186455	0.489422	-1.05298	0.568662	0.071705	1.20167	19	18	18	18	19	21	19	19	19	18	0	1	0	1	0	6	15	12	13	11	13	16	18	10	16	12	11	10	13	10	13	14	12	12	14	11	11	12	11
O60234	Glia maturation factor gamma	GMFG	-0.574187	1.71889	0.0354079	0.0853927	-0.430956	0.669797	-0.030088	0.091975	6	6	6	7	5	5	5	7	4	6	0	1	0	0	1	3	7	5	4	4	5	6	4	5	5	4	6	5	4	5	5	5	4	5	5	5	6	5	5
Q4G0F5	Vacuolar protein sorting-associated protein 26B	VPS26B	-1.17441	1.71798	0.0291962	0.188331	NA	NA	0.159511	0.528188	14	12	15	13	16	11	13	13	15	12	0	0	0	0	0	2	4	3	3	3	3	14	12	2	12	6	8	7	6	6	6	6	8	7	8	6	7	7	7
Q15365;P57723-2;P57723	Poly(rC)-binding protein 1	PCBP1	-3.82136	1.71752	0.141021	0.477842	-0.904239	0.836859	0.184924	1.56405	17	16	16	17	16	16	17	15	16	17	4	1	1	1	0	2	9	10	4	3	7	13	13	7	12	16	16	14	15	13	13	14	15	15	15	14	15	15	15
P30566;P30566-2	Adenylosuccinate lyase	ADSL	-1.02291	1.71535	0.103523	0.257446	NA	NA	-0.0952865	0.436525	16	16	16	15	17	13	16	17	16	16	0	0	0	0	0	1	10	6	4	6	6	12	13	9	15	8	9	9	9	9	10	9	8	10	9	8	9	8	9
Q9H3K6;Q9H3K6-2	BolA-like protein 2	BOLA2	-0.688815	1.71413	-0.014959	0.577726	NA	NA	0.335088	1.52795	5	5	5	5	5	5	5	5	5	5	0	0	0	0	0	3	3	4	3	3	3	4	4	3	4	3	2	3	3	3	3	3	4	3	3	4	4	3	4
P54920	Alpha-soluble NSF attachment protein	NAPA	-1.46093	1.7128	0.0364046	0.135462	-1.17765	0.62195	0.130999	0.620733	22	21	22	22	25	23	21	22	22	22	2	3	2	2	1	4	15	12	8	11	10	21	22	9	19	20	19	20	21	19	18	18	18	19	19	20	18	20	22
Q9H939;Q9H939-2	Proline-serine-threonine phosphatase-interacting protein 2	PSTPIP2	-1.05117	1.71169	0.17079	0.266156	NA	NA	0.0106835	0.119865	21	22	22	23	27	27	17	21	22	20	1	1	1	0	1	3	18	17	8	15	12	27	26	16	26	18	20	22	22	21	19	20	17	20	22	21	19	20	19
P06703	Protein S100-A6	S100A6	-0.904247	1.70868	-0.109289	0.102564	-0.417815	0.51764	-0.244264	0.0269479	6	6	7	6	6	6	7	6	6	6	1	1	1	1	1	3	3	2	3	4	2	5	3	3	6	5	5	4	5	6	6	5	4	5	6	4	5	4	5
P98172;P52799	Ephrin-B1	EFNB1	0.883708	1.70596	-0.0688309	0.248326	NA	NA	0.135276	0.0382921	7	8	8	7	8	8	7	8	9	7	0	0	0	0	0	3	8	5	6	4	5	5	5	3	5	7	5	8	7	7	5	8	7	7	8	7	7	4	5
P60174-1;P60174;P60174-4	Triosephosphate isomerase	TPI1	-0.413788	1.70504	0.076103	0.528554	-0.708147	1.77675	0.0456721	0.21764	18	17	18	18	19	18	18	18	18	18	1	4	4	2	0	17	18	21	18	18	18	20	21	21	19	17	17	17	17	18	17	17	17	17	17	18	16	17	17
P55212;P55212-2	Caspase-6;Caspase-6 subunit p18;Caspase-6 subunit p11	CASP6	-1.29259	1.70493	0.0775646	0.711589	NA	NA	0.0591313	0.188131	11	10	10	13	13	13	10	10	12	10	0	0	0	0	0	2	7	5	6	6	9	13	11	4	11	9	7	9	8	7	7	7	8	8	8	7	7	7	7
Q14019	Coactosin-like protein	COTL1	-1.08104	1.7024	0.211427	0.249925	-0.624925	1.63944	0.0318571	0.139293	11	9	11	11	16	15	9	11	14	11	1	2	1	1	1	11	16	10	13	12	15	15	14	13	15	13	14	12	13	14	14	12	14	11	12	12	13	12	15
P30044-2;P30044;P30044-3;P30044-4	Peroxiredoxin-5, mitochondrial	PRDX5	-1.17945	1.70079	-0.381621	0.626544	-0.411049	0.62442	-0.0805863	0.487066	10	8	10	11	11	11	8	10	11	10	0	2	2	1	1	6	9	8	8	7	5	11	9	6	10	6	6	6	9	7	6	8	8	7	9	9	9	8	8
P48643;P48643-2	T-complex protein 1 subunit epsilon	CCT5	-0.983774	1.69879	-0.0747796	0.29809	-0.843876	1.19965	0.0677445	0.577949	38	36	34	40	42	35	37	38	38	37	0	0	1	0	0	16	28	21	16	21	21	35	37	23	31	25	29	29	29	29	24	32	30	30	26	29	28	27	26
P00505;P00505-2	Aspartate aminotransferase, mitochondrial	GOT2	-1.60215	1.69778	-0.0138474	0.1695	-1.59864	1.62892	0.198385	1.35586	19	18	20	19	22	20	20	19	19	20	0	1	2	2	0	3	13	7	6	7	13	22	18	8	18	11	11	12	12	9	10	12	12	12	11	12	12	14	11
A0A0C4DH29-20-117;A0A0C4DH29		IGHV1-3	0.445813	1.69776	NA	NA	-0.134211	0.493516	NA	NA	0	0	0	0	0	0	1	1	1	0	3	3	3	3	3	1	3	2	2	2	2	3	1	2	1	0	0	0	0	0	0	1	0	1	1	0	0	0	1
Q9Y315	Deoxyribose-phosphate aldolase	DERA	-2.50839	1.69462	-0.0018844	0.211335	NA	NA	-0.128951	0.0194588	11	11	11	9	12	12	12	12	11	10	0	0	0	0	0	1	5	6	4	3	6	11	11	4	12	4	6	5	4	5	5	4	5	6	4	4	6	6	4
P08590;P05976-2;P05976	Myosin light chain 3	MYL3	-1.5215	1.6936	0.264654	0.000987834	-0.285532	0.432425	0.0316087	0.165253	3	3	3	3	2	3	2	2	2	2	2	3	2	3	1	4	3	3	3	2	3	4	2	3	2	2	2	2	3	4	2	2	2	2	2	3	2	2	2
O00754;O00754-2	Lysosomal alpha-mannosidase;Lysosomal alpha-mannosidase A peptide;Lysosomal alpha-mannosidase B peptide;Lysosomal alpha-mannosidase C peptide;Lysosomal alpha-mannosidase D peptide;Lysosomal alpha-mannosidase E peptide	MAN2B1	3.90556	1.69165	-0.960592	1.84217	NA	NA	NA	NA	8	6	10	9	3	10	6	8	13	6	0	0	0	1	0	15	20	12	19	13	8	8	6	7	7	0	0	1	0	2	1	0	0	0	0	1	1	2	0
P30048-2;P30048	Thioredoxin-dependent peroxide reductase, mitochondrial	PRDX3	-2.02149	1.69046	0.0107423	0.254128	-2.06994	1.42071	0.163725	1.41415	11	11	11	11	12	12	11	11	12	12	0	1	1	0	0	5	9	5	5	7	7	11	11	6	10	9	11	10	11	10	11	9	10	10	10	9	10	8	10
Q9UNZ2;Q9UNZ2-5;Q9UNZ2-4;Q9UNZ2-6	NSFL1 cofactor p47	NSFL1C	-1.94911	1.68892	0.0206712	0.0951016	NA	NA	0.0653196	0.0179867	18	20	19	21	17	14	19	19	19	16	0	0	0	0	1	2	8	6	5	4	6	13	14	5	10	14	12	12	14	11	10	12	12	8	12	10	10	12	14
P17931-2-250;P17931	Galectin-3	LGALS3	0.780629	1.68808	-0.0724937	0.302381	NA	NA	NA	NA	2	1	2	1	1	2	1	2	2	2	0	0	0	0	0	2	2	2	2	2	2	2	2	2	1	0	0	0	0	0	0	0	0	0	0	0	0	0	0
Q14644;Q14644-2;Q15283-2;Q15283	Ras GTPase-activating protein 3	RASA3	-1.37134	1.68589	-0.0623579	0.0919994	-3.0443	1.00575	0.0909671	0.2085	42	45	48	46	52	43	47	46	46	44	0	0	0	1	0	6	28	22	19	27	26	48	43	17	49	30	35	31	31	32	31	32	29	29	33	29	33	32	30
P51148;P51148-2	Ras-related protein Rab-5C	RAB5C	-1.48606	1.68389	0.161337	0.23557	NA	NA	-0.164565	0.670039	10	9	9	10	9	9	11	9	9	9	0	0	0	0	0	4	7	7	7	7	8	10	9	6	8	6	6	6	7	6	6	6	6	5	7	7	6	6	7
O75131;Q86YQ8-2;Q9HCH3-2;Q8IYJ1;Q96A23;O95741;Q9UBL6-2;Q96A23-2;Q9HCH3;O95741-2;Q9UBL6	Copine-3	CPNE3	-3.12033	1.68336	-0.157488	0.132372	NA	NA	0.0643212	0.158626	15	14	16	15	13	14	13	13	14	14	0	0	0	1	1	3	4	2	3	4	6	14	14	3	15	10	7	8	10	9	9	8	6	8	9	9	8	7	8
Q13586;Q13586-2;Q9P246-3;Q9P246;Q9P246-2	Stromal interaction molecule 1	STIM1	-1.71845	1.67588	0.0757748	0.0962232	NA	NA	-0.014807	0.643373	30	30	30	29	34	33	27	30	31	29	0	0	0	0	0	3	14	18	8	15	19	29	31	9	30	28	28	29	27	28	30	29	28	30	30	28	29	31	31
P24592-28-240;P24592	Insulin-like growth factor-binding protein 6	IGFBP6	2.39149	1.67361	NA	NA	NA	NA	NA	NA	0	0	0	0	0	0	0	0	0	0	2	2	2	2	2	2	4	3	2	3	2	1	3	2	3	0	0	0	0	0	0	0	0	0	0	0	0	0	0
P49137;P49137-2;Q96PN8;O43930;P51817	MAP kinase-activated protein kinase 2	MAPKAPK2	-3.16769	1.67318	-0.0545397	0.38011	NA	NA	-0.031729	0.113116	17	13	18	17	18	15	16	18	18	16	0	0	0	0	0	1	6	6	2	2	1	9	13	5	8	12	12	12	12	11	12	11	10	12	11	13	11	11	13
P78371;P78371-2	T-complex protein 1 subunit beta	CCT2	-0.908148	1.67309	0.0508225	0.688979	-0.0945259	0.0942915	0.10313	0.455224	32	32	34	31	35	35	32	31	31	32	2	3	1	2	1	17	31	26	19	29	26	33	32	23	31	27	27	27	28	28	27	25	25	25	26	25	26	28	27
Q92797;Q92797-2	Symplekin	SYMPK	1.18592	1.67174	NA	NA	NA	NA	NA	NA	0	1	0	0	1	0	0	0	0	0	0	0	1	0	1	1	2	1	2	1	2	2	1	2	2	0	0	0	0	1	0	1	1	1	0	0	1	1	0
P01127-21-81	Platelet-derived growth factor subunit B	PDGFB	3.43388	1.66959	NA	NA	NA	NA	NA	NA	0	0	0	0	0	0	1	1	0	0	0	0	0	0	0	1	1	1	1	1	1	1	1	1	1	0	0	0	0	0	0	0	0	0	0	0	0	0	0
P62879;P62879-2	Guanine nucleotide-binding protein G(I)/G(S)/G(T) subunit beta-2	GNB2	-1.72717	1.66935	0.444268	0.519836	NA	NA	0.185904	1.21681	10	8	7	9	11	10	11	6	10	7	0	0	0	0	0	4	7	7	4	7	8	9	11	4	8	4	6	6	4	5	3	5	5	5	4	6	4	4	3
Q9Y240-22-323;Q9Y240	C-type lectin domain family 11 member A	CLEC11A	2.7665	1.66902	NA	NA	NA	NA	NA	NA	1	0	2	0	0	4	6	4	5	6	0	0	0	0	2	9	11	11	10	11	8	7	3	9	7	0	0	0	0	3	2	2	3	2	2	2	3	1	4
Q9BS26	Endoplasmic reticulum resident protein 44	ERP44	-0.839279	1.66807	-0.0271541	0.547906	-0.648655	0.633453	-0.0853852	0.704085	16	18	15	16	15	15	17	16	16	16	0	0	0	0	0	9	15	8	11	12	13	13	14	9	14	13	13	14	13	12	12	11	13	12	11	13	14	14	14
O00391-30-747;O00391;O00391-2	Sulfhydryl oxidase 1	QSOX1	2.42565	1.66597	NA	NA	1.5779	1.81798	NA	NA	0	0	0	0	0	7	14	13	6	11	12	7	7	10	15	23	26	26	23	22	23	20	17	21	18	2	0	0	0	2	0	4	6	2	4	4	2	4	2
P47755;P47755-2	F-actin-capping protein subunit alpha-2	CAPZA2	-1.06477	1.66431	0.128659	0.585377	-0.288253	0.749251	0.125916	0.635107	17	17	18	18	16	16	15	18	17	17	1	0	1	1	0	14	16	16	14	14	14	16	16	15	17	15	14	13	14	17	14	14	14	15	15	15	15	15	15
P50990;P50990-2;P50990-3	T-complex protein 1 subunit theta	CCT8	-0.628187	1.66267	-0.0521003	0.0231412	-0.385752	0.353752	0.155757	0.5642	31	33	33	34	35	34	32	33	32	34	1	2	0	1	1	14	31	22	24	26	24	39	34	24	35	32	30	32	32	33	30	32	31	31	32	34	29	32	30
P28300;P28300-219-417;P28300-169-417;P28300-22-168	Protein-lysine 6-oxidase	LOX	4.83224	1.66255	NA	NA	NA	NA	NA	NA	0	0	0	0	0	1	1	0	1	1	0	0	0	0	0	6	7	2	5	5	6	5	1	3	3	0	0	0	0	0	0	0	1	0	0	0	0	0	0
P04196-19-525;P04196	Histidine-rich glycoprotein	HRG	0.999811	1.66176	-2.515	1.7245	0.548793	1.43639	NA	NA	6	9	6	6	4	11	15	10	10	14	20	23	21	20	23	17	28	23	18	21	20	22	17	23	23	3	1	2	3	4	0	11	10	7	9	6	3	6	6
P07951-2;CON__Q3SX28			-1.20138	1.66036	0.145656	0.350444	-0.58692	1.15697	-0.0610239	0.102636	17	18	18	13	23	22	13	16	17	15	1	0	0	1	0	4	20	16	7	12	13	24	21	9	20	21	21	19	19	23	21	22	20	19	19	18	22	21	22
P31930	Cytochrome b-c1 complex subunit 1, mitochondrial	UQCRC1	-3.79151	1.659	0.0762772	0.0297464	NA	NA	-0.00757538	0.190905	20	17	19	18	20	19	18	18	18	19	0	0	0	0	0	1	10	3	5	7	11	19	18	6	17	15	14	16	14	12	13	14	14	12	13	10	14	13	13
Q7KZ85;Q7KZ85-2	Transcription elongation factor SPT6	SUPT6H	2.13348	1.65865	NA	NA	2.18344	3.62986	NA	NA	0	1	1	0	1	1	1	2	1	1	1	1	1	1	1	2	2	1	2	1	1	2	1	2	1	1	0	0	0	1	0	2	1	1	1	1	1	2	1
P39656;P39656-3;P39656-2	Dolichyl-diphosphooligosaccharide--protein glycosyltransferase 48 kDa subunit	DDOST	-2.94316	1.65642	0.157106	0.530746	-0.778088	1.69124	0.356037	1.00054	9	10	11	9	12	7	11	12	8	10	0	0	0	0	0	1	6	2	2	7	7	11	9	4	9	8	8	9	8	6	7	8	9	8	7	7	8	8	7
P00488;P00488-39-732;P00488-2-38	Coagulation factor XIII A chain	F13A1	-0.883744	1.6539	0.271945	1.08113	0.046615	0.112861	0.0806489	1.16467	53	50	53	50	59	61	50	50	50	51	19	21	15	18	19	38	51	54	37	43	43	49	50	49	52	43	42	46	41	49	45	46	45	45	44	45	44	44	43
P62136;P62136-2;P62136-3	Serine/threonine-protein phosphatase PP1-alpha catalytic subunit	PPP1CA	-1.51084	1.64713	0.161443	0.605878	-1.23551	1.1839	0.0541291	0.0180754	19	20	19	18	24	20	19	19	21	20	0	3	2	1	3	11	16	14	13	14	16	22	23	11	21	17	17	16	15	17	15	15	15	17	15	17	17	17	14
P05771-2	Protein kinase C beta type	PRKCB	-2.59053	1.64429	-0.151246	0.196705	-0.852232	0.445643	0.247302	1.13363	23	23	24	25	25	22	22	27	24	26	2	3	1	1	1	3	11	10	6	10	17	26	23	6	26	19	21	21	20	22	20	20	19	19	22	21	18	20	18
P18206-2;P18206;P18206-3	Vinculin	VCL	-0.836676	1.64383	0.048328	0.703198	-0.495832	0.652581	0.0638144	2.49711	97	91	90	89	102	104	91	90	92	89	25	34	30	26	16	73	92	99	82	86	85	94	98	103	93	93	96	95	93	103	96	96	91	95	92	92	95	92	94
P61160;P61160-2	Actin-related protein 2	ACTR2	-1.10315	1.64206	0.25509	0.497993	-0.815685	1.12922	0.170228	0.439312	17	18	17	17	21	21	17	16	17	17	2	2	1	1	1	11	15	15	14	13	15	18	16	14	18	19	19	19	19	18	19	17	18	18	17	19	18	17	19
P48739;P48739-3;P48739-2	Phosphatidylinositol transfer protein beta isoform	PITPNB	-1.38543	1.63746	0.0804717	0.186547	NA	NA	0.118382	0.114094	15	15	15	17	16	14	15	15	15	15	0	0	0	0	0	1	7	7	2	4	3	7	10	2	10	8	6	9	8	9	9	7	7	6	10	10	7	8	7
P46109	Crk-like protein	CRKL	-1.2035	1.63713	0.15616	0.313188	-0.782962	1.05056	0.0896723	0.0715032	21	17	20	19	21	20	18	19	21	18	0	1	0	0	0	8	14	12	11	11	14	18	18	14	18	11	11	13	14	14	14	15	13	13	14	13	14	13	13
Q93084;Q93084-3;Q93084-6;Q93084-5;Q93084-7	Sarcoplasmic/endoplasmic reticulum calcium ATPase 3	ATP2A3	-2.29407	1.63591	0.0192143	0.99817	-4.08686	1.00305	-0.0462451	0.231316	48	45	50	51	53	43	46	49	49	49	1	5	1	2	2	11	23	18	21	32	29	43	48	22	46	37	39	40	39	42	40	38	40	36	36	39	36	37	40
Q01433;Q01433-2;Q01433-5;Q01433-3;Q01433-4;Q01432-6;Q01432;Q01432-5;Q01432-4	AMP deaminase 2	AMPD2	-1.23898	1.63453	0.0894732	0.0552118	NA	NA	-0.0586745	0.153733	30	29	29	28	32	30	31	25	28	29	0	0	0	0	1	5	18	19	9	14	15	32	35	10	28	28	22	25	26	26	30	26	24	27	25	26	25	24	25
Q02218-2;Q02218;Q02218-3;Q9ULD0;Q9ULD0-3;Q9ULD0-2	2-oxoglutarate dehydrogenase, mitochondrial	OGDH	-2.16247	1.62959	-0.038118	0.49189	NA	NA	-0.00527923	0.304356	35	34	29	36	34	29	30	29	32	32	1	2	1	0	0	3	10	3	5	5	10	23	22	3	19	11	10	11	10	14	15	10	12	12	11	10	11	9	12
Q9UBS4	DnaJ homolog subfamily B member 11	DNAJB11	1.65295	1.62956	-0.166582	1.20949	1.56292	1.3434	0.0424523	0.778278	14	13	16	13	13	13	15	15	14	14	0	2	0	0	0	10	14	13	8	11	7	10	9	8	10	8	7	9	8	7	7	8	8	7	8	7	8	7	7
Q99685;Q99685-2	Monoglyceride lipase	MGLL	-1.22751	1.62935	0.106493	1.26821	-2.20113	0.726438	-0.0624682	0.171336	15	15	15	15	15	15	14	15	15	15	1	4	2	1	2	5	10	8	5	8	7	15	14	5	13	13	14	11	12	12	13	11	11	13	12	12	12	14	12
Q13884;Q13884-2;Q13425-2	Beta-1-syntrophin	SNTB1	-1.91741	1.62586	0.0612337	0.0590187	NA	NA	0.0693495	0.654102	24	24	25	24	26	26	25	24	25	25	0	0	1	0	0	3	9	8	2	7	8	19	18	5	18	17	15	17	17	15	16	15	15	14	14	17	15	16	17
O75563	Src kinase-associated phosphoprotein 2	SKAP2	-1.05843	1.62529	-0.210176	0.66033	-1.49143	0.954317	0.046983	0.219702	19	20	18	19	16	17	20	19	19	19	0	1	1	1	0	6	10	8	9	7	8	14	13	8	15	14	12	14	14	11	14	14	14	13	14	11	14	15	14
Q9ULV4;Q9ULV4-2;Q9ULV4-3;Q6QEF8-4;Q6QEF8-3;Q6QEF8-2;Q6QEF8-5;Q6QEF8	Coronin-1C	CORO1C	-0.637601	1.62488	0.0177851	0.272145	-0.481427	0.541199	0.101657	0.593379	28	29	27	25	33	28	27	29	28	26	2	6	3	3	0	19	30	25	21	27	25	29	30	24	29	26	29	30	31	31	29	29	27	29	28	29	27	29	29
P08567	Pleckstrin	PLEK	-1.20965	1.62464	0.252626	0.557408	-1.09523	1.04281	0.0449089	0.400765	24	24	23	23	28	25	23	23	23	23	5	8	8	6	5	15	20	22	18	19	18	22	22	21	22	19	19	18	19	19	19	18	19	20	19	18	18	19	19
Q92686	Neurogranin;NEUG(55-78)	NRGN	-0.743328	1.6238	-0.237514	0.1365	NA	NA	0.187027	0.283052	2	2	3	2	3	3	3	2	3	2	0	0	0	0	0	1	2	1	1	1	2	3	1	2	2	2	2	2	2	2	2	2	2	2	2	2	2	2	2
P20340-2;P20340-4	Ras-related protein Rab-6A	RAB6A	-1.0521	1.62367	-0.100083	0.53243	NA	NA	-0.0339426	0.0253641	7	7	6	7	8	8	7	8	7	8	0	0	0	1	0	2	4	3	3	6	6	8	8	4	7	6	6	8	7	6	7	6	5	7	6	7	6	6	6
P31946	14-3-3 protein beta/alpha;14-3-3 protein beta/alpha, N-terminally processed	YWHAB	-0.838428	1.62335	0.358865	0.293856	-0.416168	1.24171	-0.0736174	0.763701	13	11	12	12	15	16	11	12	11	12	0	1	1	1	0	8	11	15	9	10	11	13	13	16	13	11	9	11	11	12	12	11	10	12	10	9	12	11	11
Q32MZ4-3;Q32MZ4-2;Q32MZ4;Q32MZ4-4	Leucine-rich repeat flightless-interacting protein 1	LRRFIP1	-3.32558	1.62205	-0.0592069	0.0910989	-0.256822	0.27222	-0.10253	0.114753	25	24	27	23	20	20	24	25	23	25	0	1	0	1	0	2	5	5	3	3	4	18	18	5	18	15	16	17	13	16	17	15	12	14	14	16	11	16	19
Q9UBQ0;Q9UBQ0-2	Vacuolar protein sorting-associated protein 29	VPS29	-1.75699	1.62083	0.0767863	0.865097	NA	NA	0.00786002	0.840907	9	9	9	8	10	9	8	8	8	9	0	0	1	1	0	1	4	3	2	2	3	8	8	3	8	6	6	6	6	6	6	6	6	5	7	7	5	5	6
O00161;O00161-2	Synaptosomal-associated protein 23	SNAP23	-1.61921	1.61953	-0.0753205	0.0148182	-1.48924	0.839407	-0.112446	0.109665	18	16	18	18	19	19	17	17	18	16	0	1	0	0	0	6	13	10	9	11	9	18	17	5	17	18	16	16	17	18	17	15	15	16	14	16	17	17	19
P50402	Emerin	EMD	-2.96141	1.6181	-0.309855	1.42636	NA	NA	-0.0214959	0.232614	12	12	12	14	16	14	13	14	12	13	0	0	0	0	0	1	5	6	1	2	2	9	10	5	8	10	9	11	10	10	8	11	11	12	12	11	11	10	9
Q96AP7;Q96AP7-2	Endothelial cell-selective adhesion molecule	ESAM	1.47594	1.6173	-0.249929	0.934031	0.157251	0.167277	-0.0231252	0.53987	12	13	12	11	14	10	13	14	13	14	0	0	0	1	0	12	13	11	10	11	12	11	9	11	11	7	6	8	7	6	7	8	7	7	7	7	7	8	8
P49588;P49588-2	Alanine--tRNA ligase, cytoplasmic	AARS	-0.789193	1.61676	0.111121	1.23487	-2.02036	1.0967	0.14655	0.323495	45	38	42	43	41	40	37	39	38	42	1	2	2	0	1	5	20	17	12	19	17	33	31	14	37	24	22	26	25	26	26	22	21	24	24	21	24	25	24
Q16181;Q6ZU15	Septin-7	2007-09-01	-0.944074	1.61482	0.0943855	0.722429	-0.861786	0.73296	0.135382	0.838522	31	29	29	28	34	33	30	29	28	28	2	2	2	2	2	12	26	17	13	24	18	29	24	18	25	22	24	25	26	23	22	21	24	20	24	25	23	22	23
P60900;P60900-2;P60900-3	Proteasome subunit alpha type-6	PSMA6	-0.43531	1.61433	-0.00221678	0.38224	-1.16732	2.1885	0.076174	0.407197	13	13	14	14	12	13	13	14	14	14	3	1	1	1	3	10	12	10	12	9	11	14	13	11	13	12	10	10	11	11	12	10	9	10	11	8	10	10	12
P61769-22-119;P61769-21-119;P61769	Beta-2-microglobulin;Beta-2-microglobulin form pI 5.3	B2M	0.92069	1.61347	-0.151173	0.124909	0.499185	0.501777	0.0600099	0.343825	6	6	7	6	5	5	6	6	6	6	3	3	3	3	5	6	6	7	5	6	6	6	6	5	6	5	5	4	5	4	5	4	5	5	4	4	5	4	5
P07357-31-584;P07357	Complement component C8 alpha chain	C8A	0.914968	1.61284	NA	NA	1.01747	0.595445	NA	NA	0	0	1	0	1	3	2	4	2	3	15	14	14	15	16	14	15	15	13	13	13	13	10	11	15	0	0	0	0	1	1	0	0	0	1	1	0	1	0
P07358-55-591;P07358	Complement component C8 beta chain	C8B	1.24148	1.61273	NA	NA	1.26521	1.38309	NA	NA	3	0	0	0	1	1	8	6	1	5	22	23	24	22	22	18	24	22	18	19	19	23	18	13	16	0	0	0	0	3	0	1	2	3	1	2	1	1	1
P16949;P16949-2	Stathmin	STMN1	-0.641165	1.61057	-0.842614	1.09003	NA	NA	NA	NA	3	3	4	3	4	3	1	2	3	3	0	0	2	0	0	1	2	2	2	2	4	4	3	3	3	1	1	3	1	2	2	0	1	2	1	1	1	0	1
O75083;O75083-3	WD repeat-containing protein 1	WDR1	-0.75625	1.60997	0.0721301	1.22257	-0.564712	2.09031	0.129642	1.47764	39	36	40	40	39	40	37	37	39	38	2	7	3	3	2	37	38	44	38	39	38	41	37	41	40	37	39	38	38	40	37	37	40	39	36	37	37	35	39
O76074;O76074-2;P41180;P41180-2	cGMP-specific 3,5-cyclic phosphodiesterase	PDE5A	-1.43676	1.60894	0.111185	0.121403	-1.00171	0.827055	-0.0882052	0.948225	42	42	42	41	48	42	42	46	37	46	2	1	0	1	0	10	27	21	13	26	27	43	39	13	42	33	34	34	33	34	35	33	37	36	33	33	33	32	32
Q9BSJ8	Extended synaptotagmin-1	ESYT1	-1.93382	1.60846	0.116323	0.128267	NA	NA	-0.00280322	0.0138701	40	39	37	39	41	39	39	39	42	39	1	1	1	2	2	3	14	10	7	14	14	30	28	11	25	28	26	27	28	29	25	27	26	28	27	25	24	27	25
P23381;P23381-2	Tryptophan--tRNA ligase, cytoplasmic;T1-TrpRS;T2-TrpRS	WARS	-1.24571	1.6061	0.0374234	0.156894	NA	NA	0.135649	0.25646	17	17	15	15	17	18	13	15	17	15	1	1	1	0	0	4	10	5	4	4	6	15	16	6	15	9	10	9	8	11	10	9	10	10	7	11	9	10	9
P23560-19-247;P23560;P23560-2;P23560-3;P23560-5;P23560-4;P23560-129-247;P23560-19-128	Brain-derived neurotrophic factor	BDNF	2.54242	1.60114	-0.977946	0.802174	1.41531	2.22267	NA	NA	3	5	2	1	4	3	5	5	3	5	1	0	0	0	0	5	12	11	7	9	6	6	5	6	7	1	0	1	0	1	0	1	1	1	2	3	2	3	2
Q96FW1;Q96FW1-2	Ubiquitin thioesterase OTUB1	OTUB1	-1.03935	1.59946	0.0358748	1.43144	-0.784511	1.25834	0.043774	0.0410645	14	11	12	13	13	12	10	11	11	13	0	0	0	0	1	2	7	6	5	6	8	11	10	6	10	10	9	11	10	10	9	11	10	9	11	8	10	9	11
Q9UJC5	SH3 domain-binding glutamic acid-rich-like protein 2	SH3BGRL2	-1.05086	1.59623	0.277209	0.986774	-1.11486	1.44747	0.203673	1.19569	8	8	8	8	7	8	7	8	7	9	0	1	1	1	0	5	6	5	4	5	5	7	7	6	7	3	4	4	4	3	3	4	3	4	4	4	4	4	4
Q93008-1;Q93008	Probable ubiquitin carboxyl-terminal hydrolase FAF-X	USP9X	-2.25305	1.59615	-0.253028	1.48405	NA	NA	0.442203	0.663596	36	36	39	38	42	30	41	41	39	38	2	3	1	3	2	1	7	2	1	2	2	23	20	3	23	24	18	21	20	15	20	19	13	17	19	20	21	20	19
Q14847;Q14847-2;Q14847-3;O76041-2	LIM and SH3 domain protein 1	LASP1	-0.801105	1.59598	-0.0566439	0.0579732	-0.914503	1.14573	-0.0970153	0.0982957	15	15	15	16	18	16	15	14	15	13	0	1	1	0	0	9	12	13	13	12	12	14	14	12	14	16	14	16	15	14	14	15	15	15	16	15	16	16	16
P10809;P10809-2	60 kDa heat shock protein, mitochondrial	HSPD1	-1.21616	1.59541	0.124701	0.0300392	-1.54115	1.19722	0.0780343	1.72538	37	36	40	34	38	39	37	35	37	36	1	2	2	3	2	12	29	20	15	22	22	38	31	25	35	29	29	28	27	28	29	29	29	27	27	31	30	25	28
P50552	Vasodilator-stimulated phosphoprotein	VASP	-1.09327	1.59431	0.0608414	0.588943	-0.452087	0.690311	-0.0953658	0.434666	24	23	24	20	25	25	23	22	23	22	0	4	2	0	0	10	20	16	15	18	17	23	20	17	17	22	22	21	21	21	21	21	21	19	19	18	18	23	19
Q9Y2S2;Q9Y2S2-2	Lambda-crystallin homolog	CRYL1	-1.44027	1.59413	0.0124198	0.979231	-1.1477	2.00758	-0.175258	0.0374513	12	9	11	11	11	9	10	9	10	10	1	0	0	0	0	3	3	2	5	6	9	6	5	3	10	3	3	3	4	6	5	2	4	2	3	4	5	4	4
P52565;P52565-2	Rho GDP-dissociation inhibitor 1	ARHGDIA	-0.972165	1.59257	0.0643158	0.51787	-0.857693	1.05707	-0.00594956	0.590214	11	12	11	12	12	13	11	11	11	11	0	2	1	2	1	7	11	10	7	9	8	11	11	7	11	11	11	11	10	11	9	11	10	10	11	10	11	11	11
P10909-23-449;P10909-4;P10909;P10909-5;P10909-2;P10909-23-227;P10909-3;P10909-228-449	Clusterin;Clusterin beta chain;Clusterin alpha chain	CLU	1.43971	1.59	-0.364337	1.18788	0.829637	4.66289	-0.281574	1.23695	17	15	18	17	20	19	19	18	19	18	17	17	18	17	17	23	23	21	22	25	23	20	23	23	22	20	18	19	19	21	17	18	19	20	19	20	20	17	19
O95336	6-phosphogluconolactonase	PGLS	-0.610791	1.58842	0.31009	0.827851	-1.36386	0.982943	0.0664539	0.412426	12	12	12	14	14	13	12	12	12	13	0	0	0	0	0	4	12	12	7	7	10	11	12	9	14	10	10	8	8	10	9	9	7	8	9	9	8	8	9
O43291;O43291-2	Kunitz-type protease inhibitor 2	SPINT2	2.69149	1.58589	NA	NA	NA	NA	NA	NA	1	1	1	1	1	1	1	1	0	1	0	0	0	0	0	2	2	2	2	2	2	1	1	1	1	0	1	0	1	1	0	1	0	0	1	1	1	1	1
Q9GZP0-19-370;Q9GZP0;Q9GZP0-2;Q9GZP0-250-370	Platelet-derived growth factor D;Platelet-derived growth factor D, latent form;Platelet-derived growth factor D, receptor-binding form	PDGFD	2.92754	1.58568	NA	NA	1.69616	3.67312	NA	NA	1	1	0	1	1	5	7	4	3	6	0	0	0	0	0	12	16	14	14	15	9	8	8	9	10	0	0	0	0	4	0	3	4	2	1	1	1	2	4
Q06033-2;Q06033;Q06033-35-651	Inter-alpha-trypsin inhibitor heavy chain H3	ITIH3	1.63007	1.5839	NA	NA	0.789609	1.00131	NA	NA	2	3	2	0	0	9	6	7	6	7	21	21	18	17	18	23	25	21	22	21	22	21	10	18	16	3	0	1	1	1	3	4	3	6	3	4	3	6	3
Q9Y490	Talin-1	TLN1	-0.97008	1.5837	-0.000353417	0.15556	-0.78223	0.791918	0.0500834	1.35979	195	191	193	185	212	206	183	189	188	188	65	100	74	63	43	156	197	198	172	180	184	197	197	194	187	190	191	188	191	194	190	186	192	192	191	187	189	186	192
O75964	ATP synthase subunit g, mitochondrial	ATP5L	-1.70435	1.58125	0.199829	0.901641	NA	NA	0.076541	0.310077	4	5	5	5	4	4	4	4	4	4	0	0	0	0	0	2	4	3	2	3	4	5	5	4	5	4	4	5	5	4	4	4	3	5	5	4	4	5	4
P30273	High affinity immunoglobulin epsilon receptor subunit gamma	FCER1G	-0.779181	1.58124	-0.47015	0.283341	NA	NA	-0.090888	0.00902955	5	6	5	5	4	4	5	5	4	6	0	0	0	0	0	2	5	5	3	3	2	5	4	4	4	5	5	5	5	5	4	5	5	4	4	5	5	3	4
Q15691	Microtubule-associated protein RP/EB family member 1	MAPRE1	-0.752132	1.58115	0.126371	1.00842	-1.15115	0.651664	0.248906	1.08513	15	15	16	17	19	18	15	17	17	17	0	1	1	0	1	7	17	11	10	13	9	17	17	8	17	15	13	13	15	15	15	16	15	14	13	14	16	14	14
P02775-44-128;P02775-35-128;P02775;P02775-48-128;P02775-44-124;P02775-44-126;P02775-59-128;P02775-59-121;P02775-59-124;P02775-59-126	Platelet basic protein;Connective tissue-activating peptide III;TC-2;Connective tissue-activating peptide III(1-81);Beta-thromboglobulin;Neutrophil-activating peptide 2(74);Neutrophil-activating peptide 2(73);Neutrophil-activating peptide 2;TC-1;Neutrophil-activating peptide 2(1-66);Neutrophil-activating peptide 2(1-63)	PPBP	2.2508	1.58072	-2.95152	3.73532	0.747664	1.45193	-2.26098	1.32207	7	9	9	9	9	12	13	13	12	12	5	5	5	6	4	14	15	14	14	14	13	12	13	13	14	9	9	9	9	10	9	11	11	10	10	11	10	9	10
P48426;P48426-2	Phosphatidylinositol 5-phosphate 4-kinase type-2 alpha	PIP4K2A	-1.07235	1.57986	0.0158023	0.00423206	-0.458412	0.824664	0.224412	0.78207	19	18	22	18	22	21	19	19	18	18	0	0	1	1	1	10	17	16	9	13	12	23	22	11	22	18	18	19	17	21	17	18	17	18	17	20	17	18	19
Q9Y6W5;Q9Y6W5-2	Wiskott-Aldrich syndrome protein family member 2	WASF2	-1.20634	1.57862	0.190949	0.998777	-1.30705	0.946078	-0.0346518	0.049925	9	10	10	11	11	9	9	10	10	12	0	0	0	0	0	2	8	5	3	6	3	12	10	5	9	6	6	7	5	8	9	7	5	6	7	7	5	6	5
O00194	Ras-related protein Rab-27B	RAB27B	-0.957269	1.57806	0.03607	0.866653	-1.08486	1.03787	0.125847	0.501353	18	14	17	16	18	18	15	16	17	18	2	5	2	2	3	12	15	12	13	15	14	16	16	14	16	19	18	18	18	18	19	19	18	18	16	18	17	18	18
Q8N1Q1	Carbonic anhydrase 13	CA13	-0.659349	1.57718	0.0858508	0.146037	-1.29338	0.17189	0.0364738	0.0630789	8	8	8	8	10	8	8	8	8	8	0	1	0	0	0	3	6	5	6	6	6	9	8	6	8	7	8	7	7	7	7	4	6	6	6	8	6	7	6
P16035-27-220;P16035	Metalloproteinase inhibitor 2	TIMP2	3.82244	1.57714	NA	NA	NA	NA	NA	NA	0	0	0	0	0	2	2	2	1	2	0	0	0	0	0	9	9	9	5	8	9	6	2	5	5	0	0	0	0	1	0	0	0	0	0	0	0	0	0
Q9H3U1-2;Q9H3U1;Q9H3U1-3	Protein unc-45 homolog A	UNC45A	-2.5338	1.57498	0.113362	1.01636	NA	NA	-0.00715345	0.0325975	38	36	35	36	37	35	37	35	36	39	2	1	2	0	0	3	11	9	2	10	8	27	28	7	25	28	25	27	24	26	23	23	23	26	21	24	26	23	26
Q13418;Q13418-2;Q13418-3	Integrin-linked protein kinase	ILK	-1.19959	1.57449	0.0928383	0.91143	-0.424412	0.49368	0.15735	0.895935	28	26	28	27	29	29	27	29	29	29	3	6	5	3	2	22	26	27	23	25	26	27	26	25	27	28	28	26	28	25	26	27	26	27	26	26	27	25	25
P17936-28-291;P17936;P17936-2	Insulin-like growth factor-binding protein 3	IGFBP3	1.94065	1.57386	NA	NA	NA	NA	NA	NA	1	0	0	0	1	0	2	3	0	1	6	6	6	7	6	11	9	6	10	9	7	5	4	5	5	0	0	1	0	0	0	0	0	0	0	0	0	0	0
Q9NRA1-23-345;Q9NRA1;Q9NRA1-2;Q9NRA1-3;Q9NRA1-4	Platelet-derived growth factor C;Platelet-derived growth factor C, latent form;Platelet-derived growth factor C, receptor-binding form	PDGFC	3.04414	1.57377	-1.13184	1.21716	NA	NA	NA	NA	5	5	4	6	6	4	7	7	5	6	0	1	0	0	0	6	8	8	7	8	5	3	4	4	4	0	1	1	0	1	1	1	1	1	1	1	1	1	1
Q99733;Q99733-2	Nucleosome assembly protein 1-like 4	NAP1L4	-0.813398	1.56941	0.293361	2.07118	NA	NA	0.154216	0.417158	13	13	15	15	14	12	14	14	14	15	2	0	1	0	1	3	9	8	4	8	7	11	13	4	12	6	7	7	7	6	6	6	8	7	7	7	7	7	8
P00751-26-764;P00751;P00751-260-764;P00751-2;P00751-26-259	Complement factor B;Complement factor B Ba fragment;Complement factor B Bb fragment	CFB	0.809954	1.56855	-3.83373	1.76353	0.275335	0.0185071	-3.18695	1.51208	3	4	4	3	2	9	11	11	5	9	32	34	30	33	34	37	38	37	39	39	39	37	31	36	37	2	1	2	3	6	1	5	7	5	6	7	7	7	7
Q96IY4-115-423;Q96IY4;Q96IY4-2	Carboxypeptidase B2	CPB2	1.79711	1.56641	NA	NA	0.410159	1.09909	NA	NA	0	1	1	0	0	2	4	4	0	4	10	8	9	8	9	11	13	14	13	13	12	12	10	11	13	0	0	1	1	3	1	2	3	1	1	2	2	5	0
P17858;P17858-2	ATP-dependent 6-phosphofructokinase, liver type	PFKL	-1.84585	1.56638	0.0601803	0.400785	NA	NA	0.367459	0.721808	22	21	24	23	25	20	18	24	24	23	0	0	0	0	1	1	8	6	2	8	6	21	19	4	19	16	17	15	14	17	16	15	15	16	15	14	16	12	15
O00429-3	Dynamin-1-like protein	DNM1L	-1.49821	1.5647	0.102986	0.061953	-0.858303	0.705128	-0.0247567	0.0344079	52	52	53	55	54	55	57	51	52	50	0	2	2	0	2	14	35	27	21	25	28	46	46	21	45	39	39	39	37	38	39	41	39	42	40	38	35	39	41
Q16698-2;Q16698	2,4-dienoyl-CoA reductase, mitochondrial	DECR1	-1.89035	1.56362	-0.249814	0.653661	NA	NA	-0.0482712	0.272194	13	14	12	14	14	14	12	14	14	14	0	0	0	0	0	1	5	2	4	4	5	13	12	6	10	10	9	9	8	9	8	10	10	10	10	11	10	10	10
P60842;P38919	Eukaryotic initiation factor 4A-I	EIF4A1	-0.720177	1.56156	0.0675223	0.0772751	-0.200747	0.242152	0.197646	0.882695	20	22	22	21	24	16	21	20	20	19	0	0	0	1	0	8	14	9	10	12	12	22	21	9	21	13	11	14	13	14	16	16	13	14	16	14	13	14	13
Q13576;Q13576-3;Q13576-2	Ras GTPase-activating-like protein IQGAP2	IQGAP2	-1.39388	1.56074	0.0816659	0.530965	-2.0015	0.95458	-0.0431116	0.138184	91	90	88	95	94	89	87	91	91	87	4	5	4	6	4	12	55	36	17	43	31	88	84	25	77	75	72	73	71	65	69	72	67	73	71	66	67	70	74
P04040	Catalase	CAT	-0.496285	1.55914	-0.185182	0.822274	-0.202622	0.954604	-0.112324	0.771039	27	28	30	27	31	30	28	29	26	27	5	4	2	3	1	26	30	27	27	29	31	33	32	26	30	29	26	28	26	25	25	27	27	28	24	24	23	28	29
P61163	Alpha-centractin	ACTR1A	-1.17855	1.55834	0.196379	0.844458	-0.675908	0.574488	0.231071	0.903656	16	16	15	15	17	20	14	15	16	14	0	1	1	1	2	4	10	10	6	11	8	16	15	8	16	16	12	15	14	16	11	12	12	11	10	12	13	12	14
P19021-31-973;P19021-6;P19021;P19021-5;P19021-2;P19021-4;P19021-3	Peptidyl-glycine alpha-amidating monooxygenase;Peptidylglycine alpha-hydroxylating monooxygenase;Peptidyl-alpha-hydroxyglycine alpha-amidating lyase	PAM	2.95499	1.55472	NA	NA	NA	NA	NA	NA	0	0	0	1	0	1	1	2	0	0	1	0	0	1	0	6	12	5	8	7	4	3	1	3	4	0	0	0	0	0	0	0	0	0	0	0	0	0	0
Q9BQE3	Tubulin alpha-1C chain	TUBA1C	-1.67315	1.55412	0.383598	1.28098	-0.658783	1.51076	-0.773357	0.0193235	2	2	2	2	2	2	2	2	2	2	1	1	1	1	0	2	2	2	2	2	2	2	2	2	2	2	2	2	2	2	2	2	2	2	2	2	2	2	2
P62826	GTP-binding nuclear protein Ran	RAN	-0.742754	1.55232	-0.0298333	0.276689	-0.732408	0.666703	0.193651	0.169582	7	7	9	7	10	11	10	8	7	7	0	0	0	0	1	7	8	10	7	10	9	11	8	7	8	8	8	7	9	10	8	7	8	7	9	7	7	5	8
P11169;Q8TDB8-4;Q8TDB8-2;Q8TDB8;Q8TDB8-5;Q8TDB8-3	Solute carrier family 2, facilitated glucose transporter member 3	SLC2A3	-2.03412	1.54653	-0.0582721	0.04096	-1.4216	0.892471	0.0431929	0.213834	10	10	10	10	11	12	10	10	10	10	0	0	0	0	0	4	7	7	4	7	8	10	11	6	10	10	11	10	9	12	12	10	10	11	10	10	10	10	10
Q9NR12;Q9NR12-5;Q9NR12-6;Q9NR12-4;Q9NR12-3	PDZ and LIM domain protein 7	PDLIM7	-1.48803	1.54549	0.101092	1.06495	-0.859162	0.494377	0.0698121	0.0586909	21	21	20	21	22	21	19	19	21	21	0	1	0	0	0	3	18	13	3	7	9	21	19	5	17	21	20	21	21	22	21	22	17	19	21	20	21	21	20
P11021	78 kDa glucose-regulated protein	HSPA5	-0.805029	1.54412	0.101617	0.47504	-0.715511	2.45924	-0.0384187	2.46456	40	39	40	42	48	46	38	38	40	42	5	9	6	6	1	39	44	39	37	39	42	43	44	40	43	36	36	36	35	38	36	35	35	37	35	37	35	36	37
P53396;P53396-2;P53396-3	ATP-citrate synthase	ACLY	-1.51969	1.54252	-0.300132	0.842412	-1.10218	0.866511	0.149143	0.207625	44	45	48	45	44	43	47	46	44	45	4	2	1	0	1	13	31	21	24	19	29	45	41	16	42	28	23	23	24	24	25	26	27	27	28	23	24	25	25
P13693;P13693-2;Q56UQ5;Q9HAU6	Translationally-controlled tumor protein	TPT1	-0.494464	1.54248	0.215457	0.524781	-0.627859	2.0864	0.0678727	0.037887	10	10	8	9	9	10	10	10	10	9	1	1	1	2	1	5	7	4	6	6	6	8	10	5	9	7	8	7	7	7	8	6	7	8	7	7	6	8	8
P52566	Rho GDP-dissociation inhibitor 2	ARHGDIB	-0.565726	1.54166	0.0144833	0.137703	-0.742672	1.21001	-0.045704	0.219087	18	15	15	16	14	15	16	14	17	14	4	4	3	3	3	10	15	16	9	15	12	15	15	15	13	14	14	13	14	15	14	14	13	14	15	14	14	13	13
P45880;P45880-2;P45880-1	Voltage-dependent anion-selective channel protein 2	VDAC2	-1.90457	1.54076	0.0820544	0.987414	-2.35807	1.11615	0.168356	1.01587	18	18	18	19	18	18	18	17	17	18	0	1	0	0	0	2	11	7	5	9	7	16	17	7	17	15	12	13	13	14	15	15	13	13	12	11	15	15	15
P04406;P04406-2;O14556	Glyceraldehyde-3-phosphate dehydrogenase	GAPDH	-0.460206	1.53902	0.163991	0.41052	-0.524804	1.97384	0.00109796	0.374114	24	23	27	22	27	26	22	23	25	22	12	14	13	11	8	25	27	30	24	24	28	26	26	29	26	26	26	26	25	26	25	26	25	25	26	25	26	26	26
P20645	Cation-dependent mannose-6-phosphate receptor	M6PR	-1.57711	1.5367	0.0995065	0.401795	NA	NA	-0.0457858	0.25285	6	7	7	5	7	6	7	7	7	7	0	0	0	0	1	2	5	2	3	3	5	6	7	4	6	7	7	6	6	7	7	7	6	7	5	6	7	5	7
P43034;P43034-2	Platelet-activating factor acetylhydrolase IB subunit alpha	PAFAH1B1	-1.37744	1.53574	0.0524606	0.571006	NA	NA	0.154579	1.38649	15	12	16	12	18	11	13	16	15	15	1	0	0	1	2	4	9	8	9	7	12	18	16	7	15	8	8	8	9	10	9	8	9	10	8	8	9	8	9
Q7L9L4;Q7L9L4-2;Q9H8S9;Q9H8S9-2	MOB kinase activator 1B;MOB kinase activator 1A	MOB1B;MOB1A	-1.28831	1.53398	0.0494428	0.053317	NA	NA	0.0727263	0.185001	6	6	7	7	6	6	6	7	7	6	0	0	0	0	0	2	3	4	4	2	4	5	5	3	4	4	5	5	5	4	5	5	3	4	5	4	4	5	4
P58215-26-753;P58215;P58215-3;P58215-2	Lysyl oxidase homolog 3	LOXL3	2.01058	1.53045	NA	NA	1.23016	1.68526	NA	NA	1	0	0	0	4	9	16	12	7	17	1	1	1	0	0	29	33	25	30	29	30	19	12	24	23	2	0	0	0	9	0	9	10	4	5	9	5	7	9
Q9NYL9;P28289-2;Q9NZR1;P28289	Tropomodulin-3	TMOD3	-1.2888	1.53005	0.048879	0.033971	NA	NA	0.588789	0.0272261	21	21	22	23	23	23	22	22	23	21	0	3	0	1	1	6	17	15	13	15	16	20	20	15	20	21	22	21	22	19	23	22	19	19	23	22	17	20	20
Q5JSH3-2;Q5JSH3;Q5JSH3-4;Q5JSH3-3	WD repeat-containing protein 44	WDR44	-1.12638	1.52929	-0.12803	0.551388	-0.0310947	0.409099	-0.0427932	0.0844836	47	44	48	45	49	46	46	47	45	46	0	0	1	0	0	8	21	19	15	17	20	44	43	13	35	35	32	38	38	35	37	35	32	37	37	35	34	35	35
Q9UJU6;Q9UJU6-5	Drebrin-like protein	DBNL	-0.736412	1.52691	0.0359123	0.177014	-0.446204	0.678883	-0.0946511	0.178083	23	21	23	20	23	22	22	22	20	19	1	0	1	0	0	5	18	18	11	17	13	20	19	15	19	21	18	19	21	20	19	19	19	20	19	18	19	19	20
P29350;P29350-3;P29350-4;P29350-2	Tyrosine-protein phosphatase non-receptor type 6	PTPN6	-1.2356	1.52678	0.0836985	0.923242	-1.79792	1.79022	-0.23642	0.0670572	34	34	34	36	37	36	33	32	34	33	2	3	2	2	1	16	27	24	16	24	22	32	34	17	31	27	28	29	26	28	29	29	27	28	29	27	30	27	25
P10768	S-formylglutathione hydrolase	ESD	-0.978556	1.52489	0.170033	1.52041	-0.587986	0.860928	0.115246	0.879523	10	9	13	13	11	12	9	13	12	10	0	0	1	0	0	3	7	8	6	7	7	11	13	8	12	7	6	8	5	7	5	6	6	7	8	9	5	7	6
P49773	Histidine triad nucleotide-binding protein 1	HINT1	-1.05065	1.52425	-0.0633615	0.0037268	NA	NA	0.135593	0.0515346	8	9	8	9	9	9	9	6	6	8	0	0	0	0	0	5	7	6	4	4	5	7	7	3	8	6	7	5	6	5	8	7	6	5	5	6	6	7	5
P30041	Peroxiredoxin-6	PRDX6	-0.591593	1.52224	0.0794884	0.438064	0.278408	0.0468356	-0.0190341	0.162529	24	24	24	23	26	28	24	24	24	23	1	5	3	2	2	18	23	21	18	20	24	25	25	22	25	18	17	17	22	22	19	16	19	16	17	19	18	19	20
O75787-2;O75787	Renin receptor	ATP6AP2	1.47689	1.51973	-0.353089	1.00634	NA	NA	0.257997	0.66782	6	4	5	7	5	7	6	7	7	7	1	0	0	1	0	4	7	6	4	7	5	4	4	3	4	2	1	2	2	2	2	1	1	1	1	1	1	2	2
P51665	26S proteasome non-ATPase regulatory subunit 7	PSMD7	-1.8586	1.51897	0.0352357	0.364754	NA	NA	0.181725	0.299689	13	12	12	13	13	13	12	10	12	13	1	1	0	2	1	2	7	5	4	3	4	10	12	5	12	4	3	5	6	5	5	5	4	3	4	4	5	6	5
Q9Y230;Q9Y230-2	RuvB-like 2	RUVBL2	-2.08521	1.51866	0.116086	0.03577	NA	NA	0.0322028	0.0967105	21	19	18	22	21	13	18	18	17	19	0	1	1	1	0	2	4	5	3	3	3	14	12	4	11	12	10	10	12	8	12	10	13	11	12	11	13	12	12
O76031	ATP-dependent Clp protease ATP-binding subunit clpX-like, mitochondrial	CLPX	0.984248	1.51724	NA	NA	NA	NA	NA	NA	0	0	0	0	0	0	0	0	0	0	0	0	0	0	0	1	1	1	1	1	1	1	1	1	1	0	0	0	0	0	0	0	0	0	0	0	0	0	0
P13716;P13716-2	Delta-aminolevulinic acid dehydratase	ALAD	-0.733075	1.51647	0.181688	0.480324	-0.527448	0.85584	0.217279	1.03265	21	21	18	24	22	19	21	20	19	20	0	1	1	0	1	11	14	12	13	13	17	20	16	13	21	12	12	10	13	12	12	13	13	13	12	12	11	9	14
P11413;P11413-2;P11413-3	Glucose-6-phosphate 1-dehydrogenase	G6PD	-0.917619	1.51625	0.115856	0.198879	-1.03933	1.14385	-0.0770421	0.0422058	36	32	35	37	38	33	34	35	35	36	0	1	2	0	0	12	26	22	16	24	25	36	33	19	34	26	28	27	24	25	25	27	25	24	25	25	25	27	26
P29965-113-261	CD40 ligand;CD40 ligand, membrane form;CD40 ligand, soluble form	CD40LG	1.58007	1.51607	NA	NA	NA	NA	NA	NA	0	0	0	0	0	0	0	0	0	0	0	0	0	0	0	1	1	1	1	1	1	1	1	1	1	0	0	0	0	0	0	0	0	0	0	0	0	0	0
O95989;A0A024RBG1;Q96G61;Q8NFP7;Q9NZJ9;Q9NZJ9-2	Diphosphoinositol polyphosphate phosphohydrolase 1	NUDT3	-0.78176	1.51484	-0.268033	1.3487	NA	NA	0.475585	2.36	5	6	5	5	5	6	4	6	5	5	0	0	0	0	0	1	5	2	3	2	3	6	5	3	6	4	2	4	4	4	4	3	4	4	4	3	4	2	4
P60709	Actin, cytoplasmic 1;Actin, cytoplasmic 1, N-terminally processed	ACTB	-0.394279	1.51202	0.0543497	0.0487247	-0.719442	1.3586	0.124174	0.249428	44	41	39	39	47	46	40	40	41	38	22	25	22	24	20	28	32	38	31	30	33	34	35	38	36	36	36	34	34	40	35	37	38	37	36	35	36	35	35
P30085;P30085-3;P30085-2	UMP-CMP kinase	CMPK1	-0.778389	1.51015	-0.0193961	0.382106	-0.36429	0.420774	-0.048703	0.0894039	12	12	11	12	11	11	13	11	12	10	0	0	0	0	0	6	8	10	6	9	9	11	10	10	11	7	7	6	7	6	6	6	5	6	7	6	7	5	6
Q01459	Di-N-acetylchitobiase	CTBS	3.59445	1.50998	-0.414351	1.63102	NA	NA	NA	NA	3	2	2	1	1	2	2	2	2	3	2	1	1	0	0	6	8	8	4	7	6	4	1	1	5	1	1	0	0	1	1	0	1	0	1	0	0	2	1
P22314-2;P22314	Ubiquitin-like modifier-activating enzyme 1	UBA1	-0.91232	1.50615	-0.161364	0.473039	-1.05213	0.958178	0.0635497	0.371646	47	44	46	45	47	43	47	46	45	41	1	1	0	0	0	16	32	30	23	26	28	41	38	29	37	32	31	31	28	31	31	29	31	32	28	27	31	29	29
P04843	Dolichyl-diphosphooligosaccharide--protein glycosyltransferase subunit 1	RPN1	-4.29563	1.50527	-0.124195	0.0633266	NA	NA	0.0774334	0.440913	29	27	26	28	32	29	28	27	29	26	3	2	3	2	1	2	12	6	5	14	13	30	29	6	25	20	20	20	21	18	21	19	19	20	23	20	18	18	19
P50851	Lipopolysaccharide-responsive and beige-like anchor protein	LRBA	-1.97474	1.50304	-0.142889	0.436234	-1.39709	0.789536	0.00298885	0.0499825	90	79	87	94	90	68	82	89	85	84	4	1	2	3	1	4	28	18	10	16	17	61	62	14	53	53	48	55	53	47	51	49	48	50	47	49	53	49	49
Q9NTK5;Q9NTK5-3;Q9NTK5-2	Obg-like ATPase 1	OLA1	-1.5828	1.50109	0.133241	0.394054	-2.34874	1.42033	0.113067	0.205145	24	22	23	25	22	23	21	23	23	25	1	1	0	1	0	6	11	8	5	9	8	15	17	6	18	15	14	15	14	12	16	15	16	15	15	13	15	13	14
P48061-24-88;P48061-24-93;P48061-22-93;P48061-2;P48061-5;P48061;P48061-6;P48061-3;P48061-4	Stromal cell-derived factor 1;SDF-1-beta(3-72);SDF-1-alpha(3-67)	CXCL12	2.47253	1.50051	NA	NA	1.55116	3.78371	NA	NA	1	1	0	1	1	3	3	3	3	2	0	0	0	0	0	4	4	4	4	3	4	3	3	3	3	1	1	0	1	0	1	1	0	0	0	1	1	1	0
P27348	14-3-3 protein theta	YWHAQ	-1.32824	1.50033	-0.0254566	0.577853	-1.10412	1.96063	-0.0454406	0.0359291	15	14	15	15	14	14	14	14	15	14	0	0	1	1	0	7	10	9	11	9	13	13	14	12	12	11	10	10	11	11	10	10	10	11	11	11	10	9	11
P24593-21-272;P24593	Insulin-like growth factor-binding protein 5	IGFBP5	1.95484	1.49552	NA	NA	NA	NA	NA	NA	0	0	0	0	0	0	1	0	0	0	2	0	2	2	2	2	3	3	3	3	2	1	1	2	1	0	0	0	0	0	0	0	0	1	0	0	0	0	0
Q16775-2;Q16775;Q16775-3	Hydroxyacylglutathione hydrolase, mitochondrial	HAGH	-0.524116	1.49486	-0.148533	0.224649	-0.635474	1.83048	0.141608	1.82441	7	7	7	6	7	7	7	7	7	7	0	0	0	0	0	1	4	2	3	3	6	6	7	4	7	6	7	7	7	7	7	7	6	7	6	7	6	7	7
Q15008;Q15008-4;Q15008-3;Q15008-2	26S proteasome non-ATPase regulatory subunit 6	PSMD6	-1.47571	1.49216	0.00789768	0.328538	-1.39916	0.838573	-0.478065	0.392781	12	13	11	12	12	12	11	13	13	11	0	0	0	0	0	2	7	5	2	5	3	10	9	2	8	13	9	13	14	11	13	10	9	8	12	11	10	9	12
P02042	Hemoglobin subunit delta	HBD	0.813129	1.48828	0.100367	0.197068	-0.152456	0.0974975	-0.46341	1.14566	6	6	6	6	7	7	6	6	6	6	3	2	2	4	5	9	8	6	8	8	8	7	7	10	7	7	7	5	6	7	7	7	7	6	7	7	7	7	7
Q99439;Q99439-2;Q15417-3;Q15417	Calponin-2	CNN2	-1.5556	1.48705	0.172385	0.749823	-0.570191	0.464835	0.00464963	0.217115	18	18	18	17	19	19	17	19	18	18	0	2	1	1	2	4	18	14	8	10	10	15	17	13	17	18	15	18	17	19	17	17	16	15	15	16	15	15	16
Q15019;Q15019-2;Q15019-3	Septin-2	2002-09-01	-0.698125	1.48694	0.0255854	0.0748391	-0.952907	0.723143	-0.0934852	1.14401	21	21	20	20	18	20	22	19	20	20	1	2	2	0	0	11	14	12	10	15	12	20	17	14	18	17	17	17	15	13	13	15	17	14	16	16	15	17	17
Q8TEA8	D-tyrosyl-tRNA(Tyr) deacylase 1	DTD1	-0.462468	1.48635	0.173734	0.106675	-1.63349	1.58631	0.221325	0.118017	7	8	8	7	7	7	6	7	8	6	1	0	0	0	0	5	4	5	4	4	5	7	6	3	7	3	4	5	3	4	4	5	3	4	3	3	4	4	4
Q16539;Q16539-3;Q16539-5;Q16539-4	Mitogen-activated protein kinase 14	MAPK14	-1.50941	1.48592	0.0655971	0.0430654	NA	NA	0.0926131	1.07906	13	13	14	15	15	15	13	16	14	17	0	0	0	0	1	5	11	6	6	11	10	15	15	7	13	11	11	9	11	11	10	9	11	11	12	11	11	13	9
Q9UI10;Q9UI10-3;Q9UI10-2	Translation initiation factor eIF-2B subunit delta	EIF2B4	0.502913	1.48487	NA	NA	NA	NA	NA	NA	2	4	1	1	1	0	3	1	0	3	0	0	0	0	0	1	1	1	2	1	1	2	1	1	1	0	0	0	1	1	1	1	1	0	0	1	1	1	0
Q9NWZ3;Q9NWZ3-2	Interleukin-1 receptor-associated kinase 4	IRAK4	-1.70823	1.48328	-0.0253061	0.294502	NA	NA	0.043699	0.0597415	18	19	14	19	19	18	21	19	18	19	0	2	1	1	1	1	4	1	1	2	1	7	8	1	6	9	4	7	9	9	8	8	10	11	10	9	9	6	9
P61158	Actin-related protein 3	ACTR3	-1.00975	1.4827	0.0066786	0.144479	-0.750447	0.977452	-0.0857316	0.600902	24	29	26	25	28	29	26	26	27	26	2	4	1	4	1	18	26	26	23	21	24	28	28	26	29	26	26	27	26	29	28	25	25	27	25	24	25	27	25
P21333-2	Filamin-A	FLNA	-1.03226	1.48147	-0.00180058	0.407678	-0.855948	1.06058	0.0878696	0.685947	186	179	183	177	199	200	177	177	180	177	58	83	65	65	48	140	171	179	153	158	164	186	180	173	181	172	170	174	175	176	171	178	173	175	176	174	173	168	171
Q9NQC3-2;Q9NQC3;Q9NQC3-4;Q9NQC3-6	Reticulon-4	RTN4	-2.02934	1.47845	-0.115974	0.529975	NA	NA	-0.0572476	0.483171	12	12	13	11	11	13	11	13	12	13	2	2	0	1	1	5	8	7	7	6	7	9	9	6	9	10	7	9	8	10	8	9	9	9	10	10	9	9	9
Q99829	Copine-1	CPNE1	-2.07373	1.47817	-0.112198	0.0998202	-2.54688	1.80922	-0.160454	0.128773	12	10	11	11	12	11	12	12	13	13	0	0	2	1	2	2	7	4	5	4	7	13	12	6	13	9	7	9	10	9	7	10	8	7	9	9	5	9	10
P16109	P-selectin	SELP	0.665034	1.47779	-0.00724694	0.262422	0.2299	0.170859	-0.0738101	0.0511177	32	33	34	31	37	36	34	31	35	33	2	0	1	2	0	32	34	31	30	34	37	37	33	27	33	27	27	27	27	29	24	29	27	27	26	30	28	24	25
P51570;P51570-2	Galactokinase	GALK1	-3.02412	1.47283	-0.231728	0.607142	NA	NA	0.597042	0.82248	15	12	10	13	14	13	10	14	12	16	0	0	0	0	0	1	5	1	2	1	5	9	9	1	8	10	8	11	9	11	10	6	7	9	9	9	8	9	10
Q9NZN3;Q9NZN3-2	EH domain-containing protein 3	EHD3	-0.909242	1.4705	0.0328956	0.737746	-1.10759	0.780553	-0.0671142	0.062863	43	42	43	43	46	47	41	42	44	43	1	3	3	2	1	22	29	31	27	29	28	40	42	27	38	37	38	36	40	44	37	35	34	34	39	38	35	33	36
Q14247	Src substrate cortactin	CTTN	-1.78965	1.46821	-0.395746	1.06988	-0.648302	0.662302	-0.00981102	0.0860959	29	31	28	32	34	35	32	29	29	29	2	5	2	1	4	18	29	24	21	24	28	37	34	27	31	30	29	27	32	35	28	34	29	30	29	30	28	30	31
Q9Y6Y8;Q9Y6Y8-2	SEC23-interacting protein	SEC23IP	2.73329	1.46777	0.144643	2.0657	NA	NA	0.508365	1.43621	16	16	16	16	14	13	14	14	16	15	0	0	0	0	0	1	1	2	1	1	3	8	7	2	2	4	4	4	5	6	4	6	8	6	6	8	6	6	6
P48444;P48444-2	Coatomer subunit delta	ARCN1	-0.954688	1.4677	-0.0951683	0.01725	NA	NA	0.0757774	0.461009	22	24	21	20	22	22	21	21	22	20	0	1	0	1	0	2	13	11	5	10	7	16	16	5	16	16	17	15	16	14	15	15	15	16	15	16	15	14	15
P24539	ATP synthase F(0) complex subunit B1, mitochondrial	ATP5F1	-1.70784	1.46529	0.0886591	0.19483	NA	NA	0.0592131	0.375698	11	9	8	10	12	12	10	9	10	11	0	0	0	0	0	2	4	4	2	5	6	13	13	5	10	11	10	11	12	11	11	12	12	12	10	11	9	12	11
P18031	Tyrosine-protein phosphatase non-receptor type 1	PTPN1	-3.14095	1.46444	-0.138378	0.23092	NA	NA	-0.150453	2.06474	14	19	16	15	19	16	18	18	17	18	1	1	1	1	1	1	8	2	3	2	5	16	16	2	11	13	14	16	13	12	13	14	10	15	11	11	14	14	14
Q16531;Q16531-2	DNA damage-binding protein 1	DDB1	-1.45545	1.46403	0.205243	1.11198	-1.5573	1.84597	0.227327	1.00948	29	24	32	29	31	21	22	29	30	26	1	1	1	1	1	13	13	3	7	8	19	29	29	7	25	18	14	21	18	17	17	15	16	17	16	17	13	17	16
Q99574-17-410;Q99574	Neuroserpin	SERPINI1	2.86239	1.46112	NA	NA	NA	NA	NA	NA	0	0	0	0	0	0	0	1	0	1	0	0	0	0	0	10	9	6	6	8	8	3	4	5	6	2	0	1	0	0	0	0	1	1	1	1	0	0	0
P18428-26-481;P18428	Lipopolysaccharide-binding protein	LBP	1.74217	1.46096	NA	NA	NA	NA	NA	NA	1	0	0	0	0	1	3	3	1	1	4	7	9	8	6	5	7	6	6	6	5	5	4	4	3	0	0	0	0	0	0	0	0	0	0	0	0	0	0
Q86TH1-23-951;Q86TH1	ADAMTS-like protein 2	ADAMTSL2	2.99287	1.46039	NA	NA	NA	NA	NA	NA	0	0	0	0	0	0	0	1	0	0	0	1	0	1	0	7	12	7	6	8	5	4	3	6	3	0	0	0	0	0	0	0	0	0	1	0	0	0	0
O43324;O43324-2	Eukaryotic translation elongation factor 1 epsilon-1	EEF1E1	-0.761481	1.45936	0.693359	0.686393	NA	NA	-0.315071	0.844124	6	5	5	6	4	4	5	5	5	6	0	0	0	0	0	1	1	2	1	2	2	2	3	1	2	2	2	2	3	1	2	1	3	1	2	2	2	3	1
P20618	Proteasome subunit beta type-1	PSMB1	-0.576915	1.45775	0.0759872	1.65467	-0.713733	1.81727	-0.0977725	0.00681315	11	11	10	11	11	9	9	11	11	11	0	0	0	0	0	4	8	7	6	8	8	10	11	8	12	7	6	7	6	8	5	8	6	6	6	7	6	6	7
P23219-3;P23219-2;P23219;P23219-6;P23219-5;P23219-4;P35354	Prostaglandin G/H synthase 1	PTGS1	-2.615	1.45699	0.200361	0.82651	NA	NA	0.158276	1.16187	25	25	25	24	24	20	25	24	24	24	1	1	0	1	1	6	12	8	7	15	14	18	18	7	18	15	15	15	17	15	16	15	14	16	16	16	16	14	17
P04632;Q96L46	Calpain small subunit 1	CAPNS1	-1.32671	1.45675	0.0731686	2.00709	-1.41688	0.895514	0.26439	0.750447	12	11	12	11	12	13	10	10	11	11	0	1	0	1	0	2	6	7	5	7	9	10	10	4	8	10	11	11	10	10	11	10	11	11	11	10	11	11	10
Q9NVG8;Q9NVG8-2;Q9NVG8-3	TBC1 domain family member 13	TBC1D13	-2.56671	1.45635	0.256208	1.76255	NA	NA	-0.166869	0.650512	15	14	12	12	11	12	12	11	13	11	1	1	0	1	1	3	5	4	3	1	4	11	11	4	6	9	9	8	8	5	7	7	7	7	4	7	8	9	8
P08514;P08514-2;P08514-3	Integrin alpha-IIb;Integrin alpha-IIb heavy chain;Integrin alpha-IIb light chain, form 1;Integrin alpha-IIb light chain, form 2	ITGA2B	-1.12305	1.45567	-0.00854484	0.336106	-1.22545	1.02804	0.0140569	0.103354	56	52	56	53	57	55	53	53	54	54	11	18	15	15	7	41	48	45	47	47	47	52	54	41	51	49	50	48	50	49	49	49	48	49	49	48	47	47	50
Q16643;Q16643-3;Q16643-2	Drebrin	DBN1	-0.772145	1.45559	0.210136	0.959569	-0.518944	0.471026	0.0742047	0.467334	29	27	30	27	32	28	31	27	29	30	2	2	1	2	1	6	16	16	14	16	18	26	26	16	24	23	27	25	24	23	26	26	24	24	27	25	24	24	26
Q8NG06	E3 ubiquitin-protein ligase TRIM58	TRIM58	-1.68552	1.45544	-0.15658	0.213875	NA	NA	0.0510909	1.19453	22	25	26	26	24	18	23	24	25	24	0	0	1	1	1	1	7	7	3	10	7	18	19	3	21	16	13	15	15	15	13	13	14	17	16	15	15	15	14
P12814	Alpha-actinin-1	ACTN1	-1.81521	1.45506	0.0339713	0.272703	NA	NA	-0.178558	0.424124	1	1	1	1	1	1	1	1	1	1	0	1	0	0	0	1	1	1	1	1	1	1	1	1	1	1	1	1	1	1	1	1	1	1	1	1	1	1	1
O94985-2;O94985	Calsyntenin-1;Soluble Alc-alpha;CTF1-alpha	CLSTN1	3.55488	1.45449	NA	NA	1.83079	3.07943	NA	NA	0	0	1	0	0	4	9	8	2	5	0	1	0	0	1	19	25	19	21	23	19	15	6	16	12	0	0	0	0	2	0	2	0	0	1	3	0	2	0
Q96C24;Q96C24-2	Synaptotagmin-like protein 4	SYTL4	-1.00014	1.45416	0.0404346	0.13676	-2.04805	0.722123	-0.0108538	0.115494	36	37	36	35	36	38	36	35	35	36	2	2	3	2	3	5	26	22	13	15	19	32	32	12	32	30	30	31	33	29	32	30	30	32	33	31	32	32	31
P12081-4;P12081;P12081-3;P12081-2	Histidine--tRNA ligase, cytoplasmic	HARS	-1.14865	1.45272	0.149359	0.925303	-1.17295	1.43757	0.138603	0.35144	17	18	18	18	18	16	18	15	17	17	0	0	0	1	0	5	9	7	7	9	9	18	17	10	17	12	12	12	11	12	11	12	9	11	10	10	12	9	8
P03950-25-147;P03950	Angiogenin	ANG	2.70482	1.45011	NA	NA	NA	NA	NA	NA	0	0	0	0	0	2	1	3	2	2	3	3	3	3	3	3	4	5	6	5	5	4	2	5	3	0	0	0	0	1	0	0	1	1	1	1	0	1	0
P49720	Proteasome subunit beta type-3	PSMB3	-1.45198	1.44575	0.288929	0.206821	-1.18214	1.27342	-0.671738	1.25018	10	9	9	8	11	10	9	10	10	8	1	2	0	0	1	4	5	4	3	5	7	10	9	4	8	1	2	3	3	4	3	4	3	3	3	4	3	4	2
Q01813;Q01813-2	ATP-dependent 6-phosphofructokinase, platelet type	PFKP	-1.45027	1.44451	-0.0779774	0.533066	-1.18979	0.835604	0.0160718	0.789623	30	32	35	32	35	30	33	34	31	33	1	0	1	0	0	6	33	27	9	26	20	35	36	18	33	26	24	27	22	25	25	27	28	26	23	27	25	25	26
P54727;P54727-2	UV excision repair protein RAD23 homolog B	RAD23B	-1.23227	1.44336	0.0789883	0.367793	-0.281341	0.341803	-0.0472513	0.00319414	17	14	16	16	17	16	14	14	17	13	1	0	1	2	0	4	8	5	8	4	6	15	14	8	14	11	13	10	10	14	8	12	11	12	9	13	14	12	10
O75915	PRA1 family protein 3	ARL6IP5	-2.18721	1.44184	0.228932	0.206009	NA	NA	-0.329875	1.243	5	5	5	5	5	5	5	5	5	5	1	0	0	0	0	2	4	2	2	3	3	4	5	2	5	7	6	5	6	6	3	6	7	7	5	6	6	6	6
Q13564-2;Q13564;Q13564-4;Q13564-3	NEDD8-activating enzyme E1 regulatory subunit	NAE1	-1.7159	1.4418	0.196122	0.0160234	NA	NA	0.0241956	0.301458	15	15	15	14	13	12	16	14	15	17	0	0	0	0	0	1	7	4	4	5	3	12	11	3	9	8	7	10	6	4	7	7	7	5	7	8	8	8	7
P21796	Voltage-dependent anion-selective channel protein 1	VDAC1	-1.77579	1.44139	-0.131335	0.476294	NA	NA	-0.0924197	0.295263	18	17	18	17	19	19	17	18	18	19	1	0	0	0	0	4	10	10	9	10	10	18	17	9	16	14	13	14	13	13	13	14	12	13	12	14	12	13	13
O75791;O75791-2	GRB2-related adapter protein 2	GRAP2	-0.601804	1.44069	0.0746843	0.102192	NA	NA	-0.0703177	1.06903	13	15	12	13	12	13	15	11	12	12	1	1	0	0	1	4	10	8	5	5	6	12	11	4	12	9	9	9	10	10	10	9	7	9	8	9	10	10	8
Q8N5J2;Q8N5J2-3;Q8N5J2-4	Protein FAM63A	FAM63A	-0.942362	1.44047	0.136194	0.664204	NA	NA	-0.127114	0.154405	11	11	11	12	11	10	10	12	11	12	0	0	0	1	1	2	5	5	1	3	4	7	8	4	9	7	7	9	8	6	8	5	8	7	6	8	7	6	8
P36955-20-418;P36955;CON__Q95121	Pigment epithelium-derived factor	SERPINF1	1.37127	1.43929	NA	NA	0.0620934	0.291176	NA	NA	1	0	0	0	0	3	5	7	3	6	15	15	13	13	13	18	18	20	20	19	22	16	16	21	17	0	0	0	0	5	0	0	3	2	4	4	0	1	2
P40925;P40925-3;P40925-2	Malate dehydrogenase, cytoplasmic	MDH1	-0.36146	1.43876	0.107368	0.458732	-0.304197	0.964999	0.173486	0.554943	14	12	12	13	12	16	14	14	12	13	0	4	3	1	1	10	13	10	11	12	13	16	13	13	15	8	9	8	7	7	8	8	9	9	7	8	8	7	8
P35613-2;P35613;P35613-4;P35613-3	Basigin	BSG	-2.69744	1.43388	-0.10858	0.283749	NA	NA	-0.0789455	0.56046	9	6	7	7	8	8	7	8	10	8	0	0	0	0	0	1	5	1	4	1	4	7	5	5	5	6	6	6	6	6	6	6	6	6	6	6	6	6	6
Q0ZGT2;Q0ZGT2-4;Q0ZGT2-3	Nexilin	NEXN	-1.31593	1.43282	0.294064	0.478129	-1.43777	0.616415	0.110053	0.0640593	36	37	37	34	45	42	33	35	37	35	0	0	0	1	1	12	24	24	16	16	21	33	35	23	29	33	34	34	32	30	29	33	32	31	35	33	32	29	34
P52306;P52306-2	Rap1 GTPase-GDP dissociation stimulator 1	RAP1GDS1	-2.46187	1.43084	-0.00116713	0.0621654	-3.16412	1.07231	0.10361	0.279416	23	23	23	22	23	22	24	23	23	25	0	0	0	1	0	6	8	4	6	8	9	24	22	8	19	15	14	16	15	16	14	15	15	16	16	12	16	16	14
P22695	Cytochrome b-c1 complex subunit 2, mitochondrial	UQCRC2	-3.45259	1.42975	0.254468	0.573299	NA	NA	0.0832253	0.15179	17	15	15	16	16	15	17	15	16	14	1	2	2	3	2	2	3	2	2	5	5	12	15	5	12	13	15	15	14	14	14	13	14	15	15	15	15	15	14
Q8TDZ2;Q8TDZ2-4;Q8TDZ2-2;Q8TDZ2-3	Protein-methionine sulfoxide oxidase MICAL1	MICAL1	-1.86375	1.42939	0.405725	1.37307	NA	NA	0.616738	1.07388	27	20	23	26	25	26	22	24	23	21	0	1	0	0	0	2	3	2	1	1	2	12	9	1	11	6	6	7	6	6	7	5	6	5	6	6	5	6	7
P07602-195-273	Prosaposin;Saposin-A;Saposin-B-Val;Saposin-B;Saposin-C;Saposin-D	PSAP	4.64333	1.4284	-1.46632	0.993657	NA	NA	NA	NA	2	1	1	1	2	2	1	2	2	2	0	0	0	0	0	2	2	2	2	2	2	2	2	2	1	0	0	1	1	1	0	0	0	1	0	1	0	1	1
P61006;P61006-2;P59190-2;P59190;P20337	Ras-related protein Rab-8A	RAB8A	-1.21902	1.42751	0.0975204	0.0286602	-1.69885	1.40108	-0.0196377	0.0669117	8	7	8	8	8	7	7	8	10	10	1	2	1	0	1	4	7	5	6	6	7	9	9	6	8	9	9	9	9	7	9	9	9	10	8	8	8	9	8
Q6YHK3;Q6YHK3-4;Q6YHK3-2;Q6YHK3-3	CD109 antigen	CD109	0.956368	1.42333	-0.242764	0.321424	NA	NA	0.412936	0.949763	27	19	28	37	27	24	21	26	36	28	1	0	1	1	0	6	21	18	23	24	8	18	27	17	24	9	11	16	24	8	11	7	11	18	23	10	12	8	13
P04114-28-4563;P04114;P04114-28-2179;CON__ENSEMBL:ENSBTAP00000032840	Apolipoprotein B-100;Apolipoprotein B-48	APOB	0.563357	1.42319	-1.91281	1.40026	0.247311	0.0954623	-0.932616	1.57556	62	30	48	18	42	92	45	91	26	82	212	209	217	217	219	223	192	165	190	212	219	222	180	157	219	10	16	18	14	25	19	13	26	24	21	18	26	14	35
P38606;P38606-2	V-type proton ATPase catalytic subunit A	ATP6V1A	-0.77493	1.41958	0.0795818	0.307253	-0.684201	0.669275	-0.0349711	1.23826	31	34	34	34	37	34	33	32	30	33	0	0	0	0	0	7	22	15	14	15	13	28	29	13	28	23	23	21	23	24	23	22	23	21	22	22	22	21	25
Q9GZX9-26-223;Q9GZX9;Q9GZX9-2	Twisted gastrulation protein homolog 1	TWSG1	1.68328	1.41804	0.302323	1.19626	NA	NA	NA	NA	3	3	3	2	2	2	3	3	3	2	0	0	0	1	0	3	3	2	3	3	3	2	2	1	2	0	0	0	1	1	1	1	0	1	1	1	0	0	0
P49189;P49189-3;P49189-2	4-trimethylaminobutyraldehyde dehydrogenase	ALDH9A1	-1.9999	1.41802	0.208241	1.69334	NA	NA	-0.170876	0.0253865	8	7	7	9	8	5	8	8	10	9	0	1	0	0	0	2	5	1	7	4	2	10	7	6	9	5	6	3	7	8	4	6	7	2	10	9	3	4	6
Q9NS28	Regulator of G-protein signaling 18	RGS18	-0.74658	1.41571	-0.167724	0.397505	NA	NA	-0.0538577	0.478397	10	11	10	11	12	11	10	10	11	12	0	0	0	0	0	3	7	6	1	4	2	8	11	3	8	8	8	7	7	9	9	8	7	7	7	8	7	8	8
Q6IBS0	Twinfilin-2	TWF2	-1.13963	1.41511	-0.120986	0.113629	-1.17196	0.740705	0.0524461	0.0380782	21	22	18	23	23	22	21	23	22	23	0	0	0	0	0	13	19	19	9	18	17	20	22	20	21	15	19	18	16	16	17	17	18	15	15	17	14	17	16
P61586;P62745	Transforming protein RhoA	RHOA	-1.31117	1.41494	0.181962	0.551793	-1.04832	0.806747	-0.0987518	0.0979983	13	12	13	12	12	12	13	12	13	12	2	2	0	0	1	4	12	7	6	10	8	12	12	4	12	10	10	10	11	11	9	9	11	9	7	11	11	12	12
P19875-35-107;P19875-39-107;P19875	C-X-C motif chemokine 2;GRO-beta(5-73)	CXCL2	1.9611	1.41413	NA	NA	NA	NA	NA	NA	0	0	0	0	0	0	1	2	0	1	0	0	0	0	0	2	2	3	2	2	2	1	1	3	2	0	0	0	0	0	0	0	0	0	0	0	0	0	0
P32189-1;P32189-4;P32189-2;P32189	Glycerol kinase	GK	-3.64962	1.41404	-0.0173209	0.232027	NA	NA	-0.0116021	0.266203	11	13	15	14	15	12	15	13	14	15	0	1	0	0	0	1	5	4	2	1	5	11	13	2	11	7	6	7	10	9	8	9	8	7	8	8	8	8	8
P42768	Wiskott-Aldrich syndrome protein	WAS	-1.61797	1.41379	0.0984068	0.764122	NA	NA	0.174777	0.729714	14	13	11	13	13	14	14	14	13	14	0	0	0	0	0	2	6	6	4	4	4	12	13	2	10	9	8	9	9	9	9	8	9	8	9	9	10	9	8
Q00013;Q00013-2;Q00013-3	55 kDa erythrocyte membrane protein	MPP1	-2.48897	1.41137	0.0141605	0.0112726	NA	NA	0.00381575	0.0406174	26	25	25	25	28	22	23	26	25	25	0	0	0	0	0	2	10	11	4	6	9	22	22	6	17	15	15	15	16	12	14	13	16	13	16	16	13	14	16
P18054	Arachidonate 12-lipoxygenase, 12S-type	ALOX12	-1.70317	1.41135	0.20853	0.783101	-0.845018	1.42321	0.0532568	0.0160177	39	41	39	41	42	42	40	38	37	36	0	0	1	1	0	15	29	16	19	23	28	40	38	17	37	30	32	30	30	28	29	31	28	30	29	26	27	29	30
P0DMQ5	Putative transmembrane protein INAFM2	INAFM2	2.05657	1.41065	-0.32385	0.628157	NA	NA	NA	NA	2	2	2	2	2	2	2	2	1	2	0	0	0	0	0	3	2	2	2	3	3	1	1	1	2	1	0	0	1	1	0	1	0	0	1	1	0	0	0
Q14554;Q14554-2	Protein disulfide-isomerase A5	PDIA5	-0.576975	1.40969	0.339718	0.558914	-0.181698	0.658758	0.0666164	0.491404	29	31	30	30	28	29	29	28	30	24	1	1	2	1	2	18	25	19	16	14	24	29	28	17	25	26	20	22	25	26	22	26	21	23	26	26	22	22	21
P37837	Transaldolase	TALDO1	-0.831648	1.40805	0.103847	0.350654	-0.51532	1.74647	-0.0336998	0.0210318	17	18	15	16	16	17	16	17	15	17	3	1	2	1	1	10	12	13	11	14	14	16	14	13	16	14	15	14	15	13	16	15	14	15	15	12	14	13	16
Q9UBQ7;Q9UBQ7-2	Glyoxylate reductase/hydroxypyruvate reductase	GRHPR	-0.682266	1.40612	-0.385516	0.496243	-0.554007	1.03858	-0.106716	0.12116	14	12	15	13	15	12	13	13	13	15	1	1	0	1	0	5	9	9	5	8	9	10	12	9	10	9	8	10	11	7	9	8	7	9	9	9	7	8	9
Q92896;Q92896-2;Q92896-3	Golgi apparatus protein 1	GLG1	2.40496	1.40579	NA	NA	2.04358	1.82819	NA	NA	0	1	5	1	6	7	20	19	6	20	0	0	0	0	0	32	47	39	29	42	31	27	17	23	28	0	0	1	0	8	0	3	5	2	2	5	4	5	2
Q86TP1;Q86TP1-2;Q86TP1-3;Q86TP1-4;Q86TP1-5;Q86TP1-7;Q86TP1-6	Protein prune homolog	PRUNE	-3.07725	1.40512	-0.189273	0.380577	NA	NA	0.0439646	0.822739	22	20	17	22	22	17	17	16	21	19	1	1	2	2	1	2	10	6	4	4	9	18	17	4	17	11	7	10	11	11	11	11	9	11	11	9	10	8	9
P53582	Methionine aminopeptidase 1	METAP1	-1.75235	1.40484	0.0565765	0.487199	NA	NA	-0.00685195	0.127315	14	11	13	14	12	12	14	13	15	13	0	0	0	0	0	2	7	4	2	5	7	10	13	2	11	9	9	6	8	8	9	9	6	7	8	9	8	8	9
Q9H479	Fructosamine-3-kinase	FN3K	-0.67471	1.40436	0.361069	0.2923	NA	NA	-0.242527	0.552483	12	11	12	11	12	12	11	12	9	12	1	0	0	0	0	5	9	9	5	10	6	11	10	8	10	11	6	12	10	7	12	9	7	11	10	8	11	9	8
P61981	14-3-3 protein gamma;14-3-3 protein gamma, N-terminally processed	YWHAG	-0.906877	1.40265	-0.394058	0.039036	-0.310916	0.78271	0.179802	0.953982	15	16	16	16	14	15	14	15	16	15	1	1	1	1	1	12	13	13	14	13	14	14	14	14	16	14	15	12	14	15	13	13	15	13	13	13	13	14	12
P08603-19-1231;P08603;P08603-2	Complement factor H	CFH	1.00371	1.40263	-5.07613	2.1886	0.182534	0.24805	-3.06677	2.08491	5	10	9	5	6	19	36	36	23	31	63	63	61	64	63	69	70	68	71	68	72	69	64	71	69	4	5	6	7	23	2	17	23	19	22	26	16	15	20
Q15942;Q15942-2	Zyxin	ZYX	-1.30384	1.40149	0.131379	0.499552	-0.822411	0.678849	-0.0530692	0.130298	32	30	31	32	30	31	32	31	32	31	6	6	3	4	3	21	28	25	26	25	24	28	26	19	29	27	31	29	30	31	30	30	28	28	28	28	29	28	29
P26038	Moesin	MSN	-0.199713	1.39879	-0.0208192	0.0378383	-0.499046	0.703319	0.0829972	0.34213	53	53	56	52	59	59	52	54	55	52	4	6	4	5	3	47	61	56	51	48	56	56	53	61	52	54	47	52	50	55	48	50	51	50	52	52	51	48	51
Q9H0U4;Q92928	Ras-related protein Rab-1B	RAB1B	-1.7017	1.39875	-0.349297	0.982741	NA	NA	0.510215	1.49001	6	7	8	5	7	7	6	6	7	6	0	2	0	1	0	3	5	5	4	5	5	5	6	5	5	4	3	4	3	4	4	4	3	4	4	4	4	4	3
P33176;Q12840	Kinesin-1 heavy chain	KIF5B	-2.21518	1.39851	0.0839383	0.690179	NA	NA	-0.117488	0.168482	41	46	45	45	47	41	44	49	47	44	1	4	0	0	0	6	16	10	5	9	6	38	36	5	32	26	25	27	26	28	29	25	22	24	25	25	27	26	27
Q9Y678	Coatomer subunit gamma-1	COPG1	-1.69182	1.3955	0.148647	0.774734	NA	NA	-0.0128898	0.0620302	31	30	31	27	30	27	31	30	28	31	1	1	0	1	1	2	12	8	6	5	9	26	24	4	22	18	19	20	16	16	21	20	20	19	16	19	18	19	19
Q9H0W9-2;Q9H0W9;Q9H0W9-3	Ester hydrolase C11orf54	C11orf54	-1.31886	1.39519	0.00610989	0.313119	NA	NA	0.0362808	0.106227	10	9	11	11	12	10	10	10	10	11	0	0	0	0	0	3	5	3	5	6	5	9	9	3	9	3	2	3	3	1	3	3	3	3	2	3	3	3	2
P47813	Eukaryotic translation initiation factor 1A, X-chromosomal	EIF1AX	-0.608863	1.39479	0.192547	0.03661	NA	NA	0.0249132	0.21336	3	4	4	5	6	5	3	2	4	3	0	0	0	1	0	2	3	3	1	2	3	5	4	2	5	4	4	4	5	2	4	3	3	4	2	1	2	3	4
P43405;P43405-2	Tyrosine-protein kinase SYK	SYK	-1.72453	1.39451	-0.0467535	0.0504236	NA	NA	0.0448903	0.88904	23	22	25	24	24	20	25	27	22	24	1	0	0	0	0	3	9	7	2	6	6	17	21	3	14	14	11	13	13	14	15	13	16	13	14	13	15	15	15
Q9UFN0	Protein NipSnap homolog 3A	NIPSNAP3A	-2.0724	1.39402	-0.0349161	0.532293	-1.30379	1.40174	-0.0179877	0.803863	11	9	12	12	10	8	7	11	12	12	0	0	0	0	0	1	3	1	2	2	4	9	10	3	10	4	3	6	7	4	4	5	5	6	6	7	6	4	3
Q9UJ70;Q9UJ70-2	N-acetyl-D-glucosamine kinase	NAGK	-1.50208	1.38964	0.166878	0.849188	NA	NA	0.101373	0.886349	12	11	9	12	10	9	9	11	10	10	0	0	0	0	0	1	4	2	3	5	5	7	8	1	8	5	5	5	5	1	4	5	5	5	5	3	4	5	5
O95834;O95834-2;O95834-3	Echinoderm microtubule-associated protein-like 2	EML2	-1.21918	1.38896	0.0222552	0.376847	-0.678022	0.770245	-0.0161415	0.229097	18	15	17	16	17	14	13	18	17	16	0	0	1	0	0	8	10	5	9	9	13	19	14	7	15	12	13	14	15	12	12	11	9	13	12	12	13	12	12
Q8WXE9;Q8WXE9-3	Stonin-2	STON2	-2.44866	1.38881	-0.0518649	0.279882	NA	NA	-0.156595	0.078052	22	20	21	23	21	21	21	20	21	20	1	0	0	0	0	2	8	8	3	4	5	17	15	4	17	14	12	12	14	13	12	11	10	13	13	12	14	12	13
P31323	cAMP-dependent protein kinase type II-beta regulatory subunit	PRKAR2B	-1.1252	1.38866	0.101167	0.0357055	NA	NA	-0.208307	0.196411	20	17	22	23	24	23	18	21	22	19	0	1	0	0	0	2	12	13	4	8	6	18	18	4	18	13	16	15	14	15	12	14	16	12	15	16	16	14	16
O75954	Tetraspanin-9	TSPAN9	0.52479	1.3882	-0.104527	0.00625313	0.706864	0.780357	0.0719314	0.640841	5	3	5	5	5	5	5	5	5	5	0	0	0	0	0	3	4	3	3	2	4	3	5	1	3	2	3	3	2	4	2	3	4	4	2	2	2	2	2
O43583	Density-regulated protein	DENR	-1.99258	1.38782	-0.0242506	0.0624345	NA	NA	0.0436611	0.31639	6	4	6	5	4	4	7	6	7	6	0	0	0	0	0	2	3	3	3	4	4	6	6	3	5	5	4	5	5	5	5	5	5	5	5	3	5	5	5
P00918	Carbonic anhydrase 2	CA2	-0.577635	1.38764	0.0138289	0.531102	-0.666057	2.90349	0.0110178	0.523612	21	20	20	19	20	21	20	20	19	21	2	2	3	1	4	15	19	19	15	18	18	19	19	19	20	17	18	17	18	17	18	18	18	18	17	17	18	18	18
O00587-2;O00587;REV__O00587-2;REV__O00587;P80365	Beta-1,3-N-acetylglucosaminyltransferase manic fringe	MFNG	2.87337	1.38669	NA	NA	NA	NA	NA	NA	0	0	0	0	0	0	0	0	0	1	0	0	0	0	0	5	5	4	5	5	5	1	2	5	3	0	0	0	0	0	0	0	0	0	0	0	0	0	0
Q8N392;Q8N392-2	Rho GTPase-activating protein 18	ARHGAP18	-1.97608	1.38577	0.0741928	0.292484	NA	NA	0.0754713	1.32461	36	35	39	38	37	35	36	37	36	36	0	0	0	0	1	4	21	13	7	15	9	36	29	8	28	31	29	29	31	30	28	29	29	28	29	31	27	29	26
Q9NQC3-3	Reticulon-4	RTN4	-3.08786	1.38518	0.0630809	1.0005	NA	NA	NA	NA	2	2	2	2	2	2	2	2	2	2	0	0	0	0	0	1	2	1	1	2	1	2	2	1	2	0	0	0	0	0	0	0	0	0	0	0	0	0	1
Q8NBZ7;Q8NBZ7-2;Q8NBZ7-3	UDP-glucuronic acid decarboxylase 1	UXS1	1.87134	1.38294	-0.695099	1.17497	NA	NA	-0.329513	0.699476	6	6	8	5	8	9	8	7	7	9	0	0	0	0	0	9	13	8	14	12	10	8	7	6	9	1	2	3	1	3	3	1	2	0	2	2	2	3	3
O76003	Glutaredoxin-3	GLRX3	-1.23703	1.38274	-0.353506	1.99464	NA	NA	-0.120249	0.185477	16	13	16	15	15	15	13	17	15	17	0	1	1	0	0	3	8	1	2	5	3	12	14	4	12	11	11	10	11	12	12	9	9	10	12	9	12	11	11
Q3ZCW2	Galectin-related protein	LGALSL	-0.34872	1.38208	-0.198392	0.368249	-0.719521	0.993552	-0.0510178	0.205819	12	12	12	11	15	11	11	11	10	12	1	0	1	1	0	8	10	10	7	7	9	12	10	10	10	7	8	8	9	9	8	9	8	9	9	7	10	7	9
Q92619;Q92619-2	Minor histocompatibility protein HA-1;Minor histocompatibility antigen HA-1	HMHA1	-1.81096	1.38106	0.196418	0.487926	NA	NA	-0.00674953	0.302188	53	44	47	49	52	44	42	45	52	46	1	2	1	1	1	3	20	18	10	13	14	39	32	10	34	33	37	37	40	37	35	33	34	34	37	39	32	32	34
Q16363-25-1823;Q16363-2;Q16363	Laminin subunit alpha-4	LAMA4	1.57382	1.38098	-0.226214	0.916365	NA	NA	NA	NA	9	9	5	7	5	7	10	7	8	7	0	0	0	0	0	5	19	8	15	12	6	15	6	7	9	4	1	4	1	0	1	0	0	0	0	1	0	3	1
Q96HC4;Q96HC4-4;Q96HC4-7;Q96HC4-6;Q96HC4-3;Q96HC4-2;Q96HC4-5	PDZ and LIM domain protein 5	PDLIM5	-1.09058	1.38036	0.0443087	0.750101	-1.58598	0.801376	0.04963	0.296033	27	25	26	27	30	24	27	23	24	25	1	1	0	0	0	4	16	16	8	12	9	22	20	9	22	22	21	21	23	22	21	22	22	21	21	22	22	20	21
O43768-2;O43768;O43768-9;O43768-3;O43768-4;O43768-6;O43768-5;O43768-7;O43768-8	Alpha-endosulfine	ENSA	-0.839319	1.37686	0.198862	0.0129896	NA	NA	0.014782	0.117059	10	11	11	8	11	11	10	9	10	10	0	0	0	0	0	2	5	1	2	2	4	8	4	4	7	10	7	8	8	7	10	8	7	10	8	9	7	8	9
Q14165	Malectin	MLEC	-1.98175	1.37362	-0.117193	0.292081	NA	NA	0.0252319	0.204107	13	12	12	12	12	11	13	13	11	11	0	0	0	0	0	3	9	6	4	9	9	12	11	5	12	9	9	10	10	10	10	11	11	9	10	9	11	11	11
Q99832;Q99832-3;Q99832-4;Q99832-2	T-complex protein 1 subunit eta	CCT7	-0.853249	1.37259	0.16947	0.98815	-0.529556	0.437598	0.0701271	0.617665	26	23	21	26	28	28	22	25	26	23	2	2	0	1	2	11	25	20	16	20	15	28	25	20	26	21	19	21	23	19	19	18	19	22	21	20	21	16	19
P36873;P36873-2	Serine/threonine-protein phosphatase PP1-gamma catalytic subunit	PPP1CC	-0.440694	1.37158	0.0803169	0.123899	NA	NA	NA	NA	3	3	2	3	2	2	3	3	2	3	1	0	0	0	0	1	1	1	2	1	2	2	2	2	1	1	1	1	1	1	1	1	1	1	1	1	1	1	1
P24557;P24557-3;P24557-2;P24557-4	Thromboxane-A synthase	TBXAS1	-2.49761	1.37089	0.13756	0.98116	NA	NA	-0.0217899	0.309318	29	27	30	31	32	26	29	29	32	29	0	3	2	0	1	3	15	9	10	17	13	27	28	6	26	23	23	23	24	23	23	23	25	22	23	21	24	23	21
P51149	Ras-related protein Rab-7a	RAB7A	-1.11413	1.37033	-0.0110306	0.181898	-1.1531	1.0513	0.0651676	0.276288	17	18	19	17	18	17	18	18	17	19	0	1	1	0	1	10	14	12	11	14	12	15	15	7	15	12	12	12	12	12	12	12	12	9	12	12	13	11	12
P11216	Glycogen phosphorylase, brain form	PYGB	-1.594	1.36975	-0.0924186	0.261597	-0.73267	1.18774	-0.100795	0.130712	45	46	45	44	55	46	46	48	48	48	0	2	2	1	2	18	42	30	26	32	34	57	52	25	53	38	39	37	38	41	33	37	39	39	34	38	35	36	39
Q06323;Q06323-3;Q06323-2	Proteasome activator complex subunit 1	PSME1	-1.26465	1.36806	0.0265144	0.0216827	-1.24959	1.43996	-0.159092	0.403831	19	17	20	19	18	17	19	19	20	19	1	0	0	1	0	7	14	11	9	11	11	15	14	10	14	14	14	13	11	12	12	13	13	15	13	11	13	12	11
Q05655;Q05655-2	Protein kinase C delta type;Protein kinase C delta type regulatory subunit;Protein kinase C delta type catalytic subunit	PRKCD	-2.09496	1.36663	-0.0995153	0.0287623	NA	NA	0.164628	2.08692	27	25	29	27	30	25	27	29	28	26	0	1	1	0	1	2	18	13	3	10	9	29	28	9	28	19	19	19	22	20	19	24	19	21	19	19	22	20	21
O43488;Q8NHP1;Q8NHP1-3	Aflatoxin B1 aldehyde reductase member 2	AKR7A2	-0.857427	1.36632	0.0787108	0.0910553	NA	NA	0.146316	0.3945	13	13	13	12	13	13	13	11	13	12	1	1	1	2	1	5	9	5	5	7	6	10	11	6	9	10	9	10	10	10	10	11	9	9	10	10	9	10	10
P49411	Elongation factor Tu, mitochondrial	TUFM	-2.27684	1.36359	0.229428	0.275165	-2.68221	0.891112	-0.0310009	0.049523	23	23	20	21	21	19	22	22	19	19	0	1	0	0	1	3	11	8	3	10	9	19	18	7	14	19	18	19	19	19	19	17	16	15	18	18	18	17	17
P11234;P11234-2;P11234-3	Ras-related protein Ral-B	RALB	-1.54474	1.36279	-0.186585	0.10533	NA	NA	-0.0478296	0.916698	13	12	14	13	13	14	13	13	13	13	1	0	1	0	0	1	10	7	3	8	6	12	13	5	10	9	9	9	9	9	8	9	9	8	10	9	8	8	8
P00748;P00748-373-615;P00748-354-362	Coagulation factor XII;Coagulation factor XIIa heavy chain;Beta-factor XIIa part 1;Coagulation factor XIIa light chain	F12	1.18379	1.36054	NA	NA	0.715854	0.206043	NA	NA	2	0	0	0	3	1	2	5	0	4	17	16	14	16	16	16	15	13	12	13	17	16	12	12	16	0	0	0	0	0	0	0	1	0	0	0	0	0	1
P09622;P09622-3;P09622-2	Dihydrolipoyl dehydrogenase, mitochondrial	DLD	-1.75064	1.36009	0.0545619	0.236091	-0.961982	0.793202	0.177247	0.575012	12	12	15	11	12	11	12	12	13	11	0	0	0	0	1	3	7	3	5	7	7	13	15	3	14	10	8	10	9	10	12	11	9	10	10	9	10	9	12
P01034-27-146;P01034	Cystatin-C	CST3	1.91774	1.35952	NA	NA	0.590636	1.87401	NA	NA	1	0	2	2	3	2	2	2	1	2	3	4	2	3	3	8	8	8	5	7	7	4	2	6	6	0	0	0	0	1	0	2	2	1	0	2	2	2	1
Q8WUW1;Q8WUW1-2	Protein BRICK1	BRK1	-1.08531	1.35934	-0.216189	0.0827447	NA	NA	-0.171538	1.03014	4	6	5	6	5	7	4	4	5	3	0	0	0	0	0	2	6	2	4	2	3	6	7	2	5	5	7	7	5	5	5	6	6	5	7	7	5	8	5
Q9HCN6-2;Q9HCN6;Q9HCN6-3	Platelet glycoprotein VI	GP6	0.470649	1.35857	0.1145	0.905556	0.16697	1.15187	0.0976212	0.0527616	9	9	9	9	9	9	9	9	9	9	0	0	0	0	0	7	7	9	8	7	8	8	8	8	9	6	7	5	6	6	7	6	7	6	6	7	7	6	5
O75608;O75608-2	Acyl-protein thioesterase 1	LYPLA1	-1.37631	1.35803	0.107688	0.0185392	NA	NA	-0.135484	0.254005	9	10	9	9	10	10	8	9	11	9	1	1	1	1	0	4	5	5	2	4	4	8	8	2	9	4	5	3	5	5	4	4	4	2	3	5	4	3	3
P15291-2;P15291-1-398;P15291	Beta-1,4-galactosyltransferase 1;Lactose synthase A protein;N-acetyllactosamine synthase;Beta-N-acetylglucosaminylglycopeptide beta-1,4-galactosyltransferase;Beta-N-acetylglucosaminyl-glycolipid beta-1,4-galactosyltransferase;Processed beta-1,4-galactosyltransferase 1	B4GALT1	1.37654	1.35775	-0.661206	1.68293	NA	NA	NA	NA	4	3	3	4	1	3	3	5	3	3	0	0	0	1	0	6	8	5	5	8	7	2	4	3	5	0	0	0	0	0	0	0	0	0	0	1	0	1	2
P52907	F-actin-capping protein subunit alpha-1	CAPZA1	-1.22546	1.35753	0.0560578	1.3024	-0.807059	0.746783	0.103836	0.223755	14	14	14	14	16	17	14	13	13	13	1	1	1	0	1	10	14	12	11	9	12	15	16	12	15	14	13	12	14	15	13	14	13	14	14	12	13	14	14
Q9Y547	Intraflagellar transport protein 25 homolog	HSPB11	-0.569753	1.35548	-1.20844	0.203176	NA	NA	NA	NA	1	1	1	3	2	1	1	1	1	2	0	0	0	0	0	1	1	1	1	1	1	2	2	1	2	0	0	0	0	0	0	0	0	0	0	0	0	0	0
P62873;P62873-2	Guanine nucleotide-binding protein G(I)/G(S)/G(T) subunit beta-1	GNB1	-1.42249	1.35469	0.0040111	0.0804495	-1.96995	1.10466	0.0946483	0.363086	16	15	14	15	18	15	14	16	16	13	1	0	0	0	0	8	16	14	9	14	15	18	16	12	16	12	11	13	11	14	13	13	12	14	12	14	14	11	12
P07948	Tyrosine-protein kinase Lyn	LYN	-1.44798	1.35421	0.242372	0.692247	-2.02438	0.946415	0.0238045	0.377372	27	28	29	28	26	26	28	27	28	27	0	1	1	2	0	5	13	14	8	16	19	23	30	8	26	16	17	16	16	16	14	13	14	13	16	15	14	15	16
O75558	Syntaxin-11	STX11	-1.20208	1.35395	0.176061	0.740032	-2.16739	1.06432	0.000843198	0.428485	15	15	16	15	17	15	13	15	16	14	0	0	0	0	1	4	14	9	6	10	9	15	14	5	14	13	13	13	13	12	13	12	12	13	13	12	12	12	12
O00461	Golgi integral membrane protein 4	GOLIM4	1.94721	1.35237	-0.426557	0.751698	NA	NA	-0.173469	0.377852	4	2	2	3	3	5	4	4	3	4	0	0	1	0	0	4	4	2	2	3	3	1	2	4	1	2	2	2	1	2	1	2	1	2	2	2	1	1	3
CON__Q9TRI1			3.81817	1.3515	-0.502729	0.441038	1.74583	1.65243	-0.12292	0.682293	3	5	4	3	1	4	4	2	3	3	8	8	8	8	9	35	33	26	34	34	10	10	8	8	6	3	1	1	2	3	1	3	3	1	3	0	2	3	1
Q16799;Q16799-2;Q16799-3	Reticulon-1	RTN1	-2.24718	1.35144	0.214788	1.28662	NA	NA	0.0731818	0.823543	27	20	12	24	24	22	22	13	21	24	0	0	0	0	0	1	5	1	5	2	10	14	4	1	15	13	13	4	12	11	13	13	12	4	13	11	12	12	14
Q13043;Q13043-2	Serine/threonine-protein kinase 4;Serine/threonine-protein kinase 4 37kDa subunit;Serine/threonine-protein kinase 4 18kDa subunit	STK4	-1.96757	1.34955	-0.18967	0.661829	NA	NA	-0.111085	0.622029	17	14	17	18	16	19	18	20	20	17	0	0	0	1	1	1	4	2	3	3	3	15	15	3	11	8	12	13	10	12	10	12	8	11	12	11	14	13	13
P63167	Dynein light chain 1, cytoplasmic	DYNLL1	-0.645489	1.34772	0.138458	0.216585	NA	NA	0.252767	0.818199	1	1	2	2	2	3	1	1	1	1	0	0	0	0	0	1	3	3	1	2	3	2	3	3	2	2	2	2	2	3	2	2	2	2	2	2	2	2	2
O43776;O43776-2	Asparagine--tRNA ligase, cytoplasmic	NARS	-1.80407	1.34769	0.319339	0.0602658	NA	NA	-0.114417	0.15986	12	11	10	11	13	9	11	13	12	12	0	0	1	1	1	1	1	1	1	1	4	9	8	2	13	4	6	4	5	6	5	3	4	5	6	5	6	6	5
P01704-20-120;P01704	Ig lambda chain V-II region TOG		0.46336	1.34711	NA	NA	NA	NA	NA	NA	0	0	0	0	0	0	0	0	0	0	1	1	1	1	2	1	1	1	1	1	2	2	1	2	1	0	0	0	0	0	0	0	0	0	0	0	0	0	0
Q15149-4	Plectin	PLEC	-2.08854	1.34623	0.145057	0.117801	NA	NA	0.236065	1.27874	230	201	225	185	237	237	200	217	181	217	1	2	1	4	5	24	85	77	21	53	88	161	195	20	161	143	116	171	128	128	159	141	115	161	115	124	150	133	106
Q13200;Q13200-3;Q13200-2	26S proteasome non-ATPase regulatory subunit 2	PSMD2	-1.36791	1.34622	-0.087649	0.584684	NA	NA	0.114907	0.0414195	35	36	37	36	34	30	38	34	33	35	1	1	4	2	2	4	9	6	5	6	6	28	25	7	22	16	10	15	10	14	16	16	16	17	11	9	16	16	15
P63151;P63151-2;Q00005-6;Q00005;Q00005-2;Q00005-3;Q00005-4;Q00005-5;Q00005-7;Q9Y2T4-3;Q9Y2T4-4;Q9Y2T4-2;Q9Y2T4	Serine/threonine-protein phosphatase 2A 55 kDa regulatory subunit B alpha isoform	PPP2R2A	-2.5065	1.34576	0.182228	0.398962	NA	NA	0.420046	0.661701	12	11	13	14	12	9	12	11	13	12	1	0	2	0	1	1	4	3	2	3	2	9	7	2	10	6	6	6	6	7	7	8	6	4	7	7	8	6	5
P16615;P16615-5;P16615-2;P16615-3;P16615-4	Sarcoplasmic/endoplasmic reticulum calcium ATPase 2	ATP2A2	-2.9964	1.34235	0.701765	1.44894	NA	NA	0.351637	1.6044	37	38	37	36	37	31	37	37	37	35	1	1	0	0	0	3	15	8	7	14	15	32	29	12	28	23	25	23	24	22	23	22	24	26	24	25	23	22	24
P49247	Ribose-5-phosphate isomerase	RPIA	-0.225279	1.34109	-0.438636	1.74672	NA	NA	-0.138389	0.205243	6	8	5	6	5	4	6	5	7	7	0	0	0	0	0	3	4	5	4	5	5	8	7	4	9	3	3	4	3	3	3	3	3	3	2	2	3	2	3
Q13094	Lymphocyte cytosolic protein 2	LCP2	-1.30687	1.34009	0.0499337	0.37925	-1.70361	0.702808	0.126626	1.27018	23	21	24	21	22	25	22	22	23	19	0	2	1	1	0	4	13	13	5	9	8	22	18	4	18	13	13	13	14	13	15	13	13	14	14	14	14	14	13
P14770	Platelet glycoprotein IX	GP9	-1.96174	1.33935	0.177855	0.632079	-2.0763	1.21835	-0.0604829	0.219896	7	7	7	7	7	6	6	7	7	7	1	1	1	1	1	5	5	4	5	5	5	6	6	4	6	4	5	4	5	5	4	5	5	4	4	4	5	5	4
P53618	Coatomer subunit beta	COPB1	-3.63144	1.33786	0.143796	0.594981	NA	NA	0.0699246	0.504779	42	38	40	41	46	37	43	41	43	38	0	0	1	0	0	2	18	6	3	6	6	26	25	4	23	18	20	18	18	15	20	19	18	19	16	18	18	16	17
O95810	Serum deprivation-response protein	SDPR	-0.851758	1.33699	0.321377	0.44102	-0.535948	0.643433	-0.0639745	0.144302	26	25	26	26	25	26	25	25	25	25	2	3	0	1	0	18	21	22	19	20	20	23	23	20	24	22	22	21	22	21	21	21	20	23	20	22	21	21	22
Q9NQ75;Q9NQ75-2	Cas scaffolding protein family member 4	CASS4	-2.44715	1.33284	0.0730869	0.511005	NA	NA	-0.118062	0.963922	44	43	43	42	43	46	42	41	42	43	0	0	1	1	1	2	15	14	5	10	10	32	30	6	28	30	33	29	27	34	30	30	30	34	30	30	36	29	31
Q99460-2;Q99460	26S proteasome non-ATPase regulatory subunit 1	PSMD1	-2.2755	1.33277	0.316603	0.591042	NA	NA	0.0646596	0.516973	18	19	23	20	19	18	20	19	20	17	0	0	1	0	0	3	7	7	4	3	6	18	15	5	9	11	10	11	11	8	12	11	11	10	11	9	12	8	10
Q15369;Q15369-2	Transcription elongation factor B polypeptide 1	TCEB1	-0.84838	1.33259	-0.124231	0.0452303	NA	NA	-0.0620478	0.0937761	4	4	4	4	4	5	4	4	4	4	0	0	0	0	0	2	6	5	5	4	5	7	7	5	6	6	6	6	6	7	6	5	5	6	5	6	6	6	7
P52209;P52209-2	6-phosphogluconate dehydrogenase, decarboxylating	PGD	-0.759814	1.33221	-0.0888093	0.187601	-0.621545	1.64927	0.0153377	0.542814	28	25	27	29	28	25	26	29	25	28	0	0	1	1	1	17	25	23	19	20	20	28	27	22	26	20	18	19	20	21	20	19	20	20	20	20	18	20	18
Q13642-1;Q13642-5;Q13642-4;Q13642;Q13642-3	Four and a half LIM domains protein 1	FHL1	-1.24314	1.33167	0.0901563	0.367415	-1.01268	1.23682	0.114338	0.553782	20	17	20	17	23	19	19	16	19	16	0	2	0	0	0	16	22	26	15	21	22	23	22	14	23	20	20	21	20	21	18	19	18	20	17	18	18	19	18
P51659;P51659-3;P51659-2	Peroxisomal multifunctional enzyme type 2;(3R)-hydroxyacyl-CoA dehydrogenase;Enoyl-CoA hydratase 2	HSD17B4	-1.45364	1.33078	0.142586	2.58757	-1.86893	1.22413	-0.0204395	0.118986	31	27	31	28	33	31	29	31	30	30	1	1	0	1	1	4	20	15	8	10	12	32	29	14	28	25	26	25	23	24	24	26	26	21	22	22	24	23	24
O15143	Actin-related protein 2/3 complex subunit 1B	ARPC1B	-1.24442	1.33056	0.278427	0.506726	-0.919921	1.08748	0.0832011	0.749813	21	21	23	20	24	20	21	19	21	18	0	1	0	0	0	16	18	20	18	20	20	23	23	11	24	17	17	15	16	16	16	16	16	15	17	15	16	15	18
O43182-4;O43182;O43182-5;O43182-2;O43182-3	Rho GTPase-activating protein 6	ARHGAP6	-2.24977	1.32986	-0.0538835	0.129079	NA	NA	-0.0559855	0.13875	34	37	34	31	34	29	38	30	32	34	1	1	1	1	1	4	16	14	7	7	9	29	26	10	22	17	17	17	18	17	16	18	18	19	15	18	16	20	19
Q9Y6E0-2;Q9Y6E0	Serine/threonine-protein kinase 24;Serine/threonine-protein kinase 24 36 kDa subunit;Serine/threonine-protein kinase 24 12 kDa subunit	STK24	-1.34769	1.32984	-0.160853	0.243025	NA	NA	0.0191543	0.201389	19	20	20	20	21	19	19	20	19	18	1	1	1	0	1	5	13	12	8	9	11	17	18	11	17	12	13	15	13	15	13	15	12	15	14	13	12	12	13
Q15643;Q15643-2	Thyroid receptor-interacting protein 11	TRIP11	-2.1782	1.32585	NA	NA	-0.277771	0.697276	NA	NA	2	2	2	2	2	2	1	1	0	5	0	0	0	0	0	1	3	2	3	2	2	3	1	3	2	0	0	0	0	0	0	0	0	1	0	0	0	0	0
Q96DZ9-3;Q96DZ9-2;Q96DZ9-4;Q96DZ9-5;Q96DZ9-6;Q96DZ9	CKLF-like MARVEL transmembrane domain-containing protein 5	CMTM5	-1.86649	1.32496	0.125316	0.595009	NA	NA	0.411751	0.742242	4	4	4	4	3	4	4	4	4	4	0	0	1	0	0	1	4	2	1	2	3	4	3	2	4	3	3	3	3	3	3	3	3	3	3	3	3	3	3
P46459;P46459-2	Vesicle-fusing ATPase	NSF	-3.29742	1.3229	0.0650673	0.0729694	NA	NA	-0.186806	0.610201	27	24	29	30	28	26	22	27	31	26	1	1	1	1	0	2	11	7	4	5	9	25	24	3	18	16	14	17	17	17	18	17	16	16	16	17	14	15	17
P15153;Q9H4E5-2;P17081;Q9H4E5	Ras-related C3 botulinum toxin substrate 2	RAC2	-1.46025	1.32153	-0.0755642	0.124328	-1.49006	1.05057	-0.144802	0.493701	4	4	4	3	4	3	3	3	3	4	0	0	0	0	0	3	4	4	3	3	3	4	4	4	4	3	3	3	3	3	3	3	3	3	3	3	3	3	3
P14314-2;P14314	Glucosidase 2 subunit beta	PRKCSH	-0.422759	1.32075	-0.108006	0.249395	-0.280035	0.225365	-0.181845	1.47007	22	20	22	22	21	19	24	22	22	21	1	2	1	0	0	13	17	12	16	16	16	16	18	11	20	15	11	16	16	15	13	16	14	15	14	14	14	17	16
P61106	Ras-related protein Rab-14	RAB14	-1.51806	1.31911	0.0813229	0.803963	-0.834151	1.01824	0.244829	1.2717	16	16	15	15	18	16	16	15	16	15	1	1	0	0	2	8	16	11	10	10	14	17	15	11	15	13	13	15	16	15	14	13	14	17	13	15	15	12	14
Q9H2U2;Q9H2U2-2;Q9H2U2-3;Q9H2U2-6;Q9H2U2-4	Inorganic pyrophosphatase 2, mitochondrial	PPA2	-2.94226	1.31395	0.0730383	0.534954	-1.06936	0.954684	-0.00940962	0.111072	13	15	13	13	16	14	14	12	14	12	1	1	1	1	1	3	7	2	3	6	4	13	10	3	14	9	12	11	9	10	10	9	8	11	11	10	9	9	11
P00367;P00367-3;P00367-2	Glutamate dehydrogenase 1, mitochondrial	GLUD1	-1.73649	1.31356	0.156186	0.534821	NA	NA	-0.0257686	0.111232	23	20	23	22	24	20	20	22	23	24	0	0	0	0	1	5	7	4	6	6	11	17	16	5	14	18	19	18	16	17	17	15	16	17	16	17	15	18	18
Q14162-2;Q14162;Q14162-3;Q14162-4;Q14162-5	Scavenger receptor class F member 1	SCARF1	1.03263	1.31273	-0.183224	0.118115	NA	NA	0.0424012	0.0494724	17	15	18	12	13	11	15	16	17	17	0	0	0	0	0	6	8	8	8	9	11	11	10	2	9	4	6	7	5	5	7	5	5	5	5	5	6	5	5
Q13217	DnaJ homolog subfamily C member 3	DNAJC3	0.892563	1.31217	-0.0816765	0.600771	1.41013	2.03216	-0.0647275	0.28314	15	17	13	13	16	16	17	15	14	15	1	1	1	2	1	22	25	20	21	23	19	15	17	18	18	12	12	11	13	13	12	11	9	11	12	12	13	10	13
P11586	C-1-tetrahydrofolate synthase, cytoplasmic;Methylenetetrahydrofolate dehydrogenase;Methenyltetrahydrofolate cyclohydrolase;Formyltetrahydrofolate synthetase;C-1-tetrahydrofolate synthase, cytoplasmic, N-terminally processed	MTHFD1	-1.60748	1.31103	0.184757	0.282864	0.169701	0.404375	-0.129106	0.394661	41	42	40	41	44	44	39	41	43	42	2	0	1	1	0	3	21	14	8	19	16	38	40	3	37	24	25	28	23	30	28	21	25	23	25	24	28	22	28
P19105	Myosin regulatory light chain 12A	MYL12A	-1.65597	1.31059	0.0431951	0.0990342	-0.768291	0.671529	0.00417235	0.0306375	15	16	16	14	14	15	15	15	15	14	4	9	4	4	1	10	10	12	9	10	10	13	13	11	13	11	12	12	12	11	12	11	13	12	12	13	12	12	12
P43304;P43304-2	Glycerol-3-phosphate dehydrogenase, mitochondrial	GPD2	-3.23343	1.30945	0.287274	0.473867	NA	NA	-0.184048	0.579148	44	41	44	40	46	48	40	47	42	44	2	2	2	1	2	2	20	14	3	19	21	40	43	8	40	31	29	30	28	37	30	32	29	32	25	35	31	29	28
P12955;P12955-3;P12955-2	Xaa-Pro dipeptidase	PEPD	-2.38516	1.30941	0.0656642	0.445989	-1.22176	2.44564	0.286317	0.575043	20	17	17	16	14	16	18	13	16	13	6	3	6	2	5	2	3	5	5	4	8	14	10	4	10	10	8	10	11	8	7	8	6	6	8	11	7	6	8
O94907-32-266;O94907;Q9UBU2-34-259;Q9UBU2	Dickkopf-related protein 1	DKK1	3.09192	1.30515	NA	NA	NA	NA	NA	NA	0	0	0	0	0	2	1	2	0	2	0	0	0	0	0	2	6	6	5	5	2	1	2	3	2	0	0	0	0	0	0	0	0	0	0	0	0	0	0
Q9Y613	FH1/FH2 domain-containing protein 1	FHOD1	-1.73127	1.30499	-0.0292685	0.141293	-0.287718	0.431576	0.0270056	0.0760996	43	43	45	38	45	45	41	42	42	43	0	1	1	2	0	4	18	15	6	15	15	38	38	7	28	28	23	29	28	27	27	25	28	27	29	28	27	29	25
P28066;P28066-2	Proteasome subunit alpha type-5	PSMA5	-0.844364	1.30465	0.118253	0.0685084	-0.617807	1.44857	-0.059246	0.358758	12	12	12	12	12	11	12	11	12	11	1	0	0	0	0	6	8	4	8	7	7	11	12	3	12	7	6	5	5	6	6	6	6	6	7	7	5	7	6
Q4KMQ2;Q4KMQ2-3;Q4KMQ2-2;Q4KMQ2-4	Anoctamin-6	ANO6	-2.1612	1.30255	-0.018727	0.109119	NA	NA	0.0438372	0.294108	28	23	29	27	30	23	27	28	28	27	2	1	0	2	0	1	8	6	6	8	10	23	21	5	15	15	18	15	16	10	16	17	16	16	17	15	14	16	13
P07384	Calpain-1 catalytic subunit	CAPN1	-1.42965	1.30245	0.279521	1.0912	-1.50294	1.05343	-0.0648527	0.0512543	46	43	45	41	48	41	40	44	40	44	1	2	1	2	1	14	29	30	17	31	29	44	42	16	43	32	33	33	28	33	30	35	34	32	29	34	29	30	32
O60610-2;O60610-3;O60610	Protein diaphanous homolog 1	DIAPH1	-1.2727	1.3023	0.0734421	0.126819	NA	NA	-0.110485	0.113691	58	58	62	63	65	59	63	63	62	64	2	2	0	4	1	4	32	34	15	36	13	58	55	21	63	43	41	44	43	39	39	47	47	47	48	41	40	38	42
P00387-2;P00387;P00387-3	NADH-cytochrome b5 reductase 3;NADH-cytochrome b5 reductase 3 membrane-bound form;NADH-cytochrome b5 reductase 3 soluble form	CYB5R3	-2.21316	1.30141	0.17829	1.07042	-2.51364	1.3204	-0.125655	0.803267	21	19	19	21	20	19	19	21	20	20	0	1	1	0	0	7	16	10	10	14	15	18	19	5	20	17	15	17	17	17	15	17	16	16	18	16	17	17	16
Q96AG4	Leucine-rich repeat-containing protein 59	LRRC59	-4.21472	1.30035	0.175679	0.225606	NA	NA	0.00423863	0.0246651	12	13	12	12	12	12	13	12	12	12	0	0	0	0	1	2	6	2	2	7	4	10	10	1	10	5	6	5	5	5	5	4	5	6	4	6	5	6	6
O75695	Protein XRP2	RP2	-1.9757	1.29994	0.150304	0.645438	NA	NA	-0.056967	0.0148617	12	11	12	12	8	9	11	11	12	11	0	0	0	0	0	1	4	4	3	2	4	10	9	1	9	7	8	7	7	5	6	4	8	8	6	6	5	5	7
P04179;P04179-4;P04179-2;P04179-3	Superoxide dismutase [Mn], mitochondrial	SOD2	-1.17058	1.29743	0.0640573	0.53147	-0.910325	1.39688	0.0385363	0.0852152	16	14	16	17	16	15	16	13	15	14	1	4	2	4	0	11	15	12	10	11	13	13	14	11	13	13	14	12	14	14	14	14	15	13	15	15	14	14	13
P36542;P36542-2	ATP synthase subunit gamma, mitochondrial	ATP5C1	-3.28776	1.29476	0.155555	0.0418804	NA	NA	0.0866792	1.01397	10	7	10	6	9	10	5	9	8	8	0	0	0	0	0	1	7	5	1	2	3	9	10	1	7	8	9	7	10	9	9	8	9	10	7	7	8	6	9
Q9UKE5-6;Q9UKE5-2;Q9UKE5-4;Q9UKE5;Q9UKE5-8;Q9UKE5-5;Q9UKE5-7;Q9UKE5-3;O95819-4;O95819-2;O95819;O95819-5;O95819-6;O95819-3	TRAF2 and NCK-interacting protein kinase	TNIK	-1.6964	1.29443	0.00247239	0.227987	NA	NA	0.176718	1.29852	31	27	29	28	31	27	29	28	24	27	0	1	0	1	0	1	10	8	5	4	5	21	18	4	17	17	16	16	14	16	15	13	11	14	15	14	12	14	16
P06132	Uroporphyrinogen decarboxylase	UROD	-0.698731	1.29437	0.116223	0.669706	NA	NA	-0.139088	0.157911	17	18	16	15	16	14	16	16	15	17	0	0	1	0	0	2	10	7	8	9	8	11	11	7	13	10	9	6	10	9	8	10	10	8	10	8	6	9	11
P67936	Tropomyosin alpha-4 chain	TPM4	-0.410678	1.29402	0.209824	0.111959	-0.158504	0.349298	0.0523694	0.467305	9	10	9	9	9	10	10	9	9	9	2	4	3	3	2	9	11	10	10	10	11	10	10	11	9	9	9	9	9	10	10	9	10	10	10	9	9	9	10
Q14344;Q14344-2	Guanine nucleotide-binding protein subunit alpha-13	GNA13	-1.73385	1.29327	-0.023722	0.0329475	NA	NA	0.177067	0.665971	22	21	22	22	23	22	23	21	24	22	0	0	0	0	2	3	9	10	10	8	9	19	22	6	20	14	14	15	17	12	13	13	13	13	14	15	14	13	11
P07942-22-1786;P07942	Laminin subunit beta-1	LAMB1	1.89093	1.29301	-0.828499	0.661099	NA	NA	0.229783	0.776326	19	18	13	17	12	7	20	15	17	15	1	0	1	0	0	13	26	10	18	13	9	17	12	10	13	5	2	4	2	2	4	4	2	2	2	2	3	5	3
Q9NPR2-2;Q9NPR2	Semaphorin-4B	SEMA4B	1.96333	1.29215	NA	NA	NA	NA	NA	NA	0	0	0	0	0	0	1	0	0	1	1	0	0	1	0	6	6	4	3	6	5	4	1	2	2	0	0	0	0	0	0	0	1	0	0	0	0	0	0
Q99969-21-157;Q99969	Retinoic acid receptor responder protein 2	RARRES2	1.74234	1.2915	-2.16418	1.45324	0.980527	1.24341	-1.10781	1.03729	4	3	3	3	3	4	4	4	4	4	1	1	2	1	2	7	7	6	6	7	7	6	5	7	6	3	2	3	3	3	3	3	3	3	3	3	3	4	3
Q9NZ08;Q9NZ08-2	Endoplasmic reticulum aminopeptidase 1	ERAP1	-1.60498	1.29142	0.618678	0.668957	-1.10245	1.01951	0.0774895	0.791859	34	33	34	28	22	29	32	31	29	28	1	2	0	1	1	14	26	9	11	7	24	34	29	8	28	21	16	20	14	13	17	23	19	17	13	15	17	22	18
P00740-47-461;P00740;P00740-2;P00740-227-461;P00740-47-191	Coagulation factor IX;Coagulation factor IXa light chain;Coagulation factor IXa heavy chain	F9	1.17474	1.29095	NA	NA	NA	NA	NA	NA	0	0	0	0	0	1	1	0	0	0	11	10	13	12	11	8	12	10	10	10	9	10	6	5	8	0	0	0	1	0	0	0	0	0	1	0	0	0	1
P25787	Proteasome subunit alpha type-2	PSMA2	-0.743873	1.29049	0.231603	1.06085	-1.01044	1.23857	-0.143004	0.27542	9	9	9	8	10	11	8	8	9	8	0	1	0	0	0	6	10	10	8	8	9	13	12	10	9	9	8	9	7	7	10	8	8	9	7	7	7	6	7
P62714;P60510	Serine/threonine-protein phosphatase 2A catalytic subunit beta isoform	PPP2CB	-0.856091	1.28999	0.143044	0.025778	-1.85105	0.953741	0.0241713	0.15925	13	15	16	15	17	14	14	16	14	13	0	0	0	0	0	5	9	8	7	9	10	13	12	7	14	11	11	13	9	9	10	10	10	11	9	10	8	10	9
Q14155-1;Q14155-5;Q14155-6;Q14155-2;Q14155-3;Q14155	Rho guanine nucleotide exchange factor 7	ARHGEF7	-1.17678	1.28902	0.0211054	0.190378	NA	NA	-0.127161	0.224884	18	20	22	17	20	15	21	19	19	19	0	1	0	0	1	2	5	4	2	3	3	10	11	1	11	9	10	11	9	9	8	8	8	9	6	7	7	10	8
P10720-35-104	Platelet factor 4 variant;Platelet factor 4 variant(4-74);Platelet factor 4 variant(5-74);Platelet factor 4 variant(6-74)	PF4V1	1.82785	1.2886	-1.43993	1.04552	NA	NA	NA	NA	2	2	3	3	4	4	3	3	4	4	0	0	0	0	0	4	4	4	4	4	4	4	4	4	4	0	0	1	2	1	1	2	1	2	2	0	2	2	1
O43294;O43294-2	Transforming growth factor beta-1-induced transcript 1 protein	TGFB1I1	-2.17958	1.2867	-0.187946	0.434999	NA	NA	-0.00378307	0.132412	25	24	23	24	22	20	24	22	23	24	2	2	1	1	1	2	10	9	3	5	6	19	17	3	14	14	15	13	13	14	15	16	15	12	14	13	14	14	14
P37802;P37802-2	Transgelin-2	TAGLN2	-0.751594	1.28628	0.0879875	1.00661	-0.61825	1.00441	0.205148	0.445616	26	23	24	24	25	24	25	24	25	25	6	11	10	9	5	15	20	22	15	18	19	23	22	22	21	22	22	21	22	21	22	22	21	23	22	22	21	22	23
O14498-19-428;O14498	Immunoglobulin superfamily containing leucine-rich repeat protein	ISLR	2.98618	1.28546	NA	NA	NA	NA	NA	NA	2	2	1	0	1	2	3	3	2	5	0	0	0	1	0	8	8	8	7	9	7	4	5	8	4	0	0	0	0	0	0	1	0	0	0	1	1	1	0
O94919-22-500;O94919	Endonuclease domain-containing 1 protein	ENDOD1	1.10212	1.28252	-0.279984	0.480152	0.442361	0.770098	-0.0732881	0.0337267	22	21	20	20	19	21	21	21	22	18	0	1	0	1	1	15	20	16	17	14	20	21	19	17	18	17	14	15	14	14	16	14	17	16	15	15	15	18	15
O43639	Cytoplasmic protein NCK2	NCK2	-1.35343	1.28107	0.0577802	0.00391068	NA	NA	-0.10202	0.296137	22	21	21	21	21	22	20	22	23	21	0	0	0	0	0	1	14	10	7	7	6	19	15	6	16	14	12	15	16	15	17	14	14	15	14	13	14	17	13
P38646	Stress-70 protein, mitochondrial	HSPA9	-1.6921	1.28077	0.116303	0.931022	-2.56353	1.26688	0.0864758	1.13734	32	29	29	31	32	38	33	28	30	26	2	2	2	2	0	6	18	10	7	12	18	33	27	13	27	23	21	20	21	22	22	23	21	22	21	22	23	21	22
Q15223-31-517;Q15223;Q15223-3;Q15223-2	Nectin-1	PVRL1	2.17688	1.28004	NA	NA	NA	NA	NA	NA	0	0	0	2	0	1	1	0	3	2	0	0	0	0	0	1	3	2	3	4	1	1	1	2	2	0	0	1	0	1	1	0	0	0	1	0	0	1	0
O60493;O60493-4;O60493-2;O60493-3	Sorting nexin-3	SNX3	-1.73611	1.27909	-0.228147	0.128293	NA	NA	-0.150653	0.458686	8	7	8	8	9	10	7	7	8	6	0	0	0	0	0	2	4	6	3	5	2	7	9	4	7	6	6	7	7	6	6	6	8	5	7	7	8	5	8
Q9NP72;Q9NP72-2;Q9NP72-3	Ras-related protein Rab-18	RAB18	-2.768	1.27894	-0.148135	0.0479012	NA	NA	0.212943	0.273894	12	11	11	12	13	13	12	12	13	12	0	0	0	0	0	1	3	4	2	3	6	11	12	1	9	6	4	7	6	7	6	7	5	6	6	8	6	5	7
P19086	Guanine nucleotide-binding protein G(z) subunit alpha	GNAZ	-2.01317	1.27781	0.0502427	0.337146	NA	NA	0.150146	0.831456	16	15	14	15	15	15	15	13	15	14	0	0	1	0	0	4	9	7	6	7	10	14	15	1	10	11	10	11	11	12	10	9	10	9	9	11	9	10	10
P55209-2;P55209	Nucleosome assembly protein 1-like 1	NAP1L1	-0.868964	1.27745	0.347354	1.19825	-0.584052	0.593378	-0.0497362	0.0746726	16	18	18	16	18	19	17	15	16	19	0	3	1	0	0	5	14	12	8	13	7	14	14	9	17	7	8	9	7	7	8	7	7	7	7	8	7	7	7
Q14697-2	Neutral alpha-glucosidase AB	GANAB	-0.975903	1.27738	0.0812628	0.140683	-1.0431	1.06406	-0.120464	0.291668	53	51	51	50	51	53	55	52	53	49	2	3	2	2	0	27	35	23	24	35	35	43	40	20	43	35	39	37	38	35	35	37	36	36	37	38	37	35	35
P02766-21-147;P02766	Transthyretin	TTR	1.10759	1.27556	-1.66439	2.67213	0.293125	0.381642	-1.24083	1.95985	7	8	7	6	6	8	8	6	6	7	8	9	9	10	9	12	13	12	13	11	13	11	10	13	11	5	4	5	4	7	5	6	5	7	6	7	6	5	6
O43813	LanC-like protein 1	LANCL1	-1.5822	1.27464	0.0905563	0.0307738	NA	NA	-0.111882	0.109399	7	6	7	6	6	4	5	7	7	5	0	0	0	0	0	5	3	2	2	6	5	8	7	1	8	4	3	4	4	4	5	5	3	4	4	4	5	4	4
P29144	Tripeptidyl-peptidase 2	TPP2	-1.31666	1.2735	0.259632	0.134026	-0.642695	1.57559	0.147985	0.695464	52	49	51	51	56	51	50	53	50	49	2	2	3	1	2	14	44	34	25	30	30	55	56	24	55	40	41	45	37	48	33	45	41	43	38	43	32	45	40
Q9UKY7;Q9UKY7-2;Q9UKY7-3	Protein CDV3 homolog	CDV3	-0.90968	1.27001	0.0988389	0.561096	NA	NA	0.0769961	1.08781	12	12	13	13	11	11	12	11	12	13	1	0	0	0	0	2	4	3	6	4	4	4	5	4	5	6	7	6	8	6	6	5	6	6	6	7	5	7	7
P16284;P16284-6;P16284-3;P16284-2;P16284-5;P16284-4	Platelet endothelial cell adhesion molecule	PECAM1	-1.38612	1.26998	-0.0566248	0.178251	-2.47836	1.10503	-0.0835168	0.889688	36	34	36	30	36	35	35	33	32	37	1	2	0	1	0	15	22	22	21	23	27	33	33	14	34	32	34	35	32	33	35	36	30	35	30	34	34	32	35
P40306	Proteasome subunit beta type-10	PSMB10	-0.693789	1.26922	-0.0574725	0.143621	NA	NA	0.0979619	0.00227426	8	8	9	7	8	5	9	7	7	7	1	1	0	1	0	2	3	2	1	2	1	7	7	1	7	4	1	2	3	2	3	2	1	1	1	2	3	2	1
Q14203-3;Q14203-4;Q14203-6;Q14203;Q14203-5;Q14203-2	Dynactin subunit 1	DCTN1	-2.34655	1.26826	0.0318365	0.0674235	1.75892	0.00647907	-0.0376279	0.248206	58	54	53	52	53	54	54	51	54	54	2	3	4	3	2	4	20	17	13	11	17	50	48	11	44	33	34	33	36	34	32	31	35	32	36	31	33	32	35
Q13126;Q13126-4;Q13126-3;Q13126-2;Q13126-7;Q13126-6;Q13126-5	S-methyl-5-thioadenosine phosphorylase	MTAP	-1.08558	1.26639	0.374382	1.09932	NA	NA	-0.018469	0.0357748	11	9	10	10	11	6	11	10	11	11	0	0	0	0	0	1	3	2	3	3	5	9	8	4	9	7	7	6	5	5	7	6	5	5	5	5	6	7	6
Q9HAB8;Q9HAB8-2	Phosphopantothenate--cysteine ligase	PPCS	-1.71566	1.26577	0.0883142	0.429831	NA	NA	0.0373619	0.38576	9	10	10	9	10	7	12	11	11	10	0	0	0	0	0	1	9	5	4	4	7	11	9	3	10	8	6	10	6	9	8	8	9	7	7	8	8	6	8
Q7KZF4	Staphylococcal nuclease domain-containing protein 1	SND1	-1.113	1.26565	-0.163828	0.183699	-1.99397	0.838551	0.170791	0.359169	39	38	39	37	41	41	37	36	37	37	0	0	0	0	1	5	26	21	15	18	13	36	37	11	33	30	30	28	29	30	26	29	30	25	32	27	27	28	28
P55809;P55809-2;Q9BYC2	Succinyl-CoA:3-ketoacid coenzyme A transferase 1, mitochondrial	OXCT1	-4.45613	1.26525	0.0109196	0.103029	NA	NA	0.035532	0.0789954	15	13	16	15	17	15	16	13	15	14	0	0	0	0	0	2	6	1	4	2	3	13	12	5	9	9	10	9	11	7	7	8	8	8	9	8	10	8	9
P01042-19-644;P01042;P01042-19-380;P01042-390-644	Kininogen-1;Kininogen-1 heavy chain;T-kinin;Bradykinin;Lysyl-bradykinin;Kininogen-1 light chain;Low molecular weight growth-promoting factor	KNG1	0.935627	1.26489	-2.59694	2.87351	0.223698	0.674438	-1.31789	1.49287	5	5	4	5	4	9	12	13	6	11	21	25	20	23	23	26	30	27	26	29	29	28	17	27	25	4	3	5	5	7	4	8	7	6	8	6	7	7	8
P08962-3;P08962-2;P08962-2-238;P08962	CD63 antigen	CD63	0.873537	1.26294	-0.021711	0.147369	0.536869	0.764269	0.133835	0.302084	4	3	4	4	4	3	4	4	4	5	0	0	0	1	0	4	3	4	4	5	3	4	4	3	4	3	1	3	3	3	3	2	2	2	3	3	3	2	3
Q9NTJ5;Q9NTJ5-2	Phosphatidylinositide phosphatase SAC1	SACM1L	-3.98637	1.26185	-0.0309928	0.230675	NA	NA	0.223809	0.937911	23	27	29	26	25	22	27	28	25	28	1	0	1	1	1	3	11	8	8	13	11	21	21	6	20	20	21	22	21	22	22	21	21	22	21	20	23	20	22
Q6ZNJ1;Q6ZNJ1-2;Q6ZNJ1-3	Neurobeachin-like protein 2	NBEAL2	-1.89041	1.2611	0.153542	0.143315	NA	NA	0.0270428	0.169054	70	69	73	69	75	61	73	71	66	75	2	3	2	2	4	2	20	19	8	16	15	56	58	11	51	35	38	40	34	29	31	35	33	34	33	33	30	34	28
O00410;O00410-3;O00410-2	Importin-5	IPO5	-2.34558	1.26092	0.100738	0.400056	NA	NA	-0.162026	0.424671	40	38	39	39	38	37	37	34	40	39	0	0	0	0	1	3	16	8	6	11	11	30	30	10	28	18	14	16	16	15	17	13	14	14	15	14	16	15	16
P19823-55-702;P19823	Inter-alpha-trypsin inhibitor heavy chain H2	ITIH2	0.255291	1.25885	-2.92019	1.47222	0.303363	0.504088	NA	NA	3	3	3	2	3	4	5	4	5	3	21	21	22	20	21	19	23	21	19	22	20	23	18	22	22	1	1	0	2	2	2	4	1	4	4	0	0	4	2
Q9H4M9	EH domain-containing protein 1	EHD1	-1.31418	1.25615	-0.129963	0.144907	-0.741983	0.519913	0.172805	0.49614	26	26	27	27	31	30	27	26	27	26	0	2	0	0	0	9	16	21	12	12	14	25	26	15	26	15	15	15	18	18	16	13	18	18	17	17	15	17	17
Q10567-2;Q10567	AP-1 complex subunit beta-1	AP1B1	-1.90813	1.2519	0.0657018	0.820261	NA	NA	0.211431	1.55389	41	40	40	42	40	39	39	42	41	45	1	1	1	1	1	1	17	13	5	12	12	29	34	3	31	25	24	24	23	24	24	22	21	25	22	21	23	23	20
P0DP03-20-117;P01768-20-117;P0DP03;P01768	Ig heavy chain V-III region CAM		0.732783	1.25143	NA	NA	-0.410188	0.949987	NA	NA	0	1	1	0	1	0	1	1	0	0	2	2	2	2	2	2	2	2	2	2	2	2	2	2	2	1	0	1	1	1	1	1	1	1	1	1	1	1	1
P05160-21-661;P05160;CON__Q2TBQ1	Coagulation factor XIII B chain	F13B	2.09912	1.25096	NA	NA	0.840415	2.84647	NA	NA	0	1	2	2	1	2	12	10	6	6	18	20	23	23	19	20	30	27	26	29	22	25	17	24	20	0	1	0	1	5	0	5	5	4	4	6	2	5	5
Q12841-21-308;Q12841;Q12841-2	Follistatin-related protein 1	FSTL1	1.44462	1.25055	-1.04167	1.84484	1.63346	2.45915	-1.53663	1.46284	7	5	9	8	9	9	8	11	6	13	2	2	2	2	1	15	15	17	15	18	18	8	10	12	14	2	3	2	1	4	3	3	6	4	2	4	4	3	5
O15117-2;O15117-3;O15117	FYN-binding protein	FYB	-1.2776	1.24997	-0.016578	0.706487	-1.30992	0.943126	-0.0309047	0.067593	28	26	29	28	31	31	29	26	26	25	0	1	0	1	0	5	18	16	8	10	7	24	23	11	21	21	21	21	22	23	20	21	21	21	19	18	21	21	21
Q7L591;Q7L591-2	Docking protein 3	DOK3	-2.41869	1.24981	-0.129281	0.0258221	NA	NA	0.207835	1.00936	19	17	19	16	22	19	22	19	19	21	1	0	0	0	0	1	7	4	2	5	4	16	14	4	11	12	10	11	11	11	10	12	11	10	10	12	9	11	11
P61225	Ras-related protein Rap-2b	RAP2B	-1.86535	1.24851	-0.0990093	0.0160036	NA	NA	-0.0925786	0.00847682	9	8	7	9	10	11	6	6	9	9	0	0	0	0	0	2	9	5	5	5	6	10	12	1	10	7	10	10	8	9	9	8	9	8	9	8	9	8	9
Q14012;Q8IU85-2;Q8IU85	Calcium/calmodulin-dependent protein kinase type 1	CAMK1	-1.89907	1.2463	0.0785966	0.158797	NA	NA	-0.120882	0.449062	18	19	19	18	19	18	19	18	17	17	0	0	0	1	1	6	11	9	4	10	7	19	19	5	17	15	14	13	14	13	14	14	11	12	11	13	13	13	14
P26927-19-711;P26927;P26927-19-483;Q2TV78-21-715;Q2TV78;Q2TV78-2;P26927-484-711	Hepatocyte growth factor-like protein;Hepatocyte growth factor-like protein alpha chain;Hepatocyte growth factor-like protein beta chain	MST1	2.38705	1.24596	NA	NA	NA	NA	NA	NA	0	1	0	0	0	0	0	0	0	1	13	13	10	13	15	14	19	9	8	12	12	12	2	1	11	0	0	0	0	0	1	1	0	0	1	1	0	0	1
P04792	Heat shock protein beta-1	HSPB1	-1.38958	1.23965	-0.120383	1.1706	-0.40708	0.763188	-0.0729325	0.284138	16	16	18	16	19	16	16	16	18	17	1	2	1	1	0	8	17	18	9	15	11	18	20	14	16	18	16	17	17	19	16	15	18	18	18	17	17	18	18
P08758	Annexin A5	ANXA5	-0.978685	1.23707	0.18383	0.0158343	-0.718848	4.04698	-0.101607	0.121478	23	17	19	22	26	22	17	21	22	23	0	0	0	0	0	15	13	13	13	16	17	19	17	12	26	10	7	8	11	10	9	9	8	10	12	10	9	11	8
P13796;P13796-2	Plastin-2	LCP1	-0.915797	1.23506	0.0224596	0.227959	NA	NA	0.472114	0.0451841	17	14	18	18	13	15	18	15	18	16	10	7	7	4	9	4	7	2	6	5	7	8	11	6	9	6	2	5	4	6	2	4	2	4	6	6	4	4	4
P63218	Guanine nucleotide-binding protein G(I)/G(S)/G(O) subunit gamma-5	GNG5	-1.48644	1.23498	0.378265	0.349869	-1.44419	0.801904	0.167604	1.7107	3	3	3	3	3	5	3	3	3	3	0	0	1	2	0	2	3	4	2	2	2	3	2	1	2	2	2	2	2	2	2	2	2	2	2	2	2	2	2
Q13045;Q13045-3	Protein flightless-1 homolog	FLII	-2.47197	1.23353	-0.456367	0.429996	NA	NA	0.309791	2.54714	44	47	47	44	48	37	43	44	43	47	2	1	2	1	1	3	21	13	6	16	10	37	38	7	34	20	19	19	21	20	18	19	22	19	21	23	19	21	17
O75116	Rho-associated protein kinase 2	ROCK2	-0.903819	1.23342	0.0379538	0.594203	-2.64623	0.715936	0.0665938	0.637346	75	73	76	77	87	80	74	76	76	78	6	5	2	3	0	15	49	34	21	36	35	76	72	23	64	61	58	62	63	55	65	66	60	62	57	58	65	62	63
P68036;P68036-3;P68036-2;A0A1B0GUS4	Ubiquitin-conjugating enzyme E2 L3	UBE2L3	-1.13135	1.23275	0.16298	0.399533	-0.229343	0.496203	-0.0798558	0.00106875	7	8	8	8	9	8	7	8	8	8	0	0	1	1	0	5	8	7	8	8	4	8	10	8	8	7	8	9	8	8	6	8	6	6	9	7	9	8	7
P0DMN0;P0DMM9;P0DMM9-3;P0DMM9-2	Sulfotransferase 1A4;Sulfotransferase 1A3	SULT1A4;SULT1A3	-0.711648	1.23156	-0.0165605	0.09355	0.465512	0.401122	-0.0537297	0.756621	17	16	17	18	17	15	18	18	16	17	0	0	1	0	1	1	11	11	6	9	7	15	15	9	13	10	14	9	12	9	10	9	10	9	10	9	11	11	13
Q14240;Q14240-2	Eukaryotic initiation factor 4A-II;Eukaryotic initiation factor 4A-II, N-terminally processed	EIF4A2	-1.03163	1.23057	0.0457303	0.464339	NA	NA	0.107139	1.38527	6	5	7	6	7	4	5	7	6	6	0	0	0	0	0	1	1	3	2	2	2	5	6	1	4	5	5	5	4	4	3	4	4	5	3	4	4	4	3
P25789;P25789-2	Proteasome subunit alpha type-4	PSMA4	-0.245505	1.22886	0.103154	0.569731	-0.503579	1.10762	0.201862	0.762857	10	11	11	9	11	10	8	10	11	8	0	0	0	0	0	5	10	7	7	9	9	11	9	9	11	9	8	9	10	10	9	9	9	10	9	10	9	10	8
P00746-26-253;P00746	Complement factor D	CFD	1.55316	1.22734	NA	NA	0.93851	0.730123	NA	NA	0	0	0	0	0	1	1	1	0	1	6	6	6	5	6	6	6	5	6	6	6	6	4	6	4	0	0	0	0	1	0	0	0	0	0	0	0	0	1
P23229-4;P23229-2;P23229-9;P23229-6;P23229-5;P23229-3;P23229;P23229-7	Integrin alpha-6;Integrin alpha-6 heavy chain;Integrin alpha-6 light chain;Processed integrin alpha-6	ITGA6	-1.57922	1.22715	0.017741	0.15263	-1.55018	1.00767	0.0148122	0.344158	58	55	54	56	57	60	56	56	57	50	1	1	1	1	1	27	40	36	38	35	38	49	49	26	49	33	34	38	35	34	32	32	32	34	33	32	35	31	33
Q8NEU8;Q8NEU8-3;Q8NEU8-2	DCC-interacting protein 13-beta	APPL2	-3.69845	1.22689	0.180406	0.13781	NA	NA	0.15646	0.283311	24	26	27	27	33	29	26	31	30	31	1	1	1	2	1	2	16	16	5	4	7	28	24	7	22	23	25	21	22	24	25	22	22	24	23	23	19	21	22
O75368	SH3 domain-binding glutamic acid-rich-like protein	SH3BGRL	-0.552219	1.22582	-0.0288422	0.260981	-0.308204	0.649207	0.152503	0.507589	10	11	12	9	12	13	13	10	11	11	0	1	1	0	0	9	10	8	8	9	10	12	10	11	12	8	8	9	9	8	8	9	7	7	7	9	6	8	8
Q9NWV4	UPF0587 protein C1orf123	C1orf123	-0.456557	1.2257	-0.0713697	0.040365	-0.724846	1.24433	-0.0787945	0.234779	5	5	5	5	6	4	4	4	6	5	0	0	0	0	0	1	3	2	3	4	4	5	5	2	5	4	4	4	3	3	3	3	3	4	4	3	3	3	4
P05556;P05556-2;P05556-5;P05556-4;P05556-3	Integrin beta-1	ITGB1	-0.950142	1.22138	0.105034	1.27859	-1.1212	0.995555	0.0222898	0.0252031	28	28	29	27	30	27	27	27	30	28	2	5	2	4	4	16	21	19	16	21	19	23	26	20	24	27	27	26	25	27	26	24	28	27	25	23	27	24	26
Q14624;Q14624-689-930;Q14624-662-688	Inter-alpha-trypsin inhibitor heavy chain H4;70 kDa inter-alpha-trypsin inhibitor heavy chain H4;35 kDa inter-alpha-trypsin inhibitor heavy chain H4	ITIH4	0.827035	1.22123	-1.87899	2.7179	0.240202	0.563629	-2.07925	1.8863	9	10	10	5	7	18	19	22	13	17	39	39	40	40	40	38	40	36	35	32	36	38	33	36	37	4	5	5	5	7	3	10	8	9	8	9	8	9	9
Q9GZS3	WD repeat-containing protein 61;WD repeat-containing protein 61, N-terminally processed	WDR61	-1.66054	1.22078	0.0635752	0.537402	NA	NA	-0.20119	0.175402	10	10	10	10	11	11	10	11	12	10	0	0	0	0	1	1	2	1	1	2	4	8	7	1	7	3	2	3	3	3	3	2	2	2	3	4	2	2	2
P0DSN7-23-117;A0A075B6S9-23-117;P0DSN7;A0A075B6S9		IGKV1D-37	0.204625	1.2206	NA	NA	-0.0313903	0.334689	NA	NA	1	0	1	1	1	0	1	1	1	1	2	2	2	2	2	2	2	2	2	2	2	2	2	2	2	1	0	0	1	1	1	1	1	1	1	1	0	0	1
Q06187;Q06187-2;Q9UF33-2;Q9UF33-3;P54762-5;P29320-21-983;P54756-3;P29320;P54762;P29323-2;P54760;P29323-3;Q15375-2;Q15375-4;Q15375;P54753;P29322;P54756-2;Q9UF33;P54756;P29323	Tyrosine-protein kinase BTK	BTK	-2.00758	1.21979	0.189105	0.649772	NA	NA	0.0647898	0.372714	36	35	37	36	38	34	33	37	34	36	0	1	1	3	1	1	23	17	7	14	12	36	35	7	35	30	26	29	28	27	27	28	28	28	29	30	31	27	28
Q06124-1;Q06124;Q06124-3	Tyrosine-protein phosphatase non-receptor type 11	PTPN11	-2.91084	1.2194	0.15229	1.32228	NA	NA	-0.0114997	0.0168395	30	29	29	29	30	27	30	30	30	27	1	0	0	1	0	2	8	5	2	6	7	26	20	2	18	18	13	16	15	14	16	15	15	15	14	14	17	14	15
O75351;Q6PIW4-2;Q6PIW4	Vacuolar protein sorting-associated protein 4B	VPS4B	-0.656937	1.21901	0.0384418	0.201442	NA	NA	0.0194673	0.0261913	9	9	11	9	11	11	11	8	10	11	0	0	0	0	0	1	6	7	5	3	2	10	8	4	7	8	7	7	7	7	9	8	6	6	7	7	6	8	7
P03956;P03956-100-469;P03956-270-469;P03956-100-269	Interstitial collagenase;22 kDa interstitial collagenase;27 kDa interstitial collagenase	MMP1	2.30762	1.21873	NA	NA	2.13656	0.737621	NA	NA	0	0	0	0	0	4	4	0	0	3	0	1	0	1	0	17	21	13	14	19	15	9	2	8	17	0	0	0	0	0	1	0	0	0	0	0	0	0	1
P0C0L5;P0C0L5-680-1446;P0C0L5-757-1446;P0C0L5-957-1336	Complement C4-B;Complement C4 beta chain;Complement C4-B alpha chain;C4a anaphylatoxin;C4b-B;C4d-B;Complement C4 gamma chain	C4B	0.550348	1.21826	-4.17284	1.80719	0.390635	0.196463	-1.4325	0.7154	28	11	9	7	4	46	32	34	14	34	86	84	85	84	84	80	80	69	81	79	86	80	67	74	78	7	2	4	10	11	6	11	9	6	11	13	8	6	11
P12236	ADP/ATP translocase 3;ADP/ATP translocase 3, N-terminally processed	SLC25A6	-1.42799	1.21786	0.0898223	0.213653	-1.06047	1.70691	0.181805	1.41759	15	14	15	15	18	16	15	15	16	14	3	2	2	2	1	7	10	7	8	8	9	14	17	6	15	13	11	13	12	11	13	13	12	11	13	12	14	11	13
O60749;O60749-2	Sorting nexin-2	SNX2	-2.98676	1.21747	0.0473489	0.569904	-0.527498	0.503312	-0.0476256	0.154529	20	19	19	20	17	18	19	18	19	18	0	0	0	0	0	1	7	4	4	4	2	15	11	3	10	18	17	18	14	17	19	18	16	15	16	17	16	19	18
Q9NP80-2;Q9NP80;Q9NP80-3	Calcium-independent phospholipase A2-gamma	PNPLA8	0.128283	1.21704	NA	NA	NA	NA	NA	NA	2	1	0	2	1	1	1	2	2	1	1	1	1	0	1	1	2	1	1	1	1	1	2	1	2	0	0	0	0	0	0	0	0	0	0	0	0	0	0
P01116-2	GTPase KRas;GTPase KRas, N-terminally processed	KRAS	-0.815739	1.21618	0.25796	1.52939	NA	NA	0.238736	1.0135	9	8	9	9	7	8	8	8	7	10	0	1	0	0	0	2	6	2	4	4	3	9	8	3	7	4	4	4	4	3	4	3	3	3	3	3	3	4	3
P11908;P11908-2	Ribose-phosphate pyrophosphokinase 2	PRPS2	-1.45091	1.21361	-0.0143535	0.605797	NA	NA	0.0484518	0.0862056	11	12	11	13	11	11	10	11	11	13	1	1	0	1	1	2	7	8	2	5	5	10	10	2	8	6	8	7	4	3	9	9	7	7	5	3	7	6	6
Q9UDY2-3	Tight junction protein ZO-2	TJP2	-1.93153	1.21297	-0.0461436	0.487595	-2.16908	0.931765	-0.00718586	1.02161	50	49	47	49	49	54	49	49	47	54	0	1	1	1	1	5	24	20	15	17	15	43	38	8	38	41	40	38	38	43	41	42	39	40	39	44	39	41	37
P19474;P19474-2	E3 ubiquitin-protein ligase TRIM21	TRIM21	-1.90987	1.21072	-0.203305	0.682784	NA	NA	-0.181001	0.25913	10	8	10	9	11	7	9	10	10	9	0	0	0	0	0	1	3	2	1	1	3	5	5	1	5	4	4	2	4	3	3	2	4	3	3	4	2	4	4
P13671-22-934;P13671	Complement component C6	C6	0.973065	1.20995	NA	NA	-0.246913	0.0274371	NA	NA	2	0	0	1	3	2	4	2	2	3	32	31	31	34	31	20	30	18	26	23	31	25	14	20	22	1	0	0	0	0	1	1	0	0	0	0	0	0	0
P62820;P62820-2;P62820-3	Ras-related protein Rab-1A	RAB1A	-1.38067	1.2095	0.331228	3.70582	-1.56489	1.5365	0.127097	0.489831	13	13	14	15	16	15	14	14	13	13	0	1	0	0	0	8	11	10	8	12	12	13	14	8	13	14	14	14	12	14	14	14	14	13	14	13	14	14	13
P62495;P62495-2	Eukaryotic peptide chain release factor subunit 1	ETF1	-1.77592	1.20698	-0.0327177	0.741731	NA	NA	0.167313	1.00518	13	10	13	14	11	12	12	14	15	14	0	0	0	0	1	3	6	5	3	5	3	15	15	4	10	10	11	12	11	10	10	11	10	10	13	12	11	11	11
Q14141-2;Q14141-4;Q14141;Q14141-3	Septin-6	2006-09-01	-0.926237	1.20528	0.195556	0.43543	-1.04212	0.843123	0.146806	0.723458	20	21	19	21	22	23	20	19	20	20	0	1	1	1	0	8	18	13	14	16	17	21	23	8	21	19	18	18	18	19	18	19	18	17	18	18	17	17	19
P55884;P55884-2	Eukaryotic translation initiation factor 3 subunit B	EIF3B	-2.18219	1.20335	0.203339	0.912576	NA	NA	0.542838	0.983252	22	23	27	21	29	19	23	23	24	23	0	0	0	0	0	1	7	4	2	1	1	18	16	1	15	7	4	8	9	6	7	8	6	5	6	6	7	7	9
Q5VVQ6;Q5VVQ6-2	Ubiquitin thioesterase OTU1	YOD1	-0.779154	1.20293	0.272138	0.919276	NA	NA	0.183402	0.381648	10	7	10	10	11	6	9	8	9	10	0	1	0	1	2	1	2	3	3	2	3	7	7	2	6	3	3	4	4	6	4	4	4	5	4	4	3	4	3
Q15366-6;Q15366-3;P57721-5;P57721-4;P57721	Poly(rC)-binding protein 2	PCBP2	-1.59966	1.20207	-0.0273903	0.127813	NA	NA	0.248314	0.378662	8	8	8	8	6	7	7	8	8	8	0	0	0	0	0	1	2	3	1	3	2	4	4	1	5	7	6	7	7	4	7	6	7	8	6	6	5	6	6
Q8TC12;Q8TC12-2;Q8TC12-3	Retinol dehydrogenase 11	RDH11	-2.47077	1.20197	0.142925	0.481533	NA	NA	0.171137	0.938486	14	13	13	13	14	12	13	12	13	13	0	0	0	0	0	2	9	5	3	10	9	11	13	3	12	11	11	13	13	12	12	13	11	12	10	12	12	12	12
P61026	Ras-related protein Rab-10	RAB10	-1.39554	1.20184	-0.0144142	0.0704668	-1.87997	0.900979	0.0899377	0.600348	11	12	12	12	11	11	12	12	11	11	0	2	0	1	0	5	10	8	6	8	8	10	11	4	9	11	9	9	10	11	8	9	10	10	10	10	9	9	10
P42892-3;P42892-4;P42892;P42892-2	Endothelin-converting enzyme 1	ECE1	-0.925233	1.19929	0.0334162	0.493797	-1.26878	0.888193	0.054671	0.374335	18	17	17	17	18	19	17	18	18	18	0	0	0	0	1	4	7	4	6	7	8	16	17	3	14	8	7	11	8	9	9	8	11	11	11	10	8	8	9
O00139;O00139-4;O00139-5;O00139-1;O00139-2;Q99661-2;Q99661	Kinesin-like protein KIF2A	KIF2A	-1.93357	1.19604	0.123388	0.665872	NA	NA	0.03737	0.0200411	31	30	33	32	34	32	31	31	31	32	0	0	0	0	0	2	15	15	5	9	4	29	29	9	26	26	26	26	27	25	29	25	25	23	25	23	26	27	24
Q92696	Geranylgeranyl transferase type-2 subunit alpha	RABGGTA	-1.66562	1.19575	0.420272	0.336483	NA	NA	0.0455756	0.0617224	13	9	13	11	13	10	11	13	12	10	0	0	0	0	0	1	1	3	2	1	4	7	5	3	9	4	4	6	6	3	4	3	3	2	5	4	4	4	3
P51575	P2X purinoceptor 1	P2RX1	-2.58273	1.1956	0.167853	0.467758	NA	NA	0.107116	0.0592927	11	12	10	8	9	8	10	10	9	7	0	1	0	0	0	1	2	1	3	2	4	9	7	1	6	9	8	9	10	9	9	8	8	7	8	9	8	8	10
O60888-3;O60888;O60888-2	Protein CutA	CUTA	-0.1953	1.19483	0.0633522	0.464301	NA	NA	NA	NA	5	4	5	5	4	4	5	5	5	5	0	0	0	0	0	1	3	4	2	3	2	2	4	3	3	2	1	2	1	1	1	2	2	2	2	2	1	1	1
Q9H299	SH3 domain-binding glutamic acid-rich-like protein 3	SH3BGRL3	-0.54602	1.19238	0.280678	0.365953	-0.557276	2.40415	-0.0181221	0.0435772	6	6	6	5	6	6	6	5	7	5	1	2	2	3	2	4	6	6	6	6	5	6	5	6	6	6	6	6	6	6	5	5	6	5	6	5	5	5	6
P27824;P27824-2;P27824-3;O14967	Calnexin	CANX	-2.58204	1.19121	0.31076	0.29837	-3.33708	0.998108	-0.0644297	0.499529	34	32	35	35	36	32	32	30	32	31	2	1	1	1	1	3	13	6	6	15	15	26	25	2	24	30	31	27	26	25	27	29	24	27	24	26	24	24	29
O43312;O43312-4;O43312-5;O43312-2;Q765P7-2	Metastasis suppressor protein 1	MTSS1	-1.69655	1.18965	0.00145509	0.00326044	NA	NA	-0.0584393	0.307985	23	26	24	22	21	22	25	24	25	23	0	0	0	1	0	1	8	4	2	4	2	15	8	2	8	6	7	6	8	8	9	7	8	6	7	6	8	9	8
O43405-25-550;O43405;O43405-2	Cochlin	COCH	4.73501	1.18944	NA	NA	NA	NA	NA	NA	1	0	0	1	0	1	1	1	0	0	0	0	0	0	0	14	15	14	11	12	13	9	4	9	3	0	0	0	0	0	0	0	1	0	1	2	0	0	0
P04899;P04899-6;P04899-3;P04899-5;P04899-2;P04899-4;P09471-2;P19087;A8MTJ3;P09471	Guanine nucleotide-binding protein G(i) subunit alpha-2	GNAI2	-1.93899	1.18878	-0.0258347	0.203058	-1.95605	1.16277	0.143468	1.21775	17	16	17	17	20	18	17	17	20	17	1	1	1	2	1	11	16	16	11	13	17	20	20	10	21	18	17	17	17	19	17	18	19	17	18	16	16	17	17
P05452-22-202;P05452	Tetranectin	CLEC3B	1.73953	1.18505	NA	NA	0.745376	0.920078	NA	NA	0	0	1	0	1	0	3	3	2	1	7	8	7	7	8	10	11	8	8	10	9	10	5	11	7	0	0	0	0	1	0	2	0	0	1	0	1	1	0
Q9H425;Q9H425-3;Q9H425-2	Uncharacterized protein C1orf198	C1orf198	-2.01016	1.18493	0.0284955	0.00266258	NA	NA	0.115518	0.0316183	14	12	13	12	14	14	13	10	13	11	2	1	1	1	1	1	5	3	2	1	4	10	10	2	8	8	5	6	9	8	8	6	5	7	7	8	8	7	8
P16885	1-phosphatidylinositol 4,5-bisphosphate phosphodiesterase gamma-2	PLCG2	-4.57552	1.18146	0.203242	0.334656	NA	NA	0.205539	0.613718	35	34	39	41	34	27	40	38	32	34	2	2	0	1	1	2	9	3	1	2	5	27	27	1	26	12	14	7	13	10	12	13	13	13	12	10	11	10	15
Q15067-2;Q15067;Q15067-3	Peroxisomal acyl-coenzyme A oxidase 1	ACOX1	-1.96739	1.18109	0.34284	1.39605	NA	NA	0.0556835	0.333872	20	19	18	20	20	17	18	19	19	17	1	1	1	1	1	1	8	6	4	6	7	17	19	4	16	8	7	10	8	9	8	9	12	11	10	9	8	6	8
Q9GZT8-2;Q9GZT8;Q9GZT8-3	NIF3-like protein 1	NIF3L1	-0.486377	1.18016	0.0803709	0.231148	NA	NA	-0.0645953	0.785529	6	6	7	7	7	9	7	7	8	6	0	0	0	0	0	2	2	1	3	4	3	6	6	5	6	2	2	2	2	1	2	2	2	2	1	3	0	2	2
P12931;P12931-2;P42685-2;P42685;P06239;P06239-3;Q04912-7;Q04912-2;Q04912	Proto-oncogene tyrosine-protein kinase Src	SRC	-1.73802	1.17932	0.0561214	0.227468	-0.862709	0.887467	0.0469485	0.961108	25	25	26	22	25	23	23	24	24	24	1	3	2	1	2	12	19	18	19	17	18	25	23	9	22	21	16	18	16	18	19	21	17	18	19	19	19	18	18
Q9Y4L1;Q9Y4L1-2	Hypoxia up-regulated protein 1	HYOU1	-0.551067	1.17885	0.126556	1.02244	-1.84845	0.98241	0.0364838	0.321701	33	31	36	32	37	35	35	34	31	33	0	1	1	2	0	10	24	14	15	21	22	30	28	15	27	21	22	23	21	21	23	20	20	20	19	21	20	20	22
P01009-25-418;P01009;P01009-2;P01009-3;P20848	Alpha-1-antitrypsin;Short peptide from AAT	SERPINA1	0.472853	1.17818	-1.02713	2.13068	-0.181278	0.228842	-1.00504	1.95413	21	19	21	16	15	29	25	24	25	22	29	31	33	33	31	34	36	43	36	31	37	38	35	45	34	17	14	15	18	18	16	21	19	20	22	18	20	20	19
P11142;P11142-2	Heat shock cognate 71 kDa protein	HSPA8	-0.337283	1.1777	0.0979865	0.643399	-0.47477	1.18539	-0.00707054	0.323471	41	41	42	41	47	46	36	41	40	40	8	11	8	9	3	32	40	38	40	32	39	43	41	36	41	37	41	39	37	41	37	35	36	38	36	35	38	37	38
Q86VP6;Q86VP6-2;Q86VP6-3;O75155-2;O75155	Cullin-associated NEDD8-dissociated protein 1	CAND1	-1.82458	1.17601	-0.212563	2.04204	-1.28326	1.0506	-0.0258913	0.277247	45	49	45	43	45	37	47	43	45	43	2	2	2	2	1	8	23	17	10	13	17	43	41	9	37	29	32	35	29	30	36	34	32	35	31	28	34	33	31
Q9Y3P9;Q9Y3P9-2;Q9Y3P9-3;Q9Y3P9-4	Rab GTPase-activating protein 1	RABGAP1	-1.85006	1.17598	-0.0813011	0.0630389	NA	NA	0.1484	0.974069	21	16	25	20	22	18	22	24	21	21	1	1	0	0	1	2	7	2	4	2	3	13	15	1	10	13	15	12	11	12	12	12	14	13	12	12	15	12	12
Q92614-2	Unconventional myosin-XVIIIa	MYO18A	-2.54948	1.1742	0.191256	1.05067	NA	NA	0.0468894	0.522822	52	45	49	46	48	45	44	46	49	49	0	1	1	0	0	4	16	11	5	9	7	36	35	4	33	25	18	24	24	24	29	21	21	22	21	23	25	18	25
Q9UBC2-2;Q9UBC2;Q9UBC2-3;Q9UBC2-4	Epidermal growth factor receptor substrate 15-like 1	EPS15L1	-3.53383	1.17268	-0.011749	0.0800085	NA	NA	0.0296281	0.0703098	39	41	42	41	39	44	39	34	42	37	0	1	0	0	0	3	7	8	5	2	5	29	32	6	26	22	17	24	22	23	20	22	23	18	24	22	23	22	25
P19367;P19367-4;P19367-2;P19367-3;P52790;Q2TB90-3;Q2TB90-2	Hexokinase-1	HK1	-1.81012	1.17031	0.260591	0.34097	-1.56744	0.75077	-0.00503485	0.520568	50	47	48	47	53	51	48	48	50	47	0	1	0	1	0	7	29	21	17	26	23	48	48	11	46	30	37	33	33	37	29	32	36	34	36	36	31	30	32
Q04917	14-3-3 protein eta	YWHAH	-0.4247	1.16943	0.197461	1.03908	-0.715485	2.02709	0.0779868	0.976507	18	18	19	18	21	21	18	17	18	18	0	1	1	1	1	15	18	16	15	17	17	18	20	18	17	16	16	17	17	20	18	18	17	18	18	17	18	17	16
Q9C0H2-3;Q9C0H2-2;Q9C0H2;Q9C0H2-4	Protein tweety homolog 3	TTYH3	2.32893	1.16907	-0.115935	0.673655	NA	NA	-0.42714	1.02357	6	5	6	6	5	7	3	5	5	6	0	0	0	0	0	7	8	5	8	7	7	7	3	6	6	4	5	4	5	3	5	5	5	4	5	5	4	4	5
P41250-1-739;P41250	Glycine--tRNA ligase	GARS	-1.02538	1.16845	0.229329	0.489543	-2.57351	1.52943	0.0261122	0.153111	25	30	25	27	28	22	25	23	26	28	1	1	2	1	0	11	16	14	11	16	16	27	25	9	25	16	16	17	18	13	12	17	14	15	17	19	18	16	16
P61086;P61086-2;P61086-3	Ubiquitin-conjugating enzyme E2 K	UBE2K	-1.90432	1.16763	0.14311	0.149366	NA	NA	-0.0605694	0.244237	11	10	11	11	10	11	11	11	11	11	0	0	0	0	0	1	6	5	2	5	4	9	10	1	10	6	8	8	8	8	7	8	8	7	8	9	6	6	9
Q13813;Q13813-3	Spectrin alpha chain, non-erythrocytic 1	SPTAN1	-3.34398	1.1641	-0.052242	0.058011	NA	NA	0.29452	1.22929	77	79	93	86	90	77	86	87	85	88	2	1	0	1	1	2	18	11	2	10	5	60	59	6	59	48	43	45	38	33	49	42	42	40	34	35	46	43	44
P13987-26-102;P13987;P13987-2	CD59 glycoprotein	CD59	-0.814715	1.16388	0.0565264	0.57869	-1.19821	1.91871	0.124585	0.190592	5	4	5	5	5	3	5	5	5	5	0	1	0	0	0	3	4	3	4	3	4	4	5	2	4	4	4	4	4	4	4	4	4	4	4	4	4	4	4
P63000;P63000-2	Ras-related C3 botulinum toxin substrate 1	RAC1	-1.05091	1.16344	0.092493	0.960244	-1.08846	1.05063	-0.109031	0.38179	11	11	10	10	10	11	10	10	11	10	0	0	0	0	1	4	9	9	7	9	7	11	11	5	11	8	9	7	9	8	7	7	8	8	8	9	8	7	8
O43399;O43399-5;O43399-7	Tumor protein D54	TPD52L2	-1.69728	1.16322	0.210305	0.000130886	NA	NA	0.129507	0.0767228	13	12	12	12	12	13	12	13	13	12	1	0	1	0	0	2	5	5	4	3	3	12	10	4	7	13	9	11	11	9	10	9	10	12	12	10	12	12	11
Q9ULC4;Q9ULC4-3;Q9ULC4-2	Malignant T-cell-amplified sequence 1	MCTS1	-1.78971	1.16108	0.298717	1.23175	NA	NA	0.0926517	0.0551332	6	7	9	6	7	5	7	7	6	7	1	0	0	0	0	2	4	3	3	3	1	7	7	1	6	5	5	6	7	6	7	3	6	5	6	3	5	5	5
P13224;P13224-2	Platelet glycoprotein Ib beta chain	GP1BB	-1.40148	1.16022	0.263998	1.25794	-1.6833	1.21183	-0.0719162	0.168933	5	5	5	5	6	6	5	5	5	5	0	2	1	0	0	4	6	6	5	5	6	5	5	6	4	6	5	6	5	6	5	5	5	5	6	6	6	6	6
P48047	ATP synthase subunit O, mitochondrial	ATP5O	-2.42836	1.15982	-0.203424	0.213368	NA	NA	0.0262233	0.0254485	9	9	9	9	11	13	8	11	10	10	0	1	0	0	0	2	5	1	3	4	4	11	11	3	10	10	9	10	10	9	10	9	9	9	9	10	10	10	10
Q9Y2A7;Q9Y2A7-2	Nck-associated protein 1	NCKAP1	-3.94204	1.15813	-0.0347221	0.0117728	NA	NA	-0.0381752	0.237983	32	33	33	32	32	21	35	34	31	29	0	1	0	0	0	3	7	6	3	4	4	27	24	3	28	12	13	14	11	14	12	14	13	15	12	12	10	11	9
Q01469-2-135;Q01469;A8MUU1	Fatty acid-binding protein, epidermal	FABP5	-0.299171	1.15788	0.201509	0.56142	-0.660807	1.61454	-0.183943	0.696531	8	9	10	8	10	10	7	7	10	9	0	0	0	0	0	3	4	5	3	5	5	9	10	4	8	11	9	10	11	11	11	7	10	10	11	10	9	8	10
Q96PD5-22-576;Q96PD5;Q96PD5-2;CON__ENSEMBL:ENSBTAP00000016285	N-acetylmuramoyl-L-alanine amidase	PGLYRP2	0.623344	1.15679	NA	NA	1.78712	2.09583	NA	NA	0	1	1	0	1	2	5	2	1	2	16	16	16	17	17	12	16	9	14	15	13	13	4	11	12	0	0	0	0	0	0	1	1	0	0	0	1	1	1
P99999;CON__P62894	Cytochrome c	CYCS	-0.595189	1.15541	0.137775	0.899427	-1.13118	1.69609	-0.0237938	0.0853807	5	6	6	6	7	6	5	6	5	6	0	0	2	0	0	2	6	6	3	5	5	7	7	5	6	4	4	4	4	4	4	4	4	4	4	3	4	4	4
Q13464	Rho-associated protein kinase 1	ROCK1	-3.49305	1.15521	0.0246604	0.431787	NA	NA	0.0346055	0.521753	48	41	43	44	52	41	46	41	49	44	2	1	0	2	1	1	14	9	2	5	8	30	28	8	24	26	29	27	33	28	28	26	23	30	25	27	31	33	30
Q7LDG7;Q7LDG7-4;Q7LDG7-2;Q7LDG7-3	RAS guanyl-releasing protein 2	RASGRP2	-2.77925	1.15462	0.245279	0.715205	NA	NA	0.124318	1.29831	30	28	30	26	29	27	28	27	27	27	2	0	0	0	1	4	14	9	5	9	10	27	27	4	22	21	21	20	22	20	21	22	21	20	22	19	21	21	20
Q8TF42	Ubiquitin-associated and SH3 domain-containing protein B	UBASH3B	-1.30803	1.15421	0.186714	0.779012	-1.45359	0.710477	0.00230604	0.490974	26	22	25	27	29	27	25	28	28	27	1	3	0	0	1	8	20	18	11	17	19	29	25	6	27	22	22	24	23	22	25	23	21	22	23	22	23	23	22
Q14764	Major vault protein	MVP	-2.86403	1.15401	0.358129	1.45208	NA	NA	0.0508774	0.413471	30	30	26	32	29	22	33	25	30	30	0	0	1	0	0	3	19	4	3	4	6	28	21	6	20	14	17	7	14	14	10	14	12	8	13	14	10	15	11
P14868;P14868-2	Aspartate--tRNA ligase, cytoplasmic	DARS	-1.71971	1.15393	0.0102491	0.204715	-1.67687	0.663991	0.368807	0.993622	20	23	26	21	20	19	23	24	20	19	0	1	0	1	0	8	13	6	7	8	13	21	18	6	18	19	17	19	18	18	21	18	18	18	19	22	20	18	19
Q14254	Flotillin-2	FLOT2	-2.67057	1.15357	0.107442	1.62216	NA	NA	0.137861	0.279789	19	19	21	23	20	21	20	22	22	22	0	0	0	0	0	1	7	4	5	6	12	22	21	3	19	14	13	14	14	16	15	15	13	14	15	11	13	13	15
Q00610-2;Q00610	Clathrin heavy chain 1	CLTC	-1.56404	1.1517	0.219087	0.654654	-0.663455	0.577456	0.10922	0.887483	88	84	89	87	97	85	83	91	87	87	4	5	3	2	5	35	56	39	47	51	49	89	84	40	84	64	66	68	63	66	59	66	67	67	67	66	65	66	62
P21399	Cytoplasmic aconitate hydratase	ACO1	-1.11514	1.15166	-0.0734679	0.0610713	-1.19133	0.855242	-0.0552501	0.359564	23	25	25	21	27	19	24	28	26	25	0	0	1	0	0	6	13	15	10	10	9	27	25	7	25	20	19	18	18	15	16	18	17	18	19	16	17	16	16
P13639;Q15029-2;Q15029-3;Q15029	Elongation factor 2	EEF2	-1.53535	1.15061	0.434322	0.98318	-1.44546	0.873273	0.0394748	1.13587	23	24	30	22	25	15	24	21	18	21	0	0	0	0	0	6	8	6	6	5	8	21	14	5	19	12	12	9	10	14	7	9	13	10	7	9	8	9	12
O75822;O75822-3;O75822-2	Eukaryotic translation initiation factor 3 subunit J	EIF3J	-1.13187	1.14915	0.00941241	0.0354088	NA	NA	0.0701994	0.0197435	8	7	10	7	9	10	9	7	9	7	0	0	0	0	0	1	3	1	3	1	2	4	4	1	3	7	7	7	7	5	7	7	7	5	8	6	8	7	6
Q9Y376	Calcium-binding protein 39	CAB39	-2.05728	1.14913	0.124545	0.776277	-1.63226	0.543127	-0.0410359	0.435843	15	15	15	16	15	15	16	15	15	14	1	1	2	1	1	5	11	2	7	8	9	14	13	4	13	11	11	12	12	13	11	11	7	11	12	11	10	11	11
P10321;P10321-2	HLA class I histocompatibility antigen, Cw-7 alpha chain	HLA-C	-1.58821	1.14839	-0.00825028	0.437899	-0.590108	0.725172	0.128861	0.0142093	7	5	7	6	7	7	4	7	6	7	2	1	0	1	2	5	5	5	3	5	5	4	7	3	7	5	3	6	5	7	5	5	3	6	5	7	6	4	4
Q5SGD2;Q5SGD2-2;Q5SGD2-3;Q5SGD2-4	Protein phosphatase 1L	PPM1L	1.45541	1.14835	-0.242179	1.25203	NA	NA	NA	NA	5	5	3	2	4	5	5	4	5	5	0	0	0	0	0	2	4	3	2	4	2	2	3	1	3	1	0	1	0	1	0	1	1	0	0	1	0	1	1
Q7L576;Q7L576-2;Q7L576-3	Cytoplasmic FMR1-interacting protein 1	CYFIP1	-1.18541	1.14637	0.139785	2.12224	NA	NA	0.25167	1.08977	50	45	51	48	53	47	50	50	51	51	0	1	1	1	1	5	18	11	14	16	9	45	43	5	43	33	32	30	34	28	32	29	31	31	32	24	31	27	26
P20338	Ras-related protein Rab-4A	RAB4A	-1.42869	1.14543	0.238229	0.384101	NA	NA	0.173742	1.32311	5	6	6	5	6	5	4	6	6	6	0	0	0	0	0	1	3	5	2	1	1	5	6	4	4	6	6	6	6	5	5	5	6	5	5	5	6	6	5
P49721	Proteasome subunit beta type-2	PSMB2	-0.641603	1.14173	0.125862	0.00734331	-0.371293	0.830768	-0.00461324	0.125419	10	10	10	10	11	11	10	10	9	10	0	0	0	1	0	7	8	5	4	7	8	11	10	6	9	9	9	7	8	8	9	8	9	9	8	8	10	9	6
Q9Y277;Q9Y277-2	Voltage-dependent anion-selective channel protein 3	VDAC3	-2.89246	1.13992	0.12386	0.228123	-3.51152	1.18919	0.0507237	0.4201	11	12	11	13	12	12	12	11	12	14	0	1	0	1	0	3	8	4	6	5	9	13	13	6	13	9	9	9	9	9	11	9	9	9	9	9	9	9	9
P07093-20-398;P07093	Glia-derived nexin	SERPINE2	2.34375	1.13938	-1.71236	3.038	1.53446	2.9612	-2.14239	0.91375	14	16	13	15	12	16	19	19	19	20	2	2	3	2	2	18	21	21	19	21	22	21	19	21	18	6	3	4	1	10	4	11	8	11	9	13	6	11	9
P49327	Fatty acid synthase;[Acyl-carrier-protein] S-acetyltransferase;[Acyl-carrier-protein] S-malonyltransferase;3-oxoacyl-[acyl-carrier-protein] synthase;3-oxoacyl-[acyl-carrier-protein] reductase;3-hydroxyacyl-[acyl-carrier-protein] dehydratase;Enoyl-[acyl-carrier-protein] reductase;Oleoyl-[acyl-carrier-protein] hydrolase	FASN	-1.82293	1.1385	0.301126	0.617469	NA	NA	0.0498408	0.564383	82	84	84	80	81	73	79	86	81	77	1	3	1	0	1	16	35	27	18	27	32	68	68	9	59	46	48	51	45	49	49	45	49	48	49	45	44	39	39
Q13011	Delta(3,5)-Delta(2,4)-dienoyl-CoA isomerase, mitochondrial	ECH1	-1.5615	1.13847	0.157131	0.0214498	-0.77847	0.838608	0.104621	0.104384	11	11	12	13	12	9	11	12	9	10	1	1	0	0	0	2	7	6	5	5	7	12	12	6	9	9	8	11	9	10	6	10	10	10	10	11	10	10	10
Q96HN2-2;Q96HN2;Q96HN2-3	Putative adenosylhomocysteinase 3	AHCYL2	-1.48775	1.13756	0.175859	0.6578	NA	NA	-0.0126459	0.214087	13	12	13	13	14	11	14	15	13	13	0	0	1	0	0	2	4	4	2	4	4	13	14	1	13	8	9	10	10	10	9	10	10	10	10	11	10	10	10
P04083-2-346;P04083	Annexin A1	ANXA1	-2.30285	1.13485	0.0421097	0.203708	NA	NA	-0.468816	0.30716	8	9	10	10	11	10	9	6	9	9	0	2	0	0	0	1	7	1	1	3	7	11	11	4	9	4	3	1	3	5	1	4	4	2	5	5	2	5	5
P13667	Protein disulfide-isomerase A4	PDIA4	-0.858157	1.13432	0.0615033	0.269652	-0.67316	1.0634	0.121165	0.573062	32	30	31	34	35	33	31	35	34	34	1	2	2	1	1	16	29	18	18	20	27	36	37	25	33	30	31	30	30	30	30	32	28	30	29	31	29	30	29
P63010;P63010-2;P63010-3	AP-2 complex subunit beta	AP2B1	-0.889974	1.12769	0.148088	0.431316	NA	NA	0.168277	0.368206	18	20	19	20	20	19	21	19	20	20	1	0	0	0	0	2	10	8	5	5	5	13	14	2	12	10	10	10	10	8	10	9	10	9	9	9	9	9	7
Q8NBJ7;Q8NBJ7-3;Q8NBJ7-2;Q8NBJ7-5;Q8NBJ7-4	Sulfatase-modifying factor 2	SUMF2	0.825075	1.12644	-0.223354	0.985194	NA	NA	NA	NA	5	6	4	5	6	6	6	5	6	6	0	0	0	0	0	2	7	5	4	6	3	5	3	4	3	2	0	1	2	1	0	0	1	1	0	0	2	0	2
P00742;P00742-41-488;P00742-235-488;P00742-183-488;P00742-41-179	Coagulation factor X;Factor X light chain;Factor X heavy chain;Activated factor Xa heavy chain	F10	2.73731	1.12611	NA	NA	1.50137	2.11763	NA	NA	1	1	1	0	0	0	0	1	0	0	10	9	10	11	8	6	7	5	5	6	3	4	3	3	5	0	0	1	0	0	0	0	1	1	1	1	1	1	0
P68400;Q8NEV1;P68400-2	Casein kinase II subunit alpha;Casein kinase II subunit alpha 3	CSNK2A1;CSNK2A3	-1.36042	1.12251	0.0396082	0.0860439	NA	NA	0.257721	0.697497	14	13	14	17	14	12	13	16	15	16	0	0	0	0	0	1	5	3	3	4	2	8	9	2	9	7	6	6	6	5	5	6	5	4	5	5	4	5	5
O15204-31-205;O15204;O15204-2	ADAM DEC1	ADAMDEC1	2.06733	1.1212	-0.639566	1.10243	NA	NA	NA	NA	3	3	3	3	2	3	2	3	3	3	0	1	0	0	0	2	4	6	4	4	4	4	4	4	4	0	0	1	1	1	0	0	1	1	0	1	1	0	1
Q9Y4D1-2;Q9Y4D1;Q9Y4D1-3;Q86T65-4;Q86T65	Disheveled-associated activator of morphogenesis 1	DAAM1	-5.42882	1.12023	-0.363134	0.0185159	NA	NA	-0.272792	0.257297	38	44	43	46	45	43	45	43	40	42	3	1	1	2	1	1	8	2	1	4	4	30	33	1	31	30	34	34	33	25	31	26	32	30	25	25	28	28	26
Q15126	Phosphomevalonate kinase	PMVK	-2.8925	1.12005	0.100665	1.18689	NA	NA	0.0409844	0.210048	10	12	12	12	11	12	11	13	10	12	1	1	1	0	1	3	6	5	2	3	2	13	11	4	11	11	10	11	12	11	10	12	11	12	11	11	12	10	11
Q8TDB6;Q8TDB6-2	E3 ubiquitin-protein ligase DTX3L	DTX3L	2.96503	1.12004	-0.0362585	0.175576	NA	NA	NA	NA	5	1	3	4	3	4	2	4	4	2	1	1	1	0	0	1	1	2	2	1	1	5	4	1	3	1	0	1	1	1	0	0	1	0	0	1	0	1	1
O14974;O14974-3;O14974-5;O14974-2;O60237-4;O60237;O60237-6	Protein phosphatase 1 regulatory subunit 12A	PPP1R12A	-2.33201	1.11826	0.174919	0.579288	-0.905708	0.692852	-0.00872031	0.289133	35	30	34	32	35	32	34	35	36	31	1	1	3	0	0	6	16	9	5	5	9	23	21	4	16	25	24	27	26	22	24	22	25	26	30	25	28	26	24
P05023-4;P05023;P05023-3;P05023-2;P13637;P13637-2;P13637-3;P20648	Sodium/potassium-transporting ATPase subunit alpha-1	ATP1A1	-1.19853	1.11808	0.136702	1.13798	-1.26043	1.40236	-0.049936	0.117802	26	23	27	24	24	26	23	25	24	22	0	2	0	0	0	4	7	5	6	4	9	19	20	4	16	19	14	18	20	15	20	15	16	16	18	14	19	17	18
Q13637	Ras-related protein Rab-32	RAB32	-1.57077	1.11693	0.220324	0.470097	-3.24369	1.33882	-0.0156397	0.398623	14	14	13	13	16	14	13	15	13	15	1	0	0	0	0	4	10	4	4	5	8	17	14	3	14	14	13	12	15	15	14	12	12	13	15	14	14	15	14
Q07960	Rho GTPase-activating protein 1	ARHGAP1	-1.578	1.11365	-0.0234969	0.473513	-1.48893	0.7903	0.200157	0.598563	23	22	21	22	23	23	21	23	23	22	2	4	2	3	3	8	18	16	11	16	13	22	21	9	22	19	20	21	20	20	20	20	18	20	22	23	22	19	18
Q86UX7-2;Q86UX7;Q9BQL6-3	Fermitin family homolog 3	FERMT3	-0.802139	1.11351	0.200489	1.18084	-0.643326	0.64243	0.244203	1.76593	49	51	53	50	55	54	49	51	50	49	5	18	9	7	4	35	50	47	38	42	43	50	52	41	49	47	49	50	51	53	49	50	50	51	49	49	51	50	48
P26440;P26440-2	Isovaleryl-CoA dehydrogenase, mitochondrial	IVD	-2.49504	1.11182	-0.343823	0.716021	-0.077325	0.647547	0.00761641	0.02474	15	14	14	14	16	16	15	14	15	15	0	0	0	1	0	1	4	2	3	2	5	14	14	5	14	9	9	12	8	10	10	10	11	10	7	7	9	11	12
P51884-19-338;P51884	Lumican	LUM	0.512124	1.11033	NA	NA	-0.147123	0.0845595	NA	NA	0	0	0	0	0	0	0	0	0	0	6	9	10	9	9	8	8	5	10	6	5	8	6	8	6	0	0	0	1	0	0	0	0	0	0	0	0	0	0
Q08722-2;Q08722-3;Q08722-4;Q08722	Leukocyte surface antigen CD47	CD47	-1.39133	1.11027	0.0469827	1.01537	-1.36641	1.1499	0.0826602	0.201909	3	2	3	3	3	3	3	3	3	3	0	0	0	0	0	1	3	2	2	2	3	3	3	2	3	3	3	3	3	3	3	3	3	3	3	3	3	3	3
Q99538;Q99538-2;Q99538-3	Legumain	LGMN	3.71997	1.1088	-1.4879	1.25563	NA	NA	NA	NA	4	1	2	2	1	6	5	2	3	3	0	0	0	0	0	11	10	3	8	10	11	4	3	3	4	1	2	2	2	1	0	0	1	1	2	1	2	1	2
P15170-2;P15170-3;P15170;Q8IYD1	Eukaryotic peptide chain release factor GTP-binding subunit ERF3A	GSPT1	-1.74519	1.10642	0.122913	0.0105425	NA	NA	-0.00128079	0.312135	24	19	23	20	23	20	24	22	24	24	2	1	1	1	2	2	12	14	3	8	6	23	23	2	21	17	16	18	17	18	17	18	16	16	19	18	17	18	15
Q8IZP0-10;Q8IZP0-8;Q8IZP0-7;Q8IZP0-2;Q8IZP0-4;Q8IZP0-3;Q8IZP0-5;Q8IZP0-6;Q8IZP0-9;Q8IZP0;Q8IZP0-12;Q8IZP0-11	Abl interactor 1	ABI1	-0.993851	1.1062	0.0622878	0.107471	-0.699358	0.605248	-0.0236198	0.176495	20	17	18	19	19	18	18	16	18	19	0	1	0	0	1	5	8	7	7	9	7	17	14	5	12	16	13	15	13	14	15	14	15	19	13	17	17	17	15
Q13976-2;Q13976;Q13976-3;Q13237-2;Q13237	cGMP-dependent protein kinase 1	PRKG1	-1.97867	1.10487	-0.0295812	0.458485	-0.972104	0.566768	0.460951	0.798601	22	24	25	22	28	21	24	24	22	25	1	1	0	0	1	6	11	9	4	9	8	22	20	1	20	17	13	17	14	11	19	15	14	12	12	16	13	15	13
P23142-30-703;P23142;P23142-2;P23142-3;CON__ENSEMBL:ENSBTAP00000016046	Fibulin-1	FBLN1	1.02926	1.10417	NA	NA	NA	NA	NA	NA	0	0	0	0	1	1	3	3	3	1	17	18	20	19	18	12	17	13	14	7	12	16	8	10	8	0	0	0	0	0	0	1	0	0	1	0	1	1	0
P19827;P19827-35-672;P19827-2;P19827-3;P19827-673-911	Inter-alpha-trypsin inhibitor heavy chain H1	ITIH1	0.770455	1.10383	-3.70211	0.101586	0.681778	1.16316	NA	NA	1	4	5	1	3	6	4	6	7	5	32	30	31	32	33	29	30	28	29	30	27	29	26	27	27	0	0	3	2	1	3	1	2	5	3	2	1	3	2
A0A0J9YX35-20-117;A0A0J9YX35			0.348271	1.10108	NA	NA	-0.157249	0.25106	NA	NA	0	0	0	0	0	0	0	0	0	0	2	2	2	2	2	1	1	2	2	2	2	2	2	2	2	0	0	0	0	0	0	0	0	0	1	1	0	0	0
Q96AT9-2;Q96AT9;Q96AT9-5;Q96AT9-3;Q96AT9-4;Q2QD12	Ribulose-phosphate 3-epimerase;Ribulose-phosphate 3-epimerase-like protein 1	RPE;RPEL1	-0.80691	1.09942	0.195395	0.307171	NA	NA	NA	NA	3	3	3	3	4	3	4	3	3	3	0	0	1	0	0	1	2	1	1	2	3	3	3	1	3	0	1	1	0	0	0	0	1	1	0	1	0	0	0
Q9Y2B0;Q9Y2B0-2	Protein canopy homolog 2	CNPY2	-3.32433	1.09881	-0.0920197	0.234556	NA	NA	-0.0802727	0.200456	8	11	9	8	9	5	8	8	9	7	0	1	1	2	1	1	3	2	2	1	3	7	9	2	9	5	4	5	7	5	5	7	7	6	7	5	3	5	6
P43686;P43686-2	26S protease regulatory subunit 6B	PSMC4	-2.89049	1.09844	-0.0866346	0.288124	NA	NA	0.0316255	0.400593	15	16	15	16	16	15	17	15	13	14	0	0	1	0	0	1	8	4	3	2	3	15	10	3	12	8	8	6	10	9	9	8	7	8	9	6	8	8	10
Q96QK1	Vacuolar protein sorting-associated protein 35	VPS35	-1.692	1.09837	0.0139499	0.0793065	NA	NA	-0.0230352	0.057311	25	20	24	24	24	19	20	23	24	21	0	0	0	0	0	6	6	8	5	8	8	20	18	3	22	16	21	19	19	18	16	17	15	17	17	16	17	16	18
Q13423	NAD(P) transhydrogenase, mitochondrial	NNT	-3.91894	1.09765	-0.132789	0.47161	NA	NA	-0.138163	0.433744	36	31	36	33	36	33	34	36	35	35	1	4	1	1	1	1	8	5	7	8	6	36	31	2	28	24	25	24	24	26	24	22	24	23	23	26	24	25	24
P47897;P47897-2	Glutamine--tRNA ligase	QARS	-3.7469	1.09739	0.152544	1.0281	NA	NA	-0.0709341	0.0489643	27	25	27	26	28	24	25	27	27	31	1	0	1	0	1	1	3	3	3	1	3	19	24	2	17	16	15	18	18	19	17	14	19	15	16	18	16	18	17
P61201;P61201-2	COP9 signalosome complex subunit 2	COPS2	-2.59272	1.09386	0.0404368	0.0576536	NA	NA	0.149279	0.333506	17	16	18	18	21	20	17	18	18	18	0	1	0	0	0	3	9	7	4	5	5	16	14	3	15	10	7	9	9	7	9	10	8	7	12	9	9	9	10
P30049	ATP synthase subunit delta, mitochondrial	ATP5D	-1.83282	1.09306	0.311587	1.27643	-0.59149	0.898467	0.112406	0.887428	5	4	4	5	3	3	5	6	3	5	0	0	0	0	0	1	2	2	2	2	2	3	2	1	3	3	3	3	3	4	4	4	3	4	3	3	4	3	3
P12318-2;P12318;P31995;P31995-2;P31995-4;P31995-3;P31994-5;P31994-2;P31994-3;P31994-4;P31994	Low affinity immunoglobulin gamma Fc region receptor II-a;Low affinity immunoglobulin gamma Fc region receptor II-c	FCGR2A;FCGR2C	0.739773	1.09025	0.212374	0.0400308	-0.499599	0.626873	-0.0855636	0.371161	7	5	6	7	6	5	5	6	6	7	1	2	2	0	0	3	3	2	4	3	3	5	4	2	4	6	4	4	3	4	4	7	3	4	3	4	4	4	5
CON__Q28107			2.19601	1.09007	-0.435689	0.114919	1.94893	2.56341	0.24079	0.308397	2	2	2	2	2	1	2	2	2	2	0	0	0	0	1	11	6	3	12	7	2	2	2	3	2	2	1	2	2	3	2	3	2	2	3	2	2	2	2
Q02108;Q02108-2	Guanylate cyclase soluble subunit alpha-3	GUCY1A3	-3.32181	1.0883	-0.0539706	0.136637	NA	NA	0.208822	0.329272	29	26	26	29	25	24	28	29	30	28	1	1	1	1	1	2	6	3	2	3	2	17	18	1	15	13	13	15	15	11	14	15	14	15	14	12	12	14	12
Q01082;Q01082-2	Spectrin beta chain, non-erythrocytic 1	SPTBN1	-2.14946	1.08784	-0.00821256	0.247186	NA	NA	0.110985	0.212561	109	114	104	98	113	106	110	106	100	110	4	3	3	5	5	5	57	27	15	23	26	95	83	9	76	80	72	69	57	71	72	76	65	59	57	72	73	72	68
P50148	Guanine nucleotide-binding protein G(q) subunit alpha	GNAQ	-1.86072	1.08773	-0.0784401	0.752247	-3.52288	0.946695	-0.00787086	0.350241	21	19	21	19	22	24	20	19	22	18	0	1	0	0	0	6	11	12	9	14	13	20	20	3	19	17	17	15	18	19	17	15	16	17	18	17	17	17	15
Q96CW1-2;Q96CW1	AP-2 complex subunit mu	AP2M1	-0.851888	1.08453	0.225751	0.784837	NA	NA	0.234276	0.804228	11	10	14	11	11	8	12	14	11	13	0	0	1	0	1	2	3	3	2	3	3	10	9	2	6	7	3	4	6	5	6	6	5	6	6	6	6	7	5
Q9UNF0-2;Q9UNF0;Q9BY11	Protein kinase C and casein kinase substrate in neurons protein 2	PACSIN2	-0.783955	1.08399	-0.0772713	0.161279	-1.27625	0.999106	-0.0549418	0.216046	19	19	17	19	17	15	20	18	18	18	0	0	0	0	0	4	13	8	8	8	9	20	16	5	17	12	15	15	14	12	15	12	13	15	13	11	14	12	13
P53621-1-1224;P53621;P53621-2	Coatomer subunit alpha;Xenin;Proxenin	COPA	-2.25877	1.08371	0.104255	0.0317239	NA	NA	-0.0102836	0.132584	42	41	46	41	50	35	47	48	48	50	1	1	0	2	2	2	13	8	6	10	4	35	35	1	35	26	26	26	24	28	25	28	25	28	23	27	25	26	24
P23083-20-117;P23083	Ig heavy chain V-I region V35		0.395	1.07717	NA	NA	-0.796789	1.20895	NA	NA	0	2	2	1	0	1	1	1	1	1	5	5	4	5	4	3	4	6	3	3	5	4	3	5	2	1	0	1	0	1	0	1	1	1	1	1	1	1	1
P59998;P59998-3;P59998-2;P59998-4	Actin-related protein 2/3 complex subunit 4	ARPC4	-0.747328	1.07549	0.342678	1.5521	-0.489386	1.12198	0.112985	0.839705	8	8	8	8	9	7	8	8	8	9	1	1	0	0	1	8	8	8	6	8	8	8	8	6	9	7	6	7	7	7	6	7	6	8	8	8	8	6	7
P54802	Alpha-N-acetylglucosaminidase;Alpha-N-acetylglucosaminidase 82 kDa form;Alpha-N-acetylglucosaminidase 77 kDa form	NAGLU	2.26355	1.0747	-0.690849	1.65775	NA	NA	NA	NA	5	2	3	4	4	3	4	6	6	5	0	1	0	0	1	9	14	7	13	10	4	4	4	2	2	0	0	0	0	0	0	0	0	0	0	0	0	0	0
Q14008;Q14008-2;Q14008-3	Cytoskeleton-associated protein 5	CKAP5	-3.79584	1.07408	-0.282118	0.255029	NA	NA	0.249281	0.918041	85	78	84	83	84	79	78	83	84	80	2	2	3	3	5	2	20	12	6	9	9	59	61	3	51	45	50	42	44	40	47	46	40	45	45	44	40	48	46
O60664-4;O60664;O60664-3;O60664-2	Perilipin-3	PLIN3	-1.62691	1.07376	-0.077772	0.0374769	NA	NA	0.0874904	0.494901	16	17	16	18	18	14	16	18	18	16	0	0	1	0	0	1	9	7	2	3	3	11	13	3	8	14	13	14	11	13	14	13	14	14	13	13	13	13	14
Q8NDZ4-36-430;Q8NDZ4;Q8NDZ4-2	Deleted in autism protein 1	C3orf58	1.15733	1.07352	-0.489427	0.960485	NA	NA	NA	NA	5	5	6	6	6	4	6	5	4	5	1	1	0	0	1	4	6	6	4	5	3	5	3	3	1	2	0	2	2	3	0	2	3	3	3	3	1	2	3
P48059;P48059-4;P48059-5;P48059-3;Q7Z4I7-4;Q7Z4I7-3;Q7Z4I7;Q7Z4I7-5;Q7Z4I7-2;P0CW19-2	LIM and senescent cell antigen-like-containing domain protein 1	LIMS1	-1.23551	1.0717	0.158019	0.470148	-0.398055	0.594376	0.143753	0.679102	26	25	25	25	30	28	25	24	26	25	2	2	3	2	1	17	26	25	20	22	24	28	27	20	26	23	24	23	23	27	23	23	23	23	24	23	23	23	23
P37840-1-140;P37840;P37840-2;P37840-3;Q16143	Alpha-synuclein	SNCA	-0.496757	1.0715	-0.435698	0.441649	-1.37952	0.664942	0.160954	0.424882	11	10	12	12	12	12	8	11	12	10	2	1	0	1	1	5	9	9	7	8	10	10	10	9	10	11	10	11	11	11	11	10	10	11	10	11	11	11	11
P36980-19-270;P36980-2;P36980	Complement factor H-related protein 2	CFHR2	2.02771	1.0709	NA	NA	1.41027	0.816184	NA	NA	0	0	1	1	0	1	1	1	0	1	2	5	5	5	5	3	5	5	2	5	5	5	4	2	5	0	0	0	0	0	0	1	1	0	0	1	0	0	1
Q9BRK5;Q9BRK5-6;Q9BRK5-4;Q9BRK5-3;Q9BRK5-2;Q9BRK5-5	45 kDa calcium-binding protein	SDF4	3.77116	1.06932	NA	NA	NA	NA	NA	NA	0	1	0	0	0	1	1	3	1	5	0	0	0	0	0	8	7	5	7	10	9	5	1	2	5	0	0	0	0	0	0	0	0	0	0	0	0	0	0
O75340;O75340-2	Programmed cell death protein 6	PDCD6	-0.696833	1.06909	-0.143046	0.00025678	-1.4746	1.34976	0.078049	0.0282929	5	5	5	4	6	6	7	5	4	4	1	0	0	1	0	1	4	1	2	2	1	5	6	1	5	2	5	3	4	4	3	3	3	3	4	5	3	3	3
P11171-2;P11171;P11171-4;P11171-3;P11171-5;P11171-6;P11171-7	Protein 4.1	EPB41	-0.874859	1.06649	0.0995574	0.0791933	NA	NA	0.518398	2.41589	15	13	15	16	17	17	14	14	17	14	0	0	0	0	0	6	2	1	3	5	6	6	7	8	9	10	8	11	10	7	9	10	11	9	11	7	11	5	9
Q9UNM6;Q9UNM6-2	26S proteasome non-ATPase regulatory subunit 13	PSMD13	-3.34782	1.06634	0.395938	1.37209	NA	NA	0.0435902	0.039553	20	17	20	19	21	18	20	18	22	18	0	1	1	0	1	4	7	3	5	3	5	17	16	1	18	13	12	17	12	13	13	11	13	12	12	13	12	13	12
Q9UHA4;Q9UHA4-2	Ragulator complex protein LAMTOR3	LAMTOR3	-0.901251	1.0654	0.0209512	0.401173	NA	NA	0.0206774	0.259023	5	6	5	6	6	6	5	5	5	6	0	0	0	0	0	2	2	2	1	2	1	6	6	1	5	2	2	3	3	3	3	3	3	3	4	3	3	2	2
Q27J81;Q27J81-2;Q27J81-3	Inverted formin-2	INF2	-1.424	1.06308	-0.0255956	0.0408135	NA	NA	0.171895	0.255974	52	51	52	54	57	55	53	52	52	54	1	3	1	1	0	7	29	23	12	21	21	48	47	12	44	33	34	34	32	32	34	36	36	33	33	34	34	35	36
Q9H444;Q96CF2	Charged multivesicular body protein 4b	CHMP4B	-0.37849	1.06267	-0.201972	0.0405845	NA	NA	0.522029	0.881122	6	7	6	7	6	6	6	5	6	5	1	1	1	1	0	2	5	3	1	1	1	5	5	3	4	4	4	4	5	5	3	3	3	4	5	5	3	4	4
P07360-21-202;P07360	Complement component C8 gamma chain	C8G	1.07071	1.06248	NA	NA	0.793836	0.61949	0.333927	0.248711	0	0	0	0	0	2	2	2	0	1	9	9	9	9	9	8	7	8	8	8	9	8	7	7	5	1	1	2	2	1	2	1	1	1	1	1	2	1	1
P84095	Rho-related GTP-binding protein RhoG	RHOG	-1.57425	1.06247	0.00957313	0.290459	NA	NA	0.0154223	0.0929422	8	9	11	10	11	11	8	10	9	10	0	0	1	0	0	1	4	2	2	2	2	8	9	1	7	7	6	8	6	6	7	6	6	7	7	7	6	6	7
Q9UEY8-2;Q9UEY8	Gamma-adducin	ADD3	-1.97383	1.06202	0.210188	0.642014	NA	NA	0.122447	0.328175	20	19	21	19	26	17	13	21	23	23	1	0	0	0	0	1	7	8	3	4	1	17	12	2	12	16	9	13	16	14	14	13	11	12	9	12	13	13	14
O00159-2;O00159-3;O00159	Unconventional myosin-Ic	MYO1C	-2.53121	1.06108	0.261552	0.515498	NA	NA	0.0896931	0.0390824	25	22	29	27	28	20	23	27	25	26	0	1	0	1	1	1	4	3	1	3	3	14	21	1	16	10	5	13	10	10	6	12	9	10	10	11	9	9	8
P35606-2;P35606	Coatomer subunit beta	COPB2	-2.21952	1.05867	-0.00168464	0.183842	NA	NA	0.321195	1.10913	29	27	33	31	33	22	26	34	31	31	1	1	2	1	2	1	10	10	3	5	4	31	26	2	24	20	17	19	20	21	19	19	16	19	18	20	19	16	19
Q15582-24-683;Q15582	Transforming growth factor-beta-induced protein ig-h3	TGFBI	2.00414	1.05864	NA	NA	1.69686	1.11776	NA	NA	0	1	1	0	1	2	7	0	0	4	10	9	14	10	13	10	21	16	13	21	12	12	6	10	13	0	0	0	0	0	1	1	9	1	0	2	0	4	5
Q9NYU2-2;Q9NYU2;Q9NYU1	UDP-glucose:glycoprotein glucosyltransferase 1	UGGT1	-1.25122	1.0585	0.2484	1.32531	NA	NA	0.127575	0.184639	55	55	55	54	57	44	49	52	49	54	1	1	2	3	3	13	30	23	14	25	21	54	46	13	49	30	33	33	34	30	33	32	33	32	33	30	35	32	30
Q14677	Clathrin interactor 1	CLINT1	-0.959193	1.05783	0.23375	1.8058	NA	NA	0.124102	0.410997	20	19	19	21	22	22	18	18	21	20	0	0	0	1	0	1	8	6	4	9	7	18	17	5	6	20	17	20	17	18	17	19	16	16	17	18	18	18	22
Q96CN9	GRIP and coiled-coil domain-containing protein 1	GCC1	0.982254	1.05155	NA	NA	NA	NA	NA	NA	2	1	1	3	2	2	2	2	0	3	1	0	0	0	0	1	1	1	1	1	1	1	1	1	1	0	0	0	0	0	0	0	0	0	0	0	0	0	0
P06241-2	Tyrosine-protein kinase Fyn	FYN	-1.93452	1.05047	-0.118395	0.136114	NA	NA	0.186995	0.570837	17	16	18	18	15	13	17	17	14	15	0	0	0	1	0	1	7	4	6	4	4	15	13	3	14	11	12	13	13	13	13	14	14	14	12	10	13	11	11
P06396-28-782;P06396;P06396-4;P06396-3;REV__Q6TDU7-4;REV__Q6TDU7-2;REV__Q6TDU7-3;REV__Q6TDU7	Gelsolin	GSN	0.6562	1.05033	0.0462021	0.314629	0.0957315	0.644878	-0.0522886	0.0128854	50	45	46	46	52	52	51	44	45	47	37	33	33	34	35	49	54	51	49	49	52	50	49	48	49	44	43	41	42	47	45	45	45	46	42	46	43	47	42
P40939;P40939-2	Trifunctional enzyme subunit alpha, mitochondrial;Long-chain enoyl-CoA hydratase;Long chain 3-hydroxyacyl-CoA dehydrogenase	HADHA	-3.28587	1.04997	0.0772457	0.0801527	NA	NA	0.0701621	0.153996	29	30	31	31	32	30	29	29	33	30	1	0	1	0	0	2	18	6	5	7	12	30	32	4	26	19	17	21	19	23	20	22	19	21	20	19	18	22	18
Q05193;Q05193-3;Q05193-2;Q05193-5	Dynamin-1	DNM1	-2.90436	1.04838	0.153036	1.17628	NA	NA	0.146813	0.907481	22	19	24	23	26	18	22	23	22	25	0	1	0	0	1	1	8	6	3	2	4	21	16	4	14	15	11	13	12	12	13	13	10	12	12	10	12	10	9
P30626-2;P30626;P30626-3	Sorcin	SRI	-0.851408	1.04796	0.113087	0.110055	NA	NA	0.0807623	1.38776	9	8	10	11	8	7	8	9	10	9	0	0	1	0	0	2	6	7	6	6	3	7	8	5	7	8	8	8	8	8	8	7	8	8	7	8	8	8	8
P35813;P35813-3;P35813-2	Protein phosphatase 1A	PPM1A	-1.95172	1.04694	-0.221765	0.402565	NA	NA	0.0281072	0.229598	21	16	20	19	17	18	17	19	19	18	1	1	1	1	1	1	10	12	3	9	8	20	17	3	15	15	17	16	19	18	16	17	17	16	18	16	14	16	17
Q9NR31;Q9NR31-2	GTP-binding protein SAR1a	SAR1A	-1.4191	1.04527	-0.0915321	0.3491	-1.89994	0.745625	0.16403	0.215678	13	14	12	13	16	16	13	14	13	13	0	1	0	0	0	3	10	7	3	8	4	13	15	3	10	11	13	13	9	13	10	11	13	12	12	11	11	11	11
Q12974;Q12974-4;Q12974-3;Q12974-2;Q93096	Protein tyrosine phosphatase type IVA 2	PTP4A2	-2.52049	1.04506	0.319469	0.52749	NA	NA	-0.0126128	0.337083	10	9	10	9	9	8	8	10	10	10	1	2	2	2	1	3	2	2	3	3	4	8	8	2	6	7	8	6	7	8	6	9	8	8	7	6	9	8	9
Q9GZP8;Q9GZP8-2	Immortalization up-regulated protein	IMUP	-0.650142	1.04498	0.616209	0.330815	NA	NA	1.25744	0.333481	2	2	2	1	2	2	3	2	2	3	0	0	0	1	0	2	2	2	2	2	2	2	2	2	3	2	2	2	3	2	2	2	2	2	1	2	2	2	2
Q8WVQ1-3;Q8WVQ1;Q8WVQ1-2	Soluble calcium-activated nucleotidase 1	CANT1	3.55231	1.04402	NA	NA	NA	NA	NA	NA	0	0	1	0	0	2	1	3	2	3	0	0	0	0	0	14	17	17	13	16	11	7	2	15	8	1	0	0	1	1	1	1	1	1	0	0	1	0	1
P00390-2;P00390;P00390-3;P00390-4;P00390-5	Glutathione reductase, mitochondrial	GSR	-0.533731	1.04209	-0.0262901	0.947533	-0.841625	1.93652	0.120368	0.89982	19	17	17	21	21	19	16	19	20	20	2	1	0	2	0	10	17	17	14	18	17	19	19	10	20	14	14	15	14	11	14	14	12	15	12	13	12	12	14
Q92882	Osteoclast-stimulating factor 1	OSTF1	-1.07171	1.04198	-0.11985	0.257748	NA	NA	-0.310643	0.63139	6	6	7	6	6	7	6	7	7	5	0	0	0	0	0	2	7	5	4	3	4	5	8	2	8	6	5	5	7	6	6	6	6	5	7	7	5	7	5
Q14011;Q14011-2	Cold-inducible RNA-binding protein	CIRBP	-1.2494	1.03952	0.711047	0.37305	NA	NA	0.101151	0.0676544	5	5	5	5	5	5	5	4	5	5	0	0	0	0	0	1	3	2	1	2	2	4	5	1	5	1	2	1	1	1	1	1	2	1	2	2	1	1	2
Q15435;Q15435-3;Q15435-2;Q15435-5;Q15435-4	Protein phosphatase 1 regulatory subunit 7	PPP1R7	-2.14989	1.03887	-0.122906	0.979096	NA	NA	0.352219	0.852413	15	17	16	16	16	14	17	15	16	17	1	1	0	0	0	1	5	2	4	2	2	12	11	3	8	10	9	10	12	8	7	8	11	9	8	7	6	10	10
P25398	40S ribosomal protein S12	RPS12	-1.1046	1.03788	0.0571138	1.65739	-0.887167	0.822964	-0.00164265	0.556562	8	7	8	8	8	6	7	8	8	8	1	1	1	2	0	1	1	3	1	2	3	8	8	3	6	6	5	6	7	7	5	4	6	6	7	6	6	6	6
CON__P02676			1.56917	1.03748	NA	NA	NA	NA	NA	NA	0	0	0	0	0	1	0	0	0	0	0	1	0	0	0	2	2	1	2	1	2	2	2	2	2	1	1	0	1	1	0	1	1	0	1	1	1	1	0
P21266	Glutathione S-transferase Mu 3	GSTM3	-1.12146	1.03726	0.206885	1.0398	NA	NA	-0.282704	0.199861	13	13	9	8	14	15	11	8	8	14	0	0	0	0	1	4	7	5	1	7	9	15	13	1	15	8	7	6	3	5	4	8	9	6	5	5	4	5	5
P68871	Hemoglobin subunit beta;LVV-hemorphin-7;Spinorphin	HBB	0.65958	1.03681	0.113604	0.141279	0.107109	0.0574513	-0.393845	0.594103	17	15	15	17	18	18	15	15	16	16	11	12	12	12	13	19	15	19	19	17	20	16	15	23	18	14	15	14	14	15	15	14	15	14	15	15	14	15	15
Q68BL7-28-652;Q68BL7;Q68BL7-2;Q68BL7-3	Olfactomedin-like protein 2A	OLFML2A	2.25559	1.036	-0.339946	0.211079	NA	NA	NA	NA	9	5	3	3	4	8	3	3	3	3	0	0	0	0	0	7	3	2	5	2	6	3	3	3	2	0	1	0	1	0	0	0	0	0	0	1	0	1	1
Q9Y6D5	Brefeldin A-inhibited guanine nucleotide-exchange protein 2	ARFGEF2	0.547375	1.03083	-0.935199	0.602697	NA	NA	NA	NA	11	12	10	12	13	5	10	10	11	8	0	0	0	0	0	1	2	2	3	1	2	5	3	3	1	1	2	3	1	1	0	1	2	1	1	1	0	1	1
P22694-2;P22694-4;P22694-3;P22694;P22694-5;P22694-7;P22694-6;P22694-9;P22694-10;P22694-8	cAMP-dependent protein kinase catalytic subunit beta	PRKACB	-1.35853	1.02445	0.123332	1.10492	NA	NA	0.093185	0.723227	18	18	20	19	19	18	17	20	20	20	2	1	0	0	1	4	9	10	7	8	10	17	14	5	13	14	13	14	13	14	13	13	14	15	15	12	13	15	11
P17301	Integrin alpha-2	ITGA2	-1.1949	1.024	-0.057657	0.28991	-2.68782	1.08131	0.287792	1.43901	31	31	34	32	36	32	31	35	32	32	0	0	1	0	0	3	15	16	14	18	10	29	30	11	29	19	21	25	23	23	22	23	23	22	22	22	22	19	23
Q14116-37-193;Q14116-2;Q14116	Interleukin-18	IL18	-0.54614	1.0227	0.15368	1.0934	NA	NA	0.0902991	0.700425	6	6	4	4	4	7	5	4	5	4	0	2	0	0	0	2	2	3	2	1	4	6	5	3	5	3	3	2	3	3	3	3	3	1	2	3	3	2	3
Q15181	Inorganic pyrophosphatase	PPA1	-2.22868	1.02051	0.113779	0.837323	NA	NA	0.335426	0.90462	13	13	14	15	14	12	13	14	16	15	1	1	0	1	1	1	4	1	4	2	5	9	9	3	10	5	7	7	5	5	6	5	7	7	6	5	5	8	6
P62140	Serine/threonine-protein phosphatase PP1-beta catalytic subunit	PPP1CB	-0.774696	1.01403	0.156633	0.608015	NA	NA	-0.00442636	0.114213	6	5	5	7	7	5	5	6	5	6	0	0	0	0	0	2	5	3	1	2	4	4	6	3	4	4	3	3	3	4	3	3	3	3	3	5	2	3	3
O60229-5	Kalirin	KALRN	-2.3332	1.01359	-0.142892	0.384306	NA	NA	0.222035	0.0596098	29	26	31	27	28	25	31	32	28	29	0	0	0	0	1	1	9	5	2	3	3	19	13	1	15	10	2	7	9	9	9	9	7	9	8	7	10	9	9
O43866-20-347;O43866	CD5 antigen-like	CD5L	-1.45335	1.01312	-0.111102	0.0625852	-0.85962	0.840443	NA	NA	1	4	1	2	1	1	1	2	2	3	10	13	12	13	10	11	14	12	14	11	14	17	12	14	15	1	0	1	2	0	1	1	1	1	1	1	0	2	1
Q16401-2;Q16401	26S proteasome non-ATPase regulatory subunit 5	PSMD5	-1.70321	1.00839	-0.249468	0.336569	NA	NA	-0.0175865	0.0253887	15	15	14	14	14	12	15	15	14	14	0	0	0	0	0	1	2	2	3	1	3	9	10	2	7	7	5	3	6	5	4	7	4	4	6	7	6	5	3
P11766	Alcohol dehydrogenase class-3	ADH5	-0.737767	1.00797	0.149094	0.414513	-1.1066	2.71526	-0.184134	0.614231	15	14	15	15	17	13	13	15	13	14	1	1	0	0	0	11	9	6	12	10	12	16	14	6	16	9	12	11	11	11	11	11	11	11	11	11	10	12	11
P08572;P08572-184-1712;P08572-1486-1712;P08572-26-183	Collagen alpha-2(IV) chain;Canstatin	COL4A2	3.19192	1.00596	NA	NA	NA	NA	NA	NA	1	1	0	1	0	0	3	1	0	0	0	0	0	0	0	8	12	3	6	9	9	9	1	1	4	0	0	0	0	0	0	1	0	0	0	0	1	1	0
Q8NBM8-23-494;Q8NBM8	Prenylcysteine oxidase-like	PCYOX1L	-3.31484	1.00323	0.221313	0.591417	NA	NA	0.343086	1.41845	8	10	12	10	11	8	12	12	11	13	0	0	0	0	0	1	1	1	1	3	2	9	11	1	10	7	5	7	6	7	6	6	5	6	6	6	5	5	6
P08133;P08133-2	Annexin A6	ANXA6	-1.05375	0.994996	-0.533914	0.970066	NA	NA	NA	NA	13	9	10	15	9	9	13	11	13	10	0	1	0	0	1	2	4	2	4	2	6	7	5	7	6	4	1	3	4	4	3	3	3	2	4	4	2	4	3
Q9UQ53-2;Q9UQ53;Q9UQ53-3	Alpha-1,3-mannosyl-glycoprotein 4-beta-N-acetylglucosaminyltransferase B	MGAT4B	2.44605	0.992725	NA	NA	NA	NA	NA	NA	2	0	2	0	3	1	1	0	0	2	0	0	0	0	0	3	4	5	1	3	1	1	1	1	4	2	2	3	1	1	3	2	2	1	2	1	2	1	3
O15400-2;O15400	Syntaxin-7	STX7	-1.02434	0.992585	0.0638928	0.262755	-0.905899	0.664509	-0.0176369	0.0400246	11	8	10	11	10	11	9	10	10	10	0	1	0	0	0	6	6	7	6	6	5	8	10	6	9	9	8	9	9	10	10	9	10	10	9	9	9	9	8
P26640;P26640-2	Valine--tRNA ligase	VARS	-1.90515	0.991109	0.304276	0.828462	NA	NA	-0.125764	0.392035	21	20	21	22	23	18	16	22	22	21	0	1	0	0	0	2	2	2	3	3	1	10	11	1	11	5	4	6	8	6	5	7	5	5	6	6	5	5	5
P35241;P35241-5;P35241-4;P35241-2;P35241-3	Radixin	RDX	-1.78177	0.9904	-0.127142	0.109713	-1.77246	0.969734	0.150301	0.253095	15	16	14	16	16	14	14	15	18	16	1	0	0	1	0	4	7	4	6	6	7	13	17	3	16	10	9	10	13	11	8	11	11	10	11	10	11	10	8
O95866;O95866-5;O95866-3;O95866-6	Protein G6b	G6B	-0.971563	0.986328	0.210139	0.809195	-0.983475	0.793408	0.0562929	0.103786	12	10	12	12	12	13	11	10	11	12	2	2	0	1	0	4	8	6	5	5	5	9	9	4	9	10	9	10	10	8	10	10	9	10	10	9	9	8	9
Q15645;Q15645-2	Pachytene checkpoint protein 2 homolog	TRIP13	1.19192	0.986279	0.293706	0.659928	NA	NA	NA	NA	1	1	2	2	2	2	2	2	1	3	0	0	0	0	0	1	1	1	1	1	1	2	3	1	1	0	0	0	0	0	0	0	0	0	0	0	0	0	0
P01780-20-117;P01780	Ig heavy chain V-III region JON		0.391887	0.985329	NA	NA	-0.725518	0.96578	NA	NA	1	2	1	0	0	2	1	1	1	1	2	2	2	2	2	3	3	4	3	3	3	3	3	5	3	2	0	0	1	0	0	3	1	1	1	1	2	1	1
P41226	Ubiquitin-like modifier-activating enzyme 7	UBA7	-1.10103	0.982453	0.191409	0.52945	0.0663258	0.463085	0.12482	0.487222	37	34	37	37	37	33	29	36	36	36	1	0	0	1	0	8	22	19	11	19	18	31	33	7	28	25	22	26	24	23	26	23	24	20	22	22	26	23	27
Q02153;Q02153-2;Q02153-3	Guanylate cyclase soluble subunit beta-1	GUCY1B3	-2.54656	0.978601	-0.107325	0.0275181	NA	NA	0.0313279	0.120681	26	24	27	25	24	20	21	26	23	22	0	0	0	0	0	1	3	4	3	3	3	26	25	2	18	11	10	11	10	10	10	9	9	10	12	10	10	8	11
O75347;O75347-2	Tubulin-specific chaperone A	TBCA	-0.396891	0.978159	0.0148012	0.100837	-1.04836	1.39124	-0.0737325	0.00358018	11	10	11	10	9	9	10	10	11	10	1	1	1	1	0	5	8	7	7	6	8	8	9	6	8	11	11	13	10	9	11	9	11	9	11	12	12	8	11
P62191;P62191-2	26S protease regulatory subunit 4	PSMC1	-1.00386	0.975214	-0.0711712	0.192398	NA	NA	0.208137	1.21839	15	16	15	14	19	19	17	14	14	15	0	0	0	0	0	2	8	6	1	4	2	14	13	1	10	8	3	9	9	8	8	7	9	8	8	6	8	6	7
P98160-22-4391;P98160	Basement membrane-specific heparan sulfate proteoglycan core protein;Endorepellin;LG3 peptide	HSPG2	2.00902	0.973341	NA	NA	0.215119	0.439028	NA	NA	0	0	0	0	0	0	1	0	1	1	1	2	0	2	0	6	8	7	7	4	4	3	2	5	3	0	0	0	0	1	0	0	0	0	1	1	1	1	1
P51809-2	Vesicle-associated membrane protein 7	VAMP7	0.719335	0.971409	NA	NA	NA	NA	NA	NA	0	0	0	0	0	0	0	0	0	0	1	1	1	1	1	1	1	1	1	1	1	1	1	1	1	0	0	0	0	0	0	0	0	0	0	0	0	0	0
A0AVT1;A0AVT1-2;A0AVT1-3;A0AVT1-4	Ubiquitin-like modifier-activating enzyme 6	UBA6	-3.09473	0.971068	0.150775	0.465786	NA	NA	0.186804	0.0637171	30	32	32	27	29	26	31	32	29	28	1	0	1	0	0	1	4	1	3	3	4	18	16	1	11	12	11	12	10	12	12	10	11	12	11	10	14	13	12
Q9UKK9	ADP-sugar pyrophosphatase	NUDT5	-1.35003	0.970644	0.0386926	0.00427581	NA	NA	-0.192421	1.77011	10	9	9	9	10	9	9	10	9	10	0	0	0	0	0	1	4	4	3	1	3	7	6	1	6	7	6	8	8	7	8	8	8	6	9	9	9	7	8
P02649-19-317;P02649;CON__Q03247	Apolipoprotein E	APOE	0.437279	0.967245	-0.125965	0.915727	-0.138071	0.162101	-0.416659	1.83051	16	10	17	14	16	17	16	16	17	18	20	18	20	19	18	21	23	21	24	24	25	21	19	26	23	9	8	10	12	12	11	11	7	13	12	11	13	8	10
P0DP25;P0DP24;P0DP23;P02585			-1.27423	0.966379	0.531231	1.91071	-1.01346	1.65377	0.173146	0.399742	15	14	15	15	14	16	14	14	14	13	1	5	1	1	1	12	13	11	15	13	12	15	14	13	15	13	13	13	14	13	13	13	11	13	14	14	12	13	14
CON__P00735			4.72361	0.964267	2.18649	1.35028	2.96305	3.05996	NA	NA	16	14	12	18	16	4	5	5	6	6	8	7	7	7	8	39	37	37	41	36	15	9	7	6	9	3	2	4	3	1	4	1	1	0	2	2	1	2	0
P09871	Complement C1s subcomponent;Complement C1s subcomponent heavy chain;Complement C1s subcomponent light chain	C1S	0.859601	0.963394	NA	NA	-0.284414	0.16215	NA	NA	1	1	1	0	2	3	5	4	0	2	25	26	23	26	27	20	24	19	24	19	22	24	19	21	19	0	0	1	0	0	1	1	1	0	1	0	1	1	0
P06727-21-396	Apolipoprotein A-IV	APOA4	0.382952	0.961691	-0.553268	1.65549	0.0581132	0.0322169	-1.15136	0.00779651	14	17	8	12	10	19	12	11	13	12	28	29	29	28	29	33	33	28	34	28	38	36	25	40	30	8	9	8	15	12	10	10	6	3	12	18	12	7	15
P09382-2-135;P09382	Galectin-1	LGALS1	-0.725144	0.957895	0.166562	0.116842	-0.617329	1.62913	0.0496911	0.324955	8	6	8	7	8	7	8	8	8	7	0	0	1	0	1	2	3	3	4	4	5	8	8	4	7	4	6	5	4	4	4	4	6	6	5	6	5	3	6
Q9UNW1;Q9UNW1-3;Q9UNW1-4;Q9UNW1-2	Multiple inositol polyphosphate phosphatase 1	MINPP1	2.16918	0.955873	NA	NA	NA	NA	NA	NA	1	0	0	1	1	2	0	4	3	4	2	1	1	2	2	4	6	4	4	6	5	3	4	4	5	0	0	1	0	0	1	0	0	0	0	0	0	0	0
P22061;P22061-2	Protein-L-isoaspartate(D-aspartate) O-methyltransferase	PCMT1	-0.0562061	0.954699	-0.171035	0.362894	-0.616602	0.426588	0.17022	0.297893	13	13	14	13	15	15	14	12	14	13	1	1	1	2	2	9	12	10	9	11	12	14	14	11	13	11	10	9	12	12	11	9	9	9	12	13	11	11	12
Q9UHY1	Nuclear receptor-binding protein	NRBP1	-0.525769	0.95254	0.658748	0.886226	NA	NA	-0.0666134	0.144053	10	8	10	11	10	9	10	9	11	9	0	0	0	0	0	1	3	4	3	4	3	8	6	2	7	3	4	3	3	3	3	4	4	4	3	3	3	3	2
P63241;P63241-2;Q6IS14	Eukaryotic translation initiation factor 5A-1;Eukaryotic translation initiation factor 5A-1-like	EIF5A;EIF5AL1	-1.17278	0.951629	0.306528	0.918224	-1.01767	1.13567	-0.0847921	0.550117	14	13	13	13	16	16	13	13	12	13	1	1	0	1	1	9	14	11	13	14	13	15	15	10	15	13	15	14	13	15	12	15	15	14	14	14	14	14	14
Q71U36;Q71U36-2	Tubulin alpha-1A chain	TUBA1A	-2.05492	0.951053	0.0756915	0.920274	NA	NA	0.355158	0.171611	3	3	3	3	3	3	3	3	3	3	0	0	0	0	0	1	3	3	2	1	3	3	3	1	3	3	3	3	3	3	1	3	3	2	2	3	2	2	3
O75947;O75947-2	ATP synthase subunit d, mitochondrial	ATP5H	-1.83075	0.950966	0.212406	0.698118	NA	NA	0.0700273	0.335485	11	11	10	10	11	11	10	11	10	10	0	0	0	0	0	3	5	4	2	7	3	11	11	7	11	9	9	9	10	9	10	8	9	8	9	8	9	9	9
Q9NQT8;Q9NQT8-2;Q9H1H9-3;Q9H1H9-4;Q9H1H9-2;Q9H1H9	Kinesin-like protein KIF13B	KIF13B	-1.80262	0.949347	0.228769	0.580587	NA	NA	0.514515	0.552926	30	34	31	27	22	29	36	32	30	16	0	2	1	1	0	1	3	2	1	1	1	12	12	1	1	11	8	10	9	8	12	8	6	9	10	9	10	10	12
P22692-22-258;P22692;P22692-2	Insulin-like growth factor-binding protein 4	IGFBP4	2.73184	0.948993	NA	NA	0.916312	0.480496	NA	NA	0	0	0	0	0	0	0	3	0	0	1	2	2	2	2	4	3	4	5	5	3	1	4	3	1	0	0	0	0	1	0	0	1	1	1	1	1	0	0
P05106;P05106-2	Integrin beta-3	ITGB3	-0.736104	0.948387	-0.0568373	0.442119	-1.16018	1.06936	-0.0161143	0.570373	51	49	49	48	53	52	47	47	49	48	9	14	12	13	7	36	45	42	40	40	42	48	52	40	48	48	46	46	44	46	45	44	47	46	43	46	46	45	47
P48740-20-699;P48740;P48740-20-448;P48740-3;P48740-449-699	Mannan-binding lectin serine protease 1;Mannan-binding lectin serine protease 1 heavy chain;Mannan-binding lectin serine protease 1 light chain	MASP1	1.20174	0.9449	NA	NA	NA	NA	NA	NA	0	0	1	1	0	1	0	0	0	1	11	10	9	11	11	8	4	2	6	4	7	8	3	4	7	0	0	0	0	0	0	0	0	0	1	0	0	0	1
P04424;P04424-3;P04424-2	Argininosuccinate lyase	ASL	-1.88676	0.943174	-0.162659	1.441	NA	NA	0.24428	2.65929	15	14	15	16	17	14	13	14	15	16	0	0	1	1	1	2	4	4	6	4	2	12	11	4	11	12	9	13	14	12	14	13	15	13	12	11	13	13	13
P07437;A6NNZ2	Tubulin beta chain	TUBB	-0.704235	0.941906	-0.15041	0.037618	-0.526102	0.730747	0.407648	0.582206	6	5	6	6	6	6	5	6	6	6	1	2	0	1	1	6	6	7	6	6	6	6	6	7	6	5	6	6	5	5	6	5	5	5	5	5	6	5	5
Q9H7M9	Platelet receptor Gi24	C10orf54	-1.87108	0.937478	-0.148841	0.602882	NA	NA	0.0148405	0.302039	4	5	4	4	6	5	6	6	5	6	0	0	0	0	1	1	4	2	2	2	2	5	4	1	4	5	5	5	5	6	5	5	5	5	5	5	5	6	4
Q9ULH1;Q9ULH1-2	Arf-GAP with SH3 domain, ANK repeat and PH domain-containing protein 1	ASAP1	-3.36119	0.935549	0.0461023	0.303033	NA	NA	0.271262	0.941114	42	34	42	38	38	37	38	43	42	39	2	0	3	2	1	2	12	6	4	7	3	26	34	3	21	23	23	22	24	19	20	19	18	21	23	18	21	20	20
P07858-80-333;P07858;P07858-129-333;P07858-80-126	Cathepsin B;Cathepsin B light chain;Cathepsin B heavy chain	CTSB	2.58871	0.93428	0.211228	0.241474	NA	NA	NA	NA	4	3	4	1	4	4	4	3	2	4	0	0	0	0	0	3	7	6	4	7	5	4	2	2	6	0	0	0	0	3	1	0	0	1	0	2	0	0	0
P02679-27-453;P02679;P02679-2	Fibrinogen gamma chain	FGG	1.52782	0.931811	-0.741361	2.17764	1.08852	2.59446	-1.03085	1.94981	37	38	36	35	37	40	39	37	36	37	33	35	35	35	33	38	41	47	41	41	42	41	40	48	38	34	29	31	33	34	31	33	31	31	36	33	34	34	33
P02774-17-474;P02774;P02774-3;P02774-2	Vitamin D-binding protein	GC	0.895358	0.928633	-4.99626	1.76696	-0.478803	0.332346	-2.61552	1.77421	3	3	7	1	5	17	20	23	15	21	26	32	29	28	28	38	41	35	39	38	40	39	36	39	34	6	2	5	8	13	3	11	8	11	14	13	11	11	10
P18065-36-325;P18065	Insulin-like growth factor-binding protein 2	IGFBP2	2.37122	0.926994	NA	NA	NA	NA	NA	NA	0	0	0	0	0	1	3	1	0	6	2	4	0	3	1	7	10	7	8	11	8	6	1	3	9	0	0	0	0	1	0	1	1	0	0	0	1	1	1
Q16891-2	MICOS complex subunit MIC60	IMMT	-3.98375	0.925729	0.0153199	0.195803	NA	NA	0.0796678	0.38415	35	32	34	33	33	35	36	39	35	37	4	3	1	2	1	1	7	2	4	5	8	24	28	4	20	17	18	20	15	15	15	16	17	15	17	14	14	14	17
P16671;P16671-3;P16671-4;P16671-2	Platelet glycoprotein 4	CD36	-1.25942	0.922401	0.136542	0.934834	-1.40288	1.00065	0.108129	0.158626	16	14	15	15	16	16	15	15	16	15	1	3	1	2	0	11	12	8	10	11	11	14	13	9	13	15	14	14	13	9	14	13	13	14	14	10	14	14	13
Q92520-25-227;Q92520	Protein FAM3C	FAM3C	1.04999	0.91903	-0.696368	1.57599	NA	NA	NA	NA	4	4	6	3	5	5	7	7	7	7	0	1	1	0	0	8	9	9	10	11	8	9	5	9	11	1	1	1	0	1	1	2	2	1	1	2	1	1	1
P60520;Q9H0R8;O95166;Q9H0R8-2	Gamma-aminobutyric acid receptor-associated protein-like 2	GABARAPL2	-0.823172	0.918977	-0.00526946	0.0524896	NA	NA	0.307065	0.651794	4	5	4	6	6	4	6	5	5	6	0	1	0	1	0	1	3	3	4	2	2	4	4	2	4	2	3	4	4	2	3	3	4	2	4	4	2	4	3
P26639;P26639-2	Threonine--tRNA ligase, cytoplasmic	TARS	-0.827691	0.918202	-0.0721479	0.771979	-0.818283	1.04178	-0.00949395	0.475166	26	25	29	27	27	20	24	28	27	29	2	1	0	0	0	10	17	12	13	17	20	24	29	10	30	12	12	11	11	10	12	11	13	13	11	13	14	11	11
Q15404;Q15404-2	Ras suppressor protein 1	RSU1	-0.561195	0.914471	-0.127099	0.566268	-0.539895	0.783795	0.14901	0.5062	19	18	19	20	20	22	18	19	19	19	2	6	2	3	2	13	17	20	14	15	16	18	19	20	17	17	19	16	19	18	18	18	17	18	17	17	18	18	17
P61018;P61018-2	Ras-related protein Rab-4B	RAB4B	-2.10398	0.911949	-0.00950776	0.0479386	NA	NA	-0.117959	0.351873	10	9	9	11	10	7	7	8	10	10	0	1	0	0	0	1	4	5	2	3	2	9	9	1	11	3	3	3	3	4	3	4	3	3	4	3	3	3	3
Q9Y624;Q9Y624-2	Junctional adhesion molecule A	F11R	-1.3661	0.9098	0.0345778	0.131275	NA	NA	-0.0307299	0.0248564	13	11	14	13	14	14	12	13	14	13	1	0	2	1	1	5	12	10	9	8	11	12	12	7	9	9	9	9	9	10	9	9	8	8	9	9	9	9	9
Q8WZA0;Q8WZA0-2	Protein LZIC	LZIC	-1.16175	0.907856	-0.0985193	0.146114	NA	NA	0.144211	0.339172	10	10	9	10	9	8	11	10	9	10	0	0	0	0	0	2	4	4	3	3	4	4	7	2	6	3	4	3	3	4	4	6	3	5	5	4	4	5	5
Q12846;Q12846-2	Syntaxin-4	STX4	-1.14297	0.905401	-0.133749	0.393868	NA	NA	0.000743774	0.125975	8	7	8	7	8	8	7	6	9	8	1	0	1	1	0	3	3	2	5	5	7	9	8	3	5	7	5	7	6	8	7	7	6	8	6	7	6	5	7
Q9Y2Q3;Q9Y2Q3-3;Q9Y2Q3-4	Glutathione S-transferase kappa 1	GSTK1	-1.59905	0.904734	0.390102	0.666299	NA	NA	-0.000736586	0.0350414	14	12	13	13	11	12	10	12	11	11	1	2	1	1	2	1	2	3	4	1	1	9	8	2	9	10	9	7	6	7	10	7	8	11	8	9	10	11	8
P0CG35;P0CG34	Thymosin beta-15B;Thymosin beta-15A	TMSB15B;TMSB15A	-0.334458	0.904592	NA	NA	NA	NA	-0.265301	0.367462	0	1	1	1	2	2	1	1	1	1	0	0	0	0	0	1	1	1	1	1	1	1	1	1	2	1	1	1	1	1	1	1	1	1	1	1	1	1	1
CON__Q05B55			-0.182468	0.903199	NA	NA	NA	NA	NA	NA	0	0	0	0	0	0	0	0	0	0	1	1	1	1	1	6	3	2	5	5	1	1	1	1	1	0	0	0	1	0	0	0	0	1	1	1	1	1	0
CON__P02672			1.95872	0.902159	0.00663826	0.139882	NA	NA	NA	NA	2	2	2	2	2	2	2	1	2	1	0	0	0	0	0	1	2	2	1	1	2	2	1	1	2	1	1	1	1	1	1	1	0	1	1	1	1	0	1
P34913;P34913-3;P34913-2	Bifunctional epoxide hydrolase 2;Cytosolic epoxide hydrolase 2;Lipid-phosphate phosphatase	EPHX2	-1.03978	0.899874	0.392864	0.432091	NA	NA	-0.356445	0.136075	13	12	18	16	16	11	14	17	17	17	0	1	0	0	1	1	3	3	4	3	2	11	13	4	11	5	3	5	5	4	4	5	3	5	4	4	4	4	4
P61224;P61224-3;A6NIZ1;P61224-4;P61224-2	Ras-related protein Rap-1b;Ras-related protein Rap-1b-like protein	RAP1B	-0.647191	0.89857	0.0921229	0.166149	-0.627265	0.751161	-0.00960324	0.145636	17	18	18	18	21	20	17	18	17	18	8	8	6	8	6	16	19	20	17	17	17	17	18	19	18	17	17	16	16	19	17	17	16	16	16	16	16	16	16
Q6VY07;Q6VY07-2	Phosphofurin acidic cluster sorting protein 1	PACS1	-1.44683	0.89857	0.0522849	0.842283	NA	NA	0.021809	0.194174	16	18	17	15	16	14	17	15	16	18	2	1	1	1	2	1	4	7	2	2	1	12	10	2	9	10	14	14	13	12	13	12	10	14	14	9	15	10	11
Q9NR28-2;Q9NR28;Q9NR28-3	Diablo homolog, mitochondrial	DIABLO	-2.78824	0.898122	0.0878224	0.0747777	NA	NA	-0.0915167	0.239347	8	7	6	8	8	7	8	8	6	7	0	1	0	1	1	1	5	2	1	1	2	5	7	3	5	7	7	8	6	7	6	7	6	7	7	6	6	6	6
Q9BXS5;Q9BXS5-2;Q9Y6Q5;Q9Y6Q5-2	AP-1 complex subunit mu-1	AP1M1	-1.17047	0.894329	0.0245435	0.0804981	NA	NA	-0.0494219	0.0141552	15	14	16	16	16	12	14	15	15	16	1	0	0	0	1	2	8	6	3	8	5	12	13	1	10	9	6	9	9	9	8	10	8	7	9	9	9	9	9
P84077	ADP-ribosylation factor 1	ARF1	-0.95824	0.894026	0.0981625	0.547141	-0.903951	0.626014	0.010527	0.343783	12	10	11	9	15	14	10	11	14	11	1	3	3	1	1	8	13	10	9	10	12	13	13	4	13	10	10	10	10	11	10	10	10	10	11	10	10	10	10
CON__ENSEMBL:ENSBTAP00000007350			9.43083	0.893959	NA	NA	NA	NA	NA	NA	0	1	0	0	0	2	2	1	2	1	1	1	0	2	1	38	34	17	42	32	2	3	1	1	2	0	0	0	0	0	0	1	1	0	0	0	0	1	0
Q9HBI1-3	Beta-parvin	PARVB	-1.00468	0.892791	0.229391	1.4283	-0.114092	0.429336	0.0724912	0.0247326	20	21	25	22	27	26	20	24	22	25	1	4	3	4	1	15	21	23	13	21	18	24	25	17	24	21	23	22	20	22	19	21	24	22	21	23	20	20	22
CON__P07477;P07477-24-122;P07477-24-247;P07477	Trypsin-1;Alpha-trypsin chain 1;Alpha-trypsin chain 2	PRSS1	0.0195173	0.892132	0.28534	0.341323	-0.548932	0.453524	NA	NA	1	1	1	1	1	1	1	1	1	1	1	1	1	1	1	1	1	1	1	1	1	1	1	1	1	1	0	1	1	0	0	0	0	0	0	1	1	1	0
Q9UBW5;Q9UBW5-3;Q9UBW5-2;O00499-9;O00499-10;O00499-7;O00499-8;O00499-4;O00499-6;O00499-11;O00499-3;O00499-2;O00499-5;O00499	Bridging integrator 2	BIN2	-0.992538	0.891466	0.107936	0.266765	-0.805671	0.752724	-0.0269931	0.539004	25	25	26	26	31	32	27	24	25	24	1	1	1	1	1	11	23	20	17	17	22	27	23	20	26	26	26	25	25	30	27	22	25	26	25	26	26	23	26
A0A075B6I0-25-122;A0A075B6I0		IGLV8-61	0.340013	0.891279	NA	NA	-0.0165717	0.448992	NA	NA	0	0	0	0	0	0	0	1	0	0	1	2	1	2	2	1	1	2	1	1	1	1	1	2	1	0	1	0	0	0	0	0	1	0	0	0	1	0	0
Q99880;Q99879;Q99877;Q93079;Q5QNW6;P62807;P58876;P57053;O60814;Q5QNW6-2;Q16778;P33778;P23527;P06899;Q8N257;Q96A08	Histone H2B type 1-L;Histone H2B type 1-M;Histone H2B type 1-N;Histone H2B type 1-H;Histone H2B type 2-F;Histone H2B type 1-C/E/F/G/I;Histone H2B type 1-D;Histone H2B type F-S;Histone H2B type 1-K;Histone H2B type 2-E;Histone H2B type 1-B;Histone H2B type 1-O;Histone H2B type 1-J;Histone H2B type 3-B;Histone H2B type 1-A	HIST1H2BL;HIST1H2BM;HIST1H2BN;HIST1H2BH;HIST2H2BF;HIST1H2BC;HIST1H2BD;H2BFS;HIST1H2BK;HIST2H2BE;HIST1H2BB;HIST1H2BO;HIST1H2BJ;HIST3H2BB;HIST1H2BA	0.660049	0.888784	NA	NA	-0.633951	0.327394	-0.597266	0.104871	1	3	3	2	2	0	3	0	1	1	0	2	0	1	1	2	5	5	5	5	4	5	3	5	2	3	3	2	2	4	3	3	2	2	2	4	2	2	3
Q16777;Q6FI13;Q99878;Q96KK5;Q9BTM1;P20671;P0C0S8;Q9BTM1-2	Histone H2A type 2-C;Histone H2A type 2-A;Histone H2A type 1-J;Histone H2A type 1-H;Histone H2A.J;Histone H2A type 1-D;Histone H2A type 1	HIST2H2AC;HIST2H2AA3;HIST1H2AJ;HIST1H2AH;H2AFJ;HIST1H2AD;HIST1H2AG	0.792505	0.888488	0.907183	1.47933	-1.21021	0.690927	NA	NA	2	2	3	3	2	3	2	2	2	2	1	1	0	0	0	3	2	5	3	2	3	3	3	3	2	2	1	2	2	5	1	2	1	1	2	3	1	2	1
Q86WI1	Fibrocystin-L	PKHD1L1	0.346022	0.885997	0.0577743	0.257617	NA	NA	-0.0586427	0.28112	67	57	66	39	73	57	54	70	41	64	1	1	2	1	2	36	37	29	28	40	32	47	49	9	54	16	17	26	13	17	27	18	22	25	11	18	21	16	24
P37235;P84074;P61601	Hippocalcin-like protein 1;Neuron-specific calcium-binding protein hippocalcin	HPCAL1;HPCA	-2.27223	0.879244	-0.0945585	0.185359	NA	NA	0.0267062	0.0495198	12	13	13	13	15	12	14	13	14	13	0	0	0	0	0	2	5	2	4	3	3	11	10	1	7	9	7	9	10	6	10	9	9	8	10	10	12	8	9
P01889	HLA class I histocompatibility antigen, B-7 alpha chain	HLA-B	-0.131187	0.878849	-0.351217	0.605194	-1.69212	1.39329	-0.144731	0.435115	5	5	6	6	9	9	5	5	6	7	1	2	2	1	3	4	5	7	5	4	8	4	7	5	8	4	3	5	6	5	7	3	3	4	6	4	6	3	2
P05156-19-583;P05156;P05156-19-335;P05156-340-583;CON__Q32PI4	Complement factor I;Complement factor I heavy chain;Complement factor I light chain	CFI	0.956737	0.878692	NA	NA	0.277233	0.162751	1.07594	0.616992	0	0	1	0	0	2	4	4	0	4	19	18	16	19	21	17	20	19	16	19	21	19	18	18	22	3	1	1	1	3	1	3	2	1	4	3	2	2	2
Q68D91;Q68D91-2	Metallo-beta-lactamase domain-containing protein 2	MBLAC2	1.26611	0.875082	0.0814774	0.909548	NA	NA	0.153584	0.569328	9	9	9	8	10	10	9	10	9	10	0	0	0	0	0	1	2	1	1	1	1	7	9	1	8	6	3	6	1	4	4	5	2	6	4	6	3	3	5
Q00796;Q00796-2	Sorbitol dehydrogenase	SORD	-0.257538	0.87033	0.00673933	0.641942	NA	NA	-0.264795	0.194678	9	7	8	9	8	5	7	9	9	10	1	1	0	2	0	4	6	4	4	3	5	9	8	5	10	4	3	5	5	6	4	5	6	5	5	4	5	5	5
P06737-2;P06737	Glycogen phosphorylase, liver form	PYGL	-0.954562	0.870296	-0.0560745	0.0769266	-0.601519	0.994738	0.00151512	0.459886	37	37	38	40	36	37	39	40	33	38	1	1	0	1	1	14	29	23	23	22	25	35	36	15	36	30	33	29	29	27	24	31	31	29	28	28	25	27	33
Q12907	Vesicular integral-membrane protein VIP36	LMAN2	-1.41909	0.870002	0.114136	0.909813	NA	NA	0.034038	0.161554	16	14	16	16	17	15	13	13	16	14	1	2	1	1	2	4	6	4	7	7	5	14	13	5	13	12	11	12	13	11	10	13	11	13	13	13	12	12	13
P29622-21-427;P29622	Kallistatin	SERPINA4	1.12951	0.869778	0.0778104	0.213231	0.0149231	0.183345	NA	NA	1	2	2	1	1	1	3	2	3	2	11	10	12	11	10	12	15	14	12	16	17	13	8	11	12	1	0	0	0	0	0	0	1	0	0	0	0	1	0
O15144	Actin-related protein 2/3 complex subunit 2	ARPC2	-1.40911	0.867538	0.372623	1.49101	-0.594658	0.779338	0.234226	0.917535	23	24	23	24	27	25	22	24	23	25	1	1	1	2	1	16	21	17	17	21	23	25	26	17	25	25	23	24	24	26	22	23	24	23	25	24	25	21	22
Q14697;Q14697-3	Neutral alpha-glucosidase AB	GANAB	-1.15998	0.865954	-0.0484579	0.00312697	NA	NA	0.488245	0.699218	1	1	1	1	1	1	1	1	1	1	0	0	0	0	0	1	1	1	1	1	1	1	1	1	1	1	1	1	1	1	1	1	1	1	1	1	1	1	1
CON__Q5XQN5			0.490302	0.865694	NA	NA	NA	NA	NA	NA	0	0	0	0	0	0	0	0	0	0	0	0	0	0	1	1	1	1	2	1	1	1	1	1	1	0	0	0	0	0	0	0	0	0	0	0	0	0	0
P27338;P27338-2;P21397-2;P21397	Amine oxidase [flavin-containing] B	MAOB	-1.43789	0.862739	-0.0809829	0.503917	NA	NA	0.244692	0.502783	21	22	21	22	24	21	23	20	22	22	2	1	2	1	1	1	11	5	4	6	5	21	21	3	18	19	17	17	19	19	19	20	21	18	19	19	18	22	19
Q9NY97-2;Q9NY97	N-acetyllactosaminide beta-1,3-N-acetylglucosaminyltransferase 2	B3GNT2	1.685	0.86148	0.774258	0.994693	NA	NA	NA	NA	1	1	1	1	2	1	2	3	1	2	0	0	1	1	1	5	8	4	4	7	6	1	1	2	4	1	1	0	1	0	0	1	1	1	1	0	0	1	1
Q8TAT6;Q8TAT6-2	Nuclear protein localization protein 4 homolog	NPLOC4	-1.81957	0.85918	-0.18958	0.0504613	NA	NA	0.0172098	0.173406	23	22	24	25	22	20	21	24	26	26	0	0	0	0	1	1	5	2	1	3	4	18	11	2	13	8	9	10	10	8	10	9	9	9	8	7	8	9	11
CON__P02769			0.759965	0.855439	0.327285	0.344445	0.0791165	0.133094	0.0703124	0.0226329	31	35	29	29	21	30	34	26	30	27	15	20	13	17	12	45	26	18	40	35	40	39	32	21	45	36	28	37	40	40	37	40	38	37	39	43	37	38	39
P07093-2;P07093-3	Glia-derived nexin	SERPINE2	2.1755	0.854802	-1.93994	3.05608	1.68568	2.53773	-1.25954	0.807416	1	1	1	1	1	1	1	1	1	1	1	0	0	0	0	1	1	1	1	1	1	1	1	1	1	1	1	1	1	1	1	1	1	1	1	1	1	1	1
P02656-21-99;P02656	Apolipoprotein C-III	APOC3	-0.672994	0.853947	-0.111765	0.656865	-0.246496	0.258918	0.0200396	0.182975	3	3	3	4	3	3	2	2	4	4	4	3	3	3	4	6	5	5	5	5	6	6	5	5	7	2	1	1	1	1	1	1	1	1	1	2	1	1	2
P02775-55-128	Platelet basic protein;Connective tissue-activating peptide III;TC-2;Connective tissue-activating peptide III(1-81);Beta-thromboglobulin;Neutrophil-activating peptide 2(74);Neutrophil-activating peptide 2(73);Neutrophil-activating peptide 2;TC-1;Neutrophil-activating peptide 2(1-66);Neutrophil-activating peptide 2(1-63)	PPBP	2.10109	0.839359	NA	NA	1.44093	2.18824	NA	NA	0	0	0	0	0	1	1	1	1	1	0	0	0	0	0	1	1	1	1	1	1	1	1	1	1	1	0	0	0	1	0	1	1	1	1	1	1	1	1
Q9UPN3	Microtubule-actin cross-linking factor 1, isoforms 1/2/3/5	MACF1	-1.89351	0.83745	0.347121	0.548521	-0.191988	0.294272	0.392613	0.752311	155	112	179	179	159	133	119	178	171	153	0	2	0	2	3	4	7	10	6	4	7	39	97	5	38	27	29	66	56	38	36	26	33	54	53	27	30	26	37
P0DOX3			1.02009	0.835571	NA	NA	0.0873579	0.441668	NA	NA	1	3	4	2	2	0	5	5	4	2	5	10	12	11	13	4	12	9	12	9	5	7	8	15	8	0	0	1	2	2	2	0	0	0	0	3	2	0	0
P55084-2;P55084	Trifunctional enzyme subunit beta, mitochondrial;3-ketoacyl-CoA thiolase	HADHB	-1.5375	0.833839	-0.0801025	0.0490454	NA	NA	0.127896	0.320259	23	22	22	23	24	23	23	23	24	23	1	1	1	2	2	5	10	7	8	7	10	25	24	8	21	16	18	17	17	16	14	15	16	18	18	13	16	17	16
P04062;P04062-4;P04062-2;P04062-5;P04062-3	Glucosylceramidase	GBA	2.97503	0.83284	-0.834059	1.15563	NA	NA	NA	NA	1	2	4	1	2	4	5	2	1	2	0	0	0	0	0	6	10	5	6	5	5	5	4	2	4	0	0	1	1	0	0	1	1	2	2	2	2	1	1
Q8IUI8	Cytokine receptor-like factor 3	CRLF3	-0.562392	0.832189	0.354341	0.506567	NA	NA	-0.00888943	1.02365	17	16	18	17	18	17	15	17	16	16	0	0	0	0	0	3	6	6	4	5	4	12	17	6	14	8	10	10	14	10	10	10	9	8	12	12	7	9	11
P0C0L4;P0C0L4-2;P0C0L5-20-675;P0C0L4-20-675;P0C0L4-680-1446;P0C0L4-757-1446;P0C0L5-1454-1744;P0C0L4-1454-1744;P0C0L4-957-1336;P0C0L5-680-756;P0C0L4-680-756	Complement C4-A;Complement C4 beta chain;Complement C4-A alpha chain;C4a anaphylatoxin;C4b-A;C4d-A;Complement C4 gamma chain	C4A	0.977167	0.829213	NA	NA	0.753342	0.394578	NA	NA	1	2	0	1	0	3	1	1	0	2	4	4	5	4	5	4	4	3	4	4	4	4	3	4	4	0	0	0	0	0	0	0	1	1	0	0	0	0	0
P27708	CAD protein;Glutamine-dependent carbamoyl-phosphate synthase;Aspartate carbamoyltransferase;Dihydroorotase	CAD	-1.70302	0.825689	0.26796	1.82982	NA	NA	0.133612	0.27071	33	28	29	30	31	24	28	33	31	36	0	0	1	0	0	1	4	4	1	1	2	23	21	2	17	7	8	7	6	7	5	7	6	9	7	7	9	7	4
P02760;P02760-20-203;P02760-206-352;P02760-284-344	Protein AMBP;Alpha-1-microglobulin;Inter-alpha-trypsin inhibitor light chain;Trypstatin	AMBP	0.705074	0.817818	NA	NA	0.0143502	0.230103	NA	NA	1	3	2	0	3	4	5	6	4	6	13	14	14	14	14	17	18	14	17	17	19	16	14	16	13	1	0	0	1	1	1	1	2	1	1	2	2	1	1
P35858-28-605;P35858;P35858-2	Insulin-like growth factor-binding protein complex acid labile subunit	IGFALS	1.51036	0.815664	-2.30725	1.73092	0.132172	0.129752	NA	NA	1	1	4	1	1	4	8	7	5	3	17	16	18	18	19	17	18	16	18	19	20	16	15	19	16	0	1	2	0	0	0	3	1	1	1	1	1	1	1
A0A075B6K4-20-115;A0A075B6K4		IGLV3-10	1.31132	0.813785	NA	NA	-0.587703	0.990507	NA	NA	0	1	1	0	0	0	1	0	0	0	4	3	4	3	3	3	5	4	3	3	5	6	6	2	5	0	0	0	0	0	0	0	0	0	0	0	0	0	0
O95260-2;O95260	Arginyl-tRNA--protein transferase 1	ATE1	-1.64029	0.807334	-0.172912	0.499027	NA	NA	-0.0134495	0.329776	9	11	11	11	14	12	8	11	7	11	0	0	0	0	0	1	4	5	1	1	1	8	9	2	11	7	9	8	7	8	10	6	10	9	5	6	9	7	9
P16157-8;P16157-5;P16157-16;P16157-3;P16157;P16157-12;P16157-14;P16157-10;P16157-21;P16157-9;P16157-6;P16157-7;P16157-4;P16157-13;P16157-15;P16157-11;P16157-2	Ankyrin-1	ANK1	-0.863892	0.802397	-0.147492	0.107918	NA	NA	0.0217636	0.20844	55	55	50	51	40	41	53	51	53	48	2	2	2	1	2	22	16	10	23	18	31	36	31	14	33	25	20	28	32	29	22	25	17	27	31	26	25	25	20
P54803;P54803-5;P54803-4;P54803-3	Galactocerebrosidase	GALC	0.610806	0.797929	NA	NA	NA	NA	NA	NA	0	0	0	0	0	0	0	0	0	1	0	0	0	0	0	2	2	2	3	1	2	1	1	2	3	0	0	0	0	0	0	0	0	0	0	0	0	0	0
P55854;P55854-2;P61956-2;P61956	Small ubiquitin-related modifier 3	SUMO3	-0.454071	0.797827	-0.0051876	0.477689	-0.33883	0.823028	-0.0644488	0.405792	2	2	2	3	3	3	2	2	3	2	0	0	0	0	0	1	3	2	1	1	2	3	3	2	3	3	3	2	2	3	3	3	3	3	3	3	3	2	2
Q15762	CD226 antigen	CD226	-0.41234	0.795504	-0.0644073	0.343482	NA	NA	-0.177492	0.551046	7	9	9	9	8	6	9	8	9	9	0	0	0	0	0	4	5	3	4	4	5	7	7	4	6	7	6	7	7	5	6	7	7	7	7	7	5	5	5
P60842-2	Eukaryotic initiation factor 4A-I	EIF4A1	1.93236	0.794895	NA	NA	NA	NA	-0.699688	0.837203	0	0	0	0	0	0	0	0	0	0	0	0	0	0	0	1	1	1	1	1	1	1	1	1	1	1	1	1	1	1	1	1	1	1	1	1	1	1	1
P22352-21-226;P22352	Glutathione peroxidase 3	GPX3	1.39025	0.790805	NA	NA	0.105671	0.199364	NA	NA	0	0	0	0	0	0	1	0	0	0	6	6	6	5	6	6	7	6	6	5	7	7	3	7	5	1	1	0	0	1	1	1	0	0	0	1	1	0	1
P26196	Probable ATP-dependent RNA helicase DDX6	DDX6	-0.896885	0.782974	0.134936	0.920537	NA	NA	NA	NA	12	12	13	12	11	8	11	11	9	10	0	0	0	0	0	2	1	1	1	2	1	5	7	1	6	4	4	3	4	3	4	3	2	2	3	3	2	3	3
Q9H4X1-2;Q9H4X1	Regulator of cell cycle RGCC	RGCC	-0.411133	0.779835	-0.290762	0.546689	NA	NA	-0.456075	0.712564	6	4	6	6	6	5	5	5	6	6	0	0	0	0	0	2	3	3	2	2	2	5	2	3	4	3	5	5	4	5	5	4	4	2	4	4	3	4	5
P50995-2;P50995	Annexin A11	ANXA11	-1.09873	0.778706	-0.0221205	0.108581	NA	NA	0.00937666	0.0694199	19	19	18	18	19	22	19	17	18	17	1	0	0	0	0	4	13	9	10	10	12	18	18	10	17	15	14	13	13	17	15	14	15	13	16	16	15	15	18
P02743-20-223;P02743-20-222;P02743	Serum amyloid P-component;Serum amyloid P-component(1-203)	APCS	0.996885	0.777691	NA	NA	0.105454	0.137607	NA	NA	0	0	0	0	0	5	6	6	2	8	7	6	8	7	7	7	8	8	7	7	9	7	8	10	9	1	0	0	1	2	1	2	4	4	4	3	2	2	4
P13473-2;P13473;P13473-3	Lysosome-associated membrane glycoprotein 2	LAMP2	0.964874	0.777221	-0.0550685	0.0295875	NA	NA	-0.123963	0.657869	4	4	4	4	4	4	5	4	4	4	0	0	0	0	1	2	6	3	4	6	4	6	4	2	5	1	3	1	1	1	1	3	2	1	1	1	1	1	1
A0A0B4J1Y9-20-119;A0A0B4J1Y9		IGHV3-72	0.356413	0.771175	NA	NA	-0.465581	0.647589	-0.990483	0.603847	1	1	1	0	1	1	1	1	1	1	5	5	5	4	5	4	4	3	5	4	4	4	3	5	4	1	1	1	1	1	1	1	1	1	1	1	1	1	1
O00534;O00534-3;O00534-2;O00534-4	von Willebrand factor A domain-containing protein 5A	VWA5A	-0.738498	0.770344	0.0721754	0.0739893	NA	NA	-0.127463	0.307233	21	17	19	18	17	18	19	21	18	22	0	0	0	0	0	1	1	4	2	2	5	8	16	2	9	7	15	13	6	11	8	8	13	13	9	11	10	6	12
P11940;P11940-2;Q9H361;Q4VXU2;Q4VXU2-2;Q5JQF8;Q96DU9-2;Q96DU9	Polyadenylate-binding protein 1;Polyadenylate-binding protein 3	PABPC1;PABPC3	-1.3907	0.769024	0.219513	0.862336	NA	NA	-0.124467	0.6947	22	23	25	23	23	22	22	23	21	24	0	0	0	0	1	3	8	7	6	6	4	14	17	3	15	17	17	16	18	16	15	18	18	16	17	17	17	19	19
Q13232	Nucleoside diphosphate kinase 3	NME3	2.70048	0.767996	0.103478	0.271258	NA	NA	NA	NA	2	2	2	3	2	3	2	2	2	2	0	0	0	0	0	1	1	1	2	1	1	2	2	1	2	2	2	1	2	0	2	1	1	2	1	2	2	1	2
P62805	Histone H4	HIST1H4A	0.998295	0.765623	1.77703	1.50696	-0.264745	0.0644747	NA	NA	4	1	4	4	3	3	1	3	2	1	1	2	0	1	1	4	6	6	6	5	5	6	5	6	2	5	1	2	3	5	2	2	2	2	1	4	2	4	3
Q9NX62	Inositol monophosphatase 3	IMPAD1	1.96961	0.759771	0.793589	0.209658	NA	NA	NA	NA	8	6	8	6	5	4	5	7	7	6	0	0	0	0	0	6	5	4	6	4	4	4	4	2	2	1	1	0	1	0	1	0	0	1	0	1	0	1	0
P02765-19-300	Alpha-2-HS-glycoprotein;Alpha-2-HS-glycoprotein chain A;Alpha-2-HS-glycoprotein chain B	AHSG	1.33535	0.758037	-1.68272	2.92874	0.0267837	0.689593	NA	NA	1	1	1	1	1	1	1	1	1	1	0	1	0	1	1	1	1	1	1	1	1	1	1	1	1	1	1	1	1	1	0	1	1	1	1	1	1	1	1
O75955;O75955-2	Flotillin-1	FLOT1	-2.6603	0.753426	0.053313	0.258753	NA	NA	0.281867	0.721963	19	20	21	21	22	14	16	22	20	17	0	2	0	0	0	3	6	2	6	6	7	14	16	3	14	13	12	14	19	16	15	13	16	14	16	17	13	16	17
A0A087WSY6-21-115;A0A087WSY6		IGKV3D-15	0.842263	0.752747	NA	NA	-0.470736	0.746524	NA	NA	0	0	0	0	0	0	0	0	0	0	1	1	1	1	1	1	1	1	1	1	1	1	1	1	1	0	0	0	0	0	0	0	0	0	0	1	1	0	1
Q13492-3;Q13492-2;Q13492-5;Q13492;Q13492-4	Phosphatidylinositol-binding clathrin assembly protein	PICALM	-0.983035	0.747027	0.0168755	0.0500704	NA	NA	0.0653341	0.654908	15	12	12	15	13	11	13	14	15	15	0	0	0	0	0	1	3	3	2	2	4	10	8	1	3	9	7	9	9	9	12	8	9	6	10	10	10	10	10
Q15848-19-244;Q15848	Adiponectin	ADIPOQ	0.388548	0.74681	NA	NA	NA	NA	NA	NA	0	0	0	0	0	0	0	0	0	0	3	3	3	3	3	2	2	2	1	2	2	2	1	1	1	0	0	0	0	0	0	0	0	0	0	0	0	0	0
P60953;P60953-1	Cell division control protein 42 homolog	CDC42	-0.902399	0.742337	0.0574944	0.111464	-1.24859	1.09412	-0.00392308	0.356401	10	9	9	10	9	8	9	10	9	10	1	1	0	1	0	5	8	7	5	6	7	10	8	5	9	8	8	7	8	7	8	8	8	8	8	8	8	8	7
Q8IYT4-2;Q8IYT4	Katanin p60 ATPase-containing subunit A-like 2	KATNAL2	-0.471005	0.74123	0.389925	1.07207	-0.802499	1.65498	-0.109844	0.195935	1	1	1	1	1	1	1	1	1	1	0	0	0	0	0	1	1	1	1	1	1	1	1	1	1	1	1	1	1	1	1	1	1	1	1	1	1	1	1
O00571;O00571-2;Q9NQI0-3;Q9NQI0-2;Q9NQI0-4;Q9NQI0	ATP-dependent RNA helicase DDX3X	DDX3X	-1.68435	0.733714	0.292993	1.18027	NA	NA	-0.0607088	0.117854	23	21	21	21	22	19	20	19	22	24	0	0	1	0	1	1	2	3	1	1	1	10	10	1	6	12	9	11	14	13	11	10	14	12	11	10	10	12	13
P02545;P02545-6;P02545-3;P02545-2;P02545-5;P02545-4	Prelamin-A/C;Lamin-A/C	LMNA	-1.50728	0.731263	0.00111437	0.430071	NA	NA	0.234016	0.140288	15	16	23	18	16	16	18	20	19	20	0	0	0	0	0	2	4	2	3	5	3	10	13	2	11	6	9	9	9	11	8	9	8	9	9	7	5	8	11
Q8WUM4-2-868;Q8WUM4;Q8WUM4-2;Q8WUM4-3	Programmed cell death 6-interacting protein	PDCD6IP	-0.608276	0.723194	0.0423474	0.478456	-0.622596	0.494797	0.205641	0.690211	43	37	45	41	40	39	42	40	44	43	0	3	1	1	1	23	28	20	16	24	23	39	37	12	34	40	35	38	38	40	36	41	36	37	37	35	36	36	40
P80748-18-117;P80748	Ig lambda chain V-III region LOI		1.30908	0.719996	NA	NA	NA	NA	NA	NA	0	0	0	0	0	0	0	0	0	0	2	1	1	1	2	1	1	1	2	1	2	3	2	3	2	0	0	0	0	1	0	0	1	0	0	0	0	0	0
P02763-19-201;P02763	Alpha-1-acid glycoprotein 1	ORM1	-0.250783	0.719908	NA	NA	0.0484672	0.392936	NA	NA	4	3	5	4	0	3	7	7	8	9	10	10	11	10	11	12	11	9	10	10	11	11	10	14	11	2	0	1	2	1	2	0	1	1	3	0	1	0	2
O15231;O15231-3;O15231-4;O15231-7;O15231-5;O15231-2;O15231-9	Zinc finger protein 185	ZNF185	0.0476705	0.707698	-0.235482	0.667429	NA	NA	-0.23784	0.0396699	24	25	17	27	24	22	24	16	25	29	0	0	1	0	0	2	11	4	5	3	4	19	11	5	17	18	15	13	21	20	16	11	12	8	16	18	12	17	18
O60704;O60507	Protein-tyrosine sulfotransferase 2	TPST2	0.283418	0.707617	0.0758065	0.124037	NA	NA	-0.106753	0.114229	6	6	5	5	6	7	6	5	5	6	0	0	0	0	0	4	7	4	6	6	5	5	6	5	4	4	4	4	3	5	4	2	3	3	3	3	3	5	5
Q9Y2Q5;Q9Y2Q5-2;Q9Y2Q5-3	Ragulator complex protein LAMTOR2	LAMTOR2	-1.19463	0.706394	0.389115	0.663353	NA	NA	0.291799	1.10037	5	5	6	6	6	6	4	6	4	6	0	0	0	0	0	1	4	3	1	3	2	7	5	1	4	3	3	3	3	3	3	3	3	3	3	3	3	3	3
A0A0C4DH32-20-117;A0A0C4DH32		IGHV3-20	0.79358	0.706022	NA	NA	-0.635856	0.189325	NA	NA	0	0	0	0	0	1	0	0	0	0	5	3	3	2	3	3	2	1	3	2	2	3	2	3	2	0	0	0	0	0	0	0	0	0	0	0	0	0	0
P0DOX5;P01857-1-330;P01857	Ig gamma-1 chain C region	IGHG1	0.50065	0.703459	-1.75623	1.92005	-0.418637	0.345936	-1.1015	2.14459	13	13	14	13	12	14	15	16	15	15	29	24	24	26	26	24	21	24	24	19	28	20	20	22	19	12	10	12	13	12	12	14	13	13	14	14	13	12	14
Q14392	Leucine-rich repeat-containing protein 32	LRRC32	-0.716495	0.700878	0.247938	0.302481	NA	NA	0.172252	0.0500018	12	11	13	10	13	15	13	13	9	11	0	0	0	0	0	2	7	2	1	5	5	11	12	1	9	2	2	2	1	3	2	3	3	2	1	3	2	2	5
Q92930	Ras-related protein Rab-8B	RAB8B	0.0964457	0.698727	0.122508	0.0335396	NA	NA	-0.135829	0.127604	4	3	4	3	3	3	4	3	4	3	0	0	0	0	0	1	2	2	2	2	2	3	2	1	3	1	1	1	1	2	2	1	1	1	1	1	1	2	1
P27169-2-355;P27169	Serum paraoxonase/arylesterase 1	PON1	-0.497035	0.697785	NA	NA	0.0674487	0.0290872	NA	NA	1	3	0	0	0	1	2	0	0	0	13	13	9	13	13	10	11	8	9	10	11	11	11	10	10	0	0	1	1	1	0	1	0	0	2	0	1	0	0
Q12913;Q12913-2	Receptor-type tyrosine-protein phosphatase eta	PTPRJ	-0.33623	0.696025	-0.0235651	0.694759	-2.00138	0.760581	-0.0189382	0.417647	32	31	32	33	36	35	33	33	31	35	2	1	3	2	2	15	25	15	17	19	22	33	35	14	29	29	28	27	28	27	29	26	29	27	26	29	30	27	27
Q12768	WASH complex subunit strumpellin	KIAA0196	0.889224	0.685579	0.488796	0.924707	NA	NA	NA	NA	10	13	12	10	11	9	12	11	10	12	0	0	0	0	0	1	2	1	1	2	1	3	4	2	5	2	0	1	0	0	1	1	0	1	1	0	0	1	1
P17174;P17174-2	Aspartate aminotransferase, cytoplasmic	GOT1	-0.895289	0.685389	0.0111622	0.0287119	NA	NA	0.106382	1.11634	15	13	17	14	14	12	12	14	13	13	1	1	1	2	1	1	6	5	4	4	9	12	13	11	14	9	6	9	9	10	7	7	5	7	10	9	7	9	9
Q9BX67-32-310;Q9BX67;Q9BX67-2	Junctional adhesion molecule C	JAM3	-1.50686	0.684462	0.125954	0.178922	NA	NA	-0.00498688	0.52647	13	9	11	12	12	11	10	12	13	12	1	1	0	1	0	4	5	4	3	6	3	9	9	3	10	9	9	10	8	9	11	9	10	9	11	10	10	9	9
O95433;O95433-2	Activator of 90 kDa heat shock protein ATPase homolog 1	AHSA1	-1.5973	0.683515	0.318524	0.51043	NA	NA	-0.0240637	0.147914	15	13	14	15	14	12	13	15	15	15	1	0	0	1	1	1	2	2	1	1	2	8	10	1	7	4	7	6	4	4	4	4	4	6	5	5	3	5	5
P01042-2;P01042-3	Kininogen-1;Kininogen-1 heavy chain;T-kinin;Bradykinin;Lysyl-bradykinin;Kininogen-1 light chain;Low molecular weight growth-promoting factor	KNG1	1.23649	0.679824	NA	NA	-0.0422915	0.304749	NA	NA	1	1	1	0	1	1	1	1	1	1	1	1	2	1	1	1	1	1	1	1	1	2	1	1	1	1	0	1	1	1	1	1	0	1	1	1	1	1	1
Q9ULL4;Q9ULL4-2	Plexin-B3	PLXNB3	-0.769588	0.676154	0.288299	0.119806	NA	NA	-0.282673	0.264409	38	29	36	29	32	22	32	38	30	32	1	0	1	0	1	3	8	6	3	6	4	14	20	2	17	7	5	10	6	5	6	5	6	12	7	4	8	5	6
Q5VWZ2;Q5VWZ2-2	Lysophospholipase-like protein 1	LYPLAL1	-0.844853	0.675085	0.148785	0.202795	NA	NA	-0.0740449	0.265757	7	8	5	7	8	7	7	7	6	7	0	0	0	0	0	2	4	3	3	2	4	8	7	1	6	4	5	5	5	4	4	4	5	5	3	6	5	4	3
P01721-20-117;P01721	Ig lambda chain V-VI region AR		0.849544	0.672321	NA	NA	-0.05422	0.151084	NA	NA	0	0	0	0	0	0	0	0	0	1	3	3	3	3	3	3	2	1	2	2	2	3	2	1	2	0	0	0	0	0	0	0	0	0	0	0	0	0	0
Q6ZUX7	Lipoma HMGIC fusion partner-like 2 protein	LHFPL2	-1.13513	0.6693	0.104294	0.545404	NA	NA	0.0888767	0.10031	3	2	3	2	3	3	3	3	3	2	0	0	0	0	0	2	1	2	1	2	2	2	1	1	1	2	2	2	2	2	2	2	2	2	2	2	1	2	2
P01031;P01031-678-1676;P01031-752-1676;CON__Q1A7A4;P01031-678-751	Complement C5;Complement C5 beta chain;Complement C5 alpha chain;C5a anaphylatoxin;Complement C5 alpha chain	C5	0.608336	0.667488	-3.34093	1.67199	0.312027	0.352821	NA	NA	3	4	3	2	5	5	10	4	1	6	57	58	62	56	59	54	63	33	50	52	58	57	39	39	57	3	1	0	3	1	1	1	4	3	2	3	2	2	2
P14317;P14317-2	Hematopoietic lineage cell-specific protein	HCLS1	-2.27963	0.665864	0.0702255	0.686647	NA	NA	-0.144458	0.603802	18	17	18	16	19	18	18	16	17	17	1	1	0	1	0	5	10	8	5	4	5	14	15	6	12	13	13	11	15	9	13	12	13	7	9	13	12	12	13
P61960;P61960-2	Ubiquitin-fold modifier 1	UFM1	-0.281684	0.665625	-0.0148876	0.0537356	NA	NA	-0.126523	0.00958578	4	3	4	4	5	5	4	4	4	5	0	0	0	0	0	3	2	1	2	2	3	5	4	2	2	2	2	2	2	2	2	2	2	2	2	2	2	2	2
Q86UP2-2;Q86UP2-4;Q86UP2;Q86UP2-3	Kinectin	KTN1	-1.69276	0.664651	0.148614	0.769151	NA	NA	0.266123	0.794002	39	33	41	38	39	36	35	39	37	39	0	0	0	0	0	1	9	7	1	1	2	15	20	1	17	17	14	19	17	17	19	13	19	21	15	16	22	19	15
P35749-4;P35749-3;P35749;P35749-2	Myosin-11	MYH11	-2.47095	0.661669	NA	NA	-1.07273	0.875895	NA	NA	0	0	1	0	1	1	0	1	0	0	0	1	1	0	0	4	4	5	4	2	4	6	2	5	1	1	1	0	0	1	1	1	2	0	2	1	2	1	1
Q9NRG1;Q9NRG1-2;Q9NRG1-3	Phosphoribosyltransferase domain-containing protein 1	PRTFDC1	-0.705022	0.659758	-0.0593775	0.125025	NA	NA	-0.0530734	0.266764	5	4	4	4	5	3	5	4	5	4	0	0	0	0	0	1	5	2	3	3	2	5	5	3	5	3	3	2	2	2	2	2	3	2	2	2	2	2	2
P08174-35-353;P08174-4;P08174;P08174-3;P08174-5;P08174-2;P08174-6;P08174-7	Complement decay-accelerating factor	CD55	-0.850059	0.652951	-0.264843	0.355947	NA	NA	0.133752	0.296811	10	10	10	12	11	9	10	11	10	11	0	0	0	0	0	2	5	7	3	3	4	8	9	1	7	6	6	7	8	8	7	8	8	7	7	8	8	8	6
Q6IQ26-2;Q6IQ26	DENN domain-containing protein 5A	DENND5A	1.08768	0.647207	NA	NA	NA	NA	NA	NA	0	0	0	0	0	0	0	0	0	0	0	0	0	0	0	1	1	1	1	1	1	1	1	1	1	0	0	0	0	0	0	0	0	0	0	0	0	0	0
P31151;P31151-2-101;Q86SG5	Protein S100-A7;Protein S100-A7A	S100A7;S100A7A	1.842	0.642938	NA	NA	-0.168615	0.06109	NA	NA	1	0	3	0	0	2	0	1	0	0	1	0	0	0	0	3	3	2	4	2	4	4	2	3	1	0	0	0	3	0	0	1	0	0	0	0	0	0	0
Q15075	Early endosome antigen 1	EEA1	-0.684	0.642741	0.19939	0.334705	NA	NA	0.0615241	0.0833133	32	30	33	28	31	30	30	25	31	25	0	0	1	0	2	2	3	2	5	2	2	18	14	4	9	10	7	10	14	10	11	13	6	10	9	11	12	10	11
P02675-45-491;P02675	Fibrinogen beta chain;Fibrinopeptide B;Fibrinogen beta chain	FGB	1.46871	0.642709	-0.417338	2.02039	1.03846	2.82916	-0.85066	1.61227	48	48	46	47	54	56	48	47	46	46	38	38	42	41	40	61	59	66	59	61	58	57	57	67	56	48	48	47	46	51	46	50	49	48	49	50	48	46	50
Q9UL25	Ras-related protein Rab-21	RAB21	-0.811233	0.63964	0.0331083	0.180654	NA	NA	-0.0410509	0.1199	10	10	9	9	10	7	10	10	9	9	0	0	0	0	0	4	6	3	4	7	7	10	10	4	9	5	5	5	4	5	4	5	5	4	4	4	5	5	5
Q8IWV8-4;Q8IWV8;Q8IWV8-3	E3 ubiquitin-protein ligase UBR2	UBR2	-0.111607	0.636807	NA	NA	NA	NA	NA	NA	0	2	2	2	1	2	2	2	1	1	1	1	1	1	1	1	1	1	1	1	1	1	1	1	2	0	0	0	0	0	0	0	0	0	0	0	0	0	0
Q02224-3;Q02224	Centromere-associated protein E	CENPE	-0.136149	0.635891	NA	NA	NA	NA	NA	NA	1	1	2	1	2	1	0	1	1	0	1	1	1	1	1	1	1	1	2	1	2	2	2	1	2	0	0	0	0	0	0	0	0	0	0	0	0	0	0
P00450-20-1065;P00450	Ceruloplasmin	CP	0.669587	0.634856	-4.77927	0.9087	-0.540018	0.627358	-2.28388	1.02526	3	6	4	4	3	9	12	19	6	12	48	49	49	46	49	52	52	51	45	46	52	51	47	47	51	4	3	3	3	6	3	5	7	7	4	3	4	4	5
Q6WCQ1-2;Q6WCQ1;Q6WCQ1-3	Myosin phosphatase Rho-interacting protein	MPRIP	-0.756048	0.634522	-0.00235277	0.267084	NA	NA	0.359977	1.31687	27	31	29	25	29	25	24	32	30	31	0	1	1	1	0	3	2	6	2	2	1	12	17	4	12	13	10	17	17	13	13	11	15	13	16	13	12	13	14
P43155-2;P43155;P43155-3	Carnitine O-acetyltransferase	CRAT	-1.22401	0.634012	0.362754	1.34775	NA	NA	-0.0678159	0.280942	12	7	9	10	10	7	7	9	14	12	0	0	0	0	0	1	1	1	1	1	2	7	7	3	6	3	4	4	6	7	5	5	7	7	6	4	7	3	7
O60613;O60613-2	15 kDa selenoprotein	2015-09-01	-0.357688	0.628989	0.347351	1.17548	NA	NA	0.00640679	0.130102	4	4	4	4	6	5	4	4	3	4	0	0	0	0	0	3	4	3	1	2	4	3	4	1	4	3	2	3	3	3	3	3	3	2	3	3	3	3	3
A0A075B6S5-23-117;A0A075B6S5;A0A0C4DH69		IGKV1-27	0.498241	0.628968	NA	NA	0.281531	0.331782	NA	NA	0	0	0	1	0	0	0	0	0	0	3	3	3	3	3	3	2	2	3	2	3	3	3	2	2	0	0	0	0	0	0	0	0	0	0	0	0	0	0
P02654-27-83;P02654	Apolipoprotein C-I;Truncated apolipoprotein C-I	APOC1	0.623639	0.623274	-0.0840093	0.221797	0.33012	0.0226116	-0.348211	0.266534	4	3	3	4	6	7	4	3	4	5	4	4	4	4	4	9	9	9	10	8	10	8	7	9	8	5	2	4	4	4	3	5	2	4	5	5	3	5	5
Q9NX76	CKLF-like MARVEL transmembrane domain-containing protein 6	CMTM6	-1.00782	0.621658	-0.0812589	0.151051	NA	NA	NA	NA	3	3	3	3	2	3	3	3	2	3	0	0	0	0	0	1	1	1	2	1	1	1	1	1	1	0	0	1	0	1	0	0	0	0	0	0	0	1	0
P0DOX8;B9A064-36-214;B9A064;P0CG04-1-106;P0CG04	Immunoglobulin lambda-like polypeptide 5;Ig lambda-1 chain C regions	IGLL5;IGLC1	0.549979	0.620761	-2.03116	1.63226	-0.198662	0.301384	-0.816654	1.62065	3	4	5	3	3	3	3	4	4	3	7	7	6	8	7	8	8	9	9	8	8	7	8	10	7	4	4	4	4	6	3	4	4	4	3	5	4	4	5
P02671-36-866;P02671;P02671-2	Fibrinogen alpha chain;Fibrinopeptide A;Fibrinogen alpha chain	FGA	1.5772	0.618564	-0.487526	2.30584	1.02187	2.66825	-0.705698	1.31639	48	43	44	47	52	56	50	48	47	49	44	51	47	48	49	71	71	73	66	68	67	64	64	79	66	44	44	44	43	54	44	50	49	49	47	46	49	48	47
Q9BUL8	Programmed cell death protein 10	PDCD10	-0.457608	0.618232	-0.0446897	0.0263425	NA	NA	0.03834	0.129828	9	10	11	9	10	10	12	10	9	9	0	0	0	0	1	3	5	6	6	6	7	7	8	6	7	9	8	8	8	7	7	8	8	8	8	8	8	7	8
Q16543	Hsp90 co-chaperone Cdc37;Hsp90 co-chaperone Cdc37, N-terminally processed	CDC37	-0.645388	0.613518	0.0792199	0.590335	NA	NA	-0.0396378	0.103537	11	11	15	10	15	14	13	12	12	10	0	0	0	1	0	2	9	7	5	4	7	13	12	7	10	13	11	11	14	13	12	13	12	12	13	13	13	12	13
Q99623;Q99623-2	Prohibitin-2	PHB2	-0.800258	0.613199	0.131995	0.0908554	NA	NA	0.141868	1.2632	14	10	13	14	12	13	11	12	14	13	0	0	0	0	0	1	8	5	6	5	6	11	12	6	8	9	9	9	8	9	9	10	10	10	10	10	8	9	9
P01860-1-377;P01860	Ig gamma-3 chain C region	IGHG3	0.492762	0.611278	-1.1541	1.79254	-0.513407	0.631722	-0.957609	1.5515	4	8	6	3	2	7	9	8	5	8	10	9	10	9	10	10	11	12	10	10	11	10	11	12	9	6	5	6	5	5	5	6	5	6	7	6	5	6	7
A0A0B4J1U7-21-121;A0A0B4J1U7		IGHV6-1	0.634269	0.60822	NA	NA	-0.12626	0.0916521	NA	NA	0	1	1	0	1	1	2	0	0	1	4	4	4	5	5	3	3	2	4	1	3	4	2	2	3	1	0	1	1	1	1	1	1	0	0	1	0	0	1
P04217-22-495;P04217	Alpha-1B-glycoprotein	A1BG	1.20086	0.603557	NA	NA	-0.371462	0.274905	NA	NA	1	1	2	1	0	7	9	8	6	8	16	17	16	17	16	15	19	20	16	17	16	17	16	22	14	3	0	0	2	3	0	6	4	4	5	7	7	4	4
P05546	Heparin cofactor 2	SERPIND1	1.11583	0.602294	-0.368399	0.673145	0.271455	0.297124	NA	NA	1	1	2	3	2	1	2	2	1	1	17	19	16	16	16	11	13	9	10	13	11	16	11	12	14	0	1	0	2	0	1	3	3	1	5	1	2	2	3
Q8TBC4-2;Q8TBC4	NEDD8-activating enzyme E1 catalytic subunit	UBA3	-1.28344	0.60149	0.298867	0.985524	NA	NA	0.473871	0.265791	12	13	14	14	12	8	14	15	12	14	0	0	0	0	0	1	4	5	3	4	5	9	13	3	8	3	3	1	1	3	3	2	2	1	1	1	1	2	1
Q5SQ64;Q5SQ64-2	Lymphocyte antigen 6 complex locus protein G6f	LY6G6F	-0.658318	0.601327	-0.0789433	0.188365	-1.42716	1.11936	-0.124454	0.339232	8	8	7	7	10	8	7	7	8	9	1	3	1	2	1	5	5	5	5	6	5	7	9	4	6	5	7	5	5	7	4	6	6	7	5	7	5	7	7
P20073-2;P20073	Annexin A7	ANXA7	-0.621392	0.595383	-0.010286	0.026405	-1.29425	0.788001	0.0565307	0.215771	22	21	21	21	19	19	19	22	20	21	1	2	1	1	1	6	9	8	10	11	9	20	17	6	17	18	16	17	16	15	16	15	17	17	17	16	16	18	17
O75636-24-299;O75636;O75636-2	Ficolin-3	FCN3	0.359972	0.594217	NA	NA	-0.110168	0.528659	NA	NA	0	0	0	0	0	0	0	0	0	0	10	11	10	10	11	9	6	6	6	10	9	9	5	9	7	0	0	0	0	0	0	0	0	0	0	0	0	0	0
P23142-4	Fibulin-1	FBLN1	0.912705	0.593882	NA	NA	NA	NA	NA	NA	0	1	0	0	0	0	1	0	0	1	1	4	3	2	1	2	3	3	1	2	2	3	1	3	1	0	0	0	0	0	0	0	0	0	0	0	0	0	0
P09972	Fructose-bisphosphate aldolase C	ALDOC	-0.863894	0.592983	0.0201571	0.0630518	NA	NA	NA	NA	13	12	13	13	11	12	12	8	12	10	0	0	0	0	0	1	1	2	3	3	3	7	4	2	4	5	2	2	7	2	4	0	3	4	2	1	2	1	2
O00408-4;O00408-3;O00408;O00408-5;O00408-2;O00408-6	cGMP-dependent 3,5-cyclic phosphodiesterase	PDE2A	0.316269	0.589435	-0.401471	0.901595	NA	NA	NA	NA	3	3	4	4	2	3	2	3	4	3	0	0	0	0	0	1	1	1	1	1	1	1	2	1	1	0	0	0	0	1	0	0	1	0	0	1	1	1	0
P07738	Bisphosphoglycerate mutase	BPGM	-0.633765	0.58395	-0.162915	0.502389	NA	NA	NA	NA	3	3	3	4	5	7	7	4	5	7	1	0	0	1	0	4	1	1	6	2	6	3	2	9	3	1	2	2	1	2	2	0	1	1	1	1	1	0	2
Q99952-2;Q99952	Tyrosine-protein phosphatase non-receptor type 18	PTPN18	-0.635699	0.580552	0.247344	0.498473	NA	NA	0.026665	0.287421	4	3	3	3	4	6	3	2	5	3	0	0	0	0	0	1	3	3	3	1	3	3	3	2	4	2	3	2	4	4	2	2	2	3	4	4	4	3	2
Q08378-2;Q08378;Q08378-4	Golgin subfamily A member 3	GOLGA3	0.602477	0.57884	-0.272905	0.414802	NA	NA	-0.171353	0.121929	8	12	10	10	8	7	9	8	8	8	1	1	0	0	0	1	1	1	1	1	1	3	8	2	4	3	1	4	3	3	3	3	2	4	2	1	3	1	2
P01011-26-423	Alpha-1-antichymotrypsin;Alpha-1-antichymotrypsin His-Pro-less	SERPINA3	0.785523	0.576038	-3.65573	1.87012	0.267504	0.304263	-1.95291	1.4168	3	4	2	4	3	11	12	12	6	9	21	20	19	21	21	21	22	20	22	21	22	22	16	21	21	2	1	2	4	3	3	4	4	2	8	3	3	4	6
Q14964	Ras-related protein Rab-39A	RAB39A	3.43715	0.561426	NA	NA	NA	NA	NA	NA	0	0	1	0	1	1	1	0	1	0	0	0	0	0	0	1	1	2	1	1	1	2	2	2	2	1	1	1	0	1	1	0	1	1	1	1	0	1	1
Q08209-2;Q08209;Q08209-3;Q08209-5;Q08209-4	Serine/threonine-protein phosphatase 2B catalytic subunit alpha isoform	PPP3CA	-0.875285	0.560692	-0.0627099	0.208438	NA	NA	0.127737	0.217085	10	14	14	14	13	11	11	13	13	13	0	1	0	0	0	2	7	7	5	7	3	13	11	3	11	8	8	9	10	9	7	9	9	8	7	7	9	6	9
CON__P01966			-1.29496	0.560574	NA	NA	NA	NA	NA	NA	1	1	1	1	1	1	1	0	1	1	0	1	0	0	1	1	1	1	2	1	1	1	1	2	1	1	1	1	1	1	1	1	1	1	1	1	1	0	1
P01019-34-485;P01019	Angiotensinogen;Angiotensin-1;Angiotensin-2;Angiotensin-3;Angiotensin-4;Angiotensin 1-9;Angiotensin 1-7;Angiotensin 1-5;Angiotensin 1-4	AGT	0.623682	0.55283	NA	NA	-0.172416	0.269062	NA	NA	1	1	6	0	0	1	4	9	3	4	12	15	16	15	15	11	15	11	13	12	13	14	13	11	14	1	1	2	2	2	0	2	2	5	1	3	1	2	1
O75223;O75223-3;O75223-2;O75223-4	Gamma-glutamylcyclotransferase	GGCT	-0.996397	0.550366	0.00481659	0.345788	-0.285817	0.228563	0.333192	1.30692	6	6	7	6	6	6	6	5	5	6	1	0	0	0	1	5	4	4	4	6	4	6	7	4	4	5	3	4	5	4	3	5	2	3	4	6	6	4	4
P02652-24-99	Apolipoprotein A-II;Proapolipoprotein A-II;Truncated apolipoprotein A-II	APOA2	1.13753	0.549983	NA	NA	1.07961	0.903811	NA	NA	1	1	0	1	1	1	0	2	1	1	1	1	2	1	1	2	2	2	2	2	2	2	2	2	2	0	1	0	0	0	0	0	0	1	0	0	0	0	0
Q96CN7	Isochorismatase domain-containing protein 1	ISOC1	-0.401976	0.548464	0.245045	0.0878953	0.0112665	0.00857158	0.120013	0.336355	15	10	15	15	15	12	14	14	11	15	1	0	0	1	1	4	7	6	3	6	6	14	11	3	11	7	7	6	6	6	7	6	6	8	7	7	6	7	7
Q9NQP4	Prefoldin subunit 4	PFDN4	0.120547	0.543685	-0.257785	0.119699	NA	NA	NA	NA	3	3	4	4	4	3	3	3	4	3	0	0	0	0	0	1	3	3	3	2	3	4	4	2	4	3	3	3	3	3	3	3	3	3	2	3	3	3	3
Q969T9;Q969T9-2	WW domain-binding protein 2	WBP2	-0.322191	0.540266	-0.0684785	0.275111	NA	NA	-0.00240157	0.108945	8	7	7	8	10	10	7	8	7	8	0	0	0	0	0	3	6	5	5	5	4	7	6	6	6	7	5	7	7	8	7	7	6	6	7	7	7	7	7
P29508;P29508-2	Serpin B3	SERPINB3	2.09544	0.532819	NA	NA	0.0387604	0.373821	NA	NA	0	0	19	0	0	3	0	0	0	0	0	0	0	0	0	6	3	1	2	5	2	10	3	3	1	0	0	0	0	0	1	1	0	0	0	1	0	0	0
P62942	Peptidyl-prolyl cis-trans isomerase FKBP1A	FKBP1A	-0.508989	0.531998	-0.0855336	0.369725	-0.578795	1.06744	0.110399	0.929578	7	8	8	8	9	10	7	8	7	8	0	0	0	1	0	4	4	5	2	4	2	7	5	6	7	5	6	5	6	5	5	6	6	5	5	5	6	5	6
CON__P02666			2.23573	0.523676	NA	NA	-1.58638	0.327421	0.607221	0.473995	1	2	1	0	1	2	1	1	2	0	3	1	0	0	1	7	2	5	4	7	6	4	7	4	3	3	3	5	4	7	3	3	5	3	3	5	4	4	3
P05155-23-500;P05155;P05155-3;P05155-2	Plasma protease C1 inhibitor	SERPING1	0.234562	0.521054	-2.95886	1.66901	0.343204	0.0435644	NA	NA	5	2	4	3	3	6	11	12	10	8	16	18	19	19	17	19	20	18	19	16	18	18	17	23	19	0	1	0	0	0	1	2	6	3	3	2	2	1	2
P21926-2-228;P21926	CD9 antigen	CD9	-0.825544	0.52089	0.210882	0.0273332	-0.477767	0.807936	0.285825	1.1422	8	6	7	8	8	9	7	8	7	7	0	1	0	1	0	6	8	4	8	7	8	9	10	5	9	5	6	6	7	8	7	7	6	5	6	6	6	6	7
Q9UGM5-16-382;Q9UGM5;Q9UGM5-2	Fetuin-B	FETUB	0.673279	0.51856	NA	NA	NA	NA	NA	NA	0	0	0	0	0	0	0	0	0	0	7	7	6	8	5	5	4	6	4	1	5	1	5	2	1	0	0	0	0	0	0	0	0	0	0	0	0	1	0
P08697-40-491	Alpha-2-antiplasmin	SERPINF2	-0.421372	0.516569	NA	NA	-0.139729	0.00389315	NA	NA	0	0	0	0	0	0	0	0	0	0	1	1	1	1	1	1	1	1	1	1	1	1	1	1	1	0	0	0	0	0	0	0	0	0	0	0	0	0	0
P48163;P48163-2	NADP-dependent malic enzyme	ME1	-0.502436	0.510629	0.897521	0.173374	NA	NA	-0.0415287	0.110297	9	9	11	13	14	9	8	7	13	13	1	1	0	1	1	4	4	2	4	2	4	6	6	5	10	3	7	1	6	3	3	5	6	2	6	3	4	4	6
P20042	Eukaryotic translation initiation factor 2 subunit 2	EIF2S2	-2.68866	0.510331	0.056625	0.023206	NA	NA	-0.0239	0.25991	13	12	13	13	13	12	10	11	13	12	0	0	0	0	0	1	2	1	2	2	1	10	9	1	8	8	7	7	8	7	7	9	7	6	8	8	8	7	9
O43306-2;O43306	Adenylate cyclase type 6	ADCY6	-0.753182	0.510236	-0.278738	1.77975	NA	NA	0.132209	0.0825521	20	15	20	17	20	16	17	19	22	17	1	1	1	1	1	1	5	1	3	2	1	14	12	1	10	4	6	5	3	7	7	8	5	7	5	8	6	6	5
P0DOX7			0.376021	0.490096	-2.06593	2.18819	-0.376429	0.274482	-0.611962	2.75716	7	7	5	5	7	7	7	7	8	6	11	11	10	11	11	9	9	12	10	8	9	9	8	12	8	6	5	5	6	8	4	7	4	7	7	6	6	7	7
P14618-2	Pyruvate kinase PKM	PKM	-0.193936	0.489946	-0.109404	0.195777	NA	NA	-0.103402	0.0365409	4	4	4	4	4	4	4	4	4	4	0	0	0	0	0	2	2	3	2	2	2	3	3	2	3	3	2	3	3	3	3	3	3	3	2	3	2	3	3
Q13867	Bleomycin hydrolase	BLMH	-0.12953	0.489508	0.212939	0.472266	-0.645375	1.45361	0.153697	0.332245	22	19	21	19	23	19	18	18	21	20	2	1	2	0	1	10	15	7	10	13	15	20	18	10	18	7	6	6	8	8	6	7	8	9	8	10	10	6	8
P10643-23-843;P10643	Complement component C7	C7	0.240859	0.485756	NA	NA	-1.1886	1.12083	NA	NA	0	0	0	0	0	0	0	0	1	1	29	26	26	27	26	21	27	11	26	15	31	29	14	17	21	0	1	1	1	0	1	1	1	1	1	0	1	1	1
CON__P02768-1;P02768-25-609;P02768;P02768-2;P02768-3	Serum albumin	ALB	0.372978	0.484776	-2.14958	1.9688	-0.33277	0.508306	-0.853835	1.90284	58	56	54	58	58	62	63	61	59	59	98	97	92	100	101	89	96	96	90	85	97	89	82	101	84	53	52	51	53	57	53	60	54	56	56	57	53	59	54
P27105;P27105-2	Erythrocyte band 7 integral membrane protein	STOM	-0.386779	0.483137	-0.144885	0.405519	-1.11337	1.32035	0.0266931	0.695659	17	16	17	15	21	19	16	16	15	15	1	3	1	3	1	14	15	19	13	12	12	16	19	12	16	19	17	19	17	20	17	18	17	17	18	18	17	16	21
CON__Q7Z794;Q7Z794	Keratin, type II cytoskeletal 1b	KRT77	-0.923773	0.48118	NA	NA	-0.692585	0.468399	NA	NA	6	3	2	1	0	6	1	1	5	0	0	2	1	1	2	11	6	1	4	12	6	11	10	6	2	1	0	0	0	1	0	0	0	0	0	1	0	1	1
CON__P20930;P20930	Filaggrin	FLG	1.27803	0.478707	NA	NA	0.578487	0.18782	NA	NA	4	0	44	0	2	2	1	0	1	0	0	0	1	1	0	4	1	2	2	7	2	3	5	5	3	0	0	0	0	0	0	0	0	0	0	0	0	0	0
P20851-18-252;P20851-2;P20851	C4b-binding protein beta chain	C4BPB	0.414232	0.473434	NA	NA	0.220484	0.207264	NA	NA	0	0	0	0	0	0	1	0	0	0	7	9	8	8	8	3	4	2	4	3	3	4	1	2	4	0	0	0	0	0	0	0	1	0	0	0	0	0	0
O15270;Q9NUV7	Serine palmitoyltransferase 2	SPTLC2	0.657996	0.471674	-0.363476	0.794198	0.861859	1.97342	-0.556085	1.639	2	2	3	3	4	3	2	2	3	1	0	0	1	0	0	2	1	1	1	1	1	1	1	1	1	1	1	2	2	1	1	1	1	1	1	2	2	1	1
CON__P02662			1.98589	0.46932	1.29874	0.356725	-0.941606	0.0613957	1.47939	0.450662	6	2	4	2	3	6	4	1	5	3	4	3	3	3	3	15	8	7	11	15	12	10	10	8	8	3	1	8	3	11	7	4	11	2	7	12	10	6	4
O14523;O14523-2	C2 domain-containing protein 2-like	C2CD2L	1.68109	0.466546	-0.00171049	0.550368	NA	NA	-0.119596	0.421907	11	11	10	14	8	9	8	8	9	9	1	0	1	1	0	1	1	2	1	1	1	4	4	1	5	2	3	3	5	3	3	3	3	3	3	2	3	3	2
P01701-20-117;P01701	Ig lambda chain V-I region NEW		0.100217	0.466187	NA	NA	NA	NA	NA	NA	0	0	0	0	1	0	1	0	0	0	5	4	5	5	4	3	3	4	3	2	5	3	3	3	3	0	0	0	0	0	1	0	0	0	0	0	0	0	0
P25311-21-298;P25311	Zinc-alpha-2-glycoprotein	AZGP1	1.01931	0.46611	NA	NA	0.235147	0.0543237	NA	NA	1	1	6	0	0	6	5	4	7	7	16	15	16	16	14	17	18	17	17	18	17	16	17	18	17	0	0	1	0	2	1	1	1	2	3	3	0	1	3
P07947	Tyrosine-protein kinase Yes	YES1	-0.330442	0.464006	0.265108	0.810778	NA	NA	0.156399	0.0906129	11	10	9	9	12	9	10	12	8	10	0	0	0	0	0	1	5	3	2	2	3	8	9	1	9	6	5	4	5	4	5	2	6	5	4	3	6	5	5
A0A0C4DH34-20-117;A0A0C4DH34		IGHV4-28	0.105654	0.463186	NA	NA	NA	NA	NA	NA	0	0	0	0	0	0	0	0	0	0	2	2	2	2	2	2	3	2	2	2	3	2	2	2	1	0	0	0	0	0	0	0	0	0	0	0	0	0	0
P34896-2;P34896;P34896-3;P34896-4	Serine hydroxymethyltransferase, cytosolic	SHMT1	-2.30372	0.460095	0.598087	0.0406577	NA	NA	NA	NA	14	10	8	12	10	11	9	9	13	11	0	1	0	0	0	1	3	1	4	2	6	7	1	2	11	3	1	1	6	7	6	2	2	1	4	6	4	1	3
Q6PI48	Aspartate--tRNA ligase, mitochondrial	DARS2	1.52193	0.458609	0.300101	0.747823	NA	NA	NA	NA	10	8	8	10	9	4	7	9	9	7	0	0	0	0	0	1	2	1	1	1	2	7	6	1	4	2	1	2	0	2	2	2	1	3	1	1	1	2	2
P02788-20-710;P02788;P02788-2;P02788-171-201;P02788-20-67	Lactotransferrin;Lactoferricin-H;Kaliocin-1;Lactoferroxin-A;Lactoferroxin-B;Lactoferroxin-C	LTF	1.50262	0.45674	NA	NA	0.691882	0.182223	NA	NA	3	6	14	3	3	0	7	1	6	2	0	1	1	1	0	4	32	5	6	6	4	10	6	4	7	3	0	0	2	11	1	1	0	1	1	13	1	2	3
CON__P02754			3.08589	0.451155	-1.49801	0.0870442	-0.986236	0.57135	NA	NA	8	3	5	2	4	8	4	8	9	3	5	1	0	0	1	17	8	8	11	14	11	10	10	10	11	0	0	6	1	9	2	0	6	0	4	7	1	3	0
CON__P02663			1.81848	0.448555	NA	NA	-1.10533	0.255466	NA	NA	3	2	4	2	2	5	2	0	3	1	3	1	0	1	2	18	8	7	9	13	10	7	7	8	8	2	2	4	3	16	4	1	10	3	8	11	5	4	1
P30046;P30046-2;A6NHG4	D-dopachrome decarboxylase;D-dopachrome decarboxylase-like protein	DDT;DDTL	-0.15778	0.447892	-0.0190759	0.602003	-0.196722	0.309612	0.152723	0.237204	6	5	6	6	7	6	5	6	6	5	0	0	0	0	0	4	5	4	4	4	5	6	6	5	7	5	5	5	5	5	5	4	5	5	5	5	5	4	5
Q969X1	Protein lifeguard 3	TMBIM1	-0.223163	0.444846	0.206372	0.415963	NA	NA	-0.247687	0.200988	2	3	2	2	2	2	3	3	2	2	0	0	0	0	0	2	2	2	2	2	2	2	2	2	2	2	2	2	2	2	2	2	2	2	2	2	2	2	2
O95782-2;O95782	AP-2 complex subunit alpha-1	AP2A1	-2.61425	0.443496	0.215492	0.221561	NA	NA	-0.179583	0.0788159	35	28	33	33	34	31	28	32	33	32	0	1	1	0	0	2	15	6	3	4	6	24	22	3	17	23	23	24	23	21	24	18	19	20	24	22	24	21	18
CON__P02668			1.54982	0.441722	0.893902	0.0441275	-1.28736	0.316907	NA	NA	4	1	4	2	3	4	2	1	3	2	6	0	0	0	0	12	4	6	6	7	7	8	8	5	6	1	0	4	0	8	4	1	6	0	3	7	4	2	0
Q15843	NEDD8	NEDD8	-0.408078	0.437049	0.278809	0.264817	NA	NA	0.0115626	0.0548403	3	3	3	3	3	3	2	3	3	4	0	0	0	0	0	2	2	2	2	2	2	2	2	2	2	2	2	1	1	1	2	2	2	2	1	1	1	1	1
CON__P00711			3.7462	0.434868	NA	NA	-0.925451	0.424841	NA	NA	2	0	3	1	0	0	0	1	0	0	0	1	0	0	1	13	1	1	8	2	1	2	1	2	1	0	1	1	0	8	0	0	3	0	2	4	0	0	0
Q96KN2-27-507;Q96KN2	Beta-Ala-His dipeptidase	CNDP1	0.466816	0.433968	NA	NA	NA	NA	NA	NA	0	1	0	1	0	0	0	0	0	0	12	9	8	11	11	3	2	1	7	1	6	4	2	5	1	0	0	0	1	0	1	1	0	0	0	0	1	0	0
P14854	Cytochrome c oxidase subunit 6B1	COX6B1	-1.16641	0.426676	0.189295	0.146795	NA	NA	0.135544	0.0768323	7	6	6	7	8	6	7	7	7	6	1	0	2	0	0	1	3	1	1	2	2	6	5	3	4	3	3	3	3	3	3	3	3	3	3	3	3	3	3
P0CG47;P0CG48;P62987;P62979	Polyubiquitin-B;Ubiquitin;Polyubiquitin-C;Ubiquitin;Ubiquitin-60S ribosomal protein L40;Ubiquitin;60S ribosomal protein L40;Ubiquitin-40S ribosomal protein S27a;Ubiquitin;40S ribosomal protein S27a	UBB;UBC;UBA52;RPS27A	0.191518	0.421693	0.18687	0.68149	0.117375	0.403746	-0.0602867	1.00162	7	6	8	7	7	8	5	7	8	6	2	1	1	2	1	5	6	7	6	7	5	7	3	7	6	5	5	5	5	5	5	5	5	5	4	4	5	5	5
A0A0J9YVY3-20-117;A0A0J9YVY3			1.03703	0.418611	NA	NA	NA	NA	NA	NA	0	0	0	0	0	0	0	0	0	0	3	1	3	2	1	2	1	3	2	1	3	1	3	2	1	0	0	0	0	0	0	0	0	0	0	0	0	0	0
P0DP09-23-117;A0A0B4J2D9-23-117;P0DP09;A0A0B4J2D9		IGKV1D-13	-0.126672	0.413381	NA	NA	NA	NA	NA	NA	0	0	0	0	0	0	0	0	0	1	3	1	2	2	3	2	2	1	1	2	2	2	1	2	2	0	0	0	0	0	0	0	0	0	0	0	0	0	0
P42858	Huntingtin	HTT	0.322597	0.411591	0.340781	1.50653	NA	NA	-0.185497	0.0779733	34	41	41	36	44	27	32	41	36	39	2	2	1	1	2	2	1	1	2	2	2	11	17	1	10	16	15	17	14	13	15	11	12	14	15	13	12	14	14
Q14624-29-661	Inter-alpha-trypsin inhibitor heavy chain H4;70 kDa inter-alpha-trypsin inhibitor heavy chain H4;35 kDa inter-alpha-trypsin inhibitor heavy chain H4	ITIH4	0.994586	0.408438	NA	NA	-0.359636	0.491281	NA	NA	1	1	1	0	1	1	1	1	1	1	1	1	1	1	1	1	1	1	1	1	1	1	1	1	1	0	1	1	0	1	0	1	1	1	1	1	0	1	0
P35542-19-130;P35542	Serum amyloid A-4 protein	SAA4	-0.32307	0.405531	NA	NA	0.329022	0.305125	NA	NA	1	1	1	1	1	1	1	0	1	1	4	4	5	5	3	3	4	4	4	4	6	3	4	4	4	2	1	1	1	0	0	0	0	0	0	0	0	0	0
P28072	Proteasome subunit beta type-6	PSMB6	-0.246809	0.402346	-0.155674	0.41202	-0.562364	3.10948	-0.163532	0.19507	5	5	5	5	6	4	5	4	5	4	0	0	0	0	0	1	4	4	2	4	3	4	5	4	4	3	3	3	3	3	3	3	3	3	3	3	3	3	3
Q13617;Q13617-2	Cullin-2	CUL2	-1.78952	0.401418	-0.0309672	0.12671	NA	NA	-0.138178	0.202349	16	16	18	16	19	15	17	18	16	17	0	0	0	0	0	1	2	1	2	2	2	13	12	2	9	5	3	5	4	3	5	5	5	7	2	5	5	5	4
Q8WWI5;Q8WWI5-3;Q8WWI5-2	Choline transporter-like protein 1	SLC44A1	-0.533882	0.400233	0.107265	0.360132	NA	NA	0.07913	0.559386	13	13	14	13	12	11	15	14	14	14	0	0	0	0	0	3	5	2	4	5	6	13	12	2	14	6	5	7	7	6	7	7	7	7	7	7	7	7	7
CON__P08779;P08779	Keratin, type I cytoskeletal 16	KRT16	-1.95169	0.394441	NA	NA	1.17846	0.368668	NA	NA	10	1	24	3	3	11	1	3	4	4	3	0	1	1	0	4	3	20	3	19	12	16	31	3	13	0	1	0	1	0	0	1	1	2	0	9	0	1	0
Q8N715	Coiled-coil domain-containing protein 185	CCDC185	-0.495289	0.393748	NA	NA	NA	NA	-0.465047	0.561524	1	1	0	1	1	1	2	2	1	1	0	0	0	0	0	2	2	2	1	2	1	2	1	1	1	1	1	2	2	1	1	2	1	1	2	2	2	2	2
P59666-39-94;P59665-39-94;P59666-66-94;P59665-66-94;P59666-65-94;P59665-65-94;P59666;P59665	Neutrophil defensin 3;HP 3-56;Neutrophil defensin 2;Neutrophil defensin 1;HP 1-56;Neutrophil defensin 2	DEFA3;DEFA1	-0.143995	0.393463	0.0840057	0.74437	-1.23846	1.10682	-0.351519	0.512326	1	2	2	3	2	1	3	1	2	2	1	1	1	1	1	2	2	2	2	2	1	2	1	2	2	2	1	1	2	3	2	2	1	1	2	2	1	2	2
Q9BT09	Protein canopy homolog 3	CNPY3	-0.387451	0.392164	0.326127	0.196539	NA	NA	0.162297	0.528152	9	11	11	9	11	10	10	10	8	8	0	0	0	0	0	2	3	2	3	2	3	6	6	1	6	7	4	5	5	4	3	5	5	4	3	4	5	5	4
CON__P13646-1			0.644387	0.390855	NA	NA	NA	NA	NA	NA	4	0	30	1	5	4	1	0	3	1	0	0	0	3	1	2	6	2	1	4	2	4	20	2	1	3	0	2	1	0	2	1	1	0	0	0	0	0	3
Q14574-2;Q14574	Desmocollin-3	DSC3	0.668573	0.388844	NA	NA	NA	NA	NA	NA	0	0	2	0	0	0	0	0	0	0	0	0	0	0	0	2	1	1	1	3	1	3	3	2	2	0	0	0	0	0	0	0	0	0	0	0	0	0	0
Q3V6T2-5;Q3V6T2-4;Q3V6T2-2;Q3V6T2-3;Q3V6T2	Girdin	CCDC88A	0.077405	0.387699	0.237761	0.528537	NA	NA	NA	NA	5	4	5	5	5	3	6	3	5	4	0	0	0	0	0	1	1	1	1	2	1	3	2	1	1	0	0	0	0	0	0	0	0	0	0	0	0	0	0
O14672;O14672-2	Disintegrin and metalloproteinase domain-containing protein 10	ADAM10	-0.721032	0.384151	0.0111951	0.421557	-0.373127	0.704686	-0.0787346	0.312983	25	24	24	23	22	21	24	24	23	23	1	2	2	0	2	15	16	13	14	13	15	21	19	6	20	17	17	17	17	16	17	16	18	16	17	17	17	17	16
P04433-21-115;A0A0A0MRZ8-21-115;P04433;A0A0A0MRZ8	Ig kappa chain V-III region VG	IGKV3D-11	0.520234	0.376914	NA	NA	-0.627608	0.711524	NA	NA	0	2	0	0	0	0	2	1	1	1	3	3	3	3	3	2	2	2	2	2	3	3	2	1	2	0	0	0	0	0	0	1	1	1	1	0	1	1	1
P02748-22-559;P02748;P02748-22-265;P02748-266-559;CON__Q3MHN2	Complement component C9;Complement component C9a;Complement component C9b	C9	0.475422	0.376795	0.0333458	0.694818	1.22315	0.666623	-0.887282	2.51749	5	5	3	5	3	3	6	5	5	5	21	21	20	21	20	18	19	15	21	15	21	22	20	17	17	1	1	2	2	1	1	1	3	1	2	0	2	1	1
P36957;P36957-2	Dihydrolipoyllysine-residue succinyltransferase component of 2-oxoglutarate dehydrogenase complex, mitochondrial	DLST	0.2112	0.37481	0.0814374	0.388758	-0.720545	0.857078	0.0530338	0.224111	11	12	11	11	10	10	13	11	11	11	0	1	1	0	0	2	5	3	4	4	5	11	8	4	10	6	4	6	6	7	6	7	5	5	6	6	6	7	6
P69905;P02008	Hemoglobin subunit alpha	HBA1	0.677181	0.372569	0.051409	0.32908	0.181173	0.330074	-0.399451	0.538503	15	12	12	13	14	13	13	11	14	14	9	10	9	10	10	18	12	12	14	14	16	13	11	18	14	10	12	10	12	12	12	11	12	12	12	12	12	12	12
Q9P2D8-2;Q9P2D8;Q9P2D8-3	Protein unc-79 homolog	UNC79	-0.168497	0.372259	NA	NA	NA	NA	NA	NA	1	1	1	1	0	1	1	1	1	1	0	0	0	0	0	1	1	1	1	1	1	1	1	1	1	0	0	0	0	0	0	0	0	0	0	0	0	0	0
CON__P02538;P02538	Keratin, type II cytoskeletal 6A	KRT6A	0.191894	0.371922	0.617946	0.401782	0.652819	0.377729	NA	NA	5	3	24	2	4	18	2	4	3	1	2	2	1	1	0	9	14	21	2	17	6	17	33	9	16	2	0	1	1	1	2	2	3	1	1	6	1	2	2
P63313;CON__P21752	Thymosin beta-10	TMSB10	-0.0759526	0.371703	0.516068	1.82408	-0.328969	1.28282	0.169844	0.0960276	1	1	1	1	1	3	2	1	1	1	0	0	0	0	0	2	3	4	2	2	2	2	3	4	3	1	2	1	2	3	1	1	2	2	2	1	2	1	1
A0A0A0MS15-20-119;A0A0A0MS15		IGHV3-49	0.647072	0.36905	NA	NA	-0.135015	0.638623	NA	NA	0	0	0	0	0	2	1	1	0	1	4	5	5	5	5	2	4	3	4	2	4	4	3	3	5	0	0	0	0	1	0	0	1	1	1	1	1	0	1
P23284	Peptidyl-prolyl cis-trans isomerase B	PPIB	0.428713	0.364794	-0.407384	0.719116	0.062216	0.106654	0.0624488	0.272794	12	14	14	14	15	18	13	13	13	13	2	1	1	3	1	14	18	20	14	14	16	16	16	15	15	15	15	16	16	16	16	17	15	15	16	16	15	16	16
Q9UP83-3;Q9UP83;Q9UP83-2	Conserved oligomeric Golgi complex subunit 5	COG5	0.66086	0.36458	0.176893	0.368351	NA	NA	NA	NA	4	4	3	4	2	3	5	1	5	3	1	0	1	0	1	1	2	2	2	1	2	2	2	2	2	0	1	0	0	0	0	0	0	0	0	0	0	0	1
P13598	Intercellular adhesion molecule 2	ICAM2	0.0963221	0.358961	-0.156045	0.0257187	-0.424365	0.347389	-0.122672	0.359524	5	6	5	6	4	6	5	5	6	5	3	3	4	3	2	4	2	3	3	4	4	3	4	3	3	4	4	4	4	4	4	4	4	4	4	4	4	4	4
Q5JPH6;Q5JPH6-2	Probable glutamate--tRNA ligase, mitochondrial	EARS2	0.858698	0.356033	NA	NA	NA	NA	NA	NA	0	0	0	0	0	0	0	0	0	0	1	1	1	1	1	1	1	2	1	1	1	1	1	2	1	0	0	0	0	0	0	0	0	0	0	0	0	0	0
Q71DI3;Q16695;P84243;P68431;Q6NXT2	Histone H3.2;Histone H3.1t;Histone H3.3;Histone H3.1	HIST2H3A;HIST3H3;H3F3A;HIST1H3A	1.21258	0.355183	0.690723	0.513526	0.0739693	0.0979074	NA	NA	1	1	1	1	1	2	1	1	1	1	0	0	0	0	0	1	2	1	1	2	1	3	1	2	1	0	0	0	0	1	0	0	0	0	0	1	0	1	0
Q9Y316-2;Q9Y316;Q9Y316-3	Protein MEMO1	MEMO1	-0.170122	0.35016	0.369334	0.314593	0.0394128	0.360712	0.165257	0.12243	9	6	9	8	6	7	7	8	7	8	0	0	0	0	0	2	5	2	2	4	5	7	7	3	6	5	4	4	4	3	4	5	3	3	4	3	3	3	4
P0DP04-20-118;P0DP04			2.06763	0.3472	NA	NA	NA	NA	NA	NA	0	0	0	0	0	0	0	0	0	0	1	1	1	1	1	1	1	1	1	1	1	1	1	2	1	0	0	0	0	0	0	0	0	0	0	0	0	0	0
Q709C8-3;Q709C8;Q709C8-4;Q709C8-2	Vacuolar protein sorting-associated protein 13C	VPS13C	0.370385	0.340064	0.253186	0.0148738	NA	NA	0.752223	1.66075	49	57	56	57	59	35	53	58	56	56	0	3	1	1	3	1	4	2	5	1	3	21	29	3	14	17	14	16	18	18	17	17	15	15	16	14	17	10	14
P0DOY2-1-106;P0DOY2;P0DOY3-1-106;P0DOY3;P0CF74-1-106;P0CF74			0.323813	0.338763	-1.45558	0.479286	0.152319	0.432635	NA	NA	1	2	2	1	1	1	3	1	2	2	3	3	4	2	2	3	3	5	2	4	3	3	2	5	3	2	1	0	1	2	2	2	2	2	2	1	2	2	2
Q9UDT6-2;Q9UDT6	CAP-Gly domain-containing linker protein 2	CLIP2	-0.540586	0.337739	0.0566224	0.00664511	NA	NA	0.0187684	0.0159705	33	29	28	30	34	37	29	32	33	30	1	1	1	1	1	3	4	4	5	6	3	20	21	2	17	22	21	18	21	15	15	22	17	19	19	15	12	20	22
Q08554-2;Q08554	Desmocollin-1	DSC1	-0.596485	0.32823	-0.133226	0.0247672	0.622271	0.223262	0.0158443	0.0485863	1	2	5	1	1	1	2	1	2	1	0	0	0	0	0	6	4	3	3	8	5	6	6	4	1	1	1	1	1	1	1	1	1	1	1	1	1	1	1
P31944	Caspase-14;Caspase-14 subunit p17, mature form;Caspase-14 subunit p10, mature form;Caspase-14 subunit p20, intermediate form;Caspase-14 subunit p8, intermediate form	CASP14	1.60201	0.328032	NA	NA	-0.252166	0.425273	NA	NA	3	0	14	0	0	4	1	1	3	0	2	2	1	1	1	13	6	4	5	13	5	12	10	6	3	0	1	0	1	0	0	0	0	0	1	0	0	0	0
P80108-24-840;P80108;P80108-2	Phosphatidylinositol-glycan-specific phospholipase D	GPLD1	0.382325	0.327176	NA	NA	NA	NA	NA	NA	0	0	0	0	0	0	0	0	0	0	19	15	19	17	17	10	6	4	10	5	16	10	6	11	9	0	0	0	1	0	0	0	0	0	0	0	0	0	0
P10586-2;P10586	Receptor-type tyrosine-protein phosphatase F	PTPRF	-0.0398051	0.325612	0.213032	0.4477	NA	NA	NA	NA	1	1	1	1	1	1	1	1	1	2	0	0	0	0	0	2	4	2	4	5	3	4	1	1	3	1	0	1	1	0	0	1	0	0	1	1	0	1	1
P01714-21-112;P01714	Ig lambda chain V-III region SH		1.16447	0.322825	NA	NA	-0.127188	0.438453	NA	NA	1	1	1	1	0	1	2	2	1	2	5	4	6	4	5	3	2	2	3	2	3	3	3	2	3	0	1	0	0	0	0	0	0	1	0	0	0	0	0
P00915	Carbonic anhydrase 1	CA1	0.885083	0.321548	-0.239928	0.41842	-0.0507416	0.132832	-0.467614	0.235994	14	13	10	14	13	12	12	11	14	14	2	1	1	2	3	12	11	9	13	12	13	11	8	15	11	8	11	8	8	12	11	10	11	4	9	12	12	8	10
Q8NF91;Q8NF91-4;Q8NF91-7;Q8NF91-8;Q8NF91-2;Q8NF91-10;Q8NF91-5;Q8NF91-6;Q8NF91-11;Q8NF91-12;Q8NF91-9;Q8NF91-3	Nesprin-1	SYNE1	1.4746	0.321141	-1.69476	0.811925	0.0264424	0.0852768	-1.2004	1.00777	4	3	3	3	4	4	3	3	5	3	1	0	1	0	0	2	3	1	1	2	3	3	6	3	4	3	1	2	2	1	2	2	1	1	2	2	1	1	1
Q9BWT3-2;Q9BWT3	Poly(A) polymerase gamma	PAPOLG	1.01779	0.318185	NA	NA	NA	NA	NA	NA	0	0	0	0	0	0	0	0	0	0	1	1	1	1	1	1	1	1	1	1	1	1	1	1	1	0	0	0	0	0	0	0	0	0	0	0	0	0	0
Q13177;O75914-2;O75914;O75914-4;O75914-3;Q13153;Q13153-2	Serine/threonine-protein kinase PAK 2;PAK-2p27;PAK-2p34	PAK2	-0.350967	0.314746	0.238827	0.633552	1.85557	0.961967	-0.157567	0.376268	24	27	25	26	27	20	25	25	26	27	1	1	1	1	1	1	11	9	5	5	4	18	18	6	13	14	15	14	15	16	16	16	17	14	17	13	14	12	15
P01861-1-327;P01861	Ig gamma-4 chain C region	IGHG4	0.846697	0.313401	NA	NA	-0.0589197	0.00536537	NA	NA	2	1	0	1	0	4	2	1	0	1	9	8	8	8	8	7	8	6	6	7	7	7	5	8	7	0	1	1	0	1	2	2	0	0	1	1	1	1	2
P02655-23-101;P02655	Apolipoprotein C-II;Proapolipoprotein C-II	APOC2	0.0185534	0.311002	-1.40677	0.983633	0.142799	0.109672	NA	NA	2	1	1	1	2	3	2	2	2	3	4	4	4	4	4	5	6	4	6	5	6	6	5	8	5	0	1	2	2	1	1	1	0	2	3	1	2	0	1
A0A087WW87-20-121;P01614-20-121;A0A087WW87;P01614	Ig kappa chain V-II region Cum	IGKV2-40	0.824408	0.310486	NA	NA	-0.145942	0.262386	NA	NA	0	2	0	0	0	1	1	1	1	1	6	6	6	6	7	4	5	5	5	3	5	5	4	5	4	1	0	0	1	1	1	1	1	1	1	1	1	1	1
P12273-29-146;P12273	Prolactin-inducible protein	PIP	0.295908	0.310356	NA	NA	0.946009	0.791062	NA	NA	2	1	5	2	0	1	1	0	2	2	2	1	2	2	1	5	6	2	6	5	5	5	4	5	3	0	0	1	0	0	0	0	0	0	0	2	0	0	0
Q9Y4D8-4;Q9Y4D8;Q9Y4D8-2;Q9Y4D8-3	Probable E3 ubiquitin-protein ligase HECTD4	HECTD4	1.10535	0.308628	0.336304	0.348693	NA	NA	NA	NA	7	7	8	5	6	4	5	7	5	4	0	0	0	0	0	1	1	1	1	2	1	1	3	1	2	1	1	1	2	1	1	2	1	0	1	2	0	1	2
P81605-63-109	Dermcidin;Survival-promoting peptide;DCD-1	DCD	-0.514999	0.305408	NA	NA	NA	NA	NA	NA	0	0	0	0	0	0	0	0	0	0	0	0	0	0	0	2	1	2	1	1	1	1	1	1	1	0	0	0	0	0	0	0	0	0	0	0	0	0	0
Q13630	GDP-L-fucose synthase	TSTA3	-0.414304	0.303302	0.276664	0.486319	-0.249527	0.723134	0.172408	0.808865	7	6	6	7	6	3	8	7	7	6	0	0	0	0	0	1	3	1	3	3	4	5	4	5	5	4	3	2	3	3	3	3	3	2	3	4	3	3	3
CON__Q5D862;Q5D862	Filaggrin-2	FLG2	-0.0586394	0.293562	NA	NA	-0.238856	0.0551379	NA	NA	3	0	25	1	1	3	0	2	2	1	0	0	0	0	0	11	9	9	1	16	5	10	7	8	3	0	0	0	1	0	0	0	0	0	0	0	0	1	0
P04003-49-597;P04003;CON__Q28065	C4b-binding protein alpha chain	C4BPA	-0.157239	0.293468	-1.53	1.49235	-0.00945789	0.488523	0.590039	0.2101	4	2	1	4	3	3	5	4	4	3	28	29	29	30	30	22	24	16	18	20	29	25	14	18	24	2	1	1	2	1	1	4	1	2	4	1	1	2	3
P07359	Platelet glycoprotein Ib alpha chain;Glycocalicin	GP1BA	0.13316	0.293425	0.0221545	0.0289094	-0.269254	0.748623	-0.0512074	0.278101	18	18	20	19	18	21	19	18	18	19	9	9	7	12	10	15	18	17	16	16	16	20	22	16	18	17	17	18	18	20	17	18	17	18	18	17	17	18	18
P00738-19-406;P00738;P00738-2;P00738-162-406;P00738-19-160	Haptoglobin;Haptoglobin alpha chain;Haptoglobin beta chain	HP	1.23649	0.292878	-0.981237	1.1401	-0.543993	0.71309	-1.2662	1.1094	3	11	11	10	4	5	20	18	12	14	26	25	26	28	28	28	29	33	32	31	31	29	30	35	28	16	10	7	15	11	12	16	16	14	16	7	11	16	18
P02730;P02730-2	Band 3 anion transport protein	SLC4A1	0.20942	0.291667	0.129972	0.583701	-0.452077	0.957891	0.014302	0.0702068	19	17	11	20	17	15	18	11	16	19	0	0	0	0	0	24	12	7	21	22	24	15	1	23	23	6	8	3	12	11	10	5	7	4	11	12	11	5	10
P00739-1-348;P00739;P00739-2;P00739-1-18	Haptoglobin-related protein	HPR	0.0883011	0.28402	NA	NA	-0.558316	0.106231	NA	NA	2	2	2	2	2	2	2	0	2	1	8	9	11	9	9	5	5	6	5	5	4	4	6	5	6	1	0	1	2	2	0	1	1	1	2	0	1	0	1
P02787-20-698;P02787	Serotransferrin	TF	0.364943	0.275551	-2.24132	1.9458	-0.493008	0.507695	-0.940801	2.20568	26	28	26	29	22	38	44	44	35	42	57	54	58	59	58	66	69	76	70	63	73	66	64	80	65	30	16	25	27	30	27	32	35	31	32	34	30	35	31
P27918-28-469;P27918	Properdin	CFP	-0.32165	0.271839	NA	NA	-0.501236	0.9305	NA	NA	0	0	0	0	0	0	0	0	0	0	7	10	9	10	10	5	7	5	7	5	8	7	2	5	7	0	0	0	0	0	0	0	0	0	0	0	0	0	0
A0A0B4J1V0-20-119;A0A0B4J1V0		IGHV3-15	0.28618	0.270827	-1.23005	1.67505	-0.49675	0.666927	-1.60992	1.05316	2	2	2	2	1	2	2	2	2	2	4	5	4	5	5	7	7	5	8	5	8	7	4	7	6	1	2	1	2	1	2	2	2	1	1	1	2	2	2
P68032	Actin, alpha cardiac muscle 1	ACTC1	-0.256561	0.26686	0.646348	0.131421	-0.765893	1.13689	0.544853	0.347454	9	7	8	7	8	9	8	8	5	6	1	2	1	3	2	5	10	7	5	5	7	8	5	10	2	3	3	3	3	4	2	2	3	3	4	5	3	5	4
A0A0C4DH25-21-116;A0A0C4DH25		IGKV3D-20	0.527804	0.266467	NA	NA	0.30762	0.146953	NA	NA	1	1	0	1	1	1	1	1	1	1	2	2	2	2	2	2	2	2	2	2	2	2	2	2	2	1	0	1	1	1	1	1	1	1	1	1	1	1	1
P06396-2	Gelsolin	GSN	-0.00651072	0.259329	0.0375409	0.332281	-0.759783	1.03304	-0.328705	0.474605	2	2	2	2	2	2	2	2	2	2	0	0	1	0	0	1	1	1	1	1	1	1	1	1	1	1	1	1	1	1	1	1	1	1	1	1	1	1	1
P02746-28-253;P02746	Complement C1q subcomponent subunit B	C1QB	-0.361098	0.256431	NA	NA	-0.342912	0.00218082	NA	NA	1	0	0	1	1	1	1	0	1	1	5	7	7	5	7	8	7	5	6	6	8	8	6	7	7	0	0	0	0	0	0	0	0	0	0	0	0	0	0
P48556	26S proteasome non-ATPase regulatory subunit 8	PSMD8	0.0671731	0.254322	0.0843886	0.0672017	NA	NA	0.189433	1.23914	9	10	6	10	6	8	8	8	8	10	1	0	1	1	2	4	3	2	2	4	3	6	8	3	7	9	6	8	8	8	8	7	7	5	7	7	6	7	7
A0A0C4DH72-23-117;A0A0C4DH72		IGKV1-6	0.705431	0.251319	NA	NA	0.0734065	0.276755	NA	NA	0	0	0	0	0	1	1	1	0	1	2	2	2	2	2	2	2	2	2	2	2	2	2	2	2	0	0	0	0	0	0	1	1	1	1	0	0	0	1
Q13618;Q13618-2;Q13618-3	Cullin-3	CUL3	2.73331	0.247576	-0.0517335	0.409651	NA	NA	-0.0379186	0.0330292	15	14	16	14	15	15	15	14	15	13	1	0	2	0	0	1	2	2	3	2	1	9	8	1	7	6	6	7	7	5	8	5	5	6	6	6	5	5	6
A0A0C4DH35-20-117;A0A0C4DH35		IGHV3-35	0.485672	0.241141	NA	NA	-0.474803	0.715528	NA	NA	0	0	0	0	0	0	0	0	0	0	1	1	1	1	1	1	1	1	1	1	1	1	1	1	1	0	0	0	0	0	0	0	0	0	0	0	0	0	0
Q02413;Q02413-2	Desmoglein-1	DSG1	-1.02292	0.240912	1.77659	0.432588	0.397465	0.332479	0.75105	0.552191	4	5	20	2	3	7	3	2	5	3	3	1	0	1	0	16	6	6	3	20	11	15	14	14	7	2	1	2	2	2	2	2	0	1	2	1	1	1	1
Q9NZB2;Q9NZB2-6;Q9NZB2-4;Q9NZB2-5;Q9NZB2-2;Q5T035;Q9NX05	Constitutive coactivator of PPAR-gamma-like protein 1	FAM120A	0.0464719	0.240747	0.10857	0.116449	NA	NA	-0.0509805	0.261151	20	18	20	16	19	13	21	18	19	18	1	2	1	1	1	1	1	1	1	1	1	5	7	1	2	8	6	7	7	6	7	6	8	5	6	6	7	7	8
Q96AX1	Vacuolar protein sorting-associated protein 33A	VPS33A	0.331592	0.238387	0.0795572	1.67201	NA	NA	-0.0131335	0.220592	8	7	5	8	6	4	6	5	9	7	0	0	0	0	0	1	3	1	2	1	2	6	7	1	7	4	1	4	5	5	3	3	2	2	4	5	4	4	4
O14791;O14791-2;O14791-28-398;O14791-3	Apolipoprotein L1	APOL1	0.138845	0.236608	NA	NA	0.253376	0.0281222	NA	NA	2	0	1	1	2	1	4	1	1	0	12	11	14	15	14	6	6	8	9	5	7	5	7	10	7	2	1	2	0	1	1	0	0	0	0	0	0	0	0
P15169-21-458;P15169;CON__Q2KJ83	Carboxypeptidase N catalytic chain	CPN1	0.38688	0.230929	NA	NA	-0.0260497	0.336938	NA	NA	0	1	0	0	1	1	0	0	0	0	11	9	10	11	12	5	9	7	6	4	8	8	4	8	9	0	0	0	0	0	0	0	0	0	0	0	0	0	0
P49589;P49589-3;P49589-2	Cysteine--tRNA ligase, cytoplasmic	CARS	-1.12963	0.230269	-0.0525506	0.398132	NA	NA	0.112562	0.694208	21	16	20	19	21	18	17	21	21	22	0	0	0	0	0	1	3	1	3	2	5	18	18	3	14	7	6	8	8	6	8	7	6	7	9	9	9	4	8
P06702-1-114;P06702	Protein S100-A9	S100A9	-0.165727	0.228261	0.155334	0.439817	0.121979	0.0557176	-0.269445	0.279239	7	6	8	6	6	7	5	5	7	5	4	3	3	1	0	3	7	3	3	3	3	6	3	3	4	6	3	4	4	6	5	6	4	3	5	6	4	6	6
Q13439-3;Q13439-4;Q13439;Q13439-5	Golgin subfamily A member 4	GOLGA4	0.239773	0.225409	NA	NA	NA	NA	NA	NA	2	2	2	3	4	0	1	2	2	3	1	1	0	1	1	1	3	2	1	2	3	4	3	3	2	0	0	0	0	0	0	0	0	0	0	0	0	0	0
P07355-2-339;P07355;P07355-2;A6NMY6-2-339;A6NMY6	Annexin A2;Putative annexin A2-like protein	ANXA2;ANXA2P2	-0.84164	0.224525	0.154155	0.433685	-0.607159	0.024668	NA	NA	2	9	16	4	6	2	7	12	3	9	2	1	1	1	2	8	8	4	8	11	6	11	15	8	7	2	0	6	0	6	2	3	1	6	0	6	3	2	1
Q9Y4E1-3;Q9Y4E1-6;Q9Y4E1-2;Q9Y4E1-1;Q9Y4E1;Q9Y4E1-5;Q641Q2-2;Q641Q2;Q5SRD0	WASH complex subunit FAM21C;WASH complex subunit FAM21A	FAM21C;FAM21A	0.536744	0.222947	0.359407	0.314532	NA	NA	NA	NA	5	6	6	8	7	6	7	7	7	7	0	0	1	0	0	1	1	1	1	1	1	2	1	1	3	2	1	2	2	0	1	1	2	1	2	1	1	2	3
P01040	Cystatin-A;Cystatin-A, N-terminally processed	CSTA	-0.937111	0.222586	NA	NA	0.355726	0.242466	NA	NA	2	0	7	0	0	4	1	1	1	1	1	1	0	0	2	5	3	2	3	6	4	6	6	3	2	0	1	0	0	0	0	1	0	1	1	0	0	0	0
P30419;P30419-2;O60551	Glycylpeptide N-tetradecanoyltransferase 1	NMT1	-0.0707109	0.219943	0.0781519	0.417475	NA	NA	-0.121057	0.0443844	8	10	9	7	7	7	9	7	8	8	0	0	0	0	0	1	4	3	3	1	1	7	6	1	5	5	5	4	5	4	4	2	6	5	3	6	5	5	5
CON__P00761;Q8NHM4-16-247;Q8NHM4			1.24924	0.214978	0.120884	0.883413	-0.250136	0.63296	-0.194955	0.0499874	7	8	7	6	7	6	8	6	6	7	5	5	5	5	6	6	10	9	8	9	11	6	8	8	6	5	3	5	5	6	5	4	4	4	4	5	4	6	5
Q9P126-2;Q9P126	C-type lectin domain family 1 member B	CLEC1B	-0.720552	0.210029	0.127498	0.719435	-2.39474	0.708187	0.11867	0.564856	10	9	10	9	10	8	8	7	8	9	0	0	0	0	0	5	5	3	4	4	5	8	9	3	6	7	6	7	6	7	5	7	7	7	7	7	7	7	7
P02747-29-245;P02747	Complement C1q subcomponent subunit C	C1QC	0.208768	0.204114	NA	NA	0.0529538	0.00548557	NA	NA	0	0	0	0	0	0	0	0	0	0	5	5	5	5	5	4	5	4	5	5	5	5	5	5	5	0	0	0	0	0	0	0	0	0	0	0	0	0	0
P08185-23-405;P08185	Corticosteroid-binding globulin	SERPINA6	0.568327	0.203426	NA	NA	-0.620219	0.875716	NA	NA	1	0	0	0	0	1	1	3	0	1	11	12	12	13	12	9	8	10	7	9	7	10	8	7	9	0	0	1	0	0	0	1	0	1	2	1	0	1	0
P01624-21-115;P01624	Ig kappa chain V-III region POM		0.301262	0.188721	-1.47124	2.39571	-0.769029	0.821293	-0.785269	1.26522	1	1	2	2	1	2	2	2	2	2	3	3	3	3	3	4	4	2	4	3	4	4	3	4	3	1	1	1	1	1	1	2	2	1	1	2	1	3	2
P05109-1-93;P05109	Protein S100-A8;Protein S100-A8, N-terminally processed	S100A8	-0.0207431	0.188221	0.195272	0.418844	-0.0430621	0.532877	-0.315534	0.552034	3	4	7	4	3	4	4	3	4	3	2	3	1	1	1	3	3	1	2	2	3	4	3	3	4	4	2	3	3	6	2	3	2	2	3	4	3	3	3
P0DOX4			0.667993	0.187692	NA	NA	-0.813922	0.531092	NA	NA	0	0	0	0	0	0	0	0	0	0	2	2	2	2	2	2	1	1	2	1	2	2	2	1	2	1	0	0	0	0	0	1	0	1	0	0	0	0	0
P05543-21-415;P05543;CON__Q9TT36	Thyroxine-binding globulin	SERPINA7	-0.0472115	0.181669	NA	NA	-0.277658	0.0228625	NA	NA	1	0	0	1	1	0	1	0	0	1	13	13	13	13	13	12	12	11	8	10	13	12	8	10	12	0	0	0	0	1	0	0	0	0	0	0	0	0	0
P01703-20-118;P01703;A0A075B6I6-20-118;A0A075B6I6	Ig lambda chain V-I region NEWM		0.761855	0.180829	NA	NA	-0.328116	0.505014	NA	NA	0	0	0	1	0	0	0	0	0	0	3	4	4	4	4	2	1	2	2	1	2	1	2	2	2	0	0	0	0	0	0	0	0	1	1	1	0	0	1
A0A0B4J1V2-20-119;A0A0B4J1V2		IGHV2-26	-0.0478669	0.177399	NA	NA	NA	NA	NA	NA	0	0	0	0	0	0	0	0	0	0	3	3	4	3	3	1	3	2	2	1	2	3	1	2	2	0	0	0	0	0	0	0	0	0	0	0	0	0	0
CON__P13645;P13645-1-584;P13645;CON__A2AB72;CON__O76014;O76014	Keratin, type I cytoskeletal 10	KRT10	-0.350245	0.173716	-0.727025	0.33147	0.38768	0.80216	0.0590046	0.426876	34	17	39	32	26	36	18	35	31	25	23	22	23	25	21	47	44	44	33	53	42	52	45	49	40	20	9	22	21	10	15	23	21	9	22	25	10	24	17
Q9Y4I1-3;Q9Y4I1;Q9Y4I1-2;Q9ULV0-2	Unconventional myosin-Va	MYO5A	0.562292	0.169923	-0.0674206	0.173344	NA	NA	0.178936	0.48169	43	35	41	24	49	32	36	44	24	45	2	2	3	2	2	1	7	1	4	1	3	14	20	2	15	14	13	14	5	10	14	11	14	14	6	15	11	11	16
P81605-20-110;P81605;P81605-2;P81605-20-49	Dermcidin;Survival-promoting peptide;DCD-1	DCD	0.220195	0.169795	-0.783891	0.102253	0.554736	0.0116348	0.660216	0.304098	4	1	3	3	3	4	3	3	3	3	2	2	2	2	1	8	8	8	7	8	7	8	8	8	8	4	4	6	5	5	3	3	2	3	2	6	5	4	5
P02745-23-245;P02745	Complement C1q subcomponent subunit A	C1QA	-0.283737	0.168495	0.235424	0.0872641	NA	NA	NA	NA	1	1	1	1	2	1	1	1	1	1	5	3	4	5	4	4	4	2	3	3	4	4	2	4	4	0	0	0	0	0	0	0	0	0	0	0	0	0	0
Q96AC6	Kinesin-like protein KIFC2	KIFC2	0.688573	0.167433	NA	NA	0.110657	0.352287	NA	NA	0	0	0	0	0	0	0	1	0	1	2	2	2	2	2	1	1	1	2	1	1	1	1	2	1	0	0	0	0	0	0	0	0	0	0	0	0	0	0
P03952;P03952-391-638;P20718	Plasma kallikrein;Plasma kallikrein heavy chain;Plasma kallikrein light chain	KLKB1	0.256192	0.164705	NA	NA	0.0480821	0.101633	NA	NA	0	2	0	1	0	1	1	1	0	0	26	28	27	25	25	20	19	15	24	20	26	26	16	17	20	0	0	0	0	0	0	0	1	1	0	0	0	0	1
P35527;CON__P35527	Keratin, type I cytoskeletal 9	KRT9	-1.25224	0.164333	-0.537135	0.00600235	0.412362	0.433772	-0.820333	0.278269	28	10	25	17	16	32	6	24	37	13	20	18	20	22	17	46	40	36	21	56	48	57	54	35	36	9	8	12	22	10	12	19	14	6	17	24	6	23	18
P04264	Keratin, type II cytoskeletal 1	KRT1	-1.0414	0.16355	-0.880042	0.363504	-0.0945947	0.495784	-0.761186	0.766471	37	20	44	26	25	44	17	38	48	24	22	21	25	25	17	59	52	52	41	72	58	68	66	59	54	19	5	21	29	8	13	29	25	11	22	28	10	29	21
A0A075B6H9-21-119;A0A075B6H9		IGLV4-69	-0.170683	0.162712	NA	NA	-0.264722	0.625464	NA	NA	0	0	1	0	0	0	0	0	0	0	3	3	3	3	3	3	3	3	2	2	4	3	1	3	2	0	0	0	0	0	0	0	0	0	0	0	0	0	0
P22059;Q969R2-5;Q969R2-4	Oxysterol-binding protein 1	OSBP	-0.913849	0.161275	-0.0459185	0.259124	NA	NA	-0.0699757	0.0512151	13	9	15	12	15	10	17	13	13	14	0	0	0	0	0	1	3	3	2	3	3	12	8	1	5	8	7	7	10	9	5	9	7	9	9	4	9	12	8
P06312-21-121;P06312	Ig kappa chain V-IV region	IGKV4-1	-0.0821687	0.161117	NA	NA	-0.414835	0.38121	NA	NA	1	4	0	1	1	2	3	2	1	2	5	5	4	5	4	6	6	4	6	6	6	6	4	6	5	1	0	1	0	0	0	0	0	1	0	1	0	1	1
P02652-24-100;P02652-19-100;P02652	Apolipoprotein A-II;Proapolipoprotein A-II;Truncated apolipoprotein A-II	APOA2	-0.37258	0.155567	-0.11297	1.10492	0.101496	0.364776	-0.00162795	0.246457	4	3	3	3	4	4	4	4	3	4	6	5	7	7	7	11	10	11	10	10	11	10	10	11	10	4	4	4	4	4	4	5	4	4	4	4	4	4	3
Q14790-3;Q14790-2;Q14790;Q14790-4;Q14790-9;Q14790-6;Q14790-5;Q14790-8;Q14790-7	Caspase-8;Caspase-8 subunit p18;Caspase-8 subunit p10	CASP8	1.45213	0.155235	NA	NA	NA	NA	NA	NA	3	3	0	2	2	2	3	1	2	3	1	0	1	0	1	1	1	1	1	1	1	3	1	1	1	0	0	0	0	0	0	0	0	0	0	0	0	0	0
Q7Z460-2;Q7Z460-4;Q7Z460-5;Q7Z460-3;Q7Z460	CLIP-associating protein 1	CLASP1	-0.361035	0.152934	-0.354229	0.259312	NA	NA	1.07309	0.781511	21	21	21	24	16	16	16	21	25	24	0	0	0	0	0	2	1	1	1	2	1	4	5	1	6	5	3	5	3	3	4	3	4	3	4	4	2	4	4
P06681-21-752;P06681;P06681-3;P06681-244-752;P06681-2;P06681-21-243	Complement C2;Complement C2b fragment;Complement C2a fragment	C2	0.752264	0.149483	NA	NA	0.268362	0.204024	0.0863436	0.106805	1	0	0	0	0	1	3	0	1	1	20	25	26	24	25	21	15	10	21	13	22	23	9	16	18	1	1	2	1	2	1	2	2	1	1	2	1	2	2
P43251-42-543;P43251-4;P43251;P43251-3;P43251-2	Biotinidase	BTD	0.566017	0.14877	NA	NA	NA	NA	NA	NA	0	1	0	0	0	0	1	0	1	0	6	8	8	8	7	5	6	2	5	4	6	7	2	6	5	0	0	0	0	0	0	0	0	0	0	0	0	0	0
P63208;P63208-2	S-phase kinase-associated protein 1	SKP1	-0.503829	0.148198	0.138259	0.415296	NA	NA	-0.151176	0.0286558	8	10	9	9	10	10	9	6	10	8	0	0	0	0	0	2	4	1	2	3	3	6	6	1	6	3	5	4	5	4	4	4	5	3	3	5	4	3	4
CON__Q29443;CON__Q0IIK2			-1.49816	0.147838	NA	NA	NA	NA	NA	NA	0	0	0	0	0	0	0	0	0	0	1	1	1	0	1	2	1	1	1	1	1	1	1	1	1	0	0	0	0	0	0	0	0	0	0	0	0	0	0
P01023-24-1474;P01023	Alpha-2-macroglobulin	A2M	-0.0504271	0.14592	-0.534146	0.118563	-0.488413	0.764129	-0.123473	0.0686615	24	39	19	13	4	23	36	18	7	8	78	82	79	84	78	78	87	80	80	76	88	86	77	86	79	27	8	10	28	20	16	17	7	9	25	19	22	13	16
Q86Y82	Syntaxin-12	STX12	-0.427017	0.144539	-0.0243263	0.0665656	NA	NA	0.182956	1.26188	9	9	8	9	9	8	10	8	8	9	2	1	1	1	2	1	5	2	1	1	2	7	7	1	5	5	5	5	5	5	4	5	4	5	5	5	5	5	5
P0DP02-20-117;P0DP02			0.899664	0.141315	NA	NA	-0.3462	0.551463	NA	NA	0	0	0	1	0	1	2	2	1	1	4	3	4	4	4	5	5	5	3	5	5	4	5	5	5	1	0	0	0	1	0	1	1	1	1	1	1	1	1
Q5W0V3;Q5W0V3-2	Protein FAM160B1	FAM160B1	-0.521229	0.140752	-0.0435012	0.082701	NA	NA	0.0335162	0.319127	20	19	19	20	18	14	18	18	20	19	0	0	1	0	0	1	2	3	1	1	1	10	13	1	6	8	6	6	4	7	4	6	7	6	6	4	7	7	6
P0DOX2			0.137033	0.134995	-1.31213	1.26171	-0.553654	0.610953	-0.730861	0.814174	1	4	2	1	1	1	3	1	1	2	11	8	11	8	9	9	6	8	8	6	9	6	8	6	6	1	1	1	1	2	1	2	1	1	1	2	1	1	2
P04180-25-440;P04180	Phosphatidylcholine-sterol acyltransferase	LCAT	0.027827	0.129822	NA	NA	NA	NA	NA	NA	1	0	0	1	2	0	0	0	1	0	7	7	7	8	8	2	2	2	2	2	2	5	2	2	4	0	0	0	0	0	0	0	0	0	0	0	0	0	0
Q9BT78;Q9BT78-2	COP9 signalosome complex subunit 4	COPS4	-0.396502	0.124556	0.0593375	0.792602	NA	NA	0.482486	1.3714	17	17	17	19	18	17	15	16	18	17	1	0	0	0	0	2	9	6	4	6	9	13	15	4	10	11	10	14	12	9	10	12	10	10	12	11	11	10	9
P01619-21-116;P01619	Ig kappa chain V-III region B6		0.29384	0.122544	-1.61322	2.33245	-0.111603	0.0955588	-0.681141	1.23252	3	2	2	2	1	4	3	2	4	3	4	4	5	4	5	5	5	5	7	4	6	5	4	7	4	3	3	3	3	3	3	3	4	3	3	5	3	3	3
P01859-1-326;P01859	Ig gamma-2 chain C region	IGHG2	0.263022	0.119891	-2.14414	2.04174	-0.45916	0.656429	NA	NA	5	7	5	6	5	5	8	5	8	5	11	12	9	10	11	10	11	11	10	8	12	12	10	10	10	4	3	0	4	6	5	5	4	4	6	6	4	5	4
A0A0C4DH73-23-117;P01611-23-117;A0A0C4DH73;P01611	Ig kappa chain V-I region Wes	IGKV1-12	0.58495	0.119649	NA	NA	-0.753532	1.39915	NA	NA	1	0	0	0	0	0	0	1	1	0	1	1	1	1	1	1	1	1	1	1	1	1	1	1	1	0	0	0	0	0	0	0	0	0	0	0	0	0	0
A0A0C4DH31-20-117;A0A0C4DH31		IGHV1-18	0.167404	0.119643	NA	NA	NA	NA	NA	NA	0	0	0	0	0	0	0	0	0	0	2	2	2	2	2	2	2	2	2	1	1	2	2	2	1	0	0	0	0	0	0	0	0	0	0	0	0	0	0
P15924;P15924-3;P15924-2	Desmoplakin	DSP	-1.36319	0.117163	2.86603	0.449309	-0.610155	0.126079	NA	NA	15	3	80	2	2	6	2	5	4	1	3	5	1	4	1	23	9	17	4	62	29	43	76	28	20	2	2	2	2	0	4	1	3	2	2	1	1	4	2
Q99471;Q99471-3;Q99471-2	Prefoldin subunit 5	PFDN5	0.318587	0.114623	0.0376146	0.0736052	NA	NA	-0.0406325	0.0235284	4	6	4	4	7	6	5	6	6	5	0	0	0	0	0	2	3	1	2	1	3	4	5	3	5	3	3	4	3	4	3	3	4	3	3	3	4	3	4
CON__P35908v2;P35908;CON__P35908	Keratin, type II cytoskeletal 2 epidermal	KRT2	-0.135143	0.114526	-0.268285	0.290366	0.377626	0.714522	0.570593	0.210619	35	14	38	21	20	36	8	23	40	18	21	18	20	21	20	44	42	47	35	53	44	54	50	52	42	16	2	15	14	1	7	23	19	3	17	15	5	24	10
P02647-25-266;P02647-25-267	Apolipoprotein A-I;Proapolipoprotein A-I;Truncated apolipoprotein A-I	APOA1	0.151385	0.114519	-0.345744	1.81131	0.072421	0.0150674	-0.0941232	0.107006	19	20	17	17	22	26	22	16	17	19	29	31	29	31	32	40	42	45	39	39	41	41	38	46	39	21	21	19	26	21	21	17	18	16	21	21	19	20	20
Q5VY43	Platelet endothelial aggregation receptor 1	PEAR1	-0.177347	0.113513	-0.0108585	0.142857	NA	NA	-0.0128851	0.235033	17	19	17	17	17	14	17	18	20	21	1	1	1	1	0	2	9	6	8	8	6	13	14	3	15	13	12	10	12	10	13	12	11	9	10	11	12	14	14
P19652-19-201;P19652	Alpha-1-acid glycoprotein 2	ORM2	0.287818	0.112788	-2.6123	2.63879	-0.414407	0.537335	NA	NA	3	2	3	3	1	4	5	4	4	5	8	8	8	8	7	7	7	6	6	7	8	7	6	5	6	1	0	1	1	2	0	2	2	2	1	2	2	1	1
P05090-21-189;P05090	Apolipoprotein D	APOD	0.241461	0.10967	-0.073102	0.927082	-0.0497614	0.228961	0.0263202	0.0643569	3	3	1	2	1	2	3	2	3	1	7	8	7	8	7	10	12	9	11	8	13	9	8	14	8	3	2	2	4	3	3	4	3	0	4	3	2	3	4
P01709-20-118;P01709	Ig lambda chain V-II region MGC		0.162199	0.106102	NA	NA	-0.373657	0.380101	NA	NA	0	0	0	0	0	0	0	0	0	0	2	2	2	2	2	1	2	1	1	1	2	1	1	2	1	0	0	0	0	0	0	0	0	0	0	0	0	0	0
P43652-22-599;P43652	Afamin	AFM	0.0492418	0.105359	NA	NA	0.214278	0.113762	NA	NA	1	1	2	0	0	0	2	5	0	3	27	28	24	28	28	21	23	27	22	26	27	26	21	27	25	0	1	0	1	0	0	1	2	0	1	1	0	0	0
Q96BY6-3;Q96BY6;Q96BY6-2;Q9BZ29-3;Q9BZ29-5;Q9BZ29;Q9BZ29-4;Q9BZ29-6	Dedicator of cytokinesis protein 10	DOCK10	-2.13733	0.103175	0.38439	1.36366	NA	NA	0.0256394	1.31154	31	32	35	40	32	25	33	37	43	31	0	0	1	1	0	1	2	6	2	3	1	11	28	1	11	12	9	20	17	12	14	16	10	12	16	10	13	10	11
Q9GZN8;Q9GZN8-2	UPF0687 protein C20orf27	C20orf27	0.058435	0.101609	0.0363705	0.908437	NA	NA	0.453358	1.07055	7	7	7	6	8	6	8	7	8	7	0	0	0	0	0	2	4	3	2	2	3	7	6	2	5	4	3	5	3	4	4	3	2	2	1	3	2	4	2
Q8WZ42-5;Q8WZ42-11;Q8WZ42-4;Q8WZ42-7;Q8WZ42-2;Q8WZ42;Q8WZ42-8;Q8WZ42-13;Q8WZ42-12;Q8WZ42-3;Q8WZ42-10;Q8WZ42-9;Q8WZ42-6	Titin	TTN	-0.144918	0.0955224	-0.0882761	0.245989	-0.269638	0.568742	0.719171	1.53818	7	6	7	7	4	5	5	7	6	5	0	1	1	0	2	4	8	5	6	7	9	10	5	6	3	1	1	1	1	1	1	2	1	1	1	1	2	1	1
A0A0C4DH33-20-117;A0A0C4DH33		IGHV1-24	-0.766697	0.0949597	-0.446802	1.19904	NA	NA	NA	NA	1	1	1	1	1	1	1	1	1	1	2	2	2	2	2	2	2	2	1	1	2	2	2	2	1	0	0	0	0	0	0	0	0	0	0	0	0	0	0
Q00526;P06493;P11802-2;P06493-2;P11802;Q00534;Q96Q40-6;P50750;Q96Q40-4;Q96Q40-3;O94921-3;Q96Q40-5;Q96Q40;O94921-2;O94921;P50750-2;Q9NYV4-3;Q14004-2;Q9NYV4-2;Q9NYV4;Q14004	Cyclin-dependent kinase 3	CDK3	0.637291	0.092336	0.339157	0.722014	NA	NA	NA	NA	2	2	2	2	2	2	3	2	1	1	1	1	1	1	2	2	3	2	2	3	2	3	3	2	3	2	1	1	1	2	2	1	1	1	1	1	2	1	2
CON__P02533;P02533;CON__Q61782	Keratin, type I cytoskeletal 14	KRT14	0.179992	0.0911847	NA	NA	0.150707	0.390889	NA	NA	17	2	30	0	4	25	2	7	16	1	9	5	6	6	3	24	22	29	11	34	25	28	35	25	20	4	1	2	5	2	1	7	3	0	4	12	1	7	4
P05089;P05089-2;P05089-3	Arginase-1	ARG1	-1.6745	0.0889301	NA	NA	0.562066	0.542526	NA	NA	2	0	13	0	2	5	1	1	2	0	0	1	1	0	0	5	2	2	4	8	2	8	10	7	5	0	0	0	0	0	0	0	0	0	0	0	0	0	0
P01782-20-118;P01782	Ig heavy chain V-III region DOB		0.132322	0.0878785	NA	NA	-0.693825	0.712284	NA	NA	0	0	0	0	0	0	0	0	0	0	3	4	3	3	3	3	2	2	2	3	2	3	2	3	3	0	0	0	0	0	0	0	0	0	0	0	0	0	0
P01876-1-353;P01876	Ig alpha-1 chain C region	IGHA1	0.156458	0.0875137	-0.444422	2.01774	-0.0902987	0.644832	-0.31515	0.647447	9	9	9	9	6	12	13	12	7	10	18	18	17	15	18	18	16	18	17	16	19	17	15	18	15	9	8	9	9	9	7	6	8	7	9	9	7	10	10
CON__ENSEMBL:ENSBTAP00000031900			0.558696	0.0859798	NA	NA	NA	NA	NA	NA	1	1	2	0	1	1	1	2	1	2	2	2	2	2	1	1	2	2	2	2	3	3	2	2	3	0	0	0	1	1	0	1	1	1	1	1	0	0	0
A0A075B6Q5-21-118;A0A075B6Q5		IGHV3-64	0.39058	0.077875	NA	NA	-0.545164	0.494963	NA	NA	0	0	0	0	0	0	0	0	0	0	1	2	3	3	3	1	1	1	1	1	2	1	1	1	2	0	0	0	0	1	0	1	0	0	0	1	0	0	0
A0A075B6K5-21-115;A0A075B6K5		IGLV3-9	1.30364	0.0774458	NA	NA	-0.597701	0.498834	NA	NA	0	0	0	0	0	1	0	1	0	1	6	6	6	6	6	4	4	3	3	4	5	4	2	4	3	0	0	0	0	0	1	0	0	1	0	0	0	0	0
O75882-84-1429;O75882-2;O75882;O75882-3	Attractin	ATRN	0.0969437	0.0743655	NA	NA	-0.766908	1.3207	NA	NA	0	0	1	0	0	1	0	1	0	1	24	23	25	21	25	14	12	7	11	9	18	15	9	11	13	0	0	0	0	0	1	1	0	0	0	1	0	0	0
O15533;O15533-3;O15533-2;O15533-4	Tapasin	TAPBP	-1.58966	0.0723325	0.117536	1.04086	NA	NA	-0.317681	1.5982	6	6	7	7	8	6	6	7	8	7	0	0	0	0	0	1	4	1	1	2	4	6	7	2	4	5	4	6	5	6	5	5	5	5	5	5	6	5	6
A0A0C4DH36-20-116;A0A0C4DH36		IGHV3-38	0.493284	0.0716101	NA	NA	NA	NA	NA	NA	0	0	0	0	0	0	0	0	0	0	2	1	4	2	2	1	1	2	1	1	2	1	1	2	1	0	0	0	0	0	0	0	0	0	1	0	0	0	0
P98171;P98171-2	Rho GTPase-activating protein 4	ARHGAP4	0.703019	0.0664303	0.111083	0.149695	NA	NA	-0.149163	0.178181	22	19	23	21	22	18	18	22	18	20	1	2	0	0	0	1	5	3	2	3	2	17	10	2	6	10	11	9	11	10	13	9	11	11	8	12	11	9	10
P01599-23-117;P01599	Ig kappa chain V-I region Gal		0.32218	0.0656594	NA	NA	-1.0441	0.968471	NA	NA	1	1	1	1	0	1	1	1	1	1	4	4	5	5	4	3	3	5	3	3	4	3	3	5	3	1	1	0	1	1	0	1	1	1	1	1	1	1	1
P01594-23-117;P01593-23-117;P01594;P01593	Ig kappa chain V-I region AU;Ig kappa chain V-I region AG		0.746526	0.0649293	NA	NA	-0.0476407	0.285978	NA	NA	0	0	0	0	0	0	0	0	0	0	2	2	2	2	2	3	2	1	1	1	2	2	1	2	1	0	0	0	0	0	0	1	0	0	0	0	0	0	0
P02750-36-347;P02750	Leucine-rich alpha-2-glycoprotein	LRG1	0.21123	0.0643733	NA	NA	-0.497744	0.425639	NA	NA	1	2	0	1	1	0	1	3	1	1	11	10	11	11	11	9	9	8	10	9	11	10	9	12	9	1	0	0	0	0	0	0	2	1	1	1	2	1	0
Q04837	Single-stranded DNA-binding protein, mitochondrial	SSBP1	-0.174972	0.0642338	0.0442269	0.0239091	NA	NA	-0.0761728	0.220274	7	7	7	8	8	8	8	8	8	8	0	0	0	0	0	1	3	3	1	4	2	6	5	1	6	6	5	5	6	5	4	6	6	5	5	6	4	6	5
P00736-18-705;P00736;P00736-18-463;P00736-464-705	Complement C1r subcomponent;Complement C1r subcomponent heavy chain;Complement C1r subcomponent light chain	C1R	0.371717	0.0638183	NA	NA	-0.160818	0.0766351	NA	NA	1	1	1	1	2	0	1	1	0	1	24	22	22	23	23	19	18	11	21	11	22	21	17	18	16	1	0	2	1	1	0	0	1	0	1	1	1	1	1
P01011-24-423;P01011;P01011-2;P01011-3	Alpha-1-antichymotrypsin;Alpha-1-antichymotrypsin His-Pro-less	SERPINA3	0.60173	0.0635049	NA	NA	NA	NA	NA	NA	0	0	0	0	0	1	0	1	1	1	1	1	1	1	1	1	1	2	1	1	1	1	1	1	1	0	0	0	1	0	0	1	1	1	1	1	1	0	1
P03951;P03951-2;P03951-388-625	Coagulation factor XI;Coagulation factor XIa heavy chain;Coagulation factor XIa light chain	F11	0.201828	0.0605002	NA	NA	NA	NA	NA	NA	0	0	0	0	0	0	0	0	0	0	15	15	16	15	19	6	5	3	2	5	9	6	1	1	5	0	0	0	0	0	0	1	1	0	0	0	0	0	0
A2NJV5-21-120;A2NJV5		IGKV A18	-0.763553	0.0585241	NA	NA	0.20257	0.351299	NA	NA	0	1	0	1	0	1	1	0	0	1	4	4	3	4	1	3	3	3	3	1	4	3	2	4	1	0	0	0	0	0	0	0	0	0	0	0	0	0	1
P06331-27-123;P06331	Ig heavy chain V-II region ARH-77		1.07513	0.0571211	NA	NA	-0.402768	0.322859	NA	NA	0	0	1	0	0	0	1	0	0	1	5	4	5	4	5	3	4	4	3	3	5	4	4	5	3	0	0	0	0	1	0	1	1	1	2	1	1	0	1
A0A0C4DH38-20-117;A0A0C4DH38		IGHV5-51	0.687553	0.0550175	NA	NA	-0.539768	1.04327	NA	NA	1	0	1	0	2	1	2	1	0	0	5	5	5	5	5	5	6	7	5	4	6	6	5	7	4	0	0	0	0	0	0	0	0	0	1	0	1	2	1
P08670;P41219;P41219-2;Q16352;P07197-2;P07196	Vimentin	VIM	0.713187	0.0549853	-0.0174494	0.236641	NA	NA	NA	NA	22	29	25	28	25	27	27	24	28	23	0	2	1	1	1	1	9	5	6	3	3	22	13	3	10	19	14	17	19	13	9	21	16	16	18	11	5	20	18
P0DP01-20-117;P0DP01			0.268433	0.0532823	NA	NA	NA	NA	NA	NA	0	0	0	0	0	0	0	0	0	0	2	1	2	2	1	2	1	2	2	2	2	2	1	2	1	0	0	0	0	0	0	0	0	0	0	0	0	0	0
P21283;Q8NEY4-2;Q8NEY4	V-type proton ATPase subunit C 1	ATP6V1C1	-1.33365	0.049423	0.154953	0.249111	NA	NA	0.144518	0.180906	12	9	14	13	14	13	11	10	12	12	0	0	0	0	1	1	3	2	2	3	4	8	8	3	7	11	8	10	9	9	9	9	9	9	10	10	10	11	9
A0A0C4DH24-20-114;A0A0C4DH24		IGKV6-21	-0.266919	0.0483836	NA	NA	NA	NA	NA	NA	0	0	0	0	0	0	0	0	0	0	0	0	1	0	1	1	1	1	1	1	1	1	1	1	1	0	0	0	0	0	0	0	0	0	0	0	0	0	0
O95445-1-188;O95445;O95445-2	Apolipoprotein M	APOM	0.397844	0.044928	NA	NA	-0.0958939	0.385619	NA	NA	0	0	0	0	0	0	0	0	0	0	5	6	5	6	5	5	6	3	4	5	5	5	4	5	5	0	0	0	0	0	0	0	0	0	0	0	0	0	0
P03952-20-390	Plasma kallikrein;Plasma kallikrein heavy chain;Plasma kallikrein light chain	KLKB1	0.442215	0.0441202	NA	NA	NA	NA	NA	NA	0	0	0	0	0	0	0	0	0	1	1	1	1	1	1	1	1	1	1	1	1	1	1	1	1	0	0	0	0	0	0	0	0	0	0	0	0	0	0
Q9H0E2;Q9H0E2-2	Toll-interacting protein	TOLLIP	-0.108428	0.0411839	-0.0370789	0.113865	0.766645	0.60628	-0.0476535	0.113281	8	6	8	7	8	10	8	8	9	7	0	0	0	0	0	2	7	4	5	7	5	7	8	5	7	8	8	8	7	6	7	6	6	6	7	7	7	6	7
P23919;P23919-2	Thymidylate kinase	DTYMK	-1.95604	0.0399178	0.0253579	0.0686178	NA	NA	0.0299659	0.397473	14	11	14	15	14	12	12	14	15	15	0	1	0	0	0	1	5	3	2	2	3	12	11	3	10	9	10	9	10	9	9	10	10	9	9	11	9	8	8
Q96N67-4;Q96N67-3;Q96N67-5;Q96N67-2;Q96N67-6;Q96N67;Q96N67-7	Dedicator of cytokinesis protein 7	DOCK7	0.545365	0.0394917	0.0672472	0.0410781	NA	NA	-0.346245	0.619512	13	14	16	14	18	12	14	18	13	17	1	0	0	0	0	1	1	1	2	1	1	4	3	1	4	1	2	2	1	2	2	2	1	2	2	1	1	1	2
P01700-20-117;P01700	Ig lambda chain V-I region HA		0.368189	0.0374929	NA	NA	-0.937622	0.758238	NA	NA	0	0	0	0	0	1	0	1	0	1	4	4	4	4	5	3	3	2	4	2	3	2	2	3	3	0	0	0	0	0	0	1	1	0	0	0	0	0	0
P14927;P14927-2	Cytochrome b-c1 complex subunit 7	UQCRB	-0.861176	0.0366506	-0.172386	0.690134	NA	NA	-0.110521	0.0779158	6	6	5	4	3	6	7	5	7	5	0	0	0	0	0	1	1	1	1	1	2	6	6	2	3	4	4	4	4	4	5	5	4	3	4	3	4	4	4
O00487	26S proteasome non-ATPase regulatory subunit 14	PSMD14	0.160296	0.0329866	0.0423689	0.039197	-0.826226	0.247491	-0.016905	0.0472355	9	6	8	7	8	8	5	8	8	9	2	1	1	1	2	2	5	3	1	3	3	8	6	2	6	5	5	5	6	5	4	5	6	5	6	6	5	3	4
P06310-21-120;P06310;A0A075B6S6-21-120;A0A075B6S6	Ig kappa chain V-II region RPMI 6410	IGKV2D-30	0.123527	0.0321794	NA	NA	-1.43295	0.891546	NA	NA	0	0	0	0	0	0	0	0	0	0	2	2	3	3	3	3	3	3	3	3	3	3	3	3	3	0	0	0	0	0	0	0	0	0	0	0	0	0	0
P02654-29-83	Apolipoprotein C-I;Truncated apolipoprotein C-I	APOC1	-0.295684	0.0310514	NA	NA	NA	NA	NA	NA	0	0	0	0	0	1	0	0	0	0	0	1	0	1	0	3	2	2	3	3	3	3	3	3	3	0	0	0	0	0	0	1	0	0	0	0	0	0	0
CON__P13647;P13647	Keratin, type II cytoskeletal 5	KRT5	-0.36502	0.0302718	NA	NA	0.235433	0.598813	0.839239	0.174231	20	0	33	2	8	29	1	9	22	2	8	6	2	9	4	27	29	27	19	45	30	37	44	35	26	6	6	6	10	3	6	5	2	5	6	9	2	10	8
P02790-24-462;P02790	Hemopexin	HPX	0.0147728	0.0298041	-3.27431	1.76951	-0.219056	0.478078	-1.09247	0.700499	4	5	4	3	2	7	7	10	5	9	25	27	26	27	28	32	28	23	28	28	31	31	26	29	28	3	1	2	3	3	3	4	3	3	4	5	2	2	6
P01008-33-464;P01008	Antithrombin-III	SERPINC1	0.605721	0.0271235	-2.69249	1.83649	0.0380234	0.113855	-1.27541	1.79709	8	5	7	6	6	13	18	15	11	16	23	25	24	26	26	28	28	23	29	25	28	28	23	28	26	5	2	3	4	5	3	5	4	4	6	6	5	11	5
Q08188	Protein-glutamine gamma-glutamyltransferase E;Protein-glutamine gamma-glutamyltransferase E 50 kDa catalytic chain;Protein-glutamine gamma-glutamyltransferase E 27 kDa non-catalytic chain	TGM3	-0.224525	0.0260903	NA	NA	0.914955	0.79406	0.280743	0.803153	0	0	18	1	0	1	0	1	0	0	1	2	1	2	1	5	1	1	1	10	5	7	12	7	1	1	2	1	1	1	1	1	1	0	1	1	1	1	2
P14923	Junction plakoglobin	JUP	-1.62136	0.0250121	-0.194463	0.429737	0.328062	0.53338	NA	NA	10	2	26	3	2	9	1	4	5	1	2	0	1	0	0	12	6	9	2	13	14	18	20	10	7	1	0	1	0	0	0	0	0	0	1	0	0	0	0
A0A0C4DH42-20-116;A0A0C4DH42;P01767	Ig heavy chain V-III region BUT	IGHV3-66	0.295368	0.0239375	NA	NA	0.477443	0.0501425	NA	NA	1	1	0	0	0	1	1	1	1	1	2	1	1	2	1	2	1	1	1	1	2	1	1	1	1	1	0	0	1	1	1	1	1	0	1	1	1	1	1
P46734-2;P46734;P46734-3	Dual specificity mitogen-activated protein kinase kinase 3	MAP2K3	-1.44862	0.0228545	-0.0309297	0.316644	NA	NA	0.312809	1.13313	10	8	11	10	11	9	11	13	11	13	1	0	0	0	1	1	3	1	1	3	2	12	9	2	9	6	7	6	6	7	5	5	6	4	5	6	5	6	4
P01871-1-453;P01871;P01871-2	Ig mu chain C region	IGHM	-0.426816	0.0226702	-0.190844	0.172858	-0.441094	0.506985	-0.0170592	0.106145	7	13	13	8	7	8	16	11	8	7	18	23	19	18	18	22	23	26	23	18	23	23	21	27	19	13	2	9	13	3	6	12	4	8	13	3	11	10	9
P01706-20-119;P01706	Ig lambda chain V-II region BOH		-0.022298	0.0214553	NA	NA	NA	NA	NA	NA	0	0	0	0	0	0	1	0	0	0	3	3	3	3	3	3	2	3	3	1	3	3	2	3	3	0	0	0	1	0	0	0	0	0	0	0	0	0	0
P32119;P32119-2	Peroxiredoxin-2	PRDX2	0.540998	0.018823	0.128516	0.182427	0.564711	0.53191	-0.0566022	0.0383737	10	11	10	10	10	9	11	9	9	9	0	0	1	1	0	12	13	8	11	12	14	12	7	14	12	7	8	5	7	7	8	7	6	6	7	7	7	8	7
Q13228;Q13228-4;Q13228-2;Q13228-3	Selenium-binding protein 1	SELENBP1	1.69954	0.0183204	NA	NA	0.277246	0.232416	NA	NA	2	4	1	3	0	2	2	0	1	2	0	1	0	0	0	10	4	1	7	8	10	3	1	8	6	0	0	0	0	0	0	0	1	0	0	0	0	0	0
Q15276;Q15276-2	Rab GTPase-binding effector protein 1	RABEP1	0.661503	0.0167965	-0.114404	0.278923	NA	NA	NA	NA	14	15	11	16	13	10	16	11	10	13	1	0	0	0	1	4	4	3	2	4	2	6	8	2	3	6	1	4	0	3	3	2	3	2	1	1	2	1	4
P01591-23-159;P01591	Immunoglobulin J chain	IGJ	-0.2904	0.0155583	0.246613	0.186496	-0.37653	0.508995	NA	NA	3	5	5	3	2	1	5	3	2	1	6	8	7	7	8	6	10	6	9	7	10	10	8	6	8	2	0	0	0	0	0	1	0	0	2	1	1	1	1
Q9UIB8;Q9UIB8-3;Q9UIB8-2;Q9UIB8-5;Q9UIB8-4;Q9UIB8-6;Q9UIB8-7	SLAM family member 5	CD84	-0.00743446	0.0137167	0.0325346	0.464191	-0.263034	0.341887	0.0562471	0.109864	11	14	10	12	12	13	12	13	11	12	0	1	0	0	0	2	13	9	6	7	6	15	10	9	12	13	13	13	12	12	12	11	12	12	11	13	13	12	12
P01764-20-117;P01764	Ig heavy chain V-III region 23	IGHV3-23	-0.0721388	0.0129356	NA	NA	NA	NA	NA	NA	0	0	0	0	0	0	0	0	0	0	1	0	1	1	1	2	1	2	1	1	2	1	1	2	1	0	0	0	0	0	0	0	0	0	0	0	0	0	0
P55145-25-182;P55145	Mesencephalic astrocyte-derived neurotrophic factor	MANF	0.16655	0.0128595	0.0931229	1.07626	-0.094479	0.0687028	-0.0455698	0.208518	14	14	13	14	15	16	14	13	14	12	0	0	0	1	0	10	16	16	14	10	16	14	15	15	14	13	13	13	12	18	12	13	12	13	13	13	13	13	14
Q5T749	Keratinocyte proline-rich protein	KPRP	-0.443666	0.0119663	NA	NA	-0.462174	0.373677	NA	NA	4	0	15	0	1	2	0	0	0	1	0	0	0	1	0	8	2	2	3	7	9	5	3	4	3	1	1	2	0	1	1	0	0	1	1	1	0	0	1
P01834-1-107;P01834	Ig kappa chain C region	IGKC	0.483814	0.011073	-1.90062	2.24404	-0.398781	0.106305	NA	NA	1	2	1	1	1	2	2	2	1	2	2	2	2	2	2	3	3	3	3	3	3	3	3	3	3	1	1	0	1	0	0	1	1	1	1	2	0	0	1
A0A0C4DH68-20-120;A0A075B6R9-20-120;A0A0C4DH68;A0A075B6R9		IGKV2-24;IGKV2D-24	0.0879055	0.0103209	NA	NA	-0.2918	0.820778	NA	NA	0	0	0	0	0	0	1	0	0	0	3	3	3	3	3	3	2	2	1	1	4	1	1	2	1	0	0	0	0	0	0	0	0	0	0	0	0	0	0
Q8NG11;Q8NG11-2;Q8NG11-3	Tetraspanin-14	TSPAN14	0.0300778	0.00949696	0.373754	0.733919	NA	NA	0.107507	0.190507	8	6	8	8	7	7	6	6	8	9	0	0	0	0	0	5	6	4	6	4	6	6	6	2	6	3	2	4	3	2	5	3	3	3	2	3	3	2	3
A0A0B4J1V6-20-119;A0A0B4J1V6		IGHV3-73	0.296184	0.00924102	NA	NA	-1.05588	0.977157	NA	NA	0	0	0	0	0	0	0	0	0	0	4	3	4	4	3	2	3	1	3	1	3	2	3	2	2	1	0	0	0	0	0	0	0	0	0	0	0	0	0
A0A0B4J2H0-20-117;A0A0B4J2H0		IGHV1-69-2	0.723913	0.00374099	NA	NA	NA	NA	NA	NA	0	0	0	0	0	0	0	0	0	0	2	2	0	1	1	2	2	3	2	2	2	2	2	3	1	0	0	0	0	0	0	0	0	0	0	0	0	0	0
O00203-3;O00203;Q13367;Q13367-4	AP-3 complex subunit beta-1	AP3B1	-1.48086	0.00215702	0.120392	0.513549	NA	NA	0.193832	0.697922	21	24	20	20	25	20	22	23	25	22	0	0	0	1	0	1	6	4	3	2	2	17	14	3	9	12	12	11	11	11	14	12	12	14	13	10	14	13	11
P30043	Flavin reductase (NADPH)	BLVRB	-0.0473262	0.0020793	0.184811	0.237988	-0.81404	0.00012821	0.161868	0.762638	10	10	10	10	10	10	9	8	10	10	0	0	0	0	1	11	8	7	9	10	10	10	9	8	10	5	5	6	5	5	6	4	5	5	5	6	5	6	6
P02786-1-760;P02786;P02786-101-760	Transferrin receptor protein 1;Transferrin receptor protein 1, serum form	TFRC	-0.0907597	0.00192453	0.241321	0.429525	NA	NA	0.141041	0.00827914	4	2	12	7	6	3	3	12	7	6	11	8	5	11	10	2	4	1	7	1	6	5	6	2	4	1	2	2	2	1	1	2	1	2	1	1	2	1	1
A0A075B6J1-20-123;A0A075B6J1		IGLV5-37	NA	NA	NA	NA	NA	NA	NA	NA	0	0	0	0	0	0	0	0	0	0	0	0	1	0	0	0	0	0	0	0	0	0	0	0	0	0	0	0	0	0	0	0	0	0	0	0	0	0	0
A0A075B6J6-21-115			NA	NA	NA	NA	NA	NA	NA	NA	0	0	0	0	0	0	0	0	0	0	0	0	0	0	0	0	0	0	0	0	0	0	0	0	0	0	0	0	0	0	0	0	0	0	0	0	0	0	0
A0A075B6K0-20-115;A0A075B6K0		IGLV3-16	NA	NA	NA	NA	NA	NA	NA	NA	0	0	0	0	0	0	0	0	0	0	1	1	1	1	2	1	0	0	1	1	1	1	0	0	0	0	0	0	0	0	0	0	0	0	0	0	0	0	0
A0A075B6K6-20-122;A0A075B6K6		IGLV4-3	NA	NA	NA	NA	NA	NA	NA	NA	0	0	0	0	0	0	0	0	0	0	0	0	1	0	0	0	0	0	0	0	0	0	0	0	0	0	0	0	0	0	0	0	0	0	0	0	0	0	0
A0A075B6P5-20-120;P01615-20-120;A0A075B6P5;P01615	Ig kappa chain V-II region FR	IGKV2D-28	NA	NA	NA	NA	NA	NA	NA	NA	0	1	0	0	0	0	0	0	0	0	3	3	3	3	2	1	0	0	1	0	2	1	0	0	0	0	0	0	0	0	0	0	1	0	0	0	0	0	0
A0A075B6S2-21-120;A0A075B6S2;A0A0A0MRZ7-21-120;A0A0A0MRZ7		IGKV2D-29	NA	NA	NA	NA	NA	NA	NA	NA	0	0	0	0	0	0	0	0	0	0	1	1	1	1	0	0	0	0	0	0	0	0	0	0	0	0	0	0	0	0	0	0	0	0	0	0	0	0	0
A0A075B6S4-23-117			NA	NA	NA	NA	NA	NA	NA	NA	0	0	0	0	0	0	0	0	0	0	1	0	0	0	1	0	0	0	0	1	0	0	0	0	1	0	0	0	0	0	0	0	0	0	0	0	0	0	0
A0A087WSX0-20-123;A0A087WSX0		IGLV5-45	NA	NA	NA	NA	NA	NA	NA	NA	0	0	0	0	0	0	0	0	0	0	1	1	1	1	1	0	0	0	0	0	0	0	0	0	0	0	0	0	0	0	0	0	0	0	0	0	0	0	0
A0A087WSY4-20-118;A0A087WSY4		IGHV4-31	NA	NA	NA	NA	NA	NA	NA	NA	1	0	1	1	1	0	0	0	1	0	3	1	2	3	3	2	0	2	1	1	2	1	2	1	2	0	0	0	0	0	0	0	0	0	0	0	0	0	0
A0A087WSZ0-23-117;A0A087WSZ0		IGKV1D-8	NA	NA	NA	NA	NA	NA	NA	NA	0	0	0	0	0	0	0	0	0	0	1	1	2	1	1	0	0	0	0	0	0	0	0	0	0	0	0	0	0	0	0	0	0	0	0	0	0	0	0
A0A0B4J1Y8-20-123;A0A0B4J1Y8		IGLV9-49	NA	NA	NA	NA	NA	NA	NA	NA	0	0	0	0	0	0	0	0	0	0	3	2	3	3	3	0	0	2	2	1	2	0	1	1	0	0	0	0	1	0	0	0	0	0	0	0	0	0	0
A0A0C4DH30-20-117;A0A0C4DH30		IGHV3-16	NA	NA	NA	NA	NA	NA	NA	NA	0	0	0	0	0	0	0	0	0	0	1	1	0	0	0	0	0	0	0	0	0	0	0	0	0	0	0	0	0	0	0	0	0	0	0	0	0	0	0
A0A0C4DH43-20-119;A0A0C4DH43;P01814-20-119;P01814			NA	NA	NA	NA	NA	NA	NA	NA	0	0	0	0	0	0	0	0	0	0	1	1	1	1	1	0	0	0	2	1	1	0	0	2	1	1	0	0	0	0	0	0	0	0	0	0	0	0	0
A0A0C4DH67-21-115;A0A0C4DH67		IGKV1-8	NA	NA	NA	NA	NA	NA	NA	NA	0	0	0	0	0	0	0	0	0	0	1	1	1	1	0	0	0	1	1	0	1	0	1	1	0	0	0	0	0	0	0	0	0	0	0	0	0	0	0
A0A0G2JMI3-20-117;A0A0G2JMI3			NA	NA	NA	NA	NA	NA	NA	NA	0	0	0	0	0	0	0	0	0	0	1	0	0	0	0	0	0	0	0	0	0	0	0	1	0	0	0	0	0	0	0	0	0	0	0	0	0	0	0
A0A0G2JS06-20-123;A0A0G2JS06;A0A075B6I7-20-105;A0A075B6I7			NA	NA	NA	NA	NA	NA	NA	NA	0	0	0	0	0	0	0	0	0	0	1	1	2	1	2	0	0	0	0	0	0	0	0	0	0	0	0	0	0	0	0	0	0	0	0	0	0	0	0
A0A0U1RRL7			NA	NA	NA	NA	NA	NA	NA	NA	0	1	1	1	1	0	1	1	1	1	0	0	0	0	0	0	0	0	0	0	0	1	1	0	0	1	1	1	0	0	1	1	0	0	0	1	0	1	0
A0PJY2-3			NA	NA	NA	NA	NA	NA	NA	NA	0	0	0	0	0	0	0	0	0	0	0	0	0	0	0	0	0	0	0	0	0	0	0	0	0	0	0	0	0	0	0	0	0	0	0	0	0	0	0
A1L0T0	Acetolactate synthase-like protein	ILVBL	NA	NA	-0.174498	0.0180114	NA	NA	NA	NA	6	5	7	3	5	3	5	7	5	6	0	0	1	0	0	1	0	0	0	0	0	2	1	0	2	1	1	1	1	1	1	1	1	0	1	1	1	1	1
A1L3X0	Elongation of very long chain fatty acids protein 7	ELOVL7	NA	NA	0.0855555	0.151746	NA	NA	0.168446	0.743467	3	2	3	2	3	2	2	3	2	3	0	0	0	0	0	0	0	0	0	0	2	2	2	1	2	2	2	2	2	2	2	2	2	2	2	2	2	2	2
A1X283	SH3 and PX domain-containing protein 2B	SH3PXD2B	NA	NA	0.405057	0.161463	NA	NA	NA	NA	11	12	10	1	5	6	10	11	1	2	0	1	1	0	0	1	0	0	1	0	1	3	2	0	0	2	0	2	1	2	3	2	1	2	1	1	5	3	3
A2PYH4-2;A2PYH4	Probable ATP-dependent DNA helicase HFM1	HFM1	NA	NA	NA	NA	NA	NA	NA	NA	0	0	0	0	0	0	0	0	0	0	0	0	0	0	0	0	0	0	0	0	0	0	0	0	0	0	0	0	0	0	0	0	0	1	0	0	0	0	0
A2RRP1;A2RRP1-2	Neuroblastoma-amplified sequence	NBAS	NA	NA	-0.345158	0.312572	NA	NA	NA	NA	14	15	14	15	15	7	11	14	13	15	0	0	0	0	0	0	0	0	0	0	0	2	5	0	2	1	0	1	1	0	0	1	0	1	3	1	0	1	0
A2RTX5-2;A2RTX5	Probable threonine--tRNA ligase 2, cytoplasmic	TARSL2	NA	NA	0.367793	0.777988	NA	NA	NA	NA	4	2	2	1	4	1	2	1	1	3	0	0	0	0	0	0	0	0	0	0	1	0	1	0	0	1	0	1	0	1	0	1	1	1	1	1	1	1	1
A4D1B5;A4D1B5-4;A4D1B5-3;A4D1B5-2	Gamma-secretase-activating protein;Gamma-secretase-activating protein 16 kDa C-terminal form	GSAP	NA	NA	0.0681745	0.0281643	NA	NA	NA	NA	2	4	4	3	3	1	3	2	3	2	0	0	0	0	0	0	0	0	0	0	0	0	0	0	0	1	0	1	0	0	0	0	0	0	0	0	0	0	1
A4D1F6	Leucine-rich repeat and death domain-containing protein 1	LRRD1	NA	NA	NA	NA	NA	NA	NA	NA	0	0	0	0	0	0	0	0	0	0	0	0	0	0	1	0	0	0	0	1	0	0	0	0	0	0	0	0	0	0	0	0	0	0	0	0	0	0	0
A4D1P6;A4D1P6-2;A4D1P6-3	WD repeat-containing protein 91	WDR91	NA	NA	-0.169904	0.361412	NA	NA	NA	NA	3	2	2	2	3	2	2	2	2	2	0	0	0	0	0	0	0	0	0	1	0	2	0	0	0	0	0	0	0	0	0	0	0	0	0	0	0	0	0
A5YKK6-2;A5YKK6;A5YKK6-3;A5YKK6-4	CCR4-NOT transcription complex subunit 1	CNOT1	NA	NA	0.0655136	0.753734	NA	NA	NA	NA	11	13	13	10	12	11	14	13	10	12	1	1	0	0	0	0	0	0	0	0	0	3	3	1	3	0	0	0	0	0	0	0	2	1	0	0	0	0	0
A6NDU8	UPF0600 protein C5orf51	C5orf51	NA	NA	-0.273983	0.0874639	NA	NA	NA	NA	11	10	10	11	11	6	9	11	9	10	0	0	0	1	1	1	0	0	1	1	0	8	5	0	5	2	1	2	2	3	1	1	1	2	1	2	1	2	2
A6NFX1	Major facilitator superfamily domain-containing protein 2B	MFSD2B	NA	NA	-0.172198	0.370122	NA	NA	NA	NA	2	2	2	2	2	2	2	2	2	2	0	0	0	0	0	0	0	0	0	1	1	1	2	0	2	1	1	1	1	1	1	1	1	1	1	1	1	0	1
A6NIH7	Protein unc-119 homolog B	UNC119B	NA	NA	NA	NA	NA	NA	NA	NA	0	1	1	2	0	0	1	1	2	0	0	0	0	0	0	0	0	0	0	0	0	0	1	0	0	0	0	0	0	0	0	0	0	0	0	0	0	0	0
A6QL63-2;A6QL63-3;A6QL63;A6QL63-5	Ankyrin repeat and BTB/POZ domain-containing protein BTBD11	BTBD11	NA	NA	NA	NA	NA	NA	NA	NA	3	0	4	6	3	3	0	5	6	4	0	1	0	0	0	0	0	0	0	0	0	0	3	0	3	0	1	1	1	1	0	0	1	0	1	0	0	0	1
A7E2Y1	Myosin-7B	MYH7B	NA	NA	NA	NA	NA	NA	NA	NA	0	0	0	0	1	0	0	0	0	0	0	0	0	0	0	0	0	0	0	0	0	0	0	0	0	0	0	0	0	0	0	0	0	0	0	0	0	0	0
A8K2U0-18-1454;A8K2U0;A8K2U0-2	Alpha-2-macroglobulin-like protein 1	A2ML1	NA	NA	NA	NA	NA	NA	NA	NA	0	0	8	0	0	0	0	0	0	0	0	0	0	0	0	1	0	0	1	1	0	0	0	0	0	0	0	0	0	0	0	0	0	0	0	0	0	0	0
A8K7I4-22-914;A8K7I4	Calcium-activated chloride channel regulator 1	CLCA1	NA	NA	NA	NA	NA	NA	NA	NA	0	0	0	0	0	0	0	1	0	1	0	0	0	0	0	0	0	0	0	0	0	0	1	0	1	0	0	0	0	0	0	0	0	0	0	0	0	0	0
A8MXV4	Nucleoside diphosphate-linked moiety X motif 19, mitochondrial	NUDT19	NA	NA	NA	NA	NA	NA	NA	NA	0	1	1	2	0	0	2	1	2	0	0	0	0	0	0	0	0	0	0	0	0	0	0	0	0	0	0	0	0	0	0	0	0	0	0	0	0	0	0
B0I1T2;B0I1T2-4;B0I1T2-3;B0I1T2-2	Unconventional myosin-Ig;Minor histocompatibility antigen HA-2	MYO1G	NA	NA	0.343133	0.179242	NA	NA	0.933708	0.769606	19	7	16	15	13	17	6	18	10	12	1	1	1	0	1	0	0	0	1	0	1	1	6	0	2	1	1	3	2	3	3	1	2	5	4	4	2	1	2
B7ZAQ6-2;B7ZAQ6-3;P0CG08;B7ZAQ6	Golgi pH regulator A;Golgi pH regulator B	GPR89A;GPR89B	NA	NA	NA	NA	NA	NA	NA	NA	1	2	1	0	0	0	2	0	1	0	0	0	0	0	0	0	0	0	0	0	0	0	1	0	0	0	0	0	0	0	0	0	0	0	0	0	0	0	0
C4AMC7;Q6VEQ5;Q9NQA3;A8K0Z3;A8MWX3	Putative WAS protein family homolog 3;WAS protein family homolog 2;WAS protein family homolog 6;WAS protein family homolog 1	WASH3P;WASH2P;WASH6P;WASH1	NA	NA	0.223376	0.126253	NA	NA	NA	NA	3	6	5	5	5	3	5	4	5	5	0	0	0	0	0	0	0	0	0	0	0	0	0	0	1	0	1	0	0	0	0	0	1	0	0	0	0	0	0
C9J7I0	UBAP1-MVB12-associated (UMA)-domain containing protein 1	UMAD1	NA	NA	NA	NA	NA	NA	NA	NA	1	1	1	1	1	2	0	0	1	1	0	0	0	0	0	0	0	1	0	0	0	1	0	0	0	1	0	1	1	0	0	1	0	0	1	1	0	1	1
CON__A2A4G1;Q8N1A0-2			NA	NA	NA	NA	NA	NA	NA	NA	0	0	1	1	2	0	0	0	1	0	0	0	0	0	0	1	0	0	0	0	1	1	0	0	0	0	0	0	0	0	0	0	0	0	0	0	0	0	0
CON__Q9TTE1;CON__A2I7N1;CON__A2I7N0			NA	NA	NA	NA	NA	NA	NA	NA	0	1	0	0	0	0	0	0	0	0	0	0	0	0	0	1	0	0	0	0	0	1	0	0	0	0	0	0	0	0	0	0	0	0	0	0	0	0	0
CON__ENSEMBL:ENSBTAP00000014147			NA	NA	NA	NA	NA	NA	NA	NA	0	0	0	0	0	0	0	0	0	0	1	1	0	0	1	3	0	0	3	1	0	0	1	0	0	0	0	0	0	0	0	0	0	0	0	0	0	0	0
CON__Q3MHN5;CON__ENSEMBL:ENSBTAP00000018229			NA	NA	NA	NA	NA	NA	NA	NA	0	0	0	0	0	0	0	0	0	0	0	0	0	0	0	0	0	0	0	0	0	0	0	0	0	0	0	0	0	0	0	0	0	0	0	0	0	0	0
CON__ENSEMBL:ENSBTAP00000018574			NA	NA	NA	NA	NA	NA	NA	NA	0	0	0	0	0	0	0	0	0	0	0	0	0	0	0	0	0	0	1	0	0	1	0	0	0	0	0	0	0	0	0	0	0	0	0	0	0	0	0
CON__ENSEMBL:ENSBTAP00000024146			NA	NA	NA	NA	NA	NA	NA	NA	0	0	0	0	0	0	0	0	0	0	1	1	1	1	1	0	0	0	0	0	0	0	0	0	0	0	0	0	0	0	0	0	0	0	0	0	0	0	0
CON__ENSEMBL:ENSBTAP00000025008			NA	NA	NA	NA	NA	NA	NA	NA	1	0	0	1	1	1	0	1	1	1	0	0	0	0	0	0	0	0	0	0	0	0	1	0	0	1	1	1	1	1	1	1	1	1	1	1	1	1	1
CON__ENSEMBL:ENSBTAP00000038253;CON__REFSEQ:XP_932229			NA	NA	NA	NA	NA	NA	NA	NA	0	0	0	0	0	1	0	0	0	0	0	0	0	0	0	0	0	0	0	2	1	0	1	1	0	0	0	0	0	0	0	0	0	0	0	0	0	0	0
CON__O95678;O95678	Keratin, type II cytoskeletal 75	KRT75	NA	NA	NA	NA	NA	NA	NA	NA	0	0	0	0	0	0	0	0	0	0	0	0	0	0	0	0	0	0	0	0	0	0	0	0	0	0	0	0	0	0	0	0	0	0	0	0	0	0	0
CON__P02584			NA	NA	NA	NA	NA	NA	NA	NA	0	0	0	0	0	0	0	0	0	0	0	0	0	0	0	0	0	0	0	0	0	0	0	0	0	0	0	0	0	0	0	0	0	0	0	0	0	0	0
CON__P04258;P02461-154-1221;P02461			NA	NA	NA	NA	NA	NA	NA	NA	0	0	0	0	0	0	0	0	0	0	0	0	0	0	0	0	0	0	0	0	0	0	2	0	0	0	0	0	0	0	0	0	0	0	0	0	0	0	0
CON__P04264			NA	NA	NA	NA	NA	NA	NA	NA	0	0	1	0	0	0	0	0	0	0	0	0	0	0	0	0	0	0	0	0	0	0	0	0	0	0	0	0	0	0	0	0	0	0	0	0	0	0	0
CON__P08727;P08727	Keratin, type I cytoskeletal 19	KRT19	NA	NA	NA	NA	NA	NA	0.190804	0.490454	0	0	1	0	0	1	0	0	0	0	0	0	0	0	0	0	0	0	0	0	0	0	1	0	0	1	1	1	1	1	1	1	1	1	1	1	1	1	2
CON__P08730-1			NA	NA	NA	NA	NA	NA	NA	NA	0	0	0	0	0	0	0	0	0	0	0	0	0	0	0	0	0	0	0	0	0	0	0	0	0	1	1	0	0	0	0	1	0	1	0	0	0	0	0
CON__P15636			NA	NA	NA	NA	NA	NA	NA	NA	1	1	0	0	0	0	1	1	1	1	10	11	11	11	10	1	0	2	4	0	2	2	1	2	1	0	1	0	0	0	0	1	0	0	0	0	0	0	0
CON__P19012;P19012;P19012-2	Keratin, type I cytoskeletal 15	KRT15	NA	NA	NA	NA	NA	NA	NA	NA	0	0	4	0	0	0	0	0	0	0	0	0	1	1	1	0	0	0	0	0	0	0	0	0	0	0	0	0	0	1	0	0	0	0	0	0	0	1	0
CON__P31096;P10451-3;P10451-4;P10451-17-314;P10451-5;P10451-2;P10451	Osteopontin	SPP1	NA	NA	NA	NA	NA	NA	NA	NA	0	0	0	0	0	0	1	1	1	1	0	0	0	0	0	2	0	0	0	0	0	0	0	0	0	0	0	0	0	0	0	0	0	0	0	0	0	0	0
CON__P41361			NA	NA	NA	NA	NA	NA	NA	NA	0	0	0	0	0	0	0	0	0	0	0	0	0	0	0	0	0	0	0	0	0	0	0	0	0	0	0	0	0	0	0	0	0	0	0	0	0	0	0
CON__P48668;P48668	Keratin, type II cytoskeletal 6C	KRT6C	NA	NA	NA	NA	NA	NA	NA	NA	0	0	1	0	0	0	0	0	0	0	0	0	0	0	0	0	0	0	0	0	0	0	1	0	0	0	0	0	0	0	0	0	0	0	0	0	0	0	0
CON__P50446			NA	NA	NA	NA	NA	NA	NA	NA	0	0	0	0	0	0	1	0	0	0	0	0	0	0	0	1	0	0	0	0	0	1	0	0	0	0	0	0	0	0	0	0	0	0	0	0	0	0	0
CON__P50448			NA	NA	NA	NA	NA	NA	NA	NA	0	0	0	0	0	0	0	0	0	1	0	0	0	0	0	2	0	0	0	0	0	0	0	0	0	0	0	0	0	0	0	0	0	0	0	0	0	0	0
CON__P81644			NA	NA	NA	NA	NA	NA	NA	NA	0	0	0	0	0	0	0	0	0	0	0	0	0	0	0	1	0	0	1	0	0	0	0	0	0	0	0	0	0	0	0	0	0	0	0	0	0	0	0
CON__Q2M2I5;Q2M2I5	Keratin, type I cytoskeletal 24	KRT24	NA	NA	NA	NA	NA	NA	NA	NA	0	0	0	0	0	0	0	0	0	0	0	0	0	0	0	0	0	0	0	0	0	0	0	0	0	0	0	0	0	0	0	0	0	0	0	0	0	0	0
CON__Q3SZR3			NA	NA	NA	NA	0.908361	0.0126576	NA	NA	0	0	0	0	0	0	0	0	0	0	0	0	0	0	0	1	0	0	1	0	0	0	0	0	1	2	0	2	2	2	0	1	1	0	1	2	0	2	1
CON__Q3SZV7			NA	NA	NA	NA	NA	NA	NA	NA	0	0	0	0	0	0	1	0	0	0	0	0	0	0	0	1	0	0	2	1	0	0	0	0	0	0	0	0	0	0	0	0	0	0	0	0	0	0	0
CON__Q3TTY5			NA	NA	NA	NA	NA	NA	NA	NA	4	0	2	1	1	0	2	2	1	1	0	0	1	0	0	1	0	1	0	2	0	1	1	0	0	0	0	0	0	0	0	0	0	0	0	0	0	0	0
CON__Q9Z2K1;CON__Q3ZAW8			NA	NA	NA	NA	NA	NA	NA	NA	0	0	0	0	0	0	0	0	0	0	0	0	0	0	0	1	0	0	0	0	0	0	0	0	0	0	0	0	0	0	0	0	0	0	0	0	0	0	0
CON__Q6IFX2			NA	NA	NA	NA	NA	NA	NA	NA	0	0	0	0	0	0	0	0	0	0	0	0	0	0	0	0	0	0	0	0	0	0	0	0	0	0	0	0	0	0	0	0	0	0	0	0	0	0	0
CON__Q6IFZ6			NA	NA	NA	NA	NA	NA	NA	NA	0	0	0	0	0	0	0	0	0	0	0	0	0	0	0	0	0	0	0	0	0	0	0	0	0	0	0	0	0	0	0	0	0	0	0	0	0	0	0
CON__Q6IME9			NA	NA	NA	NA	NA	NA	NA	NA	0	0	0	0	0	0	0	0	0	0	0	0	0	0	0	0	0	0	1	0	0	0	0	0	0	0	0	0	0	0	0	0	0	0	0	0	0	0	0
CON__Q9NSB2;CON__Q6ISB0;Q9NSB2	Keratin, type II cuticular Hb4	KRT84	NA	NA	NA	NA	NA	NA	NA	NA	0	0	0	0	0	1	0	1	0	0	0	0	0	0	0	0	0	18	1	0	1	0	0	1	0	0	0	0	0	0	0	0	0	0	0	0	0	0	0
CON__Q6KB66-1;Q6KB66-2;Q6KB66;Q6KB66-3	Keratin, type II cytoskeletal 80	KRT80	NA	NA	NA	NA	NA	NA	NA	NA	1	1	7	1	1	0	1	1	2	0	0	0	0	0	0	1	0	1	0	4	0	5	7	0	3	2	1	2	0	0	0	1	1	1	1	0	0	1	1
CON__Q7Z3Y7;Q7Z3Y7	Keratin, type I cytoskeletal 28	KRT28	NA	NA	NA	NA	NA	NA	NA	NA	0	0	0	0	0	0	0	0	0	0	0	0	0	0	0	0	0	0	0	0	0	0	0	0	0	0	0	0	0	0	0	0	0	0	0	0	0	0	0
CON__Q7Z3Y9;Q7Z3Y9	Keratin, type I cytoskeletal 26	KRT26	NA	NA	NA	NA	NA	NA	NA	NA	0	0	0	0	0	1	0	0	0	0	0	0	0	0	0	0	0	0	0	0	0	0	0	0	0	0	0	0	0	0	0	0	0	0	0	0	0	0	0
CON__Q7Z3Z0;Q7Z3Z0	Keratin, type I cytoskeletal 25	KRT25	NA	NA	NA	NA	NA	NA	NA	NA	0	0	0	0	0	0	0	0	0	0	0	0	0	0	0	0	0	0	0	0	0	0	0	0	0	0	0	0	0	0	0	0	0	0	0	0	0	0	0
CON__Q8BGZ7			NA	NA	NA	NA	NA	NA	NA	NA	0	0	0	0	0	0	0	0	0	0	0	0	0	0	0	0	0	0	0	0	0	0	0	0	0	0	0	0	0	0	0	0	0	0	0	0	0	0	0
CON__Q8N1A0;Q8N1A0	Keratin-like protein KRT222	KRT222	NA	NA	NA	NA	NA	NA	NA	NA	0	0	0	0	0	0	0	1	0	0	0	0	0	0	0	1	0	0	1	0	1	0	1	1	0	0	0	0	0	0	0	0	0	0	0	0	0	0	0
CON__Q8VED5			NA	NA	NA	NA	NA	NA	NA	NA	0	0	0	0	0	0	0	0	0	0	0	0	0	0	0	0	0	0	0	0	0	0	0	0	0	0	0	0	0	0	0	0	0	0	0	0	0	0	0
CON__Q99456;Q99456	Keratin, type I cytoskeletal 12	KRT12	NA	NA	NA	NA	NA	NA	NA	NA	0	1	0	0	0	0	0	0	0	0	0	0	0	0	0	0	0	0	0	0	0	0	0	0	0	0	0	0	0	0	0	0	0	0	0	0	0	0	0
CON__Q9C075;Q9C075;Q9C075-2;CON__Q99PS0	Keratin, type I cytoskeletal 23	KRT23	NA	NA	NA	NA	NA	NA	NA	NA	1	1	2	1	1	1	1	1	1	0	1	1	1	1	0	0	0	0	0	1	0	1	2	0	1	0	0	0	0	0	0	0	0	0	0	0	0	0	0
CON__Q9D312			NA	NA	NA	NA	-0.334463	0.111831	NA	NA	0	0	0	0	0	0	0	0	0	0	0	0	0	0	0	0	0	0	0	0	0	0	0	0	0	0	0	0	0	0	0	0	0	0	0	0	0	0	0
CON__Q9NSB4;Q9NSB4	Keratin, type II cuticular Hb2	KRT82	NA	NA	NA	NA	NA	NA	NA	NA	0	0	0	0	0	0	0	0	0	0	0	0	0	0	0	0	0	0	0	0	0	0	0	0	0	0	0	0	0	0	0	0	0	0	0	0	0	0	0
CON__Q9R0H5			NA	NA	NA	NA	NA	NA	NA	NA	2	0	0	0	0	0	0	0	0	0	2	0	1	0	0	0	0	0	0	1	0	0	0	0	0	0	1	0	1	0	0	0	0	0	1	0	0	0	0
CON__REFSEQ:XP_585019			NA	NA	NA	NA	NA	NA	NA	NA	0	0	0	0	0	0	0	0	0	0	0	0	0	0	0	0	0	0	0	0	1	0	0	0	0	0	0	0	0	0	0	0	0	0	0	0	0	0	0
E5RJM6	Ankyrin repeat domain-containing protein 65	ANKRD65	NA	NA	NA	NA	NA	NA	NA	NA	0	0	0	0	0	0	0	0	0	0	0	0	0	0	0	0	0	0	0	0	0	0	0	0	0	0	0	1	1	1	0	1	0	0	1	0	0	1	0
O00116	Alkyldihydroxyacetonephosphate synthase, peroxisomal	AGPS	NA	NA	0.0572278	1.01438	NA	NA	-0.141484	0.505461	16	17	18	17	19	14	17	18	18	17	0	1	0	2	1	2	0	1	2	2	4	13	12	0	9	3	5	5	9	4	4	7	5	7	5	6	5	5	5
O00178	GTP-binding protein 1	GTPBP1	NA	NA	-0.0119015	0.341604	NA	NA	NA	NA	9	7	7	8	6	6	5	8	9	9	0	0	0	0	0	0	0	0	0	0	0	1	1	0	1	0	1	1	2	0	1	0	1	2	1	1	0	0	0
O00189	AP-4 complex subunit mu-1	AP4M1	NA	NA	NA	NA	NA	NA	NA	NA	2	0	2	2	1	1	1	2	1	3	0	0	0	0	1	0	0	0	0	0	0	0	0	0	0	0	0	0	0	0	0	0	0	0	0	0	0	0	0
O00214-2;O00214	Galectin-8	LGALS8	NA	NA	0.260803	0.254648	NA	NA	NA	NA	6	6	6	7	6	4	6	5	7	5	1	0	0	0	0	0	0	0	0	0	0	3	4	0	1	1	2	3	3	1	1	2	2	2	4	2	2	1	2
O00217	NADH dehydrogenase [ubiquinone] iron-sulfur protein 8, mitochondrial	NDUFS8	NA	NA	0.176712	0.151795	NA	NA	NA	NA	3	5	5	4	4	3	5	4	4	4	0	0	0	0	0	0	0	0	1	0	0	1	2	0	1	1	1	1	2	0	0	0	0	1	0	1	1	1	1
O00273-2;O00273	DNA fragmentation factor subunit alpha	DFFA	NA	NA	NA	NA	NA	NA	NA	NA	1	0	2	1	0	2	2	1	1	2	0	0	0	0	0	0	0	0	0	0	0	0	0	0	0	0	0	0	0	0	0	0	0	0	0	0	0	0	0
O00330-3;O00330;O00330-2	Pyruvate dehydrogenase protein X component, mitochondrial	PDHX	NA	NA	-0.162423	0.0509648	0.140825	0.186162	NA	NA	2	3	2	1	1	2	2	2	2	1	0	0	0	0	0	0	0	0	0	0	0	0	1	0	1	0	0	0	0	0	0	0	1	0	0	0	1	0	0
O00400	Acetyl-coenzyme A transporter 1	SLC33A1	NA	NA	0.105539	0.977221	NA	NA	NA	NA	4	3	4	4	4	2	3	3	4	4	0	0	0	0	0	0	0	0	0	0	0	0	0	0	0	0	0	0	0	0	0	0	0	0	0	0	0	0	0
O00425	Insulin-like growth factor 2 mRNA-binding protein 3	IGF2BP3	NA	NA	-0.232274	0.334102	NA	NA	NA	NA	1	1	1	1	1	1	1	1	1	1	0	0	0	0	0	0	0	0	0	0	0	0	0	0	0	0	0	0	0	0	0	0	0	0	0	1	0	0	0
O00429;O00429-5;O00429-6;O00429-7	Dynamin-1-like protein	DNM1L	NA	NA	0.197499	1.74431	NA	NA	NA	NA	1	1	1	1	1	1	1	1	1	1	0	0	0	0	0	0	0	0	0	0	0	1	1	0	1	1	0	1	1	1	1	0	1	1	1	1	1	1	1
O00429-2;O00429-8	Dynamin-1-like protein	DNM1L	NA	NA	-0.00936629	0.719225	NA	NA	NA	NA	1	1	1	1	1	1	1	1	1	1	0	0	0	0	0	0	0	0	0	0	0	1	1	0	1	1	1	1	1	1	1	1	1	1	1	1	1	1	1
O00429-4;O00429-9	Dynamin-1-like protein	DNM1L	NA	NA	0.214772	0.0171522	NA	NA	NA	NA	1	1	1	1	1	1	1	1	1	1	0	0	0	0	0	0	0	1	0	0	0	1	1	0	1	0	1	1	1	1	1	0	1	0	1	0	0	0	0
O00507;O00507-2	Probable ubiquitin carboxyl-terminal hydrolase FAF-Y	USP9Y	NA	NA	0.167057	0.0510385	NA	NA	NA	NA	2	1	2	2	1	1	2	2	2	2	0	0	0	0	0	0	0	0	0	0	0	2	1	0	1	0	0	0	0	0	0	0	0	0	0	0	0	0	0
O00533-25-1208;O00533;O00533-2	Neural cell adhesion molecule L1-like protein;Processed neural cell adhesion molecule L1-like protein	CHL1	NA	NA	NA	NA	NA	NA	NA	NA	0	0	0	0	0	0	0	0	1	0	5	3	1	4	8	1	0	0	0	0	0	0	0	0	0	0	1	0	0	0	0	1	1	1	0	0	1	0	0
O00602-30-326;O00602	Ficolin-1	FCN1	NA	NA	NA	NA	NA	NA	NA	NA	1	2	1	0	1	1	2	2	2	2	0	0	0	0	0	0	0	0	0	1	0	0	0	0	0	0	0	0	0	0	0	0	0	0	0	0	0	0	0
O00764;O00764-2;O00764-3	Pyridoxal kinase	PDXK	NA	NA	NA	NA	NA	NA	NA	NA	3	2	1	2	3	1	3	1	1	1	0	0	0	0	0	0	0	0	0	0	0	0	0	0	0	0	0	0	0	0	0	0	0	1	0	0	0	1	1
O14530-2;O14530	Thioredoxin domain-containing protein 9	TXNDC9	NA	NA	0.252745	0.199488	NA	NA	0.0491837	0.176433	4	4	4	4	4	4	4	4	4	4	0	0	0	0	0	0	0	0	0	0	0	2	3	0	2	2	1	1	2	2	2	1	1	1	2	1	1	1	2
O14545;O14545-2	TRAF-type zinc finger domain-containing protein 1	TRAFD1	NA	NA	0.0962802	0.119478	NA	NA	0.0183698	0.0196922	7	5	7	7	6	5	6	5	6	7	0	0	0	0	0	0	0	1	0	0	1	4	4	0	2	5	2	3	3	4	4	3	3	4	3	1	4	2	4
O14548	Cytochrome c oxidase subunit 7A-related protein, mitochondrial	COX7A2L	NA	NA	-0.14529	0.9756	NA	NA	NA	NA	3	2	3	3	3	3	2	3	3	3	0	0	0	0	0	0	0	0	0	0	0	1	0	0	1	0	0	0	1	1	0	1	0	0	0	0	0	0	1
O14562	Ubiquitin domain-containing protein UBFD1	UBFD1	NA	NA	NA	NA	NA	NA	NA	NA	2	1	2	2	2	1	2	1	1	1	0	0	0	0	0	0	0	0	0	0	0	0	0	0	0	0	1	0	0	0	0	0	0	0	0	0	1	0	0
O14569	Cytochrome b561 domain-containing protein 2	CYB561D2	NA	NA	-0.141796	0.182197	NA	NA	NA	NA	1	1	1	1	1	1	1	1	1	1	0	0	0	0	0	0	0	0	0	0	0	1	1	0	1	1	1	1	0	1	1	1	1	1	1	1	1	1	1
O14653-3;O14653;O14653-2	Golgi SNAP receptor complex member 2	GOSR2	NA	NA	-0.288181	0.403143	NA	NA	NA	NA	3	4	2	3	4	3	4	3	4	4	0	0	0	0	0	0	0	0	0	0	0	0	1	0	1	2	1	1	2	2	1	2	1	0	1	1	1	1	1
O14656;O14656-2	Torsin-1A	TOR1A	NA	NA	0.0765556	0.749939	NA	NA	NA	NA	5	6	6	6	6	5	6	4	5	5	0	0	0	0	0	0	0	0	1	1	0	2	5	0	2	1	1	1	2	2	1	0	1	0	1	1	0	1	0
O14727-5;O14727-3;O14727-4;O14727-2;O14727;O14727-6	Apoptotic protease-activating factor 1	APAF1	NA	NA	0.353887	0.363433	NA	NA	NA	NA	8	9	9	6	9	5	7	10	7	8	0	0	0	0	0	0	0	0	0	1	1	7	5	1	8	0	1	1	0	0	0	0	0	0	1	1	0	1	1
O14734	Acyl-coenzyme A thioesterase 8	ACOT8	NA	NA	0.00292109	0.13125	NA	NA	NA	NA	3	3	3	3	3	3	3	4	3	3	0	0	0	0	0	0	0	0	0	0	0	2	2	0	0	1	0	1	0	1	1	0	1	0	0	0	0	0	0
O14744;O14744-5;O14744-2;O14744-3;O14744-4	Protein arginine N-methyltransferase 5;Protein arginine N-methyltransferase 5, N-terminally processed	PRMT5	NA	NA	-0.175078	0.0139332	NA	NA	NA	NA	7	8	9	9	10	5	8	9	6	9	0	0	0	0	1	1	0	0	0	1	0	6	4	0	5	1	1	1	0	1	0	0	1	1	1	1	1	1	1
O14787-2;O14787	Transportin-2	TNPO2	NA	NA	-0.347324	0.288498	NA	NA	0.442395	0.0435812	15	6	12	13	14	13	11	12	14	14	0	1	0	0	0	0	0	1	1	1	0	3	4	0	4	2	2	2	2	1	1	2	2	2	3	2	2	2	3
O14841	5-oxoprolinase	OPLAH	NA	NA	0.319415	0.0794604	NA	NA	NA	NA	10	7	4	12	12	7	5	3	11	13	1	1	0	0	0	0	0	0	0	0	2	2	2	0	6	1	0	1	2	1	1	1	2	0	1	2	1	1	2
O14874-2;O14874-3;O14874	[3-methyl-2-oxobutanoate dehydrogenase [lipoamide]] kinase, mitochondrial	BCKDK	NA	NA	-0.158523	0.340705	NA	NA	NA	NA	4	3	3	4	3	2	4	2	3	4	0	0	0	0	0	0	0	0	0	0	0	1	1	0	0	2	0	1	1	1	1	2	0	3	0	2	2	0	1
O14880	Microsomal glutathione S-transferase 3	MGST3	NA	NA	-0.149502	0.18357	NA	NA	-0.0432268	0.0189184	2	2	3	3	2	1	3	3	3	3	0	1	0	0	0	0	0	0	0	0	0	3	3	0	2	3	2	3	2	3	2	3	2	1	2	3	3	3	3
O14908;O14908-2	PDZ domain-containing protein GIPC1	GIPC1	NA	NA	-0.161519	0.300333	NA	NA	NA	NA	4	4	4	5	3	2	3	4	5	4	0	0	0	0	0	0	0	0	0	0	0	1	0	0	0	0	0	0	0	0	0	0	0	0	0	0	0	0	0
O14950	Myosin regulatory light chain 12B	MYL12B	NA	NA	0.596479	0.750979	NA	NA	NA	NA	1	1	1	1	1	1	1	1	1	1	0	0	0	0	0	0	0	0	0	0	0	0	0	0	0	1	1	1	1	1	1	0	1	1	1	0	1	1	1
O14972-2;O14972	Down syndrome critical region protein 3	DSCR3	NA	NA	0.201271	0.559808	NA	NA	NA	NA	3	3	3	2	4	1	1	4	3	3	0	0	0	0	0	0	0	0	0	0	0	1	1	0	1	0	0	0	0	0	0	0	0	0	0	0	0	0	0
O15013-7;O15013-4;O15013-5;O15013-6;O15013	Rho guanine nucleotide exchange factor 10	ARHGEF10	NA	NA	NA	NA	NA	NA	NA	NA	5	2	2	1	0	4	4	1	1	2	0	0	0	0	0	0	0	0	0	0	0	0	0	0	1	0	0	1	0	0	1	1	0	0	0	1	0	1	1
O15014	Zinc finger protein 609	ZNF609	NA	NA	NA	NA	NA	NA	NA	NA	0	0	0	0	0	0	0	0	0	0	0	0	0	0	0	0	0	0	0	0	0	0	0	0	0	0	0	0	0	0	0	0	0	0	0	0	0	0	0
O15027;O15027-5;O15027-2;O15027-4;O15027-3	Protein transport protein Sec16A	SEC16A	NA	NA	0.753973	0.843547	NA	NA	NA	NA	18	15	17	7	17	12	17	14	6	14	1	1	0	1	1	1	0	0	1	0	0	0	1	0	0	1	3	0	1	1	0	0	1	1	0	1	3	0	0
O15049	NEDD4-binding protein 3	N4BP3	NA	NA	NA	NA	NA	NA	NA	NA	0	0	0	0	0	0	0	0	0	0	1	1	1	1	1	0	0	0	0	0	1	0	1	1	0	0	0	0	0	0	0	0	0	0	0	0	0	0	0
O15111	Inhibitor of nuclear factor kappa-B kinase subunit alpha	CHUK	NA	NA	-0.0288398	0.178084	NA	NA	NA	NA	5	5	5	3	4	2	4	5	5	3	0	0	0	0	0	0	0	0	1	0	0	3	3	0	1	0	1	1	1	1	1	2	0	1	1	1	1	1	1
O15121	Sphingolipid delta(4)-desaturase DES1	DEGS1	NA	NA	0.0101884	0.677301	NA	NA	NA	NA	2	2	3	3	2	2	2	3	3	2	0	0	0	0	0	0	0	0	0	0	0	0	1	0	1	0	0	0	0	0	0	0	0	0	0	0	0	0	0
O15126;O15126-2	Secretory carrier-associated membrane protein 1	SCAMP1	NA	NA	0.329656	0.323686	NA	NA	NA	NA	6	5	5	4	6	7	6	6	5	6	0	0	0	0	0	1	0	1	0	0	0	4	4	0	4	1	1	1	0	0	2	2	1	2	1	1	1	1	1
O15162-2;O15162	Phospholipid scramblase 1	PLSCR1	NA	NA	0.00936602	0.604337	NA	NA	NA	NA	3	2	3	3	3	2	3	3	3	3	0	0	0	0	0	0	0	0	0	0	0	1	2	0	1	1	1	1	1	1	1	0	0	0	0	0	0	1	1
O15195-2;O15195	Villin-like protein	VILL	NA	NA	NA	NA	NA	NA	NA	NA	0	0	0	0	0	0	0	0	0	0	1	1	1	1	1	1	1	0	1	1	1	1	1	1	1	0	0	0	0	0	0	0	0	0	0	0	0	0	0
O15211;O15211-2	Ral guanine nucleotide dissociation stimulator-like 2	RGL2	NA	NA	0.356649	0.442984	NA	NA	NA	NA	6	4	6	9	6	4	2	6	2	8	0	0	0	0	0	0	0	0	0	0	0	0	1	0	1	0	0	0	0	0	0	0	0	0	0	0	0	0	0
O15228-2;O15228	Dihydroxyacetone phosphate acyltransferase	GNPAT	NA	NA	0.0537811	0.445167	NA	NA	NA	NA	3	3	5	3	4	1	4	3	2	5	0	0	0	0	0	0	0	1	0	0	0	3	1	0	1	0	0	0	0	0	0	0	0	0	0	0	0	0	0
O15231-6;O15231-8	Zinc finger protein 185	ZNF185	NA	NA	NA	NA	NA	NA	NA	NA	1	1	0	1	1	1	0	0	1	1	0	0	0	0	0	0	0	0	0	0	0	0	0	0	0	0	0	0	0	0	0	0	0	0	0	0	0	0	0
O15239	NADH dehydrogenase [ubiquinone] 1 alpha subcomplex subunit 1	NDUFA1	NA	NA	0.148491	0.0534353	NA	NA	NA	NA	1	1	1	1	1	1	1	1	1	1	0	0	0	0	0	0	0	0	0	0	0	1	0	0	1	0	1	1	1	1	1	1	0	1	1	0	1	1	1
O15243	Leptin receptor gene-related protein	LEPROT	NA	NA	NA	NA	NA	NA	NA	NA	1	1	1	1	1	0	1	0	1	1	0	0	0	0	0	0	0	0	0	0	0	0	0	0	0	1	0	1	1	1	0	1	1	1	1	1	1	1	1
O15258	Protein RER1	RER1	NA	NA	-0.0998541	0.201177	NA	NA	-0.0321281	0.0249576	5	4	5	5	4	3	4	6	5	5	0	0	0	0	0	0	0	0	0	0	1	4	3	0	2	2	3	2	2	2	2	2	2	2	3	2	3	1	3
O15260-2;O15260;O15260-3	Surfeit locus protein 4	SURF4	NA	NA	-0.0431597	0.596582	NA	NA	-0.0711855	0.0699812	6	6	5	6	6	6	6	4	5	6	1	0	0	0	0	0	0	2	1	3	1	5	6	0	4	3	4	3	3	3	3	3	4	3	4	4	4	3	3
O15294-3;O15294;O15294-2;O15294-4	UDP-N-acetylglucosamine--peptide N-acetylglucosaminyltransferase 110 kDa subunit	OGT	NA	NA	NA	NA	NA	NA	NA	NA	3	2	3	5	1	1	4	4	1	2	0	0	0	0	0	0	0	0	0	0	0	1	3	0	2	0	0	0	0	0	0	0	0	0	0	0	0	0	0
O15305;O15305-2;Q92871	Phosphomannomutase 2	PMM2	NA	NA	0.199002	0.572321	NA	NA	-0.108424	0.452626	6	6	7	6	6	7	6	6	6	7	0	1	0	0	0	0	0	1	0	0	2	5	3	1	3	4	4	3	5	4	5	3	2	3	3	2	3	4	4
O15321-2;O15321	Transmembrane 9 superfamily member 1	TM9SF1	NA	NA	NA	NA	NA	NA	NA	NA	2	2	2	2	1	0	0	1	1	2	0	0	0	0	0	0	0	0	0	0	0	1	1	0	1	0	0	0	0	0	0	0	0	0	0	0	0	0	0
O15357;O15357-2	Phosphatidylinositol 3,4,5-trisphosphate 5-phosphatase 2	INPPL1	NA	NA	-0.0553371	0.0110751	NA	NA	0.868578	1.28379	20	20	18	19	20	18	15	19	22	20	0	1	0	0	0	1	0	0	0	1	1	8	7	2	3	8	3	3	4	5	5	5	1	2	4	7	5	6	3
O15382;O15382-2	Branched-chain-amino-acid aminotransferase, mitochondrial	BCAT2	NA	NA	-0.0426084	0.0326829	NA	NA	NA	NA	6	7	4	6	4	4	7	8	6	5	0	1	1	1	1	0	0	0	0	0	0	2	1	0	3	0	0	0	0	1	1	1	0	0	0	0	0	0	0
O15427	Monocarboxylate transporter 4	SLC16A3	NA	NA	0.0230213	0.173887	NA	NA	0.65284	0.776354	5	6	6	5	6	5	5	5	5	6	0	0	0	0	0	0	0	0	1	1	0	5	4	1	3	3	3	3	2	1	3	3	3	3	4	4	3	3	3
O15438;O15438-4;O15438-2;O15438-5	Canalicular multispecific organic anion transporter 2	ABCC3	NA	NA	-0.275584	1.67345	NA	NA	NA	NA	7	7	4	7	5	5	4	5	5	6	0	0	0	0	0	1	0	0	0	0	0	0	0	0	1	0	0	0	0	1	1	1	1	1	0	0	0	0	0
O15498;O15498-2	Synaptobrevin homolog YKT6	YKT6	NA	NA	-0.0215664	0.0597305	NA	NA	-0.00786249	0.0327699	8	9	11	8	10	8	8	10	8	10	0	0	0	0	0	1	0	0	1	0	2	6	5	1	3	5	8	5	5	5	6	7	7	7	5	5	7	7	6
O15523;O15523-2;O15523-3	ATP-dependent RNA helicase DDX3Y	DDX3Y	NA	NA	NA	NA	NA	NA	NA	NA	2	0	0	2	2	1	0	0	2	2	0	0	0	0	0	0	0	0	0	0	0	0	0	0	1	0	0	0	0	0	0	0	0	0	0	1	0	0	0
O15530-2;O15530-3;O15530;O15530-4;O15530-5;Q6A1A2	3-phosphoinositide-dependent protein kinase 1;Putative 3-phosphoinositide-dependent protein kinase 2	PDPK1;PDPK2P	NA	NA	0.249548	1.18849	NA	NA	NA	NA	8	8	7	7	6	4	5	7	6	4	0	0	0	0	0	0	0	0	0	0	0	1	1	0	0	0	0	0	0	0	0	0	0	0	0	0	0	0	0
O43181	NADH dehydrogenase [ubiquinone] iron-sulfur protein 4, mitochondrial	NDUFS4	NA	NA	-0.26541	0.0977306	NA	NA	NA	NA	3	1	3	3	3	3	2	3	3	3	0	0	0	0	0	0	0	0	0	0	0	1	2	0	2	1	1	1	0	0	1	0	0	0	0	0	0	0	0
O43236-2;O43236-3;O43236;O43236-4;O43236-6;O43236-5	Septin-4	2004-09-01	NA	NA	NA	NA	NA	NA	NA	NA	0	2	0	1	0	0	0	0	0	0	0	0	0	0	0	0	0	0	0	0	0	0	0	0	0	1	0	0	0	0	0	0	0	0	1	0	0	0	0
O43237;O43237-2	Cytoplasmic dynein 1 light intermediate chain 2	DYNC1LI2	NA	NA	0.39317	0.792538	NA	NA	NA	NA	3	2	2	2	2	2	1	1	2	2	0	0	0	0	0	0	0	0	0	0	0	0	1	0	0	0	0	0	0	0	0	0	0	0	0	0	0	0	0
O43252	Bifunctional 3-phosphoadenosine 5-phosphosulfate synthase 1;Sulfate adenylyltransferase;Adenylyl-sulfate kinase	PAPSS1	NA	NA	-0.0424548	0.566557	NA	NA	NA	NA	4	4	3	3	5	5	4	3	5	3	0	0	0	0	0	0	0	1	0	0	0	2	1	0	1	2	0	1	2	3	0	1	1	1	1	0	2	1	2
O43264;O43264-2	Centromere/kinetochore protein zw10 homolog	ZW10	NA	NA	0.306638	0.304265	NA	NA	NA	NA	10	11	8	10	10	8	12	9	12	7	0	0	0	0	0	0	0	0	0	0	0	3	5	1	3	2	1	0	2	2	1	2	0	0	2	2	1	1	2
O43310;O43310-2	CBP80/20-dependent translation initiation factor	CTIF	NA	NA	NA	NA	NA	NA	NA	NA	3	2	2	2	3	0	2	3	1	2	0	0	0	0	0	0	0	0	0	0	0	0	1	0	0	0	0	0	0	0	0	0	0	0	0	0	0	0	0
O43314-2;O43314	Inositol hexakisphosphate and diphosphoinositol-pentakisphosphate kinase 2	PPIP5K2	NA	NA	-0.0539233	0.0390188	NA	NA	NA	NA	2	1	2	1	3	2	2	1	1	1	0	0	0	0	0	0	0	0	0	0	0	1	1	0	0	1	0	0	0	1	1	1	1	1	1	0	1	1	0
O43353-2;O43353	Receptor-interacting serine/threonine-protein kinase 2	RIPK2	NA	NA	NA	NA	NA	NA	NA	NA	1	3	2	2	3	1	0	0	0	1	0	0	0	0	0	0	0	0	0	0	0	0	0	0	0	0	0	0	0	0	0	0	0	0	0	0	0	0	0
O43361	Zinc finger protein 749	ZNF749	NA	NA	NA	NA	NA	NA	0.0603686	0.115241	0	0	0	0	0	0	0	0	0	0	0	0	0	0	0	0	0	0	0	0	0	0	0	0	1	1	1	1	1	1	1	1	1	1	1	1	1	1	1
O43399-2;O43399-4;O43399-3;O43399-6	Tumor protein D54	TPD52L2	NA	NA	-0.229051	0.0602466	NA	NA	NA	NA	1	1	1	1	2	2	1	1	1	1	0	0	0	0	0	0	0	0	0	0	0	1	0	0	1	1	1	1	1	1	1	1	1	1	1	1	1	1	1
O43402;O43402-2	ER membrane protein complex subunit 8	EMC8	NA	NA	0.168977	0.0665851	NA	NA	NA	NA	6	5	6	6	5	3	3	3	5	5	0	0	0	0	0	0	0	0	0	0	0	1	2	0	1	1	1	1	0	1	1	0	1	0	2	1	0	0	1
O43427-2;O43427	Acidic fibroblast growth factor intracellular-binding protein	FIBP	NA	NA	-0.131881	0.0304255	NA	NA	0.397271	0.464227	8	8	6	8	7	6	8	7	9	8	0	0	0	0	0	0	0	1	0	0	0	4	7	0	4	3	3	3	5	5	4	4	3	3	2	4	3	5	3
O43490-5;O43490-3;O43490-4;O43490-6;O43490-7;O43490-2;O43490	Prominin-1	PROM1	NA	NA	NA	NA	NA	NA	NA	NA	0	0	0	0	0	0	0	0	0	0	0	0	0	0	0	1	0	0	0	1	0	0	0	0	0	0	0	0	0	0	0	0	0	0	0	0	0	0	0
O43572	A-kinase anchor protein 10, mitochondrial	AKAP10	NA	NA	0.567397	0.141788	NA	NA	NA	NA	6	3	5	5	4	2	2	5	5	5	0	1	2	1	1	0	0	0	0	0	0	2	3	0	0	0	0	0	0	1	1	0	1	1	0	0	1	0	1
O43598;O43598-2	2-deoxynucleoside 5-phosphate N-hydrolase 1	DNPH1	NA	NA	0.137522	0.237348	NA	NA	NA	NA	1	1	1	1	1	1	1	1	1	1	0	0	0	0	0	0	0	1	0	0	0	0	1	0	1	0	0	0	0	0	0	0	0	1	0	0	0	0	0
O43615	Mitochondrial import inner membrane translocase subunit TIM44	TIMM44	NA	NA	0.120967	0.263868	NA	NA	NA	NA	10	9	9	10	10	5	7	11	9	10	0	0	0	0	0	0	0	0	0	0	0	2	5	0	3	1	2	1	1	1	2	1	1	1	1	1	2	2	1
O43633	Charged multivesicular body protein 2a	CHMP2A	NA	NA	-0.023692	0.0943651	NA	NA	0.102191	0.692786	2	6	1	3	3	5	4	3	2	3	0	0	0	0	1	0	0	1	1	0	1	2	1	1	1	4	3	4	4	2	3	4	4	4	2	2	3	3	3
O43676	NADH dehydrogenase [ubiquinone] 1 beta subcomplex subunit 3	NDUFB3	NA	NA	0.0285209	0.161356	NA	NA	NA	NA	3	3	3	3	3	3	3	3	3	3	0	0	0	0	0	0	0	0	0	0	0	3	2	0	1	1	0	1	1	2	1	2	1	2	1	1	0	2	2
O43677	NADH dehydrogenase [ubiquinone] 1 subunit C1, mitochondrial	NDUFC1	NA	NA	NA	NA	NA	NA	NA	NA	2	2	2	2	1	0	2	1	1	1	0	0	0	0	0	0	0	0	0	0	1	1	0	0	0	1	0	1	0	0	0	0	0	0	0	1	1	0	1
O43678;O43678-2	NADH dehydrogenase [ubiquinone] 1 alpha subcomplex subunit 2	NDUFA2	NA	NA	0.120942	1.05779	NA	NA	NA	NA	2	2	4	2	3	3	2	3	3	2	0	0	0	0	0	0	0	0	0	0	0	2	3	0	2	1	1	2	1	2	1	2	1	2	1	2	1	2	1
O43708-3;O43708;O43708-2	Maleylacetoacetate isomerase	GSTZ1	NA	NA	NA	NA	NA	NA	NA	NA	3	2	2	1	2	1	2	3	2	0	0	0	0	0	0	0	0	1	0	0	0	2	2	1	1	0	0	0	0	0	1	0	0	0	1	0	0	1	1
O43760;O43760-2	Synaptogyrin-2	SYNGR2	NA	NA	0.211637	0.40357	NA	NA	NA	NA	2	3	4	3	2	2	2	3	2	3	0	0	1	0	0	1	0	0	0	0	0	3	2	0	2	2	0	1	1	1	1	0	0	1	1	1	0	0	0
O43772	Mitochondrial carnitine/acylcarnitine carrier protein	SLC25A20	NA	NA	0.269579	0.320523	NA	NA	0.345489	0.801824	8	7	8	7	7	4	8	7	8	8	1	1	1	1	1	0	0	0	0	2	2	3	5	0	4	8	4	7	5	7	7	7	7	6	6	6	7	6	7
O43781-2;O43781	Dual specificity tyrosine-phosphorylation-regulated kinase 3	DYRK3	NA	NA	NA	NA	NA	NA	NA	NA	1	0	1	1	1	0	0	0	0	1	0	0	0	0	0	0	0	0	0	0	0	0	1	0	1	0	0	0	0	0	0	0	0	0	0	0	0	0	0
O43809	Cleavage and polyadenylation specificity factor subunit 5	NUDT21	NA	NA	NA	NA	NA	NA	NA	NA	1	0	3	1	1	2	1	1	2	2	0	1	0	0	0	0	0	0	0	0	0	0	0	0	0	0	1	0	0	0	1	1	0	0	0	0	0	0	0
O43837;O43837-2;O43837-3	Isocitrate dehydrogenase [NAD] subunit beta, mitochondrial	IDH3B	NA	NA	0.297195	0.259685	NA	NA	0.0750885	0.100284	7	9	7	9	7	7	7	5	5	9	0	0	0	0	0	1	0	0	0	0	1	3	4	0	3	4	2	5	4	3	4	4	2	4	3	2	3	3	3
O43852-2;O43852-4;O43852-8;O43852-7	Calumenin	CALU	NA	NA	NA	NA	NA	NA	NA	NA	2	0	2	2	2	2	0	1	2	2	0	0	0	0	0	2	0	2	2	2	2	0	2	2	2	0	2	0	1	2	2	0	1	0	2	2	2	0	2
O43924	Retinal rod rhodopsin-sensitive cGMP 3,5-cyclic phosphodiesterase subunit delta	PDE6D	NA	NA	NA	NA	NA	NA	NA	NA	2	3	1	1	3	0	1	1	3	1	0	0	0	0	0	0	0	0	0	0	0	2	2	0	1	1	0	1	1	1	0	1	1	1	1	1	1	1	1
O60220	Mitochondrial import inner membrane translocase subunit Tim8 A	TIMM8A	NA	NA	0.27751	0.531994	NA	NA	NA	NA	1	3	3	3	2	1	2	2	3	3	0	0	0	0	0	0	0	0	0	0	0	3	0	0	0	2	1	1	2	1	1	2	2	2	1	2	1	1	2
O60229;O60229-2;Q86VW2-2;Q86VW2;Q86VW2-3	Kalirin	KALRN	NA	NA	NA	NA	NA	NA	NA	NA	1	1	1	0	1	0	1	1	1	1	0	0	0	0	0	1	0	1	1	1	0	0	1	0	0	0	0	0	0	0	0	0	0	0	0	0	0	0	0
O60229-6;O60229-4	Kalirin	KALRN	NA	NA	NA	NA	NA	NA	NA	NA	1	1	1	1	1	0	1	1	1	1	0	0	0	0	0	0	0	0	0	0	0	0	0	0	0	0	0	0	0	0	0	0	0	0	0	0	0	0	0
O60232	Sjoegren syndrome/scleroderma autoantigen 1	SSSCA1	NA	NA	NA	NA	NA	NA	NA	NA	2	3	2	2	2	0	3	2	2	2	0	0	0	0	0	0	0	0	0	0	0	0	0	0	0	0	0	0	0	0	0	0	0	0	0	0	0	0	0
O60282;O60282-2	Kinesin heavy chain isoform 5C	KIF5C	NA	NA	NA	NA	NA	NA	NA	NA	0	1	0	0	0	0	0	0	0	0	0	0	0	0	0	0	0	0	0	0	0	0	0	0	0	0	0	0	0	0	0	0	0	0	0	0	0	0	0
O60318	Germinal-center associated nuclear protein	MCM3AP	NA	NA	NA	NA	NA	NA	NA	NA	1	0	0	1	1	0	0	0	0	1	0	0	0	0	0	0	0	0	0	0	0	0	1	0	0	0	0	0	0	0	0	0	0	0	0	0	0	0	0
O60437	Periplakin	PPL	NA	NA	-0.0170097	0.471627	NA	NA	NA	NA	1	1	5	1	1	1	1	1	1	1	0	0	0	1	0	0	0	0	0	0	0	0	0	0	1	0	0	0	0	0	0	1	0	0	0	0	0	0	0
O60499;O60499-2	Syntaxin-10	STX10	NA	NA	0.0551583	0.243461	NA	NA	NA	NA	1	4	1	3	1	1	1	1	3	2	0	0	0	0	0	0	0	0	0	0	0	0	1	0	0	0	0	0	0	0	0	0	0	0	0	0	0	0	0
O60502;O60502-4;O60502-2;O60502-3	Protein O-GlcNAcase	MGEA5	NA	NA	0.188426	0.743793	NA	NA	NA	NA	7	4	6	5	4	4	4	6	6	6	0	0	0	0	0	0	0	0	0	0	0	1	3	0	1	1	1	0	0	0	1	1	0	1	1	0	0	0	1
O60518	Ran-binding protein 6	RANBP6	NA	NA	NA	NA	NA	NA	NA	NA	1	1	1	1	1	0	1	0	1	1	0	0	0	0	0	0	0	0	0	1	0	0	1	0	0	0	0	0	0	0	0	0	0	0	0	0	0	0	0
O60547-2;O60547	GDP-mannose 4,6 dehydratase	GMDS	NA	NA	0.0618884	0.0327387	NA	NA	NA	NA	3	2	2	2	3	2	2	2	2	2	0	0	0	0	0	0	0	0	0	0	1	1	1	1	2	1	0	1	1	2	1	0	1	1	0	1	1	0	1
O60573-2;O60573	Eukaryotic translation initiation factor 4E type 2	EIF4E2	NA	NA	0.0387831	0.0665659	NA	NA	NA	NA	1	1	1	1	1	1	1	1	1	1	0	0	1	0	0	0	0	0	0	0	0	0	0	0	0	0	0	0	0	0	0	0	0	0	0	0	0	0	0
O60669	Monocarboxylate transporter 2	SLC16A7	NA	NA	NA	NA	NA	NA	NA	NA	3	1	3	3	2	0	1	4	3	4	0	0	0	0	0	0	0	0	0	0	0	0	0	0	0	1	1	1	1	0	1	1	1	1	1	1	1	1	1
O60684	Importin subunit alpha-7	KPNA6	NA	NA	-0.293906	0.179739	NA	NA	0.288412	0.238901	8	7	9	9	8	4	6	7	7	8	0	0	0	0	0	1	0	0	0	0	0	4	2	0	2	4	2	3	5	3	4	4	4	3	4	1	4	3	4
O60701-3;O60701-2;O60701	UDP-glucose 6-dehydrogenase	UGDH	NA	NA	0.248963	0.590074	NA	NA	NA	NA	7	6	7	8	8	7	7	6	8	8	0	0	0	0	0	0	0	0	0	0	0	5	2	1	4	0	0	0	0	1	1	1	0	0	1	0	0	1	2
O60762	Dolichol-phosphate mannosyltransferase subunit 1	DPM1	NA	NA	-0.00526827	0.199051	NA	NA	-0.0133682	0.729128	4	7	3	4	4	2	4	4	5	4	0	0	0	0	0	0	0	0	0	0	0	3	3	0	4	3	2	3	2	1	3	2	2	2	1	1	1	4	3
O60784;O60784-2;O60784-4;O60784-3	Target of Myb protein 1	TOM1	NA	NA	NA	NA	NA	NA	NA	NA	5	6	4	5	3	4	5	4	6	5	0	0	0	0	0	0	0	0	0	0	0	1	1	0	0	1	1	1	0	1	1	1	1	1	1	1	1	1	1
O60826	Coiled-coil domain-containing protein 22	CCDC22	NA	NA	0.059549	0.34345	NA	NA	NA	NA	9	9	11	10	10	10	8	10	11	10	1	1	1	1	1	0	0	0	0	0	0	7	5	0	1	2	0	2	2	1	1	3	2	2	2	3	2	2	2
O60841	Eukaryotic translation initiation factor 5B	EIF5B	NA	NA	0.266258	1.10541	NA	NA	NA	NA	7	10	10	9	12	9	9	9	7	6	0	0	0	0	0	0	0	0	0	1	0	3	6	0	3	0	0	0	0	0	0	0	0	0	0	0	1	0	1
O60869-2;O60869-3;O60869	Endothelial differentiation-related factor 1	EDF1	NA	NA	NA	NA	NA	NA	NA	NA	1	1	0	1	2	1	1	1	2	1	0	0	0	0	0	0	0	0	0	0	0	1	1	0	1	0	0	0	0	0	0	0	0	0	0	0	0	0	0
O60890;O60890-2	Oligophrenin-1	OPHN1	NA	NA	-0.0515317	0.0188446	NA	NA	NA	NA	13	9	11	10	10	8	10	11	12	11	0	0	0	0	0	0	0	0	0	0	0	6	6	1	5	2	4	3	2	0	2	2	0	2	0	1	1	1	1
O60927	Protein phosphatase 1 regulatory subunit 11	PPP1R11	NA	NA	NA	NA	NA	NA	NA	NA	1	3	1	1	1	1	2	0	1	1	0	0	0	0	0	0	0	0	0	0	0	2	1	0	1	0	0	0	0	0	0	0	0	0	0	0	0	0	0
O75044;P0DJJ0;P0DMP2	SLIT-ROBO Rho GTPase-activating protein 2;SLIT-ROBO Rho GTPase-activating protein 2C;SLIT-ROBO Rho GTPase-activating protein 2B	SRGAP2;SRGAP2C;SRGAP2B	NA	NA	-0.106215	0.164163	NA	NA	NA	NA	3	2	3	4	2	2	1	2	1	2	0	0	0	0	0	0	0	0	0	0	0	0	1	0	1	0	1	0	1	1	1	1	0	1	0	1	1	0	1
O75069-2;O75069;O75069-3;O75069-5;O75069-4;O94876-2;O94876	Transmembrane and coiled-coil domains protein 2	TMCC2	NA	NA	0.268966	0.349996	NA	NA	NA	NA	10	7	8	7	5	9	7	7	7	6	0	0	0	1	0	1	0	0	0	0	0	2	3	1	1	3	2	2	2	1	3	2	2	2	3	1	2	2	3
O75128-6;O75128;O75128-2;O75128-3;O75128-7	Protein cordon-bleu	COBL	NA	NA	NA	NA	NA	NA	NA	NA	0	0	0	0	0	0	0	0	0	0	0	0	0	0	0	0	0	0	0	0	0	0	0	0	0	1	0	0	1	1	1	2	1	2	0	1	1	1	1
O75167-5;O75167-2;O75167;O75167-4	Phosphatase and actin regulator 2	PHACTR2	NA	NA	-0.0827889	0.0993249	NA	NA	NA	NA	2	1	3	3	2	3	2	3	1	2	0	0	0	0	0	0	0	0	0	0	0	1	0	0	0	0	0	0	0	0	0	0	0	0	0	0	0	0	0
O75190;O75190-4;Q8WWF6;Q7Z6W7	DnaJ homolog subfamily B member 6	DNAJB6	NA	NA	NA	NA	NA	NA	NA	NA	0	1	1	1	1	1	0	1	1	1	0	0	0	0	0	0	0	0	0	0	0	1	1	0	1	0	0	0	0	0	0	0	0	0	0	0	0	0	0
O75190-2	DnaJ homolog subfamily B member 6	DNAJB6	NA	NA	NA	NA	NA	NA	NA	NA	0	0	0	0	1	0	0	0	0	0	0	0	0	0	0	0	0	0	0	0	0	0	0	0	0	0	0	0	0	0	0	0	0	0	0	0	0	0	0
O75208;O75208-2	Ubiquinone biosynthesis protein COQ9, mitochondrial	COQ9	NA	NA	-0.103234	0.285424	NA	NA	NA	NA	3	1	3	3	2	2	3	2	2	2	0	0	0	0	0	0	0	0	0	0	0	0	1	0	1	0	0	0	0	0	0	0	0	0	0	0	0	0	0
O75251-2;O75251	NADH dehydrogenase [ubiquinone] iron-sulfur protein 7, mitochondrial	NDUFS7	NA	NA	0.201364	0.878045	NA	NA	NA	NA	3	3	3	3	2	1	3	3	2	3	0	0	0	0	0	0	0	0	0	0	0	2	2	0	1	0	0	1	1	0	1	1	0	1	0	1	1	1	0
O75312	Zinc finger protein ZPR1	ZPR1	NA	NA	0.0957639	0.337171	NA	NA	NA	NA	3	3	4	4	4	4	3	3	3	3	0	0	0	0	0	0	0	0	0	0	0	0	1	0	0	0	0	0	0	0	0	0	0	0	0	0	0	0	0
O75317	Ubiquitin carboxyl-terminal hydrolase 12	USP12	NA	NA	NA	NA	NA	NA	NA	NA	2	2	1	2	2	0	1	2	2	2	0	0	0	0	0	0	0	0	0	0	0	0	0	0	0	0	0	1	0	0	0	0	0	0	0	0	0	0	0
O75342	Arachidonate 12-lipoxygenase, 12R-type	ALOX12B	NA	NA	NA	NA	NA	NA	NA	NA	0	1	1	0	0	0	0	0	0	0	0	0	0	1	0	2	0	0	1	2	0	0	0	3	0	0	0	0	0	0	0	0	0	0	0	0	0	0	0
O75369-6;O75369-3;O75369-2;O75369-9;O75369;O75369-8;O75369-5;O75369-4;O75369-7	Filamin-B	FLNB	NA	NA	NA	NA	NA	NA	NA	NA	0	0	1	0	0	0	0	0	0	0	0	0	0	0	0	0	0	0	0	0	0	0	0	0	0	0	0	0	0	0	0	0	0	0	0	1	0	0	0
O75379-2;O75379	Vesicle-associated membrane protein 4	VAMP4	NA	NA	-0.228745	0.00978124	NA	NA	NA	NA	1	2	1	1	1	1	1	1	1	1	0	0	0	0	0	0	0	0	0	0	0	0	0	0	0	0	1	0	0	0	0	0	0	0	0	0	0	0	0
O75381-2;O75381	Peroxisomal membrane protein PEX14	PEX14	NA	NA	0.0550922	0.292007	NA	NA	NA	NA	5	4	6	4	3	4	6	3	4	3	0	0	0	0	0	0	0	0	0	0	0	0	1	0	0	1	0	1	1	0	0	0	0	0	0	0	1	1	0
O75410;O75410-2;O75410-7;O75410-9;O75410-3;O75410-5;O75410-4;O75410-6;O75410-10;O75410-8;O95359-2;O95359-6;O95359-1;O95359-5	Transforming acidic coiled-coil-containing protein 1	TACC1	NA	NA	0.109412	0.167401	NA	NA	0.297507	0.274915	18	14	15	17	19	17	16	18	16	16	0	0	0	0	0	0	0	1	1	0	0	9	4	0	2	13	12	12	14	10	13	10	10	9	10	8	11	10	16
O75427	Leucine-rich repeat and calponin homology domain-containing protein 4	LRCH4	NA	NA	-0.141075	0.308929	NA	NA	NA	NA	6	7	6	5	6	3	8	5	5	6	0	0	0	0	0	0	0	1	0	0	0	1	1	0	0	2	0	2	1	1	4	3	1	2	1	2	2	1	2
O75431;O75431-2	Metaxin-2	MTX2	NA	NA	0.0939989	0.13811	NA	NA	NA	NA	5	5	6	4	7	3	6	7	6	7	0	0	0	0	0	0	0	0	0	0	0	1	2	0	1	2	3	2	3	2	4	2	2	2	2	2	2	1	2
O75436	Vacuolar protein sorting-associated protein 26A	VPS26A	NA	NA	0.357179	0.0531137	NA	NA	NA	NA	1	2	5	2	2	2	2	3	1	3	0	0	0	0	0	0	0	0	0	0	0	2	1	0	1	0	0	0	0	0	0	0	0	0	0	0	0	0	0
O75438;O75438-2	NADH dehydrogenase [ubiquinone] 1 beta subcomplex subunit 1	NDUFB1	NA	NA	0.120949	0.180971	NA	NA	0.00916422	0.0138391	2	1	2	2	2	2	2	2	2	2	0	0	0	0	0	0	0	0	0	1	1	2	2	0	2	2	2	2	2	2	2	2	2	2	2	2	2	2	2
O75439	Mitochondrial-processing peptidase subunit beta	PMPCB	NA	NA	0.100699	0.284174	NA	NA	NA	NA	6	4	5	7	7	5	4	6	7	6	0	0	0	0	0	0	0	0	0	0	0	3	3	0	1	3	1	2	2	1	2	2	2	1	2	2	2	1	1
O75477	Erlin-1	ERLIN1	NA	NA	-0.174249	0.093217	NA	NA	-0.390074	0.801521	4	4	5	4	6	4	5	4	5	3	0	0	0	0	0	0	0	0	0	0	0	1	3	0	1	2	2	3	2	3	2	4	3	3	2	2	3	3	5
O75521-2;O75521	Enoyl-CoA delta isomerase 2, mitochondrial	ECI2	NA	NA	0.145219	0.839427	NA	NA	-0.158557	0.00731948	6	6	6	7	8	5	4	5	7	6	0	0	0	0	0	0	0	0	0	0	0	0	2	0	0	1	3	2	2	3	2	1	1	2	1	0	2	1	3
O75534-2;O75534;O75534-3;O75534-4	Cold shock domain-containing protein E1	CSDE1	NA	NA	-0.13875	0.153611	NA	NA	0.147474	0.216671	3	2	4	3	4	4	3	3	4	4	0	0	0	0	0	0	0	0	0	0	0	2	1	0	0	1	1	1	1	2	2	1	2	2	2	1	3	1	1
O75663;O75663-2	TIP41-like protein	TIPRL	NA	NA	-0.102623	0.317509	NA	NA	0.0679971	0.0353419	7	7	8	8	8	10	8	8	7	7	1	0	0	0	1	0	0	0	0	0	1	5	7	0	3	4	2	3	4	3	4	3	3	2	3	4	3	4	3
O75674-2;O75674;O75674-3	TOM1-like protein 1	TOM1L1	NA	NA	0.0320537	0.238125	NA	NA	NA	NA	4	4	4	4	3	4	5	4	4	3	0	0	0	0	0	0	0	0	0	0	0	1	1	0	0	0	1	1	1	1	1	1	1	1	1	1	1	1	0
O75843	AP-1 complex subunit gamma-like 2	AP1G2	NA	NA	0.536253	0.754918	NA	NA	NA	NA	10	8	7	5	6	7	5	8	4	7	0	0	0	0	0	0	0	1	0	1	0	3	0	1	0	2	1	1	0	2	2	2	0	1	1	0	2	2	2
O75880	Protein SCO1 homolog, mitochondrial	SCO1	NA	NA	NA	NA	NA	NA	NA	NA	2	1	2	1	2	2	2	2	2	1	0	0	0	0	0	0	0	0	0	0	0	0	0	0	0	1	1	1	1	1	0	1	1	0	1	1	0	1	1
O94855;O94855-2	Protein transport protein Sec24D	SEC24D	NA	NA	-0.0694594	0.17901	NA	NA	NA	NA	3	2	4	3	6	1	1	5	3	7	0	0	0	0	0	0	0	0	0	0	0	3	4	0	1	0	1	0	1	1	1	0	1	2	2	1	0	0	1
O94905;O94905-2;O94905-3	Erlin-2	ERLIN2	NA	NA	-0.144409	0.0589642	NA	NA	NA	NA	4	3	4	4	1	2	2	4	2	1	0	0	0	0	0	0	0	0	0	0	0	1	1	0	1	0	1	0	0	0	0	0	1	1	0	0	0	1	0
O94925-3	Glutaminase kidney isoform, mitochondrial	GLS	NA	NA	-0.0809651	0.209934	NA	NA	NA	NA	2	2	2	2	2	2	2	2	2	2	0	0	0	0	0	0	0	0	0	0	0	1	1	0	1	1	0	1	1	1	1	1	1	1	1	1	1	1	1
O94929;Q6H8Q1-6;Q6H8Q1-8;Q6H8Q1-3	Actin-binding LIM protein 3	ABLIM3	NA	NA	NA	NA	NA	NA	-0.0115416	0.62814	0	0	0	0	0	0	0	0	0	0	0	0	0	0	0	0	0	0	0	0	0	0	0	0	0	1	1	1	1	1	1	1	1	1	1	1	1	1	1
O94929-3;O94929-2;O94929-4	Actin-binding LIM protein 3	ABLIM3	NA	NA	-0.0699542	0.243809	NA	NA	0.188709	1.27905	13	16	13	13	14	9	15	13	15	15	0	0	0	0	0	0	0	1	1	1	0	7	9	0	4	6	3	7	7	5	5	6	5	7	6	5	3	6	3
O94973;O94973-2;O94973-3	AP-2 complex subunit alpha-2	AP2A2	NA	NA	-0.00229526	0.139246	NA	NA	NA	NA	10	7	9	11	7	5	7	9	7	10	0	0	0	0	0	0	0	0	0	0	0	1	3	0	2	1	2	3	2	0	1	1	1	1	1	1	0	1	0
O94992	Protein HEXIM1	HEXIM1	NA	NA	NA	NA	NA	NA	NA	NA	2	0	2	3	1	1	1	1	2	2	0	0	0	0	0	0	0	0	0	0	0	0	0	0	1	0	0	0	0	0	0	0	0	0	0	0	0	0	0
O95139;O95139-2	NADH dehydrogenase [ubiquinone] 1 beta subcomplex subunit 6	NDUFB6	NA	NA	-0.0420487	0.558196	NA	NA	0.560241	0.497575	1	3	1	1	2	2	2	1	2	1	0	0	0	0	0	1	0	0	1	1	0	1	1	1	2	1	1	2	1	1	1	2	2	1	2	1	1	2	2
O95159	Zinc finger protein-like 1	ZFPL1	NA	NA	0.413804	1.17111	NA	NA	0.409213	1.14061	4	4	3	4	4	4	2	4	4	4	0	0	0	0	0	0	0	0	0	0	0	2	3	0	3	4	1	2	2	4	2	3	1	1	2	2	3	1	3
O95167	NADH dehydrogenase [ubiquinone] 1 alpha subcomplex subunit 3	NDUFA3	NA	NA	NA	NA	NA	NA	NA	NA	0	1	1	2	1	1	1	2	2	1	0	0	0	0	0	0	0	0	0	0	0	0	1	0	0	0	0	1	0	0	0	0	1	0	0	0	1	1	0
O95168;O95168-2	NADH dehydrogenase [ubiquinone] 1 beta subcomplex subunit 4	NDUFB4	NA	NA	-0.0068033	0.0379251	NA	NA	0.0961728	0.32147	3	3	3	3	3	3	3	3	3	3	0	0	0	0	0	0	0	0	1	0	1	3	3	0	3	2	2	2	2	2	2	2	1	1	1	2	2	2	2
O95169-3;O95169;O95169-2	NADH dehydrogenase [ubiquinone] 1 beta subcomplex subunit 8, mitochondrial	NDUFB8	NA	NA	0.238075	0.236369	NA	NA	0.12687	0.0142745	5	4	5	4	6	5	4	4	5	5	0	0	0	0	0	0	0	0	0	0	0	1	3	0	2	1	1	2	1	1	1	1	1	1	0	1	1	1	1
O95182	NADH dehydrogenase [ubiquinone] 1 alpha subcomplex subunit 7	NDUFA7	NA	NA	0.0573346	0.0734971	NA	NA	0.0753141	0.083803	3	2	2	2	4	3	2	2	2	2	0	0	0	0	0	0	0	0	0	0	1	2	3	1	2	1	1	1	2	2	1	2	1	1	2	2	1	1	1
O95183	Vesicle-associated membrane protein 5	VAMP5	NA	NA	NA	NA	NA	NA	NA	NA	1	2	1	1	2	0	1	1	1	1	0	0	0	0	0	0	0	0	0	0	0	1	1	1	0	0	1	1	0	0	0	1	0	1	0	0	0	0	0
O95197-7;O95197-2;O95197;O95197-4	Reticulon-3	RTN3	NA	NA	-0.0200979	0.104077	NA	NA	0.265081	0.952988	2	2	3	2	3	3	2	4	3	3	0	0	0	0	0	0	1	0	1	1	2	3	3	1	2	3	4	3	4	4	2	2	2	2	2	2	3	3	3
O95197-3;O95197-5;O95197-6	Reticulon-3	RTN3	NA	NA	0.127646	0.195522	NA	NA	0.868292	1.00501	1	1	1	1	1	1	1	1	1	1	0	0	0	0	0	0	0	0	0	0	1	1	1	0	1	1	1	1	1	1	1	1	1	1	1	1	1	1	1
O95202;O95202-2;O95202-3	LETM1 and EF-hand domain-containing protein 1, mitochondrial	LETM1	NA	NA	0.0586045	0.674076	NA	NA	0.0550043	0.0319131	17	17	19	20	17	17	18	18	19	17	0	0	0	0	0	0	0	0	0	0	1	9	7	0	6	9	8	8	5	5	7	9	6	6	8	7	8	6	6
O95219;O95219-2	Sorting nexin-4	SNX4	NA	NA	0.133633	1.17334	NA	NA	NA	NA	13	13	11	12	13	11	11	11	14	13	0	0	0	0	0	0	0	0	0	0	0	4	1	0	1	2	1	1	4	0	1	0	1	0	0	0	1	2	0
O95295	SNARE-associated protein Snapin	SNAPIN	NA	NA	-0.0109021	0.170671	NA	NA	0.0767469	0.903339	4	3	3	3	3	3	3	3	4	3	0	0	0	0	0	0	0	0	0	0	0	1	2	0	0	2	1	3	3	2	3	3	3	1	3	1	3	3	3
O95298;O95298-2;E9PQ53;O95298-3	NADH dehydrogenase [ubiquinone] 1 subunit C2	NDUFC2	NA	NA	-0.0917356	0.486346	NA	NA	0.0346323	0.0551397	3	3	3	3	2	2	3	2	3	2	1	0	1	1	1	0	0	0	0	0	0	2	2	0	1	3	2	3	2	2	2	3	2	2	2	2	2	2	2
O95299;O95299-2	NADH dehydrogenase [ubiquinone] 1 alpha subcomplex subunit 10, mitochondrial	NDUFA10	NA	NA	0.153658	0.49707	NA	NA	0.145797	0.60461	8	10	8	10	10	7	6	10	7	8	0	0	0	0	0	0	0	1	0	0	1	8	5	0	7	6	5	6	5	5	5	5	4	4	6	5	5	5	5
O95340;O95340-2	Bifunctional 3-phosphoadenosine 5-phosphosulfate synthase 2;Sulfate adenylyltransferase;Adenylyl-sulfate kinase	PAPSS2	NA	NA	0.032902	0.815208	NA	NA	NA	NA	11	6	8	9	10	10	8	9	7	8	0	0	0	0	0	0	0	0	0	0	0	0	3	0	2	1	2	2	1	3	4	1	1	2	1	2	2	2	0
O95352;O95352-3;O95352-2	Ubiquitin-like modifier-activating enzyme ATG7	ATG7	NA	NA	0.273162	0.565348	NA	NA	NA	NA	7	9	10	10	11	7	7	10	9	9	0	0	0	0	1	0	0	0	1	0	1	4	6	1	4	0	0	1	1	1	1	2	1	1	1	1	1	1	1
O95376	E3 ubiquitin-protein ligase ARIH2	ARIH2	NA	NA	-0.216432	0.0709161	NA	NA	NA	NA	3	1	2	2	4	2	1	3	3	3	0	0	0	0	0	0	0	0	0	0	0	1	0	0	0	0	0	0	0	0	0	0	0	0	0	0	0	0	0
O95406	Protein cornichon homolog 1	CNIH1	NA	NA	NA	NA	NA	NA	NA	NA	0	0	0	1	0	0	0	0	1	0	0	0	0	0	0	0	0	0	0	0	0	0	0	0	0	0	0	0	0	0	0	0	0	0	0	0	0	0	0
O95425-2;O95425-4;O95425-3;O95425	Supervillin	SVIL	NA	NA	0.485534	0.56412	NA	NA	NA	NA	14	6	6	12	9	9	8	9	9	6	0	0	0	0	1	0	0	0	0	0	0	1	0	0	1	0	2	0	2	0	2	0	1	0	2	0	2	1	0
O95427	GPI ethanolamine phosphate transferase 1	PIGN	NA	NA	0.0151008	0.206849	NA	NA	NA	NA	3	4	3	1	3	2	3	3	3	3	0	0	0	0	0	0	0	0	0	0	0	0	0	0	0	1	2	2	0	0	1	2	1	1	0	0	0	1	2
O95456-2;O95456	Proteasome assembly chaperone 1	PSMG1	NA	NA	-0.0270236	0.581783	NA	NA	NA	NA	2	2	2	2	3	2	2	2	2	2	0	0	0	0	0	0	0	0	0	0	0	2	1	0	2	0	0	0	0	0	0	0	0	0	0	0	0	0	0
O95487-2;O95487;O95487-3	Protein transport protein Sec24B	SEC24B	NA	NA	-0.355272	0.992004	NA	NA	NA	NA	3	2	3	2	3	2	4	3	4	3	0	0	0	0	0	0	0	0	0	0	0	0	1	0	0	0	0	0	0	1	0	0	0	0	0	0	0	0	1
O95562	Vesicle transport protein SFT2B	SFT2D2	NA	NA	0.238206	0.0834438	NA	NA	NA	NA	2	1	2	1	1	1	1	2	2	2	0	0	0	0	0	0	0	0	0	0	0	0	1	0	1	1	1	1	1	0	1	0	1	1	0	0	1	1	1
O95573	Long-chain-fatty-acid--CoA ligase 3	ACSL3	NA	NA	-0.203436	0.312774	NA	NA	NA	NA	8	6	12	7	6	6	7	11	6	12	0	0	0	0	0	0	0	0	0	0	0	2	1	0	1	1	2	2	1	2	1	2	1	1	2	2	3	0	2
O95644-5;O95644-4;O95644-6;O95644;O95644-8;O95644-11;O95644-3;O95644-10;O95644-2	Nuclear factor of activated T-cells, cytoplasmic 1	NFATC1	NA	NA	NA	NA	NA	NA	NA	NA	2	1	0	0	2	2	1	0	1	4	0	0	0	0	0	0	0	0	0	0	0	0	1	0	0	1	0	1	0	1	0	1	0	0	1	0	0	1	0
O95716	Ras-related protein Rab-3D	RAB3D	NA	NA	NA	NA	NA	NA	0.276998	0.558381	1	1	1	1	2	0	1	2	2	1	0	0	0	1	0	0	0	0	0	0	0	2	1	0	1	2	1	2	2	1	1	1	2	1	2	1	1	2	2
O95757	Heat shock 70 kDa protein 4L	HSPA4L	NA	NA	NA	NA	NA	NA	NA	NA	0	0	3	0	3	1	1	4	1	2	0	0	0	0	0	0	0	0	0	0	0	0	1	0	1	0	0	0	0	0	0	0	0	0	0	0	0	0	0
O95772-2;O95772	MLN64 N-terminal domain homolog	STARD3NL	NA	NA	-0.293588	0.0309235	NA	NA	NA	NA	2	2	2	2	2	2	2	2	2	2	0	0	0	0	0	0	0	0	0	0	0	2	1	0	0	1	1	1	1	1	1	1	1	0	1	1	1	1	1
O95858	Tetraspanin-15	TSPAN15	NA	NA	0.117312	0.373521	NA	NA	0.167873	0.462707	4	5	4	3	4	2	5	4	3	4	0	0	0	0	0	0	0	0	1	0	0	5	5	0	3	2	2	3	3	3	3	3	3	3	2	3	3	3	2
O95873	Uncharacterized protein C6orf47	C6orf47	NA	NA	-0.372547	0.96188	NA	NA	NA	NA	2	1	2	3	2	1	2	2	3	3	0	0	0	0	0	0	0	0	0	0	0	0	1	0	0	0	0	0	0	0	0	0	0	0	0	0	0	0	0
O95980	Reversion-inducing cysteine-rich protein with Kazal motifs	RECK	NA	NA	-0.258929	0.233031	NA	NA	NA	NA	6	6	8	5	3	2	5	7	7	2	0	0	0	0	0	0	0	0	0	0	0	0	0	1	0	0	0	0	0	0	0	0	0	0	0	0	0	0	0
O96005-3;O96005-4;O96005	Cleft lip and palate transmembrane protein 1	CLPTM1	NA	NA	0.0600685	0.568909	NA	NA	NA	NA	2	1	2	2	2	2	1	2	1	2	0	0	0	0	0	0	0	0	0	0	0	0	1	0	1	0	0	0	0	0	0	0	0	0	0	0	0	0	0
O96011;O96011-2	Peroxisomal membrane protein 11B	PEX11B	NA	NA	0.602189	1.39828	NA	NA	NA	NA	4	5	5	5	6	3	3	5	5	4	0	0	0	0	0	0	0	0	0	0	1	2	3	1	1	2	0	1	2	1	1	2	1	2	2	0	1	1	1
O96019;O96019-2	Actin-like protein 6A	ACTL6A	NA	NA	-0.0706821	0.118472	NA	NA	NA	NA	4	4	4	4	3	4	4	3	4	4	0	0	0	0	0	0	0	1	1	0	0	1	3	1	3	1	1	1	1	1	1	1	1	1	1	1	1	0	1
P00167-2;P00167;P00167-3	Cytochrome b5	CYB5A	NA	NA	0.0690496	0.116995	NA	NA	-0.0441072	0.145883	4	2	4	4	4	3	4	4	4	4	0	0	0	0	0	2	0	0	1	0	2	2	4	0	3	3	4	4	3	5	3	3	3	3	2	3	3	3	5
P00395	Cytochrome c oxidase subunit 1	MT-CO1	NA	NA	NA	NA	NA	NA	NA	NA	2	1	2	2	1	0	2	2	2	2	0	0	0	0	0	0	0	0	0	0	0	1	0	0	1	0	1	1	0	0	0	0	0	0	0	0	0	0	0
P00414	Cytochrome c oxidase subunit 3	MT-CO3	NA	NA	0.0486337	0.155504	NA	NA	NA	NA	2	1	2	1	2	1	2	1	2	1	0	0	0	0	0	0	0	0	0	0	0	1	0	0	0	1	1	1	0	1	1	1	1	1	1	1	1	1	0
P00846	ATP synthase subunit a	MT-ATP6	NA	NA	0.0457974	0.89675	NA	NA	NA	NA	1	1	1	1	1	1	1	1	1	1	0	0	0	0	0	0	0	0	0	0	1	1	1	0	1	1	1	1	1	1	1	1	1	1	1	1	0	1	1
P01009-a;P01009-375-418	Alpha-1-antitrypsin;Short peptide from AAT	SERPINA1	NA	NA	NA	NA	NA	NA	NA	NA	0	0	0	0	0	0	0	0	0	0	1	1	1	1	1	0	0	0	0	0	0	0	0	0	0	0	0	0	0	0	0	0	0	0	0	0	0	0	0
P01031-19-673	Complement C5;Complement C5 beta chain;Complement C5 alpha chain;C5a anaphylatoxin;Complement C5 alpha chain	C5	NA	NA	NA	NA	NA	NA	NA	NA	0	0	0	0	0	0	0	0	0	0	0	0	0	1	0	0	0	0	0	0	0	0	0	0	0	0	0	0	0	0	0	0	0	0	0	0	0	0	0
P01112;P01112-2	GTPase HRas;GTPase HRas, N-terminally processed	HRAS	NA	NA	NA	NA	NA	NA	NA	NA	0	0	1	0	0	0	0	1	1	0	0	0	0	0	0	0	0	0	0	0	0	1	1	0	0	0	0	0	0	0	0	0	0	0	0	0	0	0	0
P01130-3;P01130-6;P01130-4;P01130-5;P01130;P01130-2	Low-density lipoprotein receptor	LDLR	NA	NA	NA	NA	NA	NA	NA	NA	3	0	3	0	0	0	0	1	0	2	0	0	0	0	0	0	0	0	1	0	0	0	1	0	0	0	0	0	0	0	0	0	0	0	0	0	0	0	0
P01344;P01344-2;P01344-3	Insulin-like growth factor II;Insulin-like growth factor II;Insulin-like growth factor II Ala-25 Del;Preptin	IGF2	NA	NA	NA	NA	NA	NA	NA	NA	0	0	0	0	0	0	0	0	0	0	0	0	0	0	0	0	0	1	0	0	0	0	0	0	0	0	0	0	0	0	0	0	0	0	0	0	0	0	0
P01699-20-117;P01699	Ig lambda chain V-I region VOR		NA	NA	NA	NA	NA	NA	NA	NA	0	0	0	0	0	0	0	0	0	0	0	1	1	1	0	0	0	0	1	0	1	1	1	1	1	0	0	0	0	0	0	0	0	0	0	0	0	0	0
P01718-21-113;P01718	Ig lambda chain V-IV region Kern		NA	NA	NA	NA	-0.483128	1.37384	NA	NA	0	0	0	0	0	0	0	0	0	0	1	1	2	2	1	1	0	0	0	1	1	1	1	0	2	0	0	0	0	0	0	0	0	0	0	0	0	0	0
P01762-20-117			NA	NA	NA	NA	NA	NA	NA	NA	0	0	0	0	0	0	0	0	1	0	0	0	0	0	1	0	0	0	1	0	1	0	0	0	1	0	0	0	0	0	0	0	0	0	0	0	0	0	0
P01824-27-125;P01824	Ig heavy chain V-II region WAH		NA	NA	NA	NA	NA	NA	NA	NA	0	0	0	0	0	0	0	0	0	1	1	1	1	1	1	2	0	0	1	0	1	1	0	0	1	0	0	0	0	0	0	0	0	0	0	0	0	0	0
P01854-1-428;P01854	Ig epsilon chain C region	IGHE	NA	NA	NA	NA	NA	NA	NA	NA	1	1	1	1	1	0	1	1	1	1	9	0	0	0	0	10	0	0	0	0	12	0	0	0	1	0	0	0	0	0	0	0	0	0	0	0	0	0	0
P01877-1-340;P01877	Ig alpha-2 chain C region	IGHA2	NA	NA	NA	NA	NA	NA	NA	NA	0	0	0	0	0	0	0	0	0	0	1	0	0	0	0	0	0	0	0	0	0	0	0	0	0	0	0	0	0	0	0	0	0	0	0	0	0	0	0
P01893	Putative HLA class I histocompatibility antigen, alpha chain H	HLA-H	NA	NA	0.280875	0.979077	NA	NA	NA	NA	1	1	1	1	1	1	1	1	1	1	1	0	1	0	0	0	0	0	0	0	1	1	1	0	0	0	0	1	1	1	0	1	0	1	1	1	1	0	0
P02144	Myoglobin	MB	NA	NA	NA	NA	NA	NA	NA	NA	0	0	0	0	0	0	0	0	0	0	0	0	0	0	0	0	0	0	1	0	0	0	0	1	0	0	0	0	0	0	0	0	0	0	0	0	0	0	0
P02452-162-1218;P02452	Collagen alpha-1(I) chain	COL1A1	NA	NA	NA	NA	NA	NA	NA	NA	1	0	1	1	1	0	1	0	1	2	0	0	1	0	0	2	0	2	2	2	2	0	9	2	1	0	0	0	0	1	0	0	0	0	0	0	0	0	0
P02549-2;P02549	Spectrin alpha chain, erythrocytic 1	SPTA1	NA	NA	-0.436376	0.293056	-2.41919	0.895182	-0.0800129	0.0166551	29	14	29	30	24	28	11	22	30	30	2	1	3	4	1	29	0	3	26	10	34	5	6	43	25	4	7	9	9	12	7	3	5	7	13	12	10	1	11
P02765-301-340	Alpha-2-HS-glycoprotein;Alpha-2-HS-glycoprotein chain A;Alpha-2-HS-glycoprotein chain B	AHSG	NA	NA	NA	NA	NA	NA	NA	NA	0	0	0	0	0	0	0	0	0	0	1	1	1	1	1	0	0	0	0	0	0	0	0	0	0	0	0	0	0	0	0	0	0	0	0	0	0	0	0
P02775-56-128	Platelet basic protein;Connective tissue-activating peptide III;TC-2;Connective tissue-activating peptide III(1-81);Beta-thromboglobulin;Neutrophil-activating peptide 2(74);Neutrophil-activating peptide 2(73);Neutrophil-activating peptide 2;TC-1;Neutrophil-activating peptide 2(1-66);Neutrophil-activating peptide 2(1-63)	PPBP	NA	NA	NA	NA	NA	NA	NA	NA	0	0	0	0	0	0	0	0	0	0	0	0	0	0	0	0	1	0	1	1	1	0	1	1	0	0	0	0	0	0	0	0	0	0	0	0	0	0	0
P02814-23-79;P02814	Submaxillary gland androgen-regulated protein 3B;Peptide P-A;Peptide D1A	SMR3B	NA	NA	NA	NA	NA	NA	NA	NA	0	0	1	0	0	0	0	0	0	0	0	0	0	0	0	0	0	0	0	0	0	0	0	0	0	0	0	0	0	0	0	0	0	0	0	0	0	0	0
P03886	NADH-ubiquinone oxidoreductase chain 1	MT-ND1	NA	NA	-0.0140599	0.0481636	NA	NA	NA	NA	4	4	4	4	3	3	4	3	4	3	0	0	0	0	0	0	0	0	0	0	1	2	1	0	0	0	0	0	0	0	0	0	0	0	0	0	0	0	0
P03891	NADH-ubiquinone oxidoreductase chain 2	MT-ND2	NA	NA	-0.120258	0.00970791	NA	NA	NA	NA	2	2	1	2	1	1	2	2	2	2	0	0	0	0	0	0	0	0	0	0	0	1	1	0	0	0	0	0	0	0	0	0	0	0	0	0	0	0	0
P03897	NADH-ubiquinone oxidoreductase chain 3	MT-ND3	NA	NA	-0.258337	0.180245	NA	NA	NA	NA	1	1	1	1	1	1	1	1	1	1	0	0	0	0	0	0	0	0	0	0	0	1	1	0	0	0	0	0	0	0	0	0	0	0	0	0	0	0	0
P03905	NADH-ubiquinone oxidoreductase chain 4	MT-ND4	NA	NA	0.107012	0.241175	NA	NA	0.230846	0.325555	3	3	3	3	3	1	3	3	3	3	0	0	0	0	0	0	0	0	0	0	0	1	2	0	2	1	1	1	1	1	1	1	1	1	1	0	1	1	1
P03915	NADH-ubiquinone oxidoreductase chain 5	MT-ND5	NA	NA	NA	NA	NA	NA	NA	NA	2	2	2	1	2	1	2	2	2	1	0	0	0	0	0	0	0	0	0	0	0	0	1	0	0	0	0	0	0	0	0	0	0	0	1	0	0	0	0
P03928	ATP synthase protein 8	MT-ATP8	NA	NA	0.537841	0.724703	NA	NA	0.182447	0.188789	3	3	3	3	4	4	3	2	3	2	0	0	0	0	0	1	0	0	0	0	0	2	1	0	2	3	1	3	2	2	1	2	2	2	2	2	2	2	2
P04080	Cystatin-B	CSTB	NA	NA	0.150665	0.0697089	NA	NA	NA	NA	4	3	4	4	4	3	3	4	4	4	0	0	0	0	0	0	0	2	1	3	1	3	4	3	4	1	3	3	3	3	2	3	3	3	3	3	3	0	3
P04217-2;CON__Q2KJF1	Alpha-1B-glycoprotein	A1BG	NA	NA	NA	NA	NA	NA	NA	NA	0	0	0	0	0	0	0	0	0	0	1	1	1	1	1	0	0	0	0	0	0	0	0	0	0	0	0	0	0	0	0	0	0	0	0	0	0	0	0
P04259	Keratin, type II cytoskeletal 6B	KRT6B	NA	NA	NA	NA	NA	NA	NA	NA	0	0	0	0	0	1	0	0	0	0	0	0	0	0	0	0	0	0	0	1	0	0	1	0	1	0	0	0	0	0	0	0	0	0	0	0	0	0	0
P04279-24-462;P04279;P04279-2	Semenogelin-1;Alpha-inhibin-92;Alpha-inhibin-31;Seminal basic protein	SEMG1	NA	NA	NA	NA	NA	NA	NA	NA	0	0	0	0	0	0	0	0	0	0	0	0	0	0	0	1	0	0	3	0	1	1	1	0	0	0	0	0	0	0	0	0	0	0	0	0	0	0	0
P04350	Tubulin beta-4A chain	TUBB4A	NA	NA	NA	NA	NA	NA	NA	NA	1	0	0	0	0	1	0	0	1	1	0	0	0	0	0	0	0	0	0	0	0	1	1	0	0	0	1	1	1	1	1	1	1	1	0	1	1	1	1
P04430-23-117;P04430	Ig kappa chain V-I region BAN		NA	NA	NA	NA	NA	NA	NA	NA	0	0	0	0	0	0	0	0	0	0	2	2	2	2	2	0	0	0	0	0	1	0	1	0	1	0	0	0	0	0	0	0	0	0	0	0	0	0	0
P04439-2	HLA class I histocompatibility antigen, A-3 alpha chain	HLA-A	NA	NA	NA	NA	NA	NA	NA	NA	0	0	0	2	1	1	0	0	2	0	0	0	0	0	0	0	0	0	2	0	0	0	0	1	0	0	0	0	2	0	2	0	0	0	2	0	2	0	0
P04921-2;P04921-3;P04921	Glycophorin-C	GYPC	NA	NA	0.236491	0.465889	NA	NA	NA	NA	1	1	1	1	1	1	1	1	1	1	0	0	0	0	0	0	0	0	0	0	0	0	0	1	0	0	0	1	0	0	1	0	1	1	1	0	0	0	1
P05026-2;P05026	Sodium/potassium-transporting ATPase subunit beta-1	ATP1B1	NA	NA	NA	NA	NA	NA	NA	NA	0	0	0	0	0	0	0	0	0	0	0	0	0	0	0	0	0	0	0	0	0	0	0	0	0	0	0	0	0	0	0	0	0	0	0	0	0	0	0
P05062	Fructose-bisphosphate aldolase B	ALDOB	NA	NA	NA	NA	0.163915	0.340864	NA	NA	1	1	0	1	0	0	0	0	0	0	1	0	0	0	0	0	0	0	1	1	1	1	1	1	1	0	0	0	0	0	0	0	1	0	0	0	0	0	0
P05106-3	Integrin beta-3	ITGB3	NA	NA	NA	NA	NA	NA	NA	NA	1	1	1	1	0	0	1	0	1	1	0	0	0	0	0	0	0	0	0	0	0	0	0	0	0	0	0	0	0	0	0	0	0	0	0	0	0	0	0
P05161-2-157;P05161	Ubiquitin-like protein ISG15	ISG15	NA	NA	-0.132301	0.892399	NA	NA	NA	NA	4	3	4	4	2	2	2	3	3	3	0	0	0	0	0	0	0	0	0	0	0	0	1	0	0	0	1	3	1	0	1	0	2	1	1	0	1	1	2
P05413	Fatty acid-binding protein, heart	FABP3	NA	NA	NA	NA	-0.975082	0.480381	NA	NA	0	0	0	0	0	0	0	0	0	0	0	0	1	0	0	4	0	0	2	1	2	1	1	1	0	0	0	0	0	3	0	0	0	0	0	1	0	0	0
P06241;P06241-3	Tyrosine-protein kinase Fyn	FYN	NA	NA	NA	NA	NA	NA	NA	NA	1	1	1	1	1	1	0	0	1	1	0	0	0	0	0	0	0	0	0	0	0	1	1	0	0	0	0	0	0	0	0	0	0	0	0	0	0	0	0
P06276-29-602;P06276	Cholinesterase	BCHE	NA	NA	NA	NA	NA	NA	NA	NA	0	0	1	0	0	0	0	0	0	0	11	10	11	12	13	2	0	1	1	4	4	3	1	2	4	0	0	0	0	0	0	0	0	0	0	0	0	0	0
P06315-21-115;P06315	Ig kappa chain V region EV15		NA	NA	NA	NA	NA	NA	NA	NA	0	0	0	0	0	0	0	0	0	0	1	1	2	2	1	0	0	0	0	0	0	0	0	1	0	0	0	0	0	0	0	0	0	0	0	0	0	0	0
P06454-2;P06454	Prothymosin alpha;Prothymosin alpha, N-terminally processed;Thymosin alpha-1	PTMA	NA	NA	NA	NA	NA	NA	NA	NA	1	0	0	1	0	1	0	0	1	0	0	0	0	0	0	0	0	0	0	0	0	0	0	0	0	0	0	0	0	0	0	0	0	0	0	0	0	0	0
P06727	Apolipoprotein A-IV	APOA4	NA	NA	NA	NA	NA	NA	NA	NA	0	0	0	0	0	0	0	0	0	0	1	1	1	1	1	0	0	0	0	0	0	0	0	0	0	0	0	0	0	0	0	0	0	0	0	0	0	0	0
P06753-5;P06753-4;P06753-7	Tropomyosin alpha-3 chain	TPM3	NA	NA	NA	NA	NA	NA	NA	NA	1	1	1	1	1	0	1	1	0	1	0	0	0	0	0	0	0	0	0	0	0	0	0	0	0	0	0	0	0	0	0	0	0	0	0	0	0	0	0
P06753-6	Tropomyosin alpha-3 chain	TPM3	NA	NA	NA	NA	NA	NA	NA	NA	1	1	0	0	1	0	1	1	1	1	0	0	0	0	0	0	0	0	0	0	0	0	0	0	0	1	0	0	0	0	0	0	0	0	0	0	0	0	0
P07099	Epoxide hydrolase 1	EPHX1	NA	NA	-0.16973	0.684671	NA	NA	NA	NA	5	3	7	6	5	3	5	6	5	6	0	0	0	0	0	0	0	0	0	0	1	1	3	0	1	0	0	0	0	0	0	0	0	0	0	0	0	0	0
P07305-2;P07305	Histone H1.0;Histone H1.0, N-terminally processed	H1F0	NA	NA	NA	NA	NA	NA	NA	NA	0	0	0	0	0	0	0	0	0	0	0	0	0	0	0	0	0	0	0	0	0	0	0	0	0	0	0	0	0	0	0	0	0	0	0	0	0	0	0
P07339-65-412;P07339-65-162	Cathepsin D;Cathepsin D light chain;Cathepsin D heavy chain	CTSD	NA	NA	NA	NA	NA	NA	NA	NA	0	0	0	0	0	0	0	0	0	0	0	1	0	0	0	0	0	0	0	0	0	0	0	0	0	0	0	0	1	0	0	0	0	0	0	0	0	0	0
P07451	Carbonic anhydrase 3	CA3	NA	NA	NA	NA	NA	NA	NA	NA	2	2	2	3	1	0	2	0	2	1	0	0	0	0	0	0	0	0	0	0	0	2	0	0	0	1	0	0	0	0	0	1	0	1	0	1	1	1	0
P07476	Involucrin	IVL	NA	NA	NA	NA	NA	NA	NA	NA	0	0	4	0	0	0	0	0	0	0	0	0	0	0	0	0	0	0	0	1	0	0	0	0	0	0	0	0	0	0	0	0	0	0	0	0	0	0	0
P07948-2	Tyrosine-protein kinase Lyn	LYN	NA	NA	-0.018811	0.000438305	NA	NA	0.0370709	0.0854338	1	1	1	1	1	1	1	1	1	1	0	0	0	0	0	0	0	0	0	0	0	1	1	0	0	1	1	1	1	1	1	1	1	1	1	1	1	1	1
P08240;P08240-2	Signal recognition particle receptor subunit alpha	SRPR	NA	NA	-0.0387551	0.0507692	NA	NA	-0.0972667	0.196346	9	7	6	8	7	5	7	4	8	7	0	0	0	0	0	0	0	0	0	0	0	3	0	0	0	2	4	1	1	2	1	1	3	3	2	1	2	3	3
P08294-19-240;P08294	Extracellular superoxide dismutase [Cu-Zn]	SOD3	NA	NA	NA	NA	NA	NA	NA	NA	0	1	0	0	1	1	1	0	1	0	1	1	0	2	1	0	0	0	1	0	1	0	1	1	1	0	0	0	0	0	0	0	0	0	0	0	0	0	0
P08519	Apolipoprotein(a)	LPA	NA	NA	NA	NA	NA	NA	NA	NA	2	1	0	0	0	2	1	0	1	2	16	3	6	22	19	4	0	3	4	2	5	1	1	6	3	0	0	0	1	0	1	0	0	0	0	0	1	0	0
P08637-17-254;P08637	Low affinity immunoglobulin gamma Fc region receptor III-A	FCGR3A	NA	NA	NA	NA	NA	NA	NA	NA	0	0	0	0	0	0	0	0	0	0	2	3	2	3	3	0	0	0	0	0	0	1	0	1	0	0	0	0	0	0	0	0	0	0	0	0	0	0	0
P08708	40S ribosomal protein S17	RPS17	NA	NA	-0.215738	0.0241616	NA	NA	NA	NA	2	1	2	2	2	1	2	2	1	2	0	0	0	0	0	0	0	0	0	0	0	1	1	0	1	0	1	1	1	1	0	1	1	1	0	1	0	1	0
P08754	Guanine nucleotide-binding protein G(k) subunit alpha	GNAI3	NA	NA	-0.226071	0.0320099	NA	NA	NA	NA	3	4	3	3	3	3	3	3	3	3	0	0	0	0	0	0	0	0	0	0	1	3	3	0	2	1	1	1	2	0	1	2	1	1	2	2	1	1	1
P09172-40-617;P09172-1-617;P09172	Dopamine beta-hydroxylase;Soluble dopamine beta-hydroxylase	DBH	NA	NA	NA	NA	NA	NA	NA	NA	0	1	1	1	0	0	0	0	1	1	3	8	6	8	0	1	0	0	1	0	1	2	0	1	0	0	0	0	0	0	0	0	0	0	0	0	0	0	0
P09228-21-141;P09228	Cystatin-SA	CST2	NA	NA	NA	NA	NA	NA	NA	NA	1	0	4	0	0	0	0	0	0	0	0	0	0	0	0	0	0	0	0	0	0	1	0	0	0	0	0	0	0	0	0	0	0	0	0	0	0	0	0
P09651-3;P09651-2;P09651;Q32P51	Heterogeneous nuclear ribonucleoprotein A1;Heterogeneous nuclear ribonucleoprotein A1, N-terminally processed;Heterogeneous nuclear ribonucleoprotein A1-like 2	HNRNPA1;HNRNPA1L2	NA	NA	0.315002	1.09331	NA	NA	NA	NA	4	4	3	3	2	2	2	3	2	2	0	0	0	0	0	0	0	0	0	0	0	4	1	0	1	1	0	1	0	0	1	0	0	0	0	1	1	0	0
P09669	Cytochrome c oxidase subunit 6C	COX6C	NA	NA	0.0207529	0.0714751	NA	NA	-0.0664965	0.0107763	4	5	5	5	5	5	5	4	5	5	0	0	0	0	0	1	0	0	0	1	2	4	3	1	4	4	4	4	4	4	4	4	4	4	4	4	4	4	4
Q71UI9-2;Q71UI9;P0C0S5;Q71UI9-4;Q71UI9-3	Histone H2A.V;Histone H2A.Z	H2AFV;H2AFZ	NA	NA	NA	NA	NA	NA	NA	NA	0	0	0	0	0	0	0	0	0	0	0	0	0	0	0	0	0	0	0	0	0	1	0	0	0	0	0	0	0	0	0	0	0	0	0	0	0	0	0
P0CG38;A0A0A6YYL3;Q6S8J3-3;A0JP26-2;Q6S8J3-2;Q6S8J7-2;Q6S5H5-2;Q6S8J7;Q6S5H5;A6NI47;B2RU33;H3BUK9;A0JP26-3;Q6S545;A0JP26	POTE ankyrin domain family member I	POTEI	NA	NA	NA	NA	NA	NA	NA	NA	1	0	0	1	0	0	0	1	0	0	0	0	0	0	0	0	0	0	0	0	0	0	0	1	0	1	0	0	0	0	0	1	0	0	0	0	0	1	1
P0CG39	POTE ankyrin domain family member J	POTEJ	NA	NA	NA	NA	NA	NA	NA	NA	0	1	0	0	0	0	1	0	1	1	0	0	0	0	0	0	0	0	1	0	0	1	1	0	0	1	1	1	0	0	2	1	1	1	1	1	0	0	1
P0DJI9-19-122;P0DJI9	Serum amyloid A-2 protein	SAA2	NA	NA	NA	NA	NA	NA	NA	NA	0	0	0	0	0	0	0	0	0	0	0	1	1	0	0	0	0	0	0	0	0	0	0	0	0	0	0	0	0	0	0	0	0	0	0	0	0	0	0
P0DP08-20-117;P0DP06-20-118;A0A0C4DH41-20-118;P0DP08;P01825-20-116;P0DP06;A0A0C4DH41;P01825	Ig heavy chain V-II region NEWM	IGHV4-61	NA	NA	NA	NA	NA	NA	NA	NA	0	0	0	0	0	0	0	0	0	0	1	2	2	1	1	2	1	0	1	0	1	2	0	1	1	0	0	0	0	0	0	0	0	0	0	0	0	0	0
P10114	Ras-related protein Rap-2a	RAP2A	NA	NA	NA	NA	NA	NA	NA	NA	1	1	1	1	1	1	1	1	1	1	0	0	0	0	0	0	0	0	0	0	0	0	0	0	0	0	0	0	0	0	0	0	0	0	0	0	0	0	0
P10398;P04049;P04049-2;P10398-2	Serine/threonine-protein kinase A-Raf	ARAF	NA	NA	0.48579	0.0948017	NA	NA	NA	NA	8	5	8	9	9	7	5	9	9	8	1	0	0	0	0	0	0	0	0	0	0	2	1	0	2	1	0	1	2	1	1	0	0	1	0	1	0	2	2
P10746	Uroporphyrinogen-III synthase	UROS	NA	NA	0.179372	0.0150929	NA	NA	NA	NA	2	3	3	4	3	3	4	2	4	2	0	0	0	0	0	0	0	0	0	0	1	2	3	0	1	0	0	0	0	0	0	0	0	0	0	0	0	0	0
P10909-6	Clusterin;Clusterin beta chain;Clusterin alpha chain	CLU	NA	NA	NA	NA	NA	NA	NA	NA	0	0	0	0	0	0	0	0	0	0	1	1	1	1	1	0	0	0	0	0	0	0	0	0	0	0	0	0	0	0	0	0	0	0	0	0	0	0	0
P11055;Q9UKX2;Q9UKX3;Q9Y623	Myosin-3;Myosin-2	MYH3;MYH2	NA	NA	NA	NA	NA	NA	NA	NA	0	1	0	0	0	0	0	0	1	0	0	0	0	0	0	0	0	0	0	0	0	1	0	1	0	0	0	0	0	1	1	0	0	0	0	0	0	0	0
P11166	Solute carrier family 2, facilitated glucose transporter member 1	SLC2A1	NA	NA	NA	NA	NA	NA	NA	NA	3	2	0	3	2	2	2	0	3	2	0	0	0	0	0	2	0	1	4	3	2	1	0	5	4	0	0	0	0	2	1	0	0	0	1	1	0	1	0
P11172;P11172-3;P11172-2;P11172-4	Uridine 5-monophosphate synthase;Orotate phosphoribosyltransferase;Orotidine 5-phosphate decarboxylase	UMPS	NA	NA	0.57437	0.461588	NA	NA	-0.1142	0.653293	10	8	9	10	8	10	11	10	10	11	0	0	1	0	1	0	0	0	1	0	2	8	6	1	3	4	4	5	4	4	3	3	5	5	4	3	2	4	4
P11182	Lipoamide acyltransferase component of branched-chain alpha-keto acid dehydrogenase complex, mitochondrial	DBT	NA	NA	0.689512	0.715461	NA	NA	0.0234303	0.0746079	6	6	7	6	3	4	6	4	5	5	0	0	0	0	0	0	0	0	0	0	0	5	4	1	1	3	1	3	3	3	2	2	3	2	3	2	1	2	3
P11217;P11217-2	Glycogen phosphorylase, muscle form	PYGM	NA	NA	NA	NA	NA	NA	NA	NA	0	0	1	0	1	0	0	0	0	0	0	0	0	0	0	0	0	0	0	1	0	0	0	0	0	0	0	0	0	0	0	0	0	0	0	0	0	0	0
P11226-21-248;P11226	Mannose-binding protein C	MBL2	NA	NA	NA	NA	NA	NA	NA	NA	0	0	0	0	0	0	0	0	0	0	7	5	7	7	5	3	0	1	1	1	3	0	0	2	0	0	0	0	0	0	0	0	0	0	0	0	0	0	0
P11274-2;P11274;Q12979-4;Q12979-2;Q12979	Breakpoint cluster region protein	BCR	NA	NA	0.416822	0.122278	NA	NA	NA	NA	4	6	10	9	9	4	7	10	7	8	0	0	0	0	0	0	0	1	0	0	0	1	2	0	3	1	1	1	2	2	1	2	1	0	2	2	1	0	1
P12268;P20839-2;P20839-4;P20839;P20839-3;P20839-7;P20839-5;P20839-6	Inosine-5-monophosphate dehydrogenase 2	IMPDH2	NA	NA	-0.0708307	0.190454	NA	NA	0.309315	0.53281	13	8	10	8	12	12	9	10	10	14	0	0	0	0	0	0	0	0	0	2	1	5	4	0	8	3	6	3	2	2	4	4	4	2	2	4	5	4	4
P12277	Creatine kinase B-type	CKB	NA	NA	NA	NA	NA	NA	NA	NA	0	0	2	1	0	0	0	3	2	0	0	0	0	0	0	0	0	1	0	0	0	1	2	2	0	0	0	0	0	0	0	0	0	0	0	0	0	0	0
P12532;P12532-2	Creatine kinase U-type, mitochondrial	CKMT1A	NA	NA	NA	NA	NA	NA	NA	NA	0	0	0	0	0	0	0	0	0	0	0	0	0	0	0	0	0	0	0	0	0	0	0	0	0	0	0	0	0	0	0	0	0	0	0	0	0	0	0
P12829	Myosin light chain 4	MYL4	NA	NA	NA	NA	NA	NA	NA	NA	0	0	0	0	0	0	0	0	0	0	0	0	1	0	1	1	0	0	1	0	0	1	0	0	0	0	0	0	0	0	0	0	0	0	0	0	0	0	0
P12882	Myosin-1	MYH1	NA	NA	NA	NA	NA	NA	NA	NA	0	0	0	0	0	0	0	0	0	0	0	0	1	1	0	0	0	0	0	0	0	0	0	0	0	0	0	0	0	0	0	0	0	0	0	0	0	0	0
P12883	Myosin-7	MYH7	NA	NA	NA	NA	NA	NA	NA	NA	0	0	0	0	0	0	0	0	0	0	0	0	0	0	0	0	0	0	1	1	2	0	1	1	0	0	0	0	0	1	0	0	0	0	0	0	1	0	0
P13533;Q9H6N6	Myosin-6	MYH6	NA	NA	NA	NA	-3.50659	1.17077	NA	NA	0	2	1	1	1	0	0	0	0	0	0	0	0	0	0	0	0	0	0	0	0	0	0	0	0	0	0	1	2	2	0	0	0	0	1	2	0	2	2
P13535	Myosin-8	MYH8	NA	NA	NA	NA	NA	NA	NA	NA	0	0	1	0	1	0	0	1	1	1	0	0	0	0	0	0	0	0	0	0	0	0	0	0	0	0	0	0	0	0	0	0	0	0	0	0	0	0	0
P13674;P13674-3;P13674-2	Prolyl 4-hydroxylase subunit alpha-1	P4HA1	NA	NA	0.0751857	0.260118	NA	NA	NA	NA	3	2	1	2	3	3	2	1	2	2	0	0	0	0	0	0	0	0	0	0	0	1	1	0	0	0	0	0	0	0	0	0	0	0	0	0	0	0	0
P13929-2;P13929;P13929-3	Beta-enolase	ENO3	NA	NA	NA	NA	NA	NA	NA	NA	0	0	0	0	0	1	0	0	1	1	0	0	0	0	0	0	0	0	0	0	0	0	0	0	0	0	0	0	0	0	0	0	0	0	0	0	0	0	0
P14209;P14209-3;P14209-2	CD99 antigen	CD99	NA	NA	0.542603	0.588685	NA	NA	0.124707	0.409605	6	3	5	6	8	7	5	5	5	7	0	1	0	0	1	0	0	0	0	2	1	1	2	0	2	2	5	2	2	4	4	4	4	5	3	3	4	3	5
P14621	Acylphosphatase-2	ACYP2	NA	NA	0.0137256	0.212853	NA	NA	NA	NA	2	3	2	3	2	2	3	2	2	3	0	0	0	0	0	0	0	0	0	0	1	0	1	0	1	1	0	1	0	0	1	1	0	0	2	3	1	1	0
P14649	Myosin light chain 6B	MYL6B	NA	NA	-0.11893	0.220716	NA	NA	0.199467	1.0245	2	2	3	2	2	2	2	3	2	3	0	0	0	0	0	0	0	0	0	1	0	1	1	0	0	1	1	1	1	1	1	1	1	1	1	1	1	1	1
P15090;P02689	Fatty acid-binding protein, adipocyte	FABP4	NA	NA	NA	NA	NA	NA	NA	NA	0	0	0	0	0	0	0	0	0	1	0	0	0	0	0	0	0	0	0	0	0	0	0	0	0	0	0	0	0	0	0	0	0	0	0	0	0	0	0
P15144	Aminopeptidase N	ANPEP	NA	NA	NA	NA	NA	NA	NA	NA	1	0	0	0	0	0	0	0	0	0	5	2	3	3	3	0	0	0	0	0	0	0	0	0	0	0	0	0	0	0	0	0	0	0	0	0	0	0	0
P15735-2;P15735	Phosphorylase b kinase gamma catalytic chain, liver/testis isoform	PHKG2	NA	NA	0.0138424	0.0647673	NA	NA	NA	NA	1	1	1	1	2	1	1	1	1	1	0	0	0	0	0	0	0	0	0	0	0	0	1	0	0	0	0	0	0	0	0	0	0	0	0	0	0	0	0
P15954	Cytochrome c oxidase subunit 7C, mitochondrial	COX7C	NA	NA	0.361494	0.770927	NA	NA	-0.193267	0.214643	2	3	2	2	3	2	2	3	2	3	0	0	0	0	0	0	0	0	0	0	0	2	2	0	1	2	2	2	2	2	2	0	2	2	2	1	2	2	2
P16150	Leukosialin	SPN	NA	NA	0.0270248	0.296059	NA	NA	0.189653	0.0323387	2	2	3	2	1	2	2	2	3	1	0	0	0	0	0	0	0	0	0	0	0	1	1	0	1	1	1	1	1	1	1	1	1	1	1	1	1	1	1
P16298;P16298-4;P16298-3;P16298-2	Serine/threonine-protein phosphatase 2B catalytic subunit beta isoform	PPP3CB	NA	NA	-0.128137	0.432771	NA	NA	NA	NA	6	6	5	6	7	7	6	6	6	5	0	0	1	1	1	0	0	2	0	0	1	4	4	0	1	1	1	1	1	2	1	1	1	0	1	2	0	0	0
P16389;P16389-2;Q09470;P22460	Potassium voltage-gated channel subfamily A member 2;Potassium voltage-gated channel subfamily A member 1	KCNA2;KCNA1	NA	NA	0.207102	2.56325	NA	NA	NA	NA	5	4	6	5	4	4	3	6	6	5	0	0	0	0	0	0	0	0	0	0	0	3	5	0	2	0	0	0	0	0	0	0	0	0	1	1	0	0	0
P16401	Histone H1.5	HIST1H1B	NA	NA	NA	NA	NA	NA	NA	NA	0	0	0	0	0	0	0	0	0	0	0	0	0	0	0	0	0	0	0	0	0	0	0	0	0	0	0	0	0	0	0	0	0	0	0	1	0	0	0
P16435	NADPH--cytochrome P450 reductase	POR	NA	NA	-0.743716	0.109336	NA	NA	NA	NA	8	3	2	6	4	5	2	6	3	3	0	1	1	0	1	0	0	0	0	0	0	2	1	0	0	1	1	0	2	2	3	1	2	1	1	1	2	0	2
P16452-3;P16452;P16452-2	Erythrocyte membrane protein band 4.2	EPB42	NA	NA	NA	NA	NA	NA	NA	NA	1	1	1	2	2	2	0	0	2	2	0	0	0	0	0	1	0	0	1	1	4	0	0	2	2	0	0	0	0	0	0	0	0	0	1	0	0	0	0
P16455	Methylated-DNA--protein-cysteine methyltransferase	MGMT	NA	NA	-0.0716639	0.0119355	NA	NA	0.0881	0.377146	2	3	3	2	2	2	2	3	2	2	0	0	0	0	0	0	0	0	0	0	0	1	4	0	1	1	1	4	2	3	4	1	3	3	1	2	2	2	2
P16591;P16591-2;P16591-3	Tyrosine-protein kinase Fer	FER	NA	NA	0.824189	0.148479	NA	NA	NA	NA	12	8	14	12	11	8	8	13	10	11	2	1	0	1	1	1	0	0	0	0	1	3	7	1	1	3	4	4	4	3	4	3	3	5	3	3	3	0	2
P17152	Transmembrane protein 11, mitochondrial	TMEM11	NA	NA	0.0788568	0.13241	NA	NA	0.193635	0.761031	3	3	3	3	2	2	2	3	3	2	1	0	0	1	0	0	0	0	1	0	0	2	2	0	1	2	2	2	1	1	2	2	1	1	1	1	2	2	2
P17661	Desmin	DES	NA	NA	NA	NA	NA	NA	NA	NA	2	3	2	2	0	2	2	2	2	1	1	0	0	0	0	0	0	0	0	1	0	0	0	0	0	0	0	0	0	0	0	0	0	0	0	0	0	0	0
P17693-25-338;P17693-5;P17693;P17693-6;P17693-2;P17693-4	HLA class I histocompatibility antigen, alpha chain G	HLA-G	NA	NA	-1.08665	0.32487	NA	NA	NA	NA	1	1	1	1	1	1	1	1	1	1	0	0	0	0	0	0	0	1	1	1	0	1	1	0	1	0	1	2	1	0	1	0	1	1	0	0	0	0	1
P17813-2;P17813	Endoglin	ENG	NA	NA	NA	NA	NA	NA	NA	NA	1	1	2	1	3	3	3	3	1	2	0	0	0	1	0	0	0	0	0	0	0	0	0	0	0	0	0	0	0	0	0	0	0	0	0	0	0	0	0
P18124	60S ribosomal protein L7	RPL7	NA	NA	NA	NA	NA	NA	NA	NA	0	0	0	0	0	0	0	0	0	0	0	0	0	0	0	0	0	0	0	0	0	0	0	0	0	0	0	1	1	1	0	1	0	0	0	0	0	0	0
P18440	Arylamine N-acetyltransferase 1	NAT1	NA	NA	0.10218	0.5209	NA	NA	NA	NA	4	4	6	4	4	3	4	4	5	4	0	0	0	0	0	0	0	0	0	0	0	3	3	0	3	0	0	0	0	0	0	0	0	0	0	0	0	0	0
P19440;P19440-2;P36268-2;A6NGU5;P36268;P36268-3;Q14390;P19440-3;B5MD39	Gamma-glutamyltranspeptidase 1;Gamma-glutamyltranspeptidase 1 heavy chain;Gamma-glutamyltranspeptidase 1 light chain;Inactive gamma-glutamyltranspeptidase 2;Putative gamma-glutamyltranspeptidase 3;Putative gamma-glutamyltranspeptidase 3 heavy chain;Putative gamma-glutamyltranspeptidase 3 light chain	GGT1;GGT2;GGT3P	NA	NA	NA	NA	NA	NA	NA	NA	2	3	1	3	0	2	3	2	1	1	1	0	0	0	0	0	0	0	0	0	0	0	1	0	0	1	0	0	1	0	1	1	0	0	0	0	0	2	1
P19525;P19525-2	Interferon-induced, double-stranded RNA-activated protein kinase	EIF2AK2	NA	NA	0.0904251	0.347348	NA	NA	-0.155497	0.14323	8	6	7	6	7	3	5	7	8	7	0	0	0	0	0	0	0	0	1	0	1	2	4	0	2	3	2	2	3	2	2	2	2	2	3	0	1	1	3
P19623	Spermidine synthase	SRM	NA	NA	-0.0204641	0.235914	NA	NA	NA	NA	4	6	5	5	5	4	4	4	6	5	0	0	0	0	0	0	0	0	0	0	0	3	5	0	1	0	0	0	0	0	0	0	0	0	0	0	0	0	0
P19634;P19634-2	Sodium/hydrogen exchanger 1	SLC9A1	NA	NA	0.0359156	0.369427	NA	NA	-0.00560853	0.279747	10	8	10	8	10	10	8	10	9	9	0	1	0	0	0	0	0	0	0	1	2	6	6	1	5	7	5	5	6	9	5	6	6	6	7	6	5	6	8
P19838;P19838-2;P19838-3	Nuclear factor NF-kappa-B p105 subunit;Nuclear factor NF-kappa-B p50 subunit	NFKB1	NA	NA	0.227985	0.430737	NA	NA	0.337619	0.962454	11	10	11	12	12	8	11	10	10	10	0	0	0	0	0	0	0	2	0	0	1	5	4	1	2	4	2	3	4	3	2	5	3	5	4	5	3	3	2
P20020-5;P20020-2;P20020-6;P20020;P20020-4;P20020-1;Q16720-8;Q16720-7;Q16720-6;Q16720-3;Q16720-5;Q16720-2;Q16720-4;Q16720	Plasma membrane calcium-transporting ATPase 1	ATP2B1	NA	NA	NA	NA	NA	NA	NA	NA	4	0	2	1	2	0	0	3	2	2	0	0	0	0	0	0	0	0	0	0	0	0	0	0	0	0	0	0	0	0	0	0	0	0	0	0	0	0	0
P20290-2;P20290	Transcription factor BTF3	BTF3	NA	NA	NA	NA	NA	NA	NA	NA	3	3	3	2	2	1	1	2	1	1	0	0	0	0	0	0	0	0	0	0	0	1	1	0	0	0	0	0	0	0	0	0	0	0	0	0	0	0	0
P20336	Ras-related protein Rab-3A	RAB3A	NA	NA	0.0393246	0.33588	NA	NA	NA	NA	1	1	1	1	1	1	1	1	1	1	0	0	0	0	0	0	0	0	0	0	0	1	1	0	0	1	1	1	2	1	2	2	2	1	2	1	2	0	2
P20339;P20339-2	Ras-related protein Rab-5A	RAB5A	NA	NA	0.0873427	0.488273	NA	NA	-0.259366	0.638702	5	4	5	6	5	5	5	5	6	6	0	0	0	0	0	1	0	2	0	1	1	3	3	0	4	2	2	2	2	2	2	2	2	2	2	2	1	2	2
P20472	Parvalbumin alpha	PVALB	NA	NA	-0.026588	0.672052	NA	NA	NA	NA	5	5	4	5	4	5	4	1	5	5	0	0	0	0	0	0	0	0	1	1	1	1	0	0	3	0	0	0	2	0	1	1	0	1	2	1	1	1	0
P20813-2;P20813	Cytochrome P450 2B6	CYP2B6	NA	NA	NA	NA	NA	NA	NA	NA	0	0	0	0	1	1	0	0	0	0	0	0	0	0	0	0	0	0	0	0	0	0	0	0	0	0	0	0	0	0	0	0	0	0	0	0	0	0	0
P21333	Filamin-A	FLNA	NA	NA	NA	NA	NA	NA	NA	NA	1	1	1	1	1	0	1	1	1	1	0	0	0	0	0	0	0	0	0	0	0	0	0	0	0	0	0	0	0	0	0	0	0	0	0	0	0	0	0
P21695-2;P21695	Glycerol-3-phosphate dehydrogenase [NAD(+)], cytoplasmic	GPD1	NA	NA	NA	NA	NA	NA	NA	NA	0	0	0	0	0	0	0	0	0	0	0	0	0	0	0	0	0	0	0	0	0	0	0	0	0	0	0	0	0	0	0	0	0	0	0	0	0	0	0
P21731;P21731-2	Thromboxane A2 receptor	TBXA2R	NA	NA	-0.0984529	0.203109	NA	NA	NA	NA	2	2	2	2	2	2	2	2	2	2	0	0	0	0	0	0	0	0	1	0	0	1	1	0	1	2	2	2	0	2	1	1	2	1	0	2	1	1	2
P22528;P35321	Cornifin-B;Cornifin-A	SPRR1B;SPRR1A	NA	NA	NA	NA	NA	NA	NA	NA	0	0	2	0	0	0	0	0	0	0	0	0	0	0	0	0	0	0	0	0	0	0	0	0	0	0	0	0	0	0	0	0	0	0	0	0	0	0	0
P22612	cAMP-dependent protein kinase catalytic subunit gamma	PRKACG	NA	NA	NA	NA	NA	NA	-0.0888775	0.340617	0	0	0	0	0	0	0	0	0	0	0	0	0	0	0	0	0	0	0	0	0	0	1	0	0	1	1	1	1	1	1	1	1	1	1	1	1	1	1
P22680	Cholesterol 7-alpha-monooxygenase	CYP7A1	NA	NA	NA	NA	NA	NA	NA	NA	0	0	0	0	0	0	0	0	0	0	1	1	1	1	0	1	0	0	0	1	0	0	0	0	0	0	0	0	0	0	0	0	0	0	0	0	0	0	0
P22830-2;P22830	Ferrochelatase, mitochondrial	FECH	NA	NA	0.056034	0.768512	NA	NA	NA	NA	4	7	6	7	8	4	11	5	7	7	0	0	0	0	0	1	0	1	1	1	0	3	1	0	2	1	2	2	2	2	1	1	1	2	0	1	0	1	2
P23396;P23396-2	40S ribosomal protein S3	RPS3	NA	NA	NA	NA	NA	NA	NA	NA	0	0	1	0	0	0	0	0	0	0	0	0	0	0	0	0	0	0	0	1	0	1	0	0	0	0	0	0	0	0	0	0	0	0	0	0	0	0	0
P23434	Glycine cleavage system H protein, mitochondrial	GCSH	NA	NA	NA	NA	NA	NA	NA	NA	1	2	1	1	0	1	1	0	1	1	0	0	0	0	0	0	0	0	0	0	0	2	1	0	1	1	1	1	1	1	1	1	1	1	1	1	1	1	1
P23458;P29597	Tyrosine-protein kinase JAK1	JAK1	NA	NA	0.508555	0.0311322	NA	NA	NA	NA	9	8	9	10	10	7	7	10	9	9	0	0	1	0	0	0	0	0	0	1	0	0	3	1	0	3	1	3	3	1	1	1	0	3	1	1	0	1	2
P23490	Loricrin	LOR	NA	NA	NA	NA	NA	NA	NA	NA	0	0	3	0	0	0	0	0	0	0	0	0	0	0	0	1	0	1	0	0	1	0	0	1	0	0	0	0	0	0	0	0	0	0	0	0	0	0	0
P23610	Factor VIII intron 22 protein	F8A1	NA	NA	0.343708	0.581286	NA	NA	0.020043	0.351977	5	5	6	5	5	5	7	5	5	5	0	0	0	0	0	0	0	1	0	0	0	2	2	0	3	4	3	3	4	4	3	4	3	4	4	3	3	4	4
P23743;P23743-3;P23743-2	Diacylglycerol kinase alpha	DGKA	NA	NA	-0.726947	1.37846	NA	NA	-0.337965	0.43547	9	8	9	10	11	7	8	8	9	10	0	0	0	0	0	0	0	0	0	0	0	3	4	0	0	2	2	2	2	3	2	2	2	2	2	2	2	1	4
P24158-28-248;P24158	Myeloblastin	PRTN3	NA	NA	NA	NA	NA	NA	NA	NA	1	0	0	0	0	1	0	0	0	0	0	0	0	0	0	0	0	0	0	0	0	0	0	0	0	0	0	0	0	1	0	0	0	0	0	1	0	0	0
P24386	Rab proteins geranylgeranyltransferase component A 1	CHM	NA	NA	-0.0100297	0.288224	NA	NA	NA	NA	1	2	1	1	1	1	2	1	1	1	0	0	0	0	0	0	0	0	0	0	0	0	0	0	1	0	0	0	0	0	0	0	0	0	0	0	0	0	0
P24390-2;P24390	ER lumen protein-retaining receptor 1	KDELR1	NA	NA	NA	NA	NA	NA	NA	NA	1	0	1	1	0	0	1	1	1	1	0	0	0	0	0	0	0	0	0	0	1	0	0	0	0	0	0	0	0	0	0	0	0	0	0	0	0	0	0
P24666-2	Low molecular weight phosphotyrosine protein phosphatase	ACP1	NA	NA	NA	NA	NA	NA	NA	NA	0	1	1	1	1	0	2	0	1	0	0	0	0	0	0	0	0	1	0	0	0	1	1	0	1	0	0	0	0	0	0	0	0	0	0	0	0	0	0
P25098	Beta-adrenergic receptor kinase 1	ADRBK1	NA	NA	0.0737728	1.26978	NA	NA	NA	NA	18	17	16	18	16	19	19	18	15	13	0	0	0	0	0	0	0	2	1	0	0	8	7	0	6	2	1	4	5	6	0	5	3	4	5	4	2	3	3
P25116	Proteinase-activated receptor 1	F2R	NA	NA	0.219779	0.00995436	NA	NA	NA	NA	3	3	4	2	2	2	2	4	3	5	0	0	0	0	0	0	0	0	0	0	0	0	0	0	0	0	0	0	0	0	0	0	0	0	0	0	0	0	0
P27449	V-type proton ATPase 16 kDa proteolipid subunit	ATP6V0C	NA	NA	NA	NA	NA	NA	NA	NA	1	1	1	1	1	0	1	1	1	1	0	0	0	0	0	0	0	0	0	0	0	1	0	0	1	1	1	1	1	1	1	0	1	1	1	1	1	0	1
P27482	Calmodulin-like protein 3	CALML3	NA	NA	NA	NA	NA	NA	NA	NA	0	0	4	0	0	0	0	0	0	0	0	0	0	1	0	0	0	0	0	0	0	0	0	0	0	1	1	1	1	0	1	1	1	1	0	1	1	1	1
P28288;P28288-3	ATP-binding cassette sub-family D member 3	ABCD3	NA	NA	0.0392783	0.577331	NA	NA	NA	NA	4	8	7	3	2	5	6	7	2	4	0	0	0	0	0	0	0	0	1	0	0	3	5	0	0	2	2	3	2	0	4	3	2	3	2	3	2	3	2
P28370-2;P28370	Probable global transcription activator SNF2L1	SMARCA1	NA	NA	NA	NA	-0.692067	0.570857	NA	NA	0	0	0	0	0	0	0	0	0	0	1	1	1	1	1	0	0	0	0	0	0	1	0	0	0	0	0	0	0	0	0	1	1	0	1	0	1	0	0
P28907;P28907-2	ADP-ribosyl cyclase/cyclic ADP-ribose hydrolase 1	CD38	NA	NA	NA	NA	NA	NA	NA	NA	6	2	2	2	1	5	0	2	1	0	0	0	0	0	0	0	0	0	0	0	0	1	1	0	0	2	1	1	1	2	1	0	1	1	1	2	2	1	1
P29353-2;P29353-7;P29353;P29353-6;P29353-3;P29353-5;Q6S5L8	SHC-transforming protein 1	SHC1	NA	NA	0.370733	1.08533	NA	NA	NA	NA	8	8	7	7	7	6	8	7	7	8	0	0	0	0	0	0	0	0	0	0	0	2	3	0	1	0	0	1	1	0	0	0	0	0	0	0	0	0	0
P29992	Guanine nucleotide-binding protein subunit alpha-11	GNA11	NA	NA	NA	NA	NA	NA	NA	NA	1	1	0	0	0	0	0	0	1	1	0	0	0	0	0	0	0	0	0	0	0	0	0	0	0	0	0	0	0	0	0	0	0	0	0	0	0	0	0
P30038;P30038-2;P30038-3	Delta-1-pyrroline-5-carboxylate dehydrogenase, mitochondrial	ALDH4A1	NA	NA	-0.376412	0.610727	NA	NA	0.236004	0.47566	16	14	13	14	11	13	14	11	12	16	1	0	0	0	0	0	0	0	1	0	2	13	8	1	6	7	6	8	7	5	7	7	4	8	6	6	7	7	7
P30039;P30039-2	Phenazine biosynthesis-like domain-containing protein	PBLD	NA	NA	-0.105763	0.113632	NA	NA	NA	NA	5	4	5	5	6	3	3	4	7	7	0	0	0	0	0	0	0	0	0	0	0	4	3	0	3	0	0	0	0	0	0	0	0	0	0	0	0	0	0
P30281;P30281-3;P30281-2;P30281-4	G1/S-specific cyclin-D3	CCND3	NA	NA	0.485273	0.806993	NA	NA	NA	NA	2	1	2	3	2	2	2	2	1	3	0	0	0	0	0	0	0	0	0	0	0	2	1	0	1	0	0	0	0	0	0	0	0	0	0	0	0	0	0
P30511;P30511-3;P30511-2	HLA class I histocompatibility antigen, alpha chain F	HLA-F	NA	NA	NA	NA	NA	NA	NA	NA	0	0	0	0	0	0	0	0	0	0	0	0	0	0	0	0	0	0	0	0	0	0	0	0	0	0	0	0	0	1	0	0	0	0	0	1	0	0	0
P30519-2;P30519	Heme oxygenase 2	HMOX2	NA	NA	-0.0131987	0.217948	NA	NA	NA	NA	2	4	2	1	3	3	4	1	3	1	0	1	0	0	0	0	0	0	0	0	0	1	1	0	0	0	0	0	0	0	0	0	0	0	0	0	0	0	0
P30711;P30711-2	Glutathione S-transferase theta-1	GSTT1	NA	NA	NA	NA	NA	NA	NA	NA	0	6	6	7	5	0	4	7	4	5	0	0	0	0	0	0	0	1	0	1	0	5	6	0	3	0	1	0	0	0	0	0	0	0	1	0	0	0	0
P30837	Aldehyde dehydrogenase X, mitochondrial	ALDH1B1	NA	NA	NA	NA	NA	NA	NA	NA	0	0	1	0	0	1	0	1	1	0	0	0	0	0	0	0	0	0	0	0	0	0	0	0	0	0	0	1	0	0	0	0	0	1	0	0	0	0	1
P30838	Aldehyde dehydrogenase, dimeric NADP-preferring	ALDH3A1	NA	NA	NA	NA	NA	NA	NA	NA	1	0	5	1	0	2	1	0	1	1	0	0	0	0	0	0	0	0	0	0	0	0	0	0	0	0	0	0	0	0	0	0	0	0	0	0	0	0	0
P31321	cAMP-dependent protein kinase type I-beta regulatory subunit	PRKAR1B	NA	NA	-0.0808074	0.040866	NA	NA	-0.0558445	0.0192314	5	5	5	4	6	5	4	4	3	3	0	0	0	0	0	0	0	0	0	0	0	2	0	1	1	1	1	2	1	2	2	1	1	1	1	3	2	1	3
P31483;P31483-3	Nucleolysin TIA-1 isoform p40	TIA1	NA	NA	-0.0245405	0.0394289	NA	NA	-0.498469	0.0653269	7	7	7	7	7	5	7	7	6	7	0	0	0	0	0	0	0	0	0	0	0	2	3	0	1	2	1	1	2	4	1	1	3	1	2	3	1	2	3
P31483-2	Nucleolysin TIA-1 isoform p40	TIA1	NA	NA	-0.0107677	0.25872	NA	NA	NA	NA	1	1	1	1	1	1	1	1	1	1	0	0	0	0	0	0	0	0	0	0	0	0	0	0	0	0	0	0	0	0	0	0	0	0	0	0	0	0	0
P31641;P31641-2	Sodium- and chloride-dependent taurine transporter	SLC6A6	NA	NA	NA	NA	NA	NA	0.174475	0.601258	1	1	0	0	1	0	1	1	1	1	0	0	0	0	0	0	0	0	0	1	0	1	1	0	1	2	2	2	2	2	2	2	2	2	2	1	2	1	2
P31749;P31749-2	RAC-alpha serine/threonine-protein kinase	AKT1	NA	NA	0.0529587	0.22882	NA	NA	NA	NA	9	8	9	7	10	6	5	9	8	8	0	0	0	0	0	0	0	0	0	0	0	6	4	1	1	0	0	0	0	0	0	0	0	0	0	0	0	0	0
P31751;P31751-2	RAC-beta serine/threonine-protein kinase	AKT2	NA	NA	-0.119589	0.173064	NA	NA	0.0897916	0.57492	9	11	13	14	12	11	14	13	13	14	0	0	1	0	0	0	0	1	0	1	1	8	7	0	5	6	3	6	4	5	2	5	4	5	5	3	5	3	6
P31942-3;P31942-2;P31942;P31942-4;P31942-6;P31942-5	Heterogeneous nuclear ribonucleoprotein H3	HNRNPH3	NA	NA	0.0152104	0.464356	NA	NA	NA	NA	4	3	4	4	4	5	4	4	3	4	0	0	0	0	0	0	0	1	0	0	0	0	2	0	0	1	1	1	0	0	1	1	1	1	2	2	1	1	2
P31949	Protein S100-A11;Protein S100-A11, N-terminally processed	S100A11	NA	NA	NA	NA	NA	NA	NA	NA	1	0	2	0	0	0	0	0	0	0	0	0	0	0	0	0	0	0	0	0	0	0	0	0	0	0	0	0	0	0	0	0	0	0	0	0	0	0	0
P33121-3;P33121;P33121-2	Long-chain-fatty-acid--CoA ligase 1	ACSL1	NA	NA	-0.290227	0.0252951	NA	NA	0.393515	0.156614	10	9	10	11	8	7	7	11	8	9	0	0	0	0	0	0	0	0	1	1	1	4	6	0	2	1	2	3	1	4	2	3	1	2	3	3	2	2	4
P33316-2;P33316	Deoxyuridine 5-triphosphate nucleotidohydrolase, mitochondrial	DUT	NA	NA	-0.103654	0.649585	NA	NA	NA	NA	3	3	2	2	4	2	4	2	2	2	0	0	0	0	0	0	0	0	0	0	0	1	2	0	1	1	1	0	1	1	1	1	0	1	1	1	1	1	1
P33527-4;P33527;P33527-9;P33527-7;P33527-3;P33527-6;P33527-2;P33527-8;P33527-5	Multidrug resistance-associated protein 1	ABCC1	NA	NA	0.204535	0.375593	NA	NA	NA	NA	17	12	14	11	20	12	15	16	16	18	2	2	1	2	1	0	0	0	0	0	0	7	9	0	6	2	1	1	2	1	2	2	2	1	2	2	2	1	2
P33947-2;P33947	ER lumen protein-retaining receptor 2	KDELR2	NA	NA	NA	NA	NA	NA	NA	NA	0	1	1	2	0	0	1	2	0	1	0	0	0	0	0	0	0	0	0	0	0	1	1	0	1	0	0	0	0	0	0	0	0	0	0	0	0	0	0
P34931	Heat shock 70 kDa protein 1-like	HSPA1L	NA	NA	NA	NA	NA	NA	NA	NA	0	0	0	0	0	0	0	0	0	0	0	0	0	0	0	0	0	0	0	0	0	0	0	0	0	0	0	0	0	0	0	0	0	0	0	0	0	0	0
P35222	Catenin beta-1	CTNNB1	NA	NA	NA	NA	NA	NA	NA	NA	3	0	0	1	2	3	0	0	0	0	0	0	0	0	0	0	0	0	0	0	0	0	0	0	0	0	0	0	0	0	0	0	0	0	0	0	0	0	0
P35236;P35236-2;P35236-3	Tyrosine-protein phosphatase non-receptor type 7	PTPN7	NA	NA	-0.30517	0.119276	NA	NA	NA	NA	4	7	6	5	5	5	3	7	7	5	0	0	1	0	0	0	0	0	0	1	0	3	3	0	0	1	2	1	3	4	1	2	2	1	4	3	2	2	2
P35240-4;P35240-6;P35240-5;P35240-8;P35240-3;P35240;P35240-2;P35240-10;P35240-7	Merlin	NF2	NA	NA	0.0310121	0.287803	NA	NA	NA	NA	3	3	3	2	2	1	1	1	3	2	1	0	0	1	1	0	0	0	1	0	0	0	0	0	0	0	0	1	0	0	0	1	0	0	0	0	0	0	0
P35270	Sepiapterin reductase	SPR	NA	NA	0.380913	0.358221	NA	NA	NA	NA	2	4	2	1	3	1	2	4	1	3	0	0	0	0	0	0	0	0	0	0	0	2	1	0	0	0	0	1	1	1	1	1	0	0	0	1	1	1	0
P35442	Thrombospondin-2	THBS2	NA	NA	NA	NA	NA	NA	NA	NA	0	0	0	0	0	0	0	0	0	0	0	0	0	0	0	0	0	0	0	0	0	0	0	0	0	1	1	0	1	0	0	1	0	1	1	1	2	0	1
P35580;P35580-5;P35580-2;P35580-3;P35580-4	Myosin-10	MYH10	NA	NA	0.228076	0.154965	NA	NA	NA	NA	8	4	7	8	7	4	6	9	11	5	0	0	0	0	0	0	0	0	0	0	1	4	1	1	1	0	1	1	0	0	0	1	1	0	0	1	1	0	0
P35754	Glutaredoxin-1	GLRX	NA	NA	0.624077	2.27126	NA	NA	-0.191632	0.184922	3	2	3	3	2	2	1	2	2	2	0	0	0	1	0	0	0	0	0	0	1	1	0	0	0	1	1	1	1	1	1	1	1	1	1	1	1	1	1
P36404	ADP-ribosylation factor-like protein 2	ARL2	NA	NA	-0.0321811	0.324578	NA	NA	NA	NA	2	2	1	2	2	1	1	1	2	2	0	0	0	0	0	0	0	0	0	1	0	2	2	0	3	1	0	1	2	1	1	0	0	1	1	0	1	0	0
P36551;P36551-2	Oxygen-dependent coproporphyrinogen-III oxidase, mitochondrial	CPOX	NA	NA	0.153462	0.00476424	NA	NA	0.111417	0.108117	10	10	9	9	9	9	9	9	8	8	0	0	0	0	0	0	0	0	0	1	1	5	3	0	5	1	1	1	1	1	1	1	1	1	1	1	1	1	1
P36639-4;P36639-3;P36639-2;P36639	7,8-dihydro-8-oxoguanine triphosphatase	NUDT1	NA	NA	0.124166	0.401209	NA	NA	NA	NA	2	3	4	1	2	3	3	2	2	2	0	0	0	0	0	0	0	0	0	1	1	2	0	1	1	1	0	1	1	1	0	2	1	1	1	1	1	0	1
P36915;P36915-2	Guanine nucleotide-binding protein-like 1	GNL1	NA	NA	-0.334734	0.376002	NA	NA	NA	NA	7	7	8	6	7	7	6	6	5	7	0	0	0	0	0	0	0	0	0	0	0	3	4	0	0	0	0	0	0	0	0	0	0	0	0	0	0	0	1
P39880-9;Q13948-10;Q13948;Q13948-2;Q13948-9	Homeobox protein cut-like 1;Protein CASP	CUX1	NA	NA	0.228107	0.216068	NA	NA	NA	NA	4	5	5	5	4	5	5	1	5	3	0	0	0	0	0	0	0	0	0	0	0	0	0	1	0	0	0	0	0	0	0	0	0	0	0	1	0	0	0
P40616-2;P40616	ADP-ribosylation factor-like protein 1	ARL1	NA	NA	0.250611	0.195208	NA	NA	0.205589	0.908021	4	3	5	4	4	3	4	4	2	4	0	0	0	0	0	0	0	0	1	0	0	4	4	0	4	2	2	2	2	1	2	2	2	2	2	2	2	2	1
P40763-2	Signal transducer and activator of transcription 3	STAT3	NA	NA	NA	NA	NA	NA	NA	NA	1	1	0	1	1	1	0	0	1	1	0	0	0	0	0	0	0	0	0	0	0	1	1	0	0	1	0	1	1	1	1	1	1	1	1	1	1	1	1
P40855;P40855-5	Peroxisomal biogenesis factor 19	PEX19	NA	NA	-0.247848	0.465112	NA	NA	NA	NA	2	3	3	2	3	1	2	1	3	3	0	0	0	0	0	0	0	0	0	0	0	0	0	0	0	0	0	0	0	0	0	0	0	0	0	0	0	0	0
P41208;Q12798	Centrin-2	CETN2	NA	NA	0.219347	0.227166	NA	NA	NA	NA	1	1	2	2	2	1	2	1	3	2	0	0	0	0	0	0	0	0	0	0	0	0	0	0	0	0	0	0	0	0	0	0	0	0	0	0	0	0	0
P41227-2;P41227;Q9BSU3	N-alpha-acetyltransferase 10	NAA10	NA	NA	0.235819	0.49721	NA	NA	NA	NA	7	6	6	6	5	3	5	6	7	6	0	0	0	1	0	0	0	0	1	0	0	3	2	2	1	4	3	4	3	3	2	2	1	3	1	2	2	3	4
P41236;Q6NXS1	Protein phosphatase inhibitor 2;Protein phosphatase inhibitor 2-like protein 3	PPP1R2;PPP1R2P3	NA	NA	0.17717	0.232461	NA	NA	NA	NA	8	5	7	6	6	6	6	5	7	6	0	0	1	0	0	0	0	1	1	0	1	5	4	1	4	2	1	0	2	0	0	1	1	2	2	0	2	2	1
P41252	Isoleucine--tRNA ligase, cytoplasmic	IARS	NA	NA	0.252571	0.881572	NA	NA	NA	NA	13	8	8	9	14	9	5	7	10	13	1	0	0	0	0	0	0	0	1	1	0	4	4	0	4	0	1	1	0	0	1	1	1	1	0	0	1	1	1
P41567;O60739	Eukaryotic translation initiation factor 1;Eukaryotic translation initiation factor 1b	EIF1;EIF1B	NA	NA	0.311009	0.784247	NA	NA	NA	NA	5	4	4	6	4	1	3	3	4	6	0	0	0	0	0	1	0	0	0	0	0	3	0	0	2	1	1	1	1	1	1	0	0	0	1	1	0	0	1
P42126-2;P42126	Enoyl-CoA delta isomerase 1, mitochondrial	ECI1	NA	NA	0.175342	0.331961	NA	NA	NA	NA	5	5	5	4	5	5	5	3	4	4	0	0	0	0	0	0	0	0	1	1	0	3	3	0	1	2	2	0	1	1	1	2	2	1	0	2	2	1	2
P42167-3;P42167-2;P42167;P42166	Lamina-associated polypeptide 2, isoforms beta/gamma;Thymopoietin;Thymopentin;Lamina-associated polypeptide 2, isoform alpha;Thymopoietin;Thymopentin	TMPO	NA	NA	0.153515	0.205152	NA	NA	NA	NA	2	2	1	3	2	1	2	1	3	2	0	0	0	0	0	0	0	0	0	0	0	0	0	0	0	0	0	0	0	0	0	0	0	0	0	0	0	0	0
P42357;P42357-2;P42357-3	Histidine ammonia-lyase	HAL	NA	NA	NA	NA	NA	NA	NA	NA	0	0	10	0	1	1	0	0	0	1	0	0	0	0	0	2	0	0	0	1	0	3	3	1	1	0	0	0	0	1	0	0	0	0	1	0	0	0	0
P42575;P42575-2	Caspase-2;Caspase-2 subunit p18;Caspase-2 subunit p13;Caspase-2 subunit p12	CASP2	NA	NA	0.0760888	0.337293	NA	NA	NA	NA	4	3	1	4	5	3	4	3	4	5	0	0	0	0	0	0	0	0	1	0	0	0	1	0	1	0	0	0	0	0	0	0	0	0	0	0	0	0	0
P42680	Tyrosine-protein kinase Tec	TEC	NA	NA	-0.0402332	0.126177	NA	NA	-0.143812	0.191414	10	9	10	9	10	6	6	10	9	10	1	1	1	0	1	1	0	0	2	0	1	4	5	0	3	2	4	4	3	4	3	1	3	4	4	4	2	2	3
P42766	60S ribosomal protein L35	RPL35	NA	NA	NA	NA	NA	NA	NA	NA	0	0	0	0	0	0	0	0	0	0	0	0	0	0	0	0	0	0	0	0	0	0	0	0	0	0	0	0	0	0	0	0	0	0	0	0	0	0	0
P42898-2;P42898	Methylenetetrahydrofolate reductase	MTHFR	NA	NA	0.644787	1.07643	NA	NA	NA	NA	7	4	6	12	9	4	1	4	8	6	0	1	0	0	1	0	0	1	1	0	1	1	6	2	3	1	1	3	5	1	2	0	0	2	3	0	3	0	1
P43490-1-491;P43490	Nicotinamide phosphoribosyltransferase	NAMPT	NA	NA	-0.00835527	0.138869	NA	NA	NA	NA	7	5	6	7	5	6	4	4	6	2	0	0	0	0	0	0	0	0	0	0	0	4	2	0	3	1	0	1	0	0	0	1	1	0	1	1	1	1	1
P43897;P43897-2;P43897-4;P43897-3	Elongation factor Ts, mitochondrial	TSFM	NA	NA	0.0474109	0.0593386	NA	NA	NA	NA	2	2	1	3	2	3	2	2	4	2	1	0	0	0	0	0	0	0	0	0	0	0	0	0	0	0	1	0	0	0	0	0	0	0	0	0	0	0	0
P46019	Phosphorylase b kinase regulatory subunit alpha, liver isoform	PHKA2	NA	NA	0.138379	0.694113	NA	NA	NA	NA	8	7	6	7	7	4	5	8	6	7	0	0	0	0	0	0	0	0	0	0	0	4	4	0	0	0	0	2	0	0	0	1	2	1	0	0	0	0	0
P46439	Glutathione S-transferase Mu 5	GSTM5	NA	NA	0.180857	0.204437	NA	NA	NA	NA	3	3	4	6	5	1	3	4	4	5	1	0	0	0	0	0	0	0	1	1	0	2	1	0	4	2	1	2	4	0	0	1	1	1	3	0	0	1	1
P46736-2;P46736-3;P46736;P46736-4;P46736-5	Lys-63-specific deubiquitinase BRCC36	BRCC3	NA	NA	0.803713	1.5858	NA	NA	0.0957565	0.276721	10	8	7	9	11	8	9	8	8	10	0	0	0	0	0	0	0	0	1	0	0	6	4	0	4	2	2	2	2	1	2	2	2	1	1	1	2	1	2
P46821	Microtubule-associated protein 1B;MAP1B heavy chain;MAP1 light chain LC1	MAP1B	NA	NA	NA	NA	NA	NA	NA	NA	4	0	4	1	4	1	1	4	1	4	0	0	0	0	0	0	0	0	0	0	0	0	1	0	2	0	0	0	0	0	0	0	0	0	0	0	0	0	0
P46934-4;P46934-3;P46934-2;P46934	E3 ubiquitin-protein ligase NEDD4	NEDD4	NA	NA	-0.0805885	0.203531	NA	NA	NA	NA	4	4	6	4	4	4	5	4	5	5	0	0	0	0	0	0	0	0	1	0	0	1	3	1	1	2	0	2	2	0	1	0	0	0	1	0	1	1	1
P47224	Guanine nucleotide exchange factor MSS4	RABIF	NA	NA	NA	NA	NA	NA	NA	NA	1	0	2	2	1	1	1	1	1	0	0	0	0	0	0	0	0	0	0	0	0	1	1	0	1	0	0	0	0	0	0	0	0	0	0	0	0	0	0
P47756	F-actin-capping protein subunit beta	CAPZB	NA	NA	0.0162099	0.583603	NA	NA	NA	NA	1	1	1	1	1	1	1	1	1	1	0	0	0	0	0	0	0	0	0	0	1	1	0	2	0	1	0	1	0	0	0	1	0	1	1	1	1	1	1
P47989-1-1333;P47989	Xanthine dehydrogenase/oxidase;Xanthine dehydrogenase;Xanthine oxidase	XDH	NA	NA	NA	NA	NA	NA	NA	NA	0	0	0	0	1	0	0	0	0	0	0	0	0	0	0	4	0	0	0	0	0	0	0	0	0	0	0	0	0	0	0	0	0	0	0	0	0	0	0
P48059-2	LIM and senescent cell antigen-like-containing domain protein 1	LIMS1	NA	NA	-0.0425114	0.194962	NA	NA	NA	NA	1	1	1	1	1	1	1	1	1	1	0	0	0	0	0	0	0	0	0	0	0	0	0	0	0	0	0	0	0	0	0	0	0	0	0	0	0	0	0
P48454-2;P48454;P48454-3	Serine/threonine-protein phosphatase 2B catalytic subunit gamma isoform	PPP3CC	NA	NA	-0.0826461	0.372754	NA	NA	NA	NA	3	2	2	1	1	2	2	1	3	2	0	0	0	0	0	0	0	0	0	0	0	0	0	0	0	0	0	0	0	0	0	0	0	0	0	0	0	0	0
[truncated: 2,546 more rows]
[truncated: 162 more columns]
