# Supplementary material for: Analysis of the Healthy Platelet Proteome Identifies a New Form of Domain-Specific O-Fucosylation
Source: Mol Cell Proteomics. 2024 Jan 16;23(2):100717. doi: 10.1016/j.mcpro.2024.100717 (PMC10879016; doi:10.1016/j.mcpro.2024.100717)
Supplement: Supplemental Table S2 — Peptide identification data for the open-search detection of modified platelet releasate proteins. [file mmc4.xlsx]

## Sheet: Table S2
Peptide	Modification Type(s)	|Log Prob|	Protein Name	Observed m/z	z	Observed (M+H)	Calc. mass (M+H)	Off-by-x error	Mass error (ppm)	Starting position	Cleavage	Score	Delta	Delta Mod	# of unique peptides	Protein DB number	Comment	Scan #	Scan Time
R.QNLLQAAGNVGQASGELLQQIGESDTDPHFQDALM[+15.995]QLAK.A	M[+16]	28.1	>>sp|Q9Y490|TLN1_HUMAN Talin-1 OS=Homo sapiens OX=9606 GN=TLN1 PE=1 SV=3	1384.68	3	4152.04	4152.03	0	1.6	635	Specific	1650.5	1650.5	153.36	1408	2795	MW_EXP1_REL_THROMBIN_ALL.63518.63518.3	scan=63518 file=556	132.442
R.QNLLQAAGNVGQASGELLQQIGESDTDPHFQDALM[+15.995]QLAK.A	M[+16]	28.1	>>sp|Q9Y490|TLN1_HUMAN Talin-1 OS=Homo sapiens OX=9606 GN=TLN1 PE=1 SV=3	1384.68	3	4152.04	4152.03	0	1.6	635	Specific	1719.38	1719.38	199.96	1408	2795	MW_EXP1_REL_THROMBIN_ALL.68296.68296.3	scan=68296 file=559	132.444
R.VHVSEEGTEPEAM[+15.995]LQVLGPKPALPAGTEDTAKEDAANR.K	M[+16]	28.1	>>sp|P06396|GELS_HUMAN Gelsolin OS=Homo sapiens OX=9606 GN=GSN PE=1 SV=1	994.243	4	3973.95	3973.94	0	1.1	258	Specific	1653.59	1653.59	129.22	816	2125	MW_EXP1_REL_THROMBIN_ALL.41978.41978.4	scan=41978 file=555	80.32
R.AVDQSVLLMKPDAELSASSVYNLLPEKDLTGFPGPLNDQDN[+0.984]EDC[+57.021]INR.H	C[+57], N[+1]	28.08	>>sp|P01023|A2MG_HUMAN Alpha-2-macroglobulin OS=Homo sapiens OX=9606 GN=A2M PE=1 SV=3	1298.12	4	5189.48	5189.49	0	-3.2	599	Specific	1617.05	1617.05	59.54	679	3027	MW_EXP1_REL_THROMBIN_ALL.68133.68133.4	scan=68133 file=555	132.148
K.GLTEGLHGFHVHEFGDNTAGC[+57.021]TSAGPHFNPLSR.K	C[+57]	28.07	>>sp|P00441|SODC_HUMAN Superoxide dismutase [Cu-Zn] OS=Homo sapiens OX=9606 GN=SOD1 PE=1 SV=2	880.665	4	3519.64	3519.62	0	3.9	38	Specific	1644.65	1506.13	1506.13	42	1251	MW_EXP1_REL_THROMBIN_ALL.45347.45347.4	scan=45347 file=559	86.4436
K.TTVELLPVNGEFSLDDLQ[+0.984]PWHSFGADSVPANTENEVEPVDARPAADR.G	Q[+1]	28.03	>>sp|P05067|A4_HUMAN Amyloid-beta precursor protein OS=Homo sapiens OX=9606 GN=APP PE=1 SV=3	1277.11	4	5105.43	5106.42	-1	1.3	602	Specific	1527.65	1527.65	28.32	437	319	MW_EXP1_REL_THROMBIN_ALL.67975.67975.4	scan=67975 file=559	132.112
R.AVDQSVLLMKPDAELSASSVYNLLPEKDLTGFPGPLNDQDN[+0.984]EDC[+57.021]INR.H	C[+57], N[+1]	27.98	>>sp|P01023|A2MG_HUMAN Alpha-2-macroglobulin OS=Homo sapiens OX=9606 GN=A2M PE=1 SV=3	1298.13	4	5189.48	5189.49	0	-2.8	599	Specific	1556.14	1556.14	61.94	679	3027	MW_EXP1_REL_THROMBIN_ALL.63302.63302.4	scan=63302 file=556	132.164
K.QGFGNVATNTDGKNYC[+57.021]GLPGEYWLGNDKISQLTR.M	C[+57]	27.81	>>sp|P02675|FIBB_HUMAN Fibrinogen beta chain OS=Homo sapiens OX=9606 GN=FGB PE=1 SV=2	944.202	4	3773.78	3773.8	0	-3.4	301	Specific	1501.03	388.55	388.55	2369	2107	MW_EXP1_REL_THROMBIN_ALL.55340.55340.4	scan=55340 file=559	106.025
R.HVGDLGNVTADKDGVADVSIEDSVISLSGDHC[+57.021]IIGR.T	C[+57]	27.59	>>sp|P00441|SODC_HUMAN Superoxide dismutase [Cu-Zn] OS=Homo sapiens OX=9606 GN=SOD1 PE=1 SV=2	930.961	4	3720.82	3720.81	0	2.1	81	Specific	1528.31	1426.65	1426.65	42	1251	MW_EXP1_REL_THROMBIN_ALL.57672.57672.4	scan=57672 file=559	110.825
R.VHVSEEGTEPEAM[+15.995]LQVLGPKPALPAGTEDTAKEDAANR.K	M[+16]	27.58	>>sp|P06396|GELS_HUMAN Gelsolin OS=Homo sapiens OX=9606 GN=GSN PE=1 SV=1	994.24	4	3973.94	3973.94	0	-1.7	258	Specific	1526.06	1526.06	114.41	816	2125	MW_EXP1_REL_THROMBIN_ALL.39567.39567.4	scan=39567 file=557	80.6514
R.VHVSEEGTEPEAM[+15.995]LQVLGPKPALPAGTEDTAKEDAANR.K	M[+16]	27.58	>>sp|P06396|GELS_HUMAN Gelsolin OS=Homo sapiens OX=9606 GN=GSN PE=1 SV=1	994.241	4	3973.94	3973.94	0	-1	258	Specific	1532.01	1532.01	124.36	816	2125	MW_EXP1_REL_THROMBIN_ALL.41880.41880.4	scan=41880 file=558	80.4882
K.VLAPATFYAIC[+57.021]QQDSC[+57.021]HQEQVC[+57.021]EVIASYAHLC[+57.021]R.T	C[+57]*4	27.56	>>sp|P04275|VWF_HUMAN von Willebrand factor OS=Homo sapiens OX=9606 GN=VWF PE=1 SV=4	981.954	4	3924.79	3924.79	0	0.4	2153	Specific	1509.9	1509.9	1509.9	1412	2645	MW_EXP1_REL_THROMBIN_ALL.62915.62915.4	scan=62915 file=556	131.542
R.ATEVPVSWESFNNGDC[+57.021]FILDLGNNIHQWC[+57.021]GSNSNR.Y	C[+57]*2	27.31	>>sp|P06396|GELS_HUMAN Gelsolin OS=Homo sapiens OX=9606 GN=GSN PE=1 SV=1	1346.6	3	4037.8	4037.79	0	1.5	200	Specific	1464.61	1464.61	213.52	816	2125	MW_EXP1_REL_THROMBIN_ALL.63348.63348.3	scan=63348 file=556	132.224
K.C[+57.021]QC[+57.021]DELC[+57.021]SYYQSC[+57.021]C[+57.021]TDYTAEC[+57.021]KPQVTR.G	C[+57]*6	27.29	>>sp|P04004|VTNC_HUMAN Vitronectin OS=Homo sapiens OX=9606 GN=VTN PE=1 SV=1	1161.46	3	3482.36	3482.35	0	3.3	38	Specific	1469.85	592.16	592.16	146	2635	MW_EXP1_REL_THROMBIN_ALL.36128.36128.3	scan=36128 file=558	69.8307
R.Q[-17.027]NLLQAAGNVGQASGELLQQIGESDTDPHFQDALMQLAK.A	Q[-17]	27.28	>>sp|Q9Y490|TLN1_HUMAN Talin-1 OS=Homo sapiens OX=9606 GN=TLN1 PE=1 SV=3	1373.68	3	4119.01	4119.01	0	0.5	635	Specific	1526.37	1526.37	364.99	1408	2795	MW_EXP1_REL_THROMBIN_ALL.69111.69111.3	scan=69111 file=559	133.346
R.PAESNEQIEETDVYQDLC[+57.021]WEHLSDEYVC[+57.021]SRPLVGK.Q	C[+57]*2	27.11	>>sp|Q14766|LTBP1_HUMAN Latent-transforming growth factor beta-binding protein 1 OS=Homo sapiens OX=9606 GN=LTBP1 PE=1 SV=4	1049.97	4	4196.87	4195.89	1	-3.9	1509	Specific	1497.6	1497.6	186.35	1511	1847	MW_EXP1_REL_THROMBIN_ALL.58432.58432.4	scan=58432 file=555	112.358
R.ATEVPVSWESFNNGDC[+57.021]FILDLGNNIHQWC[+57.021]GSNSNR.Y	C[+57]*2	27.11	>>sp|P06396|GELS_HUMAN Gelsolin OS=Homo sapiens OX=9606 GN=GSN PE=1 SV=1	1346.6	3	4037.78	4037.79	0	-3.2	200	Specific	1452.8	1452.8	145.12	816	2125	MW_EXP1_REL_THROMBIN_ALL.68178.68178.3	scan=68178 file=555	132.198
K.DTVIKPLLVEPEGLEKETTFNSLLC[+57.021]PSGGEVSEELSLKLPPNVVEESAR.A	C[+57]	27.03	>>sp|P01023|A2MG_HUMAN Alpha-2-macroglobulin OS=Homo sapiens OX=9606 GN=A2M PE=1 SV=3	1338.19	4	5349.76	5349.77	0	-1.9	897	Specific	1530.45	1530.45	172.89	679	3027	MW_EXP1_REL_THROMBIN_ALL.67902.67902.4	scan=67902 file=559	132.029
R.Q[-17.027]NLLQAAGNVGQASGELLQQIGESDTDPHFQDALMQLAK.A	Q[-17]	26.93	>>sp|Q9Y490|TLN1_HUMAN Talin-1 OS=Homo sapiens OX=9606 GN=TLN1 PE=1 SV=3	1373.67	3	4119	4119.01	0	-1.6	635	Specific	1468.29	1468.29	174.14	1408	2795	MW_EXP1_REL_THROMBIN_ALL.69203.69203.3	scan=69203 file=555	133.321
K.HTLNQIDEVKVWPQQPSGELFE{-0.976}IEIDTLETTC[+57.021]HVLDPTPVAR.C	C[+57], E{-1}	26.91	>>sp|P02765|FETUA_HUMAN Alpha-2-HS-glycoprotein OS=Homo sapiens OX=9606 GN=AHSG PE=1 SV=2	1214.62	4	4855.45	4854.45	1	-0.7	58	Specific	1467.11	1467.11	2.41	104	2363	MW_EXP1_REL_THROMBIN_ALL.68299.68299.4	scan=68299 file=559	132.446
R.DDILNGSHPVSFDKAC[+57.021]EFAGFQC[+57.021]QIQFGPHNEQK.H	C[+57]*2	26.86	>>sp|Q9Y490|TLN1_HUMAN Talin-1 OS=Homo sapiens OX=9606 GN=TLN1 PE=1 SV=3	980.948	4	3920.77	3920.78	0	-1.5	221	Specific	1473.36	1302.52	1302.52	1408	2795	MW_EXP1_REL_THROMBIN_ALL.54656.54656.4	scan=54656 file=559	104.665
K.C[+57.021]QC[+57.021]DELC[+57.021]SYYQSC[+57.021]C[+57.021]TDYTAEC[+57.021]KPQVTR.G	C[+57]*6	26.83	>>sp|P04004|VTNC_HUMAN Vitronectin OS=Homo sapiens OX=9606 GN=VTN PE=1 SV=1	1161.46	3	3482.35	3482.35	0	0.2	38	Specific	1463.79	498.42	498.42	146	2635	MW_EXP1_REL_THROMBIN_ALL.36180.36180.3	scan=36180 file=555	69.7781
R.PAESNEQIEETDVYQDLC[+57.021]WEHLSDEYVC[+57.021]SRPLVGK.Q	C[+57]*2	26.81	>>sp|Q14766|LTBP1_HUMAN Latent-transforming growth factor beta-binding protein 1 OS=Homo sapiens OX=9606 GN=LTBP1 PE=1 SV=4	1049.97	4	4196.87	4195.89	1	-4.1	1509	Specific	1487.24	1487.24	85.59	1511	1847	MW_EXP1_REL_THROMBIN_ALL.57724.57724.4	scan=57724 file=558	112.395
K.C[+57.021]GAC[+57.021]PPGYSGNGIQC[+57.021]TDVDEC[+57.021]KEVPDAC[+57.021]FNHNGEHR.C	C[+57]*5	26.71	>>sp|P07996|TSP1_HUMAN Thrombospondin-1 OS=Homo sapiens OX=9606 GN=THBS1 PE=1 SV=2	1027.67	4	4107.65	4107.65	0	-1.8	572	Specific	1451.7	1451.7	134.75	6040	2657	MW_EXP1_REL_THROMBIN_ALL.32340.32340.4	scan=32340 file=559	62.6466
R.C[+57.021]VDGC[+57.021]SC[+57.021]PEGQLLDEGLC[+57.021]VESTEC[+57.021]PC[+57.021]VHSGK.R	C[+57]*6	26.66	>>sp|P04275|VWF_HUMAN von Willebrand factor OS=Homo sapiens OX=9606 GN=VWF PE=1 SV=4	1180.48	3	3539.43	3539.43	0	-1.1	325	Specific	1440.02	1440.02	1440.02	1412	2645	MW_EXP1_REL_THROMBIN_ALL.47797.47797.3	scan=47797 file=558	92.0662
R.C[+57.021]VDGC[+57.021]SC[+57.021]PEGQLLDEGLC[+57.021]VESTEC[+57.021]PC[+57.021]VHSGK.R	C[+57]*6	26.56	>>sp|P04275|VWF_HUMAN von Willebrand factor OS=Homo sapiens OX=9606 GN=VWF PE=1 SV=4	1180.48	3	3539.42	3539.43	0	-2.9	325	Specific	1424.23	1424.23	1424.23	1412	2645	MW_EXP1_REL_THROMBIN_ALL.48239.48239.3	scan=48239 file=559	92.0336
K.FSSPTLELQGEFSPLQSSLPC[+57.021]DIHLVNLR.T	C[+57]	26.56	>>sp|Q16706|MA2A1_HUMAN Alpha-mannosidase 2 OS=Homo sapiens OX=9606 GN=MAN2A1 PE=1 SV=2	1095.56	3	3284.65	3284.66	0	-3	1024	Specific	1426.08	1426.08	1426.08	180	1709	MW_EXP1_REL_THROMBIN_ALL.68117.68117.3	scan=68117 file=555	132.134
K.C[+57.021]QC[+57.021]DELC[+57.021]SYYQSC[+57.021]C[+57.021]TDYTAEC[+57.021]KPQVTR.G	C[+57]*6	26.48	>>sp|P04004|VTNC_HUMAN Vitronectin OS=Homo sapiens OX=9606 GN=VTN PE=1 SV=1	1161.46	3	3482.35	3482.35	0	-0.4	38	Specific	1419.42	575.24	575.24	146	2635	MW_EXP1_REL_THROMBIN_ALL.36292.36292.3	scan=36292 file=559	69.8078
R.YFAHSILTVSEEEWNTGETYTC[+57.021]VVAHEALPNR.V	C[+57]	26.35	>>sp|P01871|IGHM_HUMAN Immunoglobulin heavy constant mu OS=Homo sapiens OX=9606 GN=IGHM PE=1 SV=4	1241.92	3	3723.74	3723.74	0	-0.4	392	Specific	1430.96	1430.96	1430.96	200	1989	MW_EXP1_REL_THROMBIN_ALL.62839.62839.3	scan=62839 file=556	131.38
R.LQSGAWGC[+57.021]C[+57.021]PFTQAVC[+57.021]C[+57.021]EDHIHC[+57.021]C[+57.021]PAGFTC[+57.021]DTQK.G	C[+57]*7	26.34	>>sp|P28799|GRN_HUMAN Progranulin OS=Homo sapiens OX=9606 GN=GRN PE=1 SV=2	1015.41	4	4058.62	4058.63	0	-0.6	299	Specific	1426.61	1426.61	110.31	48	1737	MW_EXP1_REL_THROMBIN_ALL.47495.47495.4	scan=47495 file=555	90.6609
R.C[+57.021]SPHLVLSALTSDNHGATYAFSGTHYWR.L	C[+57]	26.18	>>sp|P02790|HEMO_HUMAN Hemopexin OS=Homo sapiens OX=9606 GN=HPX PE=1 SV=2	787.874	4	3148.47	3148.47	0	1.4	257	Specific	1422.07	1422.07	1422.07	290	1931	MW_EXP1_REL_THROMBIN_ALL.50868.50868.4	scan=50868 file=559	97.1455
K.DTVIKPLLVEPEGLEKETTFNSLLC[+57.021]PSGGEVSEELSLKLPPNVVEESAR.A	C[+57]	26.14	>>sp|P01023|A2MG_HUMAN Alpha-2-macroglobulin OS=Homo sapiens OX=9606 GN=A2M PE=1 SV=3	1338.2	4	5349.77	5349.77	0	0.6	897	Specific	1465.44	1465.44	114.14	679	3027	MW_EXP1_REL_THROMBIN_ALL.68013.68013.4	scan=68013 file=555	132.017
R.C[+57.021]EC[+57.021]VEGYQFSDEGTC[+57.021]VAVVDQRPINYC[+57.021]ETGLHNC[+57.021]DIPQR.A	C[+57]*5	25.99	>>sp|P14543|NID1_HUMAN Nidogen-1 OS=Homo sapiens OX=9606 GN=NID1 PE=1 SV=3	1169.76	4	4676	4676	0	-0.2	736	Specific	1449.39	1449.39	79.69	529	381	MW_EXP1_REL_THROMBIN_ALL.48251.48251.4	scan=48251 file=559	92.0529
R.C[+57.021]EC[+57.021]VEGYQ[+0.984]FSDEGTC[+57.021]VAVVDQRPINYC[+57.021]ETGLHNC[+57.021]DIPQR.A	C[+57]*5, Q[+1]	25.97	>>sp|P14543|NID1_HUMAN Nidogen-1 OS=Homo sapiens OX=9606 GN=NID1 PE=1 SV=3	1169.75	4	4675.97	4676.98	-1	-1.6	736	Specific	1382.49	1382.49	50.43	529	381	MW_EXP1_REL_THROMBIN_ALL.48203.48203.4	scan=48203 file=555	91.9934
R.QNLLQAAGNVGQASGELLQQIGESDTDPHFQDALM[+15.995]QLAK.A	M[+16]	25.8	>>sp|Q9Y490|TLN1_HUMAN Talin-1 OS=Homo sapiens OX=9606 GN=TLN1 PE=1 SV=3	1038.76	4	4152.02	4152.03	0	-3.4	635	Specific	1402.02	1402.02	254.96	1408	2795	MW_EXP1_REL_THROMBIN_ALL.68397.68397.4	scan=68397 file=555	132.421
K.C[+57.021]GAC[+57.021]PPGYSGNGIQC[+57.021]TDVDEC[+57.021]KEVPDAC[+57.021]FNHNGEHR.C	C[+57]*5	25.8	>>sp|P07996|TSP1_HUMAN Thrombospondin-1 OS=Homo sapiens OX=9606 GN=THBS1 PE=1 SV=2	1027.67	4	4107.66	4107.65	0	0.8	572	Specific	1414.85	1414.85	321.41	6040	2657	MW_EXP1_REL_THROMBIN_ALL.32130.32130.4	scan=32130 file=555	62.54
K.C[+57.021]GAC[+57.021]PPGYSGNGIQC[+57.021]TDVDEC[+57.021]KEVPDAC[+57.021]FN[+0.984]HNGEHR.C	C[+57]*5, N[+1]	25.8	>>sp|P07996|TSP1_HUMAN Thrombospondin-1 OS=Homo sapiens OX=9606 GN=THBS1 PE=1 SV=2	1027.92	4	4108.64	4108.64	0	1.7	572	Specific	1449.01	1449.01	90.09	6040	2657	MW_EXP1_REL_THROMBIN_ALL.33874.33874.4	scan=33874 file=559	65.3721
K.C[+57.021]GAC[+57.021]PPGYSGNGIQC[+57.021]TDVDEC[+57.021]KEVPDAC[+57.021]FNHN[+0.984]GEHR.C	C[+57]*5, N[+1]	25.77	>>sp|P07996|TSP1_HUMAN Thrombospondin-1 OS=Homo sapiens OX=9606 GN=THBS1 PE=1 SV=2	1027.91	4	4108.64	4108.64	0	-0.4	572	Specific	1420.42	1420.42	46.03	6040	2657	MW_EXP1_REL_THROMBIN_ALL.32077.32077.4	scan=32077 file=557	66.0566
K.C[+57.021]GAC[+57.021]PPGYSGNGIQC[+57.021]TDVDEC[+57.021]KEVPDAC[+57.021]FN[+0.984]HNGEHR.C	C[+57]*5, N[+1]	25.75	>>sp|P07996|TSP1_HUMAN Thrombospondin-1 OS=Homo sapiens OX=9606 GN=THBS1 PE=1 SV=2	1027.92	4	4108.65	4108.64	0	2.1	572	Specific	1407.72	1407.72	27.33	6040	2657	MW_EXP1_REL_THROMBIN_ALL.34005.34005.4	scan=34005 file=558	65.9749
K.FSVATQTC[+57.021]QITPAEGPVVTAQ[+0.984]YDC[+57.021]LGC[+57.021]VHPISTQSPDLEPILR.H	C[+57]*3, Q[+1]	25.74	>>sp|P01042-2|KNG1_HUMAN Isoform LMW of Kininogen-1 OS=Homo sapiens OX=9606 GN=KNG1	1189.83	4	4756.29	4757.29	-1	0.3	119	Specific	1389.5	1389.5	83.7	183	603	MW_EXP1_REL_THROMBIN_ALL.62474.62474.3	scan=62474 file=557	127.999
R.AVDQSVLLMKPDAELSASSVYNLLPEKDLTGFPGPLNDQDN[+0.984]EDC[+57.021]INR.H	C[+57], N[+1]	25.59	>>sp|P01023|A2MG_HUMAN Alpha-2-macroglobulin OS=Homo sapiens OX=9606 GN=A2M PE=1 SV=3	1298.13	4	5189.48	5189.49	0	-2.8	599	Specific	1443.21	1443.21	56.65	679	3027	MW_EXP1_REL_THROMBIN_ALL.67245.67245.4	scan=67245 file=558	132.17
K.FSSPTLELQGEFSPLQSSLPC[+57.021]DIHLVNLR.T	C[+57]	25.51	>>sp|Q16706|MA2A1_HUMAN Alpha-mannosidase 2 OS=Homo sapiens OX=9606 GN=MAN2A1 PE=1 SV=2	1095.56	3	3284.65	3284.66	0	-3.3	1024	Specific	1361.58	1361.58	1361.58	180	1709	MW_EXP1_REL_THROMBIN_ALL.67225.67225.3	scan=67225 file=558	132.147
K.C[+57.021]QC[+57.021]DELC[+57.021]SYYQSC[+57.021]C[+57.021]TDYTAEC[+57.021]KPQVTR.G	C[+57]*6	25.46	>>sp|P04004|VTNC_HUMAN Vitronectin OS=Homo sapiens OX=9606 GN=VTN PE=1 SV=1	1161.45	3	3482.34	3482.35	0	-2.3	38	Specific	1365.68	531.48	531.48	146	2635	MW_EXP1_REL_THROMBIN_ALL.33222.33222.3	scan=33222 file=556	70.0163
R.FGGFGGPGGVGGLGGP{+1.041}GGFGPGGYPGGIHEVSVNQSLLQPLNVKVDPEIQNVK.A	P{+1}	25.38	>>sp|P35908|K22E_HUMAN Keratin, type II cytoskeletal 2 epidermal OS=Homo sapiens OX=9606 GN=KRT2 PE=1 SV=2	1279.42	4	5114.65	5115.65	-1	0.7	123	Specific	1358.65	1358.65	1.38	260	1111	MW_EXP1_REL_THROMBIN_ALL.67735.67735.4	scan=67735 file=559	131.784
R.LQSGAWGC[+57.021]C[+57.021]PFTQAVC[+57.021]C[+57.021]EDHIHC[+57.021]C[+57.021]PAGFTC[+57.021]DTQK.G	C[+57]*7	25.35	>>sp|P28799|GRN_HUMAN Progranulin OS=Homo sapiens OX=9606 GN=GRN PE=1 SV=2	1015.41	4	4058.62	4058.63	0	-0.6	299	Specific	1364.39	1364.39	90.68	48	1737	MW_EXP1_REL_THROMBIN_ALL.47126.47126.4	scan=47126 file=558	90.7349
K.VLAPATFYAIC[+57.021]QQDSC[+57.021]HQEQVC[+57.021]EVIASYAHLC[+57.021]R.T	C[+57]*4	25.32	>>sp|P04275|VWF_HUMAN von Willebrand factor OS=Homo sapiens OX=9606 GN=VWF PE=1 SV=4	981.953	4	3924.79	3924.79	0	-1	2153	Specific	1355.86	1355.86	1355.86	1412	2645	MW_EXP1_REL_THROMBIN_ALL.63992.63992.4	scan=63992 file=558	125.504
R.LQSGAWGC[+57.021]C[+57.021]PFTQAVC[+57.021]C[+57.021]EDHIHC[+57.021]C[+57.021]PAGFTC[+57.021]DTQK.G	C[+57]*7	25.32	>>sp|P28799|GRN_HUMAN Progranulin OS=Homo sapiens OX=9606 GN=GRN PE=1 SV=2	1015.41	4	4058.62	4058.63	0	-1.1	299	Specific	1391.79	1391.79	96.8	48	1737	MW_EXP1_REL_THROMBIN_ALL.47559.47559.4	scan=47559 file=559	90.752
R.AEILAC[+57.021]PVSDPNDLFLEAPASGSSDPLDFQHHNYK.A	C[+57]	25.31	>>sp|Q96SM3|CPXM1_HUMAN Probable carboxypeptidase X1 OS=Homo sapiens OX=9606 GN=CPXM1 PE=2 SV=2	964.453	4	3854.79	3854.8	0	-2	269	Specific	1384.62	1384.62	1384.62	62	331	MW_EXP1_REL_THROMBIN_ALL.62065.62065.4	scan=62065 file=555	119.75
R.NSVDELNNNVEAVSQTSSSSFQYM[+15.995]YLLKDLWQK.R	M[+16]	25.27	>>sp|P02675|FIBB_HUMAN Fibrinogen beta chain OS=Homo sapiens OX=9606 GN=FGB PE=1 SV=2	1285.28	3	3853.82	3853.82	0	-0.3	125	Specific	1373.47	991.95	747.45	2369	2107	MW_EXP1_REL_THROMBIN_ALL.67811.67811.3	scan=67811 file=559	131.905
R.SLSYPDEEC[+57.021]NEAC[+57.021]LEGC[+57.021]FC[+57.021]PPGLYMDERGDC[+57.021]VPK.A	C[+57]*5	25.24	>>sp|P04275|VWF_HUMAN von Willebrand factor OS=Homo sapiens OX=9606 GN=VWF PE=1 SV=4	1352.22	3	4054.63	4054.64	0	-1.5	671	Specific	1381.62	1381.62	95.73	1412	2645	MW_EXP1_REL_THROMBIN_ALL.56059.56059.3	scan=56059 file=555	107.546
K.LLSHC[+57.021]LLVTLAAHLPAEFTPAVHASLDK.F	C[+57]	25.11	>>sp|HBA_HUMAN|(Common contaminant protein)	756.912	4	3024.63	3024.63	0	-2.1	100	Specific	1384.28	1255.2	1255.2	577	3041	MW_EXP1_REL_THROMBIN_ALL.64265.64265.4	scan=64265 file=557	131.795
R.VSVQLEASPAFLAVPVEKEQAPHC[+57.021]IC[+57.021]ANGR.Q	C[+57]*2	24.99	>>sp|P01023|A2MG_HUMAN Alpha-2-macroglobulin OS=Homo sapiens OX=9606 GN=A2M PE=1 SV=3	820.167	4	3277.65	3277.65	0	0.5	824	Specific	1367.6	1250.09	1250.09	679	3027	MW_EXP1_REL_THROMBIN_ALL.53008.53008.4	scan=53008 file=559	101.366
R.C[+57.021]EC[+57.021]VEGYQFSDEGTC[+57.021]VAVVDQRPINYC[+57.021]ETGLHNC[+57.021]DIPQR.A	C[+57]*5	24.96	>>sp|P14543|NID1_HUMAN Nidogen-1 OS=Homo sapiens OX=9606 GN=NID1 PE=1 SV=3	1169.75	4	4675.99	4676	0	-2	736	Specific	1381.95	1381.95	26.74	529	381	MW_EXP1_REL_THROMBIN_ALL.47804.47804.4	scan=47804 file=558	92.0813
K.EKVAQLEAQC[+57.021]QEPC[+57.021]KDTVQIHDITGK.D	C[+57]*2	24.91	>>sp|P02679-2|FIBG_HUMAN Isoform Gamma-A of Fibrinogen gamma chain OS=Homo sapiens OX=9606 GN=FGG	757.121	4	3025.46	3025.47	0	-3.5	152	Specific	1378.04	455.07	455.07	2346	2027	MW_EXP1_REL_THROMBIN_ALL.31244.31244.4	scan=31244 file=555	60.9498
R.QNLLQAAGNVGQASGELLQQIGESDTDPHFQDALM[+15.995]QLAK.A	M[+16]	24.87	>>sp|Q9Y490|TLN1_HUMAN Talin-1 OS=Homo sapiens OX=9606 GN=TLN1 PE=1 SV=3	1038.51	4	4151.02	4152.03	-1	-2.6	635	Specific	1310.16	1310.16	224.78	1408	2795	MW_EXP1_REL_THROMBIN_ALL.64771.64771.4	scan=64771 file=557	132.431
R.Q[-17.027]NLLQAAGNVGQASGELLQQIGESDTDPHFQDALM[+15.995]QLAK.A	M[+16], Q[-17]	24.87	>>sp|Q9Y490|TLN1_HUMAN Talin-1 OS=Homo sapiens OX=9606 GN=TLN1 PE=1 SV=3	1378.67	3	4133.99	4135	-1	-2.5	635	Specific	1327.87	1327.87	835.22	1408	2795	MW_EXP1_REL_THROMBIN_ALL.69050.69050.3	scan=69050 file=555	133.129
R.Q[-17.027]LLLTADDRVNPC[+57.021]IGGVILFHETLYQK.A	C[+57], Q[-17]	24.87	>>sp|P04075|ALDOA_HUMAN Fructose-bisphosphate aldolase A OS=Homo sapiens OX=9606 GN=ALDOA PE=1 SV=2	1032.87	3	3096.61	3096.62	0	-3.6	61	Specific	1377.73	1061.47	396.15	226	2279	MW_EXP1_REL_THROMBIN_ALL.68241.68241.3	scan=68241 file=559	132.391
R.FSPATHPSEGLEENYC[+57.021]RNPDNDPQGPWC[+57.021]YTTDPEKR.Y	C[+57]*2	24.81	>>sp|P00747|PLMN_HUMAN Plasminogen OS=Homo sapiens OX=9606 GN=PLG PE=1 SV=2	1066.96	4	4264.83	4264.84	0	-0.6	137	Specific	1372.15	1372.15	30.6	300	927	MW_EXP1_REL_THROMBIN_ALL.38546.38546.4	scan=38546 file=559	73.8571
K.C[+57.021]GAC[+57.021]PPGYSGNGIQC[+57.021]TDVDEC[+57.021]KEVPDAC[+57.021]FNHNGEHR.C	C[+57]*5	24.81	>>sp|P07996|TSP1_HUMAN Thrombospondin-1 OS=Homo sapiens OX=9606 GN=THBS1 PE=1 SV=2	1027.67	4	4107.66	4107.65	0	1.9	572	Specific	1368.97	1368.97	188.99	6040	2657	MW_EXP1_REL_THROMBIN_ALL.32158.32158.4	scan=32158 file=558	62.6257
K.C[+57.021]GAC[+57.021]PPGYSGNGIQC[+57.021]TDVDEC[+57.021]KEVPDAC[+57.021]FN[+0.984]HNGEHR.C	C[+57]*5, N[+1]	24.81	>>sp|P07996|TSP1_HUMAN Thrombospondin-1 OS=Homo sapiens OX=9606 GN=THBS1 PE=1 SV=2	1027.92	4	4108.64	4108.64	0	0.6	572	Specific	1357.65	1357.65	78.04	6040	2657	MW_EXP1_REL_THROMBIN_ALL.31813.31813.4	scan=31813 file=557	65.5508
K.C[+57.021]GAC[+57.021]PPGYSGNGIQC[+57.021]TDVDEC[+57.021]KEVPDAC[+57.021]FNHN[+0.984]GEHR.C	C[+57]*5, N[+1]	24.77	>>sp|P07996|TSP1_HUMAN Thrombospondin-1 OS=Homo sapiens OX=9606 GN=THBS1 PE=1 SV=2	1027.91	4	4108.64	4108.64	0	-0.5	572	Specific	1370.64	1370.64	62.61	6040	2657	MW_EXP1_REL_THROMBIN_ALL.34149.34149.4	scan=34149 file=559	65.8879
K.TTVELLPVN[+0.984]GEFSLDDLQPWHSFGADSVPANTENEVEPVDARPAADR.G	N[+1]	24.76	>>sp|P05067|A4_HUMAN Amyloid-beta precursor protein OS=Homo sapiens OX=9606 GN=APP PE=1 SV=3	1277.36	4	5106.41	5106.42	0	-2.4	602	Specific	1366.57	1366.57	42.27	437	319	MW_EXP1_REL_THROMBIN_ALL.68025.68025.4	scan=68025 file=559	132.168
K.C[+57.021]GAC[+57.021]PPGYSGNGIQC[+57.021]TDVDEC[+57.021]KEVPDAC[+57.021]FN[+0.984]HNGEHR.C	C[+57]*5, N[+1]	24.75	>>sp|P07996|TSP1_HUMAN Thrombospondin-1 OS=Homo sapiens OX=9606 GN=THBS1 PE=1 SV=2	1027.66	4	4107.63	4108.64	-1	-2	572	Specific	1311.92	1311.92	112.86	6040	2657	MW_EXP1_REL_THROMBIN_ALL.33454.33454.4	scan=33454 file=555	64.8591
R.DTDMDGVGDQC[+57.021]DNC[+57.021]PLEHNPDQLDSDSDR.I	C[+57]*2	24.75	>>sp|P07996|TSP1_HUMAN Thrombospondin-1 OS=Homo sapiens OX=9606 GN=THBS1 PE=1 SV=2	1107.43	3	3320.27	3320.26	0	0.9	823	Specific	1300.43	1206.79	1206.79	6040	2657	MW_EXP1_REL_THROMBIN_ALL.35255.35255.3	scan=35255 file=555	68.104
K.FSVATQTC[+57.021]QITPAEGPVVTAQYDC[+57.021]LGC[+57.021]VHPISTQSPDLEPILR.H	C[+57]*3	24.73	>>sp|P01042-2|KNG1_HUMAN Isoform LMW of Kininogen-1 OS=Homo sapiens OX=9606 GN=KNG1	1189.83	4	4756.31	4756.31	0	0	119	Specific	1364.94	1364.94	143.04	183	603	MW_EXP1_REL_THROMBIN_ALL.62447.62447.3	scan=62447 file=557	127.942
R.DTDMDGVGDQC[+57.021]DNC[+57.021]PLEHNPDQLDSDSDR.I	C[+57]*2	24.58	>>sp|P07996|TSP1_HUMAN Thrombospondin-1 OS=Homo sapiens OX=9606 GN=THBS1 PE=1 SV=2	1107.43	3	3320.27	3320.26	0	2.8	823	Specific	1327.29	1327.29	1327.29	6040	2657	MW_EXP1_REL_THROMBIN_ALL.35016.35016.3	scan=35016 file=558	67.8071
R.C[+57.021]PEALFQPSFLGMESC[+57.021]GIHETTFNSIMK.C	C[+57]*2	24.47	>>sp|P60709|ACTB_HUMAN Actin, cytoplasmic 1 OS=Homo sapiens OX=9606 GN=ACTB PE=1 SV=1	1077.83	3	3231.47	3231.46	0	2.2	257	Specific	1300.2	611.14	611.14	1617	2277	MW_EXP1_REL_THROMBIN_ALL.63103.63103.3	scan=63103 file=556	131.876
R.C[+57.021]SVC[+57.021]EAPAIAIAVHSQDVSIPHC[+57.021]PAGWR.S	C[+57]*3	24.46	>>sp|P08572|CO4A2_HUMAN Collagen alpha-2(IV) chain OS=Homo sapiens OX=9606 GN=COL4A2 PE=1 SV=4	772.868	4	3088.45	3088.45	0	-1.5	1590	Specific	1300.59	1300.59	1300.59	105	207	MW_EXP1_REL_THROMBIN_ALL.52890.52890.4	scan=52890 file=555	101.187
R.C[+57.021]TC[+57.021]GQGYQLSAAKDQC[+57.021]EDIDEC[+57.021]QHR.H	C[+57]*4	24.41	>>sp|Q14766|LTBP1_HUMAN Latent-transforming growth factor beta-binding protein 1 OS=Homo sapiens OX=9606 GN=LTBP1 PE=1 SV=4	758.061	4	3029.22	3029.22	0	-0.8	1103	Specific	1317.26	1228.25	1228.25	1511	1847	MW_EXP1_REL_THROMBIN_ALL.21079.21079.4	scan=21079 file=556	46.3195
K.FSVATQTC[+57.021]QITPAEGPVVTAQYDC[+57.021]LGC[+57.021]VHPISTQSPDLEPILR.H	C[+57]*3	24.41	>>sp|P01042-2|KNG1_HUMAN Isoform LMW of Kininogen-1 OS=Homo sapiens OX=9606 GN=KNG1	1189.83	4	4756.31	4756.31	0	1	119	Specific	1307.34	1307.34	46.38	183	603	MW_EXP1_REL_THROMBIN_ALL.65858.65858.4	scan=65858 file=559	127.861
R.C[+57.021]TC[+57.021]GQGYQLSAAKDQC[+57.021]EDIDEC[+57.021]QHR.H	C[+57]*4	24.38	>>sp|Q14766|LTBP1_HUMAN Latent-transforming growth factor beta-binding protein 1 OS=Homo sapiens OX=9606 GN=LTBP1 PE=1 SV=4	758.061	4	3029.22	3029.22	0	-1	1103	Specific	1304.19	1203.29	1203.29	1511	1847	MW_EXP1_REL_THROMBIN_ALL.21725.21725.4	scan=21725 file=557	46.2445
K.AAAFVTSPPLSPDPTTPDF{-1.041}LNSLLSC[+57.021]GDLQVTGSAHC[+57.021]TFNTAQK.A	C[+57]*2, F{-1}	24.37	>>sp|Q16555|DPYL2_HUMAN Dihydropyrimidinase-related protein 2 OS=Homo sapiens OX=9606 GN=DPYSL2 PE=1 SV=1	1159.3	4	4634.18	4633.18	1	-0.7	298	Specific	1330.13	1330.13	3.62	60	637	MW_EXP1_REL_THROMBIN_ALL.67525.67525.4	scan=67525 file=558	132.471
K.FSVATQTC[+57.021]QITPAEGPVVTAQYDC[+57.021]LGC[+57.021]VHPISTQSPDLEPILR.H	C[+57]*3	24.34	>>sp|P01042-2|KNG1_HUMAN Isoform LMW of Kininogen-1 OS=Homo sapiens OX=9606 GN=KNG1	1189.83	4	4756.3	4756.31	0	-1.3	119	Specific	1334.67	1334.67	27.67	183	603	MW_EXP1_REL_THROMBIN_ALL.62461.62461.3	scan=62461 file=557	127.97
K.YDVENC[+57.021]LANKVDLSFSPSQSLPASHAHLR.V	C[+57]	24.28	>>sp|P01023|A2MG_HUMAN Alpha-2-macroglobulin OS=Homo sapiens OX=9606 GN=A2M PE=1 SV=3	814.651	4	3255.58	3255.59	0	-0.5	558	Specific	1331.98	1331.98	1331.98	679	3027	MW_EXP1_REL_THROMBIN_ALL.46387.46387.4	scan=46387 file=557	94.2528
K.C[+57.021]GAC[+57.021]PPGYSGNGIQC[+57.021]TDVDEC[+57.021]KEVPDAC[+57.021]FNHNGEHR.C	C[+57]*5	24.15	>>sp|P07996|TSP1_HUMAN Thrombospondin-1 OS=Homo sapiens OX=9606 GN=THBS1 PE=1 SV=2	822.337	5	4107.66	4107.65	0	1.2	572	Specific	1303.16	1303.16	166.82	6040	2657	MW_EXP1_REL_THROMBIN_ALL.30951.30951.4	scan=30951 file=557	63.9024
K.C[+57.021]GAC[+57.021]PPGYSGNGIQC[+57.021]TDVDEC[+57.021]KEVPDAC[+57.021]FNHNGEHR.C	C[+57]*5	24.13	>>sp|P07996|TSP1_HUMAN Thrombospondin-1 OS=Homo sapiens OX=9606 GN=THBS1 PE=1 SV=2	1027.92	4	4108.66	4107.65	1	-0.1	572	Specific	1350.68	1350.68	88.52	6040	2657	MW_EXP1_REL_THROMBIN_ALL.33121.33121.4	scan=33121 file=555	64.261
K.C[+57.021]GAC[+57.021]PPGYSGN[+0.984]GIQC[+57.021]TDVDEC[+57.021]KEVPDAC[+57.021]FNHNGEHR.C	C[+57]*5, N[+1]	24.13	>>sp|P07996|TSP1_HUMAN Thrombospondin-1 OS=Homo sapiens OX=9606 GN=THBS1 PE=1 SV=2	1027.92	4	4108.64	4108.64	0	0.5	572	Specific	1361.06	1361.06	22.2	6040	2657	MW_EXP1_REL_THROMBIN_ALL.33298.33298.4	scan=33298 file=559	64.3296
R.AVDQSVLLMKPDAELSASSVYNLLPEKDLTGFPGPLNDQDN{+0.961}EDC[+57.021]INR.H	C[+57], N{+1}	24.08	>>sp|P01023|A2MG_HUMAN Alpha-2-macroglobulin OS=Homo sapiens OX=9606 GN=A2M PE=1 SV=3	1298.12	4	5189.47	5189.47	0	0	599	Specific	1362.36	1362.36	19.68	679	3027	MW_EXP1_REL_THROMBIN_ALL.64529.64529.4	scan=64529 file=557	132.162
K.FSVATQTC[+57.021]QITPAEGPVVTAQYDC[+57.021]LGC[+57.021]VHPISTQSPDLEPILR.H	C[+57]*3	24.07	>>sp|P01042-2|KNG1_HUMAN Isoform LMW of Kininogen-1 OS=Homo sapiens OX=9606 GN=KNG1	1189.84	4	4756.32	4756.31	0	3.6	119	Specific	1320.13	1320.13	179.28	183	603	MW_EXP1_REL_THROMBIN_ALL.65129.65129.3	scan=65129 file=558	127.923
R.LYGITTALSQC[+57.021]PQGHNYC[+57.021]SVNNGGC[+57.021]THLC[+57.021]LATPGSR.T	C[+57]*4	24.06	>>sp|P14543|NID1_HUMAN Nidogen-1 OS=Homo sapiens OX=9606 GN=NID1 PE=1 SV=3	991.952	4	3964.78	3964.79	0	-2.4	1195	Specific	1330.08	1216.84	1216.84	529	381	MW_EXP1_REL_THROMBIN_ALL.47062.47062.4	scan=47062 file=559	89.7677
M.[+42.011]SDLQEEGKNAINSPMSPALVDVHPEDTQLEENEER.T	.[+42]	23.96	>>sp|Q9HBI1-3|PARVB_HUMAN Isoform 3 of Beta-parvin OS=Homo sapiens OX=9606 GN=PARVB	1321.61	3	3962.83	3962.82	0	1.8	2	NRagged	1315.05	451.62	364.61	87	583	MW_EXP1_REL_THROMBIN_ALL.53143.53143.3	scan=53143 file=559	101.638
K.C[+57.021]GAC[+57.021]PPGYSGN[+0.984]GIQC[+57.021]TDVDEC[+57.021]KEVPDAC[+57.021]FNHNGEHR.C	C[+57]*5, N[+1]	23.81	>>sp|P07996|TSP1_HUMAN Thrombospondin-1 OS=Homo sapiens OX=9606 GN=THBS1 PE=1 SV=2	1027.92	4	4108.64	4108.64	0	1.3	572	Specific	1326.24	1326.24	67.53	6040	2657	MW_EXP1_REL_THROMBIN_ALL.31286.31286.4	scan=31286 file=557	64.5334
K.TTVELLPVNGEFSLDDLQPWHSF{-1.021}GADSVPANTENEVEPVDARPAADR.G	F{-1}	23.8	>>sp|P05067|A4_HUMAN Amyloid-beta precursor protein OS=Homo sapiens OX=9606 GN=APP PE=1 SV=3	1277.11	4	5105.42	5104.42	1	-0.7	602	Specific	1345	1345	8.12	437	319	MW_EXP1_REL_THROMBIN_ALL.64475.64475.4	scan=64475 file=557	132.102
R.EHGPGVAEPEVAT{+947.338}APPEKEIPSLDQEK.T	T{+947}	23.77	>>sp|Q14766|LTBP1_HUMAN Latent-transforming growth factor beta-binding protein 1 OS=Homo sapiens OX=9606 GN=LTBP1 PE=1 SV=4	951.193	4	3801.75	3801.75	0	0	789	Specific	1313.17	1313.17	2.4	1511	1847	MW_EXP1_REL_THROMBIN_ALL.39314.39314.4	scan=39314 file=557	80.1343
K.C[+57.021]GAC[+57.021]PPGYSGNGIQC[+57.021]TDVDEC[+57.021]KEVPDAC[+57.021]FNHN[+0.984]GEHR.C	C[+57]*5, N[+1]	23.77	>>sp|P07996|TSP1_HUMAN Thrombospondin-1 OS=Homo sapiens OX=9606 GN=THBS1 PE=1 SV=2	1027.91	4	4108.64	4108.64	0	-0.5	572	Specific	1314.62	1314.62	93.66	6040	2657	MW_EXP1_REL_THROMBIN_ALL.34290.34290.4	scan=34290 file=558	66.4931
K.C[+57.021]GAC[+57.021]PPGYSGNGIQC[+57.021]TDVDEC[+57.021]KEVPDAC[+57.021]FN[+0.984]HNGEHR.C	C[+57]*5, N[+1]	23.77	>>sp|P07996|TSP1_HUMAN Thrombospondin-1 OS=Homo sapiens OX=9606 GN=THBS1 PE=1 SV=2	1027.91	4	4108.63	4108.64	0	-0.7	572	Specific	1345.03	1345.03	32.91	6040	2657	MW_EXP1_REL_THROMBIN_ALL.33740.33740.4	scan=33740 file=558	65.4678
R.DTDMDGVGDQC[+57.021]DNC[+57.021]PLEHNPDQLDSDSDR.I	C[+57]*2	23.75	>>sp|P07996|TSP1_HUMAN Thrombospondin-1 OS=Homo sapiens OX=9606 GN=THBS1 PE=1 SV=2	1107.43	3	3320.27	3320.26	0	1.1	823	Specific	1256.26	1256.26	1256.26	6040	2657	MW_EXP1_REL_THROMBIN_ALL.33754.33754.3	scan=33754 file=558	65.494
R.DTDMDGVGDQC[+57.021]DNC[+57.021]PLEHNPDQLDSDSDR.I	C[+57]*2	23.75	>>sp|P07996|TSP1_HUMAN Thrombospondin-1 OS=Homo sapiens OX=9606 GN=THBS1 PE=1 SV=2	1107.43	3	3320.27	3320.26	0	1.6	823	Specific	1268.49	1268.49	1268.49	6040	2657	MW_EXP1_REL_THROMBIN_ALL.35599.35599.3	scan=35599 file=558	68.8465
R.KAPDAGGC[+57.021]LHADPDLGVLC[+57.021]PTGC[+57.021]QLQEALLQQERPIR.N	C[+57]*3	23.72	>>sp|P02675|FIBB_HUMAN Fibrinogen beta chain OS=Homo sapiens OX=9606 GN=FGB PE=1 SV=2	1021.76	4	4084.03	4084.02	0	2.9	88	Specific	1339.98	404.26	244.54	2369	2107	MW_EXP1_REL_THROMBIN_ALL.56970.56970.4	scan=56970 file=556	118.846
R.IQC[+57.021]AAGYEQSEHNVC[+57.021]QDIDEC[+57.021]TAGTHNC[+57.021]R.A	C[+57]*4	23.68	>>sp|Q12805|FBLN3_HUMAN EGF-containing fibulin-like extracellular matrix protein 1 OS=Homo sapiens OX=9606 GN=EFEMP1 PE=1 SV=2	856.6	4	3423.38	3423.38	0	-1.4	157	Specific	1290.68	1290.68	1290.68	72	2169	MW_EXP1_REL_THROMBIN_ALL.28756.28756.4	scan=28756 file=558	56.585
R.GYQLSDVDGVTC[+57.021]EDIDEC[+57.021]ALPTGGHIC[+57.021]SYR.C	C[+57]*3	23.67	>>sp|P23142-4|FBLN1_HUMAN Isoform C of Fibulin-1 OS=Homo sapiens OX=9606 GN=FBLN1	1129.82	3	3387.45	3387.46	0	-2	468	Specific	1278.56	1278.56	1278.56	51	2231	MW_EXP1_REL_THROMBIN_ALL.51226.51226.3	scan=51226 file=555	97.9537
K.C[+57.021]GAC[+57.021]PPGYSGNGIQC[+57.021]TDVDEC[+57.021]KEVPDAC[+57.021]FNHNGEHR.C	C[+57]*5	23.63	>>sp|P07996|TSP1_HUMAN Thrombospondin-1 OS=Homo sapiens OX=9606 GN=THBS1 PE=1 SV=2	1027.67	4	4107.64	4107.65	0	-2.8	572	Specific	1313.22	1313.22	113.88	6040	2657	MW_EXP1_REL_THROMBIN_ALL.29702.29702.4	scan=29702 file=556	63.1311
K.C[+57.021]GAC[+57.021]PPGYSGNGIQC[+57.021]TDVDEC[+57.021]KEVPDAC[+57.021]FN[+0.984]HNGEHR.C	C[+57]*5, N[+1]	23.63	>>sp|P07996|TSP1_HUMAN Thrombospondin-1 OS=Homo sapiens OX=9606 GN=THBS1 PE=1 SV=2	1027.91	4	4108.62	4108.64	0	-3.1	572	Specific	1334.27	1334.27	36.86	6040	2657	MW_EXP1_REL_THROMBIN_ALL.33727.33727.4	scan=33727 file=555	65.3736
K.C[+57.021]GAC[+57.021]PPGYSGN[+0.984]GIQC[+57.021]TDVDEC[+57.021]KEVPDAC[+57.021]FNHNGEHR.C	C[+57]*5, N[+1]	23.58	>>sp|P07996|TSP1_HUMAN Thrombospondin-1 OS=Homo sapiens OX=9606 GN=THBS1 PE=1 SV=2	1027.91	4	4108.62	4108.64	0	-3.7	572	Specific	1333.85	1333.85	86.05	6040	2657	MW_EXP1_REL_THROMBIN_ALL.30449.30449.4	scan=30449 file=556	64.5934
R.SGASGPENFQVGSM[+15.995]PPAQQQITSGQMHR.G	M[+16]	23.53	>>sp|Q9Y490|TLN1_HUMAN Talin-1 OS=Homo sapiens OX=9606 GN=TLN1 PE=1 SV=3	981.788	3	2943.35	2943.35	0	1.1	455	Specific	1282.29	1282.29	140.44	1408	2795	MW_EXP1_REL_THROMBIN_ALL.33893.33893.3	scan=33893 file=555	65.6673
R.ALGALVDSC[+57.021]APGLC[+57.021]PDWDSWDASKPVTNAR.E	C[+57]*2	23.41	>>sp|P21333-2|FLNA_HUMAN Isoform 2 of Filamin-A OS=Homo sapiens OX=9606 GN=FLNA	1077.18	3	3229.52	3229.5	0	3.6	197	Specific	1267.2	782.52	782.52	1530	1719	MW_EXP1_REL_THROMBIN_ALL.56010.56010.3	scan=56010 file=557	114.302
R.C[+57.021]NPDSNSANC[+57.021]LEEKGPM[+15.995]FELLPGESNKIPR.L	C[+57]*2, M[+16]	23.36	>>sp|P10124|SRGN_HUMAN Serglycin OS=Homo sapiens OX=9606 GN=SRGN PE=1 SV=3	1140.53	3	3419.57	3419.57	0	1.4	40	Specific	1292.36	596.02	158.49	395	2811	MW_EXP1_REL_THROMBIN_ALL.45599.45599.3	scan=45599 file=559	86.9116
K.QGFGNVATNTDGKNYC[+57.021]GLPGEYWLGNDKISQLTR.M	C[+57]	23.35	>>sp|P02675|FIBB_HUMAN Fibrinogen beta chain OS=Homo sapiens OX=9606 GN=FGB PE=1 SV=2	944.206	4	3773.8	3773.8	0	1.4	301	Specific	1281.09	389.49	389.49	2369	2107	MW_EXP1_REL_THROMBIN_ALL.56453.56453.4	scan=56453 file=559	108.333
K.TITDVINIGIGGSDLGPLM[+15.995]VTEALKPYSSGGPR.V	M[+16]	23.31	>>sp|P06744|G6PI_HUMAN Glucose-6-phosphate isomerase OS=Homo sapiens OX=9606 GN=GPI PE=1 SV=4	1115.58	3	3344.73	3344.74	0	-1.7	148	Specific	1296.07	459.5	162.82	113	2233	MW_EXP1_REL_THROMBIN_ALL.63384.63384.3	scan=63384 file=556	132.263
K.TC[+57.021]VADESAENC[+57.021]DKSLHTLFGDKLC[+57.021]TVATLR.E	C[+57]*3	23.3	>>sp|P02768|ALBU_HUMAN Serum albumin OS=Homo sapiens OX=9606 GN=ALB PE=1 SV=2	853.657	4	3411.61	3411.6	0	2.2	76	Specific	1269.67	473.97	473.97	5562	243	MW_EXP1_REL_THROMBIN_ALL.49458.49458.4	scan=49458 file=559	94.3939
K.TC[+57.021]VADESAEN[+0.984]C[+57.021]DKSLHTLFGDKLC[+57.021]TVATLR.E	C[+57]*3, N[+1]	23.3	>>sp|P02768|ALBU_HUMAN Serum albumin OS=Homo sapiens OX=9606 GN=ALB PE=1 SV=2	853.903	4	3412.59	3412.58	0	2.5	76	Specific	1297.56	812.44	178.53	5562	243	MW_EXP1_REL_THROMBIN_ALL.51834.51834.4	scan=51834 file=559	99.0876
K.YDVENC[+57.021]LANKVDLSFSPSQSLPASHAHLR.V	C[+57]	23.25	>>sp|P01023|A2MG_HUMAN Alpha-2-macroglobulin OS=Homo sapiens OX=9606 GN=A2M PE=1 SV=3	814.651	4	3255.58	3255.59	0	-1.2	558	Specific	1257.11	1171.42	1171.42	679	3027	MW_EXP1_REL_THROMBIN_ALL.45282.45282.4	scan=45282 file=556	94.289
K.YDVENC[+57.021]LANKVDLSFSPSQSLPASHAHLR.V	C[+57]	23.25	>>sp|P01023|A2MG_HUMAN Alpha-2-macroglobulin OS=Homo sapiens OX=9606 GN=A2M PE=1 SV=3	814.65	4	3255.58	3255.59	0	-2.3	558	Specific	1298.75	1211.1	1211.1	679	3027	MW_EXP1_REL_THROMBIN_ALL.49318.49318.4	scan=49318 file=559	94.1226
K.VDN[+0.984]ALQSGNSQESVTEQDSKDSTYSLSSTLTLSK.A	N[+1]	23.25	>>sp|P01834|IGKC_HUMAN Immunoglobulin kappa constant OS=Homo sapiens OX=9606 GN=IGKC PE=1 SV=2	1207.57	3	3620.7	3620.69	0	2.1	43	Specific	1270.89	1270.89	51.13	711	1457	MW_EXP1_REL_THROMBIN_ALL.42388.42388.3	scan=42388 file=556	88.3448
R.DTANLFPQTSLTLHMWPDTEGTFNVEC[+57.021]LTTDHYTGGMK.Q	C[+57]	23.16	>>sp|P00450|CERU_HUMAN Ceruloplasmin OS=Homo sapiens OX=9606 GN=CP PE=1 SV=1	1082.99	4	4328.95	4328.96	0	-1.8	673	Specific	1278.49	1278.49	41.71	406	215	MW_EXP1_REL_THROMBIN_ALL.68053.68053.4	scan=68053 file=555	132.059
K.LLSHC[+57.021]LLVTLAAHLPAEFTPAVHASLDK.F	C[+57]	23.11	>>sp|HBA_HUMAN|(Common contaminant protein)	756.912	4	3024.63	3024.63	0	-2.1	100	Specific	1270.59	1155	1155	577	3041	MW_EXP1_REL_THROMBIN_ALL.66979.66979.4	scan=66979 file=558	131.795
R.Q[-17.027]LLLTADDRVNPC[+57.021]IGGVILFHETLYQK.A	C[+57], Q[-17]	23.1	>>sp|P04075|ALDOA_HUMAN Fructose-bisphosphate aldolase A OS=Homo sapiens OX=9606 GN=ALDOA PE=1 SV=2	1032.88	3	3096.62	3096.62	0	1.6	61	Specific	1261.56	971.61	323.01	226	2279	MW_EXP1_REL_THROMBIN_ALL.67453.67453.3	scan=67453 file=558	132.395
K.YDVENC[+57.021]LANKVDLSFSPSQSLPASHAHLR.V	C[+57]	23.09	>>sp|P01023|A2MG_HUMAN Alpha-2-macroglobulin OS=Homo sapiens OX=9606 GN=A2M PE=1 SV=3	814.649	4	3255.57	3255.59	0	-3.3	558	Specific	1268.3	1268.3	1268.3	679	3027	MW_EXP1_REL_THROMBIN_ALL.48831.48831.4	scan=48831 file=558	94.1714
R.DTDMDGVGDQC[+57.021]DNC[+57.021]PLEHNPDQLDSDSDR.I	C[+57]*2	23.07	>>sp|P07996|TSP1_HUMAN Thrombospondin-1 OS=Homo sapiens OX=9606 GN=THBS1 PE=1 SV=2	1107.43	3	3320.26	3320.26	0	0	823	Specific	1277.47	1277.47	1277.47	6040	2657	MW_EXP1_REL_THROMBIN_ALL.35530.35530.3	scan=35530 file=555	68.6112
R.EEVVTVGNSVN[+0.984]EGLNQPTDDSC[+57.021]FDPYTVSHYAVGDEWER.M	C[+57], N[+1]	23.05	>>sp|P02751-8|FINC_HUMAN Isoform 8 of Fibronectin OS=Homo sapiens OX=9606 GN=FN1	1104.48	4	4414.92	4415.92	-1	1.1	2095	Specific	1217.98	1217.98	15.88	719	2411	MW_EXP1_REL_THROMBIN_ALL.59058.59058.4	scan=59058 file=555	113.636
R.QNLLQAAGNVGQASGELLQQIGESDTDPHFQDALM[+15.995]QLAK.A	M[+16]	23.03	>>sp|Q9Y490|TLN1_HUMAN Talin-1 OS=Homo sapiens OX=9606 GN=TLN1 PE=1 SV=3	1038.76	4	4152.04	4152.03	0	1.4	635	Specific	1284.75	1284.75	121.95	1408	2795	MW_EXP1_REL_THROMBIN_ALL.67497.67497.4	scan=67497 file=558	132.443
R.DC[+57.021]QDHSFSIVIETVQC[+57.021]ADDRDAVC[+57.021]TR.S	C[+57]*3	23.03	>>sp|P04275|VWF_HUMAN von Willebrand factor OS=Homo sapiens OX=9606 GN=VWF PE=1 SV=4	1033.12	3	3097.33	3097.34	0	-2.4	417	Specific	1286.92	831.66	831.66	1412	2645	MW_EXP1_REL_THROMBIN_ALL.52301.52301.3	scan=52301 file=559	99.9968
K.LLSHC[+57.021]LLVTLAAHLPAEFTPAVHASLDK.F	C[+57]	23.01	>>sp|HBA_HUMAN|(Common contaminant protein)	756.916	4	3024.64	3024.63	0	2.9	100	Specific	1278.41	1278.41	1278.41	577	3041	MW_EXP1_REL_THROMBIN_ALL.63125.63125.4	scan=63125 file=556	131.91
R.QNLLQAAGNVGQASGELLQ{-0.978}QIGESDTDPHFQDALMQLAK.A	Q{-1}	23	>>sp|Q9Y490|TLN1_HUMAN Talin-1 OS=Homo sapiens OX=9606 GN=TLN1 PE=1 SV=3	1034.77	4	4136.06	4135.06	1	-0.8	635	Specific	1295.1	1295.1	5.94	1408	2795	MW_EXP1_REL_THROMBIN_ALL.68575.68575.4	scan=68575 file=555	132.609
R.VSVQLEASPAFLAVPVEKEQAPHC[+57.021]IC[+57.021]ANGR.Q	C[+57]*2	22.99	>>sp|P01023|A2MG_HUMAN Alpha-2-macroglobulin OS=Homo sapiens OX=9606 GN=A2M PE=1 SV=3	820.167	4	3277.65	3277.65	0	-0.1	824	Specific	1290.7	1207.95	1207.95	679	3027	MW_EXP1_REL_THROMBIN_ALL.49929.49929.4	scan=49929 file=557	101.499
-.[+42.011]MDHYDSQQTNDYM[+15.995]QPEEDWDRDLLLDPAWEK.Q	.[42], M[+16]	22.99	>>sp|P12814|ACTN1_HUMAN Alpha-actinin-1 OS=Homo sapiens OX=9606 GN=ACTN1 PE=1 SV=2	1314.56	3	3941.67	3941.65	0	3.8	1	NRagged	1257.36	611.89	611.11	609	71	MW_EXP1_REL_THROMBIN_ALL.63197.63197.3	scan=63197 file=555	122.093
K.DC[+57.021]VGDVTENQIC[+57.021]NKQDC[+57.021]PIDGC[+57.021]LS{+426.121}NPC[+57.021]FAGVK.C	C[+57]*5, S{+426}	22.99	>>sp|P07996|TSP1_HUMAN Thrombospondin-1 OS=Homo sapiens OX=9606 GN=THBS1 PE=1 SV=2	1366.24	3	4096.69	4096.69	0	0	530	Specific	1258.44	1258.44	36.33	6040	2657	MW_EXP1_REL_THROMBIN_ALL.46752.46752.3	scan=46752 file=559	89.1674
R.Q[-17.027]NLLQAAGNVGQASGELLQQIGESDTDPHFQDALM[+15.995]QLAK.A	M[+16], Q[-17]	22.97	>>sp|Q9Y490|TLN1_HUMAN Talin-1 OS=Homo sapiens OX=9606 GN=TLN1 PE=1 SV=3	1379.01	3	4135.01	4135	0	2.7	635	Specific	1281.68	1281.68	912.69	1408	2795	MW_EXP1_REL_THROMBIN_ALL.68953.68953.3	scan=68953 file=559	133.153
R.DNC[+57.021]QYVYNVDQRDTDMDGVGDQC[+57.021]DNC[+57.021]PLEHNPDQLDSDSDR.I	C[+57]*3	22.95	>>sp|P07996|TSP1_HUMAN Thrombospondin-1 OS=Homo sapiens OX=9606 GN=THBS1 PE=1 SV=2	1219.49	4	4874.93	4874.92	0	1.9	811	Specific	1276.28	1276.28	120.52	6040	2657	MW_EXP1_REL_THROMBIN_ALL.42168.42168.4	scan=42168 file=559	80.4347
M.[+42.011]SDLQEEGKNAINSPM[+15.995]SPALVDVHPEDTQLEENEER.T	.[42], M[+16]	22.92	>>sp|Q9HBI1-3|PARVB_HUMAN Isoform 3 of Beta-parvin OS=Homo sapiens OX=9606 GN=PARVB	1326.94	3	3978.81	3978.81	0	-0.4	2	NRagged	1256.82	641.04	641.04	87	583	MW_EXP1_REL_THROMBIN_ALL.48134.48134.3	scan=48134 file=559	91.8401
K.VIHDNFGIVEGLMTT{+866.523}VHAITATQK.T	T{+867}	22.84	>>sp|P04406|G3P_HUMAN Glyceraldehyde-3-phosphate dehydrogenase OS=Homo sapiens OX=9606 GN=GAPDH PE=1 SV=3	866.226	4	3461.88	3461.88	0	0	163	Specific	1275.83	1016.64	4.61	268	1877	MW_EXP1_REL_THROMBIN_ALL.64609.64609.3	scan=64609 file=557	132.253
R.EHGPGVAEPEVAT{+947.330}APPEKEIPSLDQEK.T	T{+947}	22.77	>>sp|Q14766|LTBP1_HUMAN Latent-transforming growth factor beta-binding protein 1 OS=Homo sapiens OX=9606 GN=LTBP1 PE=1 SV=4	951.191	4	3801.74	3801.74	0	0	789	Specific	1254.57	1254.57	2.4	1511	1847	MW_EXP1_REL_THROMBIN_ALL.41659.41659.4	scan=41659 file=558	80.0363
R.EHGPGVAEPEVAT{+656.217}APPEKEIPSLDQEK.T	T{+656}	22.77	>>sp|Q14766|LTBP1_HUMAN Latent-transforming growth factor beta-binding protein 1 OS=Homo sapiens OX=9606 GN=LTBP1 PE=1 SV=4	878.412	4	3510.63	3510.63	0	0	789	Specific	1261.05	1261.05	6.77	1511	1847	MW_EXP1_REL_THROMBIN_ALL.40455.40455.4	scan=40455 file=555	77.4343
R.EHGPGVAEPEVAT{+947.333}APPEKEIPSLDQEK.T	T{+947}	22.77	>>sp|Q14766|LTBP1_HUMAN Latent-transforming growth factor beta-binding protein 1 OS=Homo sapiens OX=9606 GN=LTBP1 PE=1 SV=4	951.191	4	3801.74	3801.74	0	0	789	Specific	1293.57	1293.57	2.4	1511	1847	MW_EXP1_REL_THROMBIN_ALL.38319.38319.4	scan=38319 file=556	80.1494
R.FSPATHPSEGLEENYC[+57.021]RNPDNDPQGPWC[+57.021]YTTDPEKR.Y	C[+57]*2	22.77	>>sp|P00747|PLMN_HUMAN Plasminogen OS=Homo sapiens OX=9606 GN=PLG PE=1 SV=2	1066.96	4	4264.83	4264.84	0	-1.9	137	Specific	1271.47	1271.47	35.17	300	927	MW_EXP1_REL_THROMBIN_ALL.38394.38394.4	scan=38394 file=555	73.785
R.C[+57.021]VDGC[+57.021]SC[+57.021]PEGQLLDEGLC[+57.021]VESTEC[+57.021]PC[+57.021]VHSGK.R	C[+57]*6	22.75	>>sp|P04275|VWF_HUMAN von Willebrand factor OS=Homo sapiens OX=9606 GN=VWF PE=1 SV=4	1180.48	3	3539.44	3539.43	0	1.8	325	Specific	1212.43	1212.43	1212.43	1412	2645	MW_EXP1_REL_THROMBIN_ALL.48694.48694.3	scan=48694 file=555	92.949
R.IQC[+57.021]AAGYEQSEHNVC[+57.021]QDIDEC[+57.021]TAGTHNC[+57.021]R.A	C[+57]*4	22.75	>>sp|Q12805|FBLN3_HUMAN EGF-containing fibulin-like extracellular matrix protein 1 OS=Homo sapiens OX=9606 GN=EFEMP1 PE=1 SV=2	856.603	4	3423.39	3423.38	0	1.8	157	Specific	1236.34	1236.34	1236.34	72	2169	MW_EXP1_REL_THROMBIN_ALL.28730.28730.4	scan=28730 file=555	56.5412
R.DTDMDGVGDQC[+57.021]DNC[+57.021]PLEHNPDQLDSDSDR.I	C[+57]*2	22.75	>>sp|P07996|TSP1_HUMAN Thrombospondin-1 OS=Homo sapiens OX=9606 GN=THBS1 PE=1 SV=2	1107.43	3	3320.27	3320.26	0	0.6	823	Specific	1213.03	1213.03	1213.03	6040	2657	MW_EXP1_REL_THROMBIN_ALL.34060.34060.3	scan=34060 file=555	65.9734
R.DTDMDGVGDQC[+57.021]DNC[+57.021]PLEHNPDQLDSDSDR.I	C[+57]*2	22.75	>>sp|P07996|TSP1_HUMAN Thrombospondin-1 OS=Homo sapiens OX=9606 GN=THBS1 PE=1 SV=2	1107.43	3	3320.27	3320.26	0	1.3	823	Specific	1217.48	1217.48	1217.48	6040	2657	MW_EXP1_REL_THROMBIN_ALL.32099.32099.3	scan=32099 file=557	66.1023
R.DTDMDGVGDQC[+57.021]DNC[+57.021]PLEHNPDQLDSDSDR.I	C[+57]*2	22.75	>>sp|P07996|TSP1_HUMAN Thrombospondin-1 OS=Homo sapiens OX=9606 GN=THBS1 PE=1 SV=2	1107.43	3	3320.27	3320.26	0	0.9	823	Specific	1249.19	1249.19	1249.19	6040	2657	MW_EXP1_REL_THROMBIN_ALL.35557.35557.3	scan=35557 file=559	68.4375
R.DTDM[+15.995]DGVGDQC[+57.021]DNC[+57.021]PLEHNPDQLDSDSDR.I	C[+57]*2, M[+16]	22.75	>>sp|P07996|TSP1_HUMAN Thrombospondin-1 OS=Homo sapiens OX=9606 GN=THBS1 PE=1 SV=2	1112.76	3	3336.26	3336.26	0	1	823	Specific	1210.49	1210.49	195.83	6040	2657	MW_EXP1_REL_THROMBIN_ALL.31188.31188.3	scan=31188 file=558	60.8842
R.DTDM[+15.995]DGVGDQC[+57.021]DNC[+57.021]PLEHNPDQLDSDSDR.I	C[+57]*2, M[+16]	22.75	>>sp|P07996|TSP1_HUMAN Thrombospondin-1 OS=Homo sapiens OX=9606 GN=THBS1 PE=1 SV=2	1112.76	3	3336.26	3336.26	0	0.6	823	Specific	1216.13	1216.13	210.12	6040	2657	MW_EXP1_REL_THROMBIN_ALL.29757.29757.3	scan=29757 file=557	61.6023
R.DTDM[+15.995]DGVGDQC[+57.021]DNC[+57.021]PLEHNPDQLDSDSDR.I	C[+57]*2, M[+16]	22.75	>>sp|P07996|TSP1_HUMAN Thrombospondin-1 OS=Homo sapiens OX=9606 GN=THBS1 PE=1 SV=2	1112.76	3	3336.26	3336.26	0	1.5	823	Specific	1218.33	1218.33	210.61	6040	2657	MW_EXP1_REL_THROMBIN_ALL.31481.31481.3	scan=31481 file=555	61.382
R.DTDM[+15.995]DGVGDQC[+57.021]DNC[+57.021]PLEHNPDQLDSDSDR.I	C[+57]*2, M[+16]	22.75	>>sp|P07996|TSP1_HUMAN Thrombospondin-1 OS=Homo sapiens OX=9606 GN=THBS1 PE=1 SV=2	1112.76	3	3336.26	3336.26	0	0.9	823	Specific	1246.22	1246.22	199.44	6040	2657	MW_EXP1_REL_THROMBIN_ALL.31765.31765.3	scan=31765 file=555	61.8909
R.EC[+57.021]VGFEAVQEVPVGLVQPASATLYDYYNPERR.C	C[+57]	22.74	>>sp|P0C0L5|CO4B_HUMAN Complement C4-B OS=Homo sapiens OX=9606 GN=C4B PE=1 SV=2	1219.59	3	3656.76	3656.77	0	-1.2	1534	Specific	1361.26	159.76	159.76	470	1731	MW_EXP1_REL_THROMBIN_ALL.67934.67934.3	scan=67934 file=555	131.906
K.C[+57.021]GAC[+57.021]PPGYSGNGIQC[+57.021]TDVDEC[+57.021]KEVPDAC[+57.021]FNHN[+0.984]GEHR.C	C[+57]*5, N[+1]	22.74	>>sp|P07996|TSP1_HUMAN Thrombospondin-1 OS=Homo sapiens OX=9606 GN=THBS1 PE=1 SV=2	1027.91	4	4108.63	4108.64	0	-1.3	572	Specific	1251.35	1251.35	91.98	6040	2657	MW_EXP1_REL_THROMBIN_ALL.31512.31512.4	scan=31512 file=556	66.7016
R.ATEVPVSWESFN[+0.984]NGDC[+57.021]FILDLGNNIHQWC[+57.021]GSNSNR.Y	C[+57]*2, N[+1]	22.72	>>sp|P06396|GELS_HUMAN Gelsolin OS=Homo sapiens OX=9606 GN=GSN PE=1 SV=1	1346.6	3	4037.78	4038.78	-1	0.4	200	Specific	1234.02	1234.02	11.11	816	2125	MW_EXP1_REL_THROMBIN_ALL.67278.67278.3	scan=67278 file=558	132.211
R.C[+57.021]NPDSNSANC[+57.021]LEEKGPM[+15.995]FELLPGESNKIPR.L	C[+57]*2, M[+16]	22.71	>>sp|P10124|SRGN_HUMAN Serglycin OS=Homo sapiens OX=9606 GN=SRGN PE=1 SV=3	855.648	4	3419.57	3419.57	0	0.7	40	Specific	1216.02	660.89	155.54	395	2811	MW_EXP1_REL_THROMBIN_ALL.45223.45223.4	scan=45223 file=558	86.926
R.IQC[+57.021]AAGYEQSEHNVC[+57.021]QDIDEC[+57.021]TAGTHNC[+57.021]R.A	C[+57]*4	22.71	>>sp|Q12805|FBLN3_HUMAN EGF-containing fibulin-like extracellular matrix protein 1 OS=Homo sapiens OX=9606 GN=EFEMP1 PE=1 SV=2	856.601	4	3423.38	3423.38	0	-0.6	157	Specific	1240.95	1240.95	1240.95	72	2169	MW_EXP1_REL_THROMBIN_ALL.28963.28963.4	scan=28963 file=559	56.6925
R.DTDM[+15.995]DGVGDQC[+57.021]DNC[+57.021]PLEHNPDQLDSDSDR.I	C[+57]*2, M[+16]	22.71	>>sp|P07996|TSP1_HUMAN Thrombospondin-1 OS=Homo sapiens OX=9606 GN=THBS1 PE=1 SV=2	1112.76	3	3336.26	3336.26	0	-0.5	823	Specific	1207.75	1207.75	205.16	6040	2657	MW_EXP1_REL_THROMBIN_ALL.31193.31193.3	scan=31193 file=555	60.859
R.DTDM[+15.995]DGVGDQC[+57.021]DNC[+57.021]PLEHNPDQLDSDSDR.I	C[+57]*2, M[+16]	22.71	>>sp|P07996|TSP1_HUMAN Thrombospondin-1 OS=Homo sapiens OX=9606 GN=THBS1 PE=1 SV=2	1112.76	3	3336.26	3336.26	0	-0.5	823	Specific	1215.99	1215.99	206.63	6040	2657	MW_EXP1_REL_THROMBIN_ALL.32046.32046.3	scan=32046 file=558	62.4247
R.LC[+57.021]NNPTPQFGGKDC[+57.021]VGDVTENQIC[+57.021]NKQDC[+57.021]PIDGC[+57.021]LS{+324.102}NPC[+57.021]FAGVK.C	C[+57]*6, S{+324}	22.69	>>sp|P07996|TSP1_HUMAN Thrombospondin-1 OS=Homo sapiens OX=9606 GN=THBS1 PE=1 SV=2	1327.83	4	5308.29	5308.29	0	0	518	Specific	1273.39	1273.39	17.99	6040	2657	MW_EXP1_REL_THROMBIN_ALL.47575.47575.4	scan=47575 file=555	90.8017
R.TC[+57.021]AQEGM[+15.995]VLYGWTDHSAC[+57.021]SPVC[+57.021]PAGMEYR.Q	C[+57]*3, M[+16]	22.68	>>sp|P04275|VWF_HUMAN von Willebrand factor OS=Homo sapiens OX=9606 GN=VWF PE=1 SV=4	1117.13	3	3349.38	3349.38	0	-1	274	Specific	1215.24	1215.24	140.8	1412	2645	MW_EXP1_REL_THROMBIN_ALL.49007.49007.3	scan=49007 file=558	94.5357
R.DTDMDGVGDQC[+57.021]DNC[+57.021]PLEHNPDQLDSDSDR.I	C[+57]*2	22.68	>>sp|P07996|TSP1_HUMAN Thrombospondin-1 OS=Homo sapiens OX=9606 GN=THBS1 PE=1 SV=2	1107.43	3	3320.26	3320.26	0	-1.1	823	Specific	1203.8	1203.8	1203.8	6040	2657	MW_EXP1_REL_THROMBIN_ALL.33378.33378.3	scan=33378 file=557	68.576
R.DTDM[+15.995]DGVGDQC[+57.021]DNC[+57.021]PLEHNPDQLDSDSDR.I	C[+57]*2, M[+16]	22.68	>>sp|P07996|TSP1_HUMAN Thrombospondin-1 OS=Homo sapiens OX=9606 GN=THBS1 PE=1 SV=2	1112.76	3	3336.26	3336.26	0	-1.1	823	Specific	1205.72	1192.31	199.42	6040	2657	MW_EXP1_REL_THROMBIN_ALL.29218.29218.3	scan=29218 file=557	60.5663
R.EGISQEALHTQM[+15.995]LTAVQEISHLIEPLANAAR.A	M[+16]	22.67	>>sp|Q9Y490|TLN1_HUMAN Talin-1 OS=Homo sapiens OX=9606 GN=TLN1 PE=1 SV=3	847.438	4	3386.73	3386.74	0	-2.1	1691	Specific	1226.64	1226.64	132.97	1408	2795	MW_EXP1_REL_THROMBIN_ALL.68232.68232.4	scan=68232 file=559	132.382
R.C[+57.021]NPDSNSANC[+57.021]LEEKGPM[+15.995]FELLPGESNKIPR.L	C[+57]*2, M[+16]	22.67	>>sp|P10124|SRGN_HUMAN Serglycin OS=Homo sapiens OX=9606 GN=SRGN PE=1 SV=3	855.646	4	3419.56	3419.57	0	-0.8	40	Specific	1216.62	665.2	152.67	395	2811	MW_EXP1_REL_THROMBIN_ALL.45471.45471.4	scan=45471 file=555	86.7793
R.DTDM[+15.995]DGVGDQC[+57.021]DNC[+57.021]PLEHNPDQLDSDSDR.I	C[+57]*2, M[+16]	22.67	>>sp|P07996|TSP1_HUMAN Thrombospondin-1 OS=Homo sapiens OX=9606 GN=THBS1 PE=1 SV=2	1112.76	3	3336.25	3336.26	0	-1.9	823	Specific	1230.76	1230.76	211.68	6040	2657	MW_EXP1_REL_THROMBIN_ALL.30918.30918.3	scan=30918 file=555	60.3438
R.VSVQLEASPAFLAVPVEKEQAPHC[+57.021]IC[+57.021]AN[+0.984]GR.Q	C[+57]*2, N[+1]	22.63	>>sp|P01023|A2MG_HUMAN Alpha-2-macroglobulin OS=Homo sapiens OX=9606 GN=A2M PE=1 SV=3	820.412	4	3278.63	3278.63	0	-0.9	824	Specific	1203.61	1121.12	194.24	679	3027	MW_EXP1_REL_THROMBIN_ALL.51431.51431.4	scan=51431 file=557	104.637
K.C[+57.021]GAC[+57.021]PPGYSGNGIQC[+57.021]TDVDEC[+57.021]KEVPDAC[+57.021]FNHN[+0.984]GEHR.C	C[+57]*5, N[+1]	22.58	>>sp|P07996|TSP1_HUMAN Thrombospondin-1 OS=Homo sapiens OX=9606 GN=THBS1 PE=1 SV=2	1028.16	4	4109.63	4108.64	1	-3.6	572	Specific	1270.42	1270.42	41.59	6040	2657	MW_EXP1_REL_THROMBIN_ALL.35337.35337.4	scan=35337 file=559	68.0284
K.C[+57.021]GAC[+57.021]PPGYSGNGIQC[+57.021]TDVDEC[+57.021]KEVPDAC[+57.021]FN[+0.984]HNGEHR.C	C[+57]*5, N[+1]	22.58	>>sp|P07996|TSP1_HUMAN Thrombospondin-1 OS=Homo sapiens OX=9606 GN=THBS1 PE=1 SV=2	1028.16	4	4109.63	4108.64	1	-3.4	572	Specific	1271.14	1271.14	76.39	6040	2657	MW_EXP1_REL_THROMBIN_ALL.34565.34565.4	scan=34565 file=558	66.9986
R.DTDMDGVGDQC[+57.021]DNC[+57.021]PLEHNPDQLDSDSDR.I	C[+57]*2	22.58	>>sp|P07996|TSP1_HUMAN Thrombospondin-1 OS=Homo sapiens OX=9606 GN=THBS1 PE=1 SV=2	1107.43	3	3320.27	3320.26	0	3	823	Specific	1246.13	1246.13	1246.13	6040	2657	MW_EXP1_REL_THROMBIN_ALL.34026.34026.3	scan=34026 file=558	66.0094
K.YEPFSFADDIGSNNC[+57.021]GYYDLQAVLTHQGR.S	C[+57]	22.57	>>sp|P54578|UBP14_HUMAN Ubiquitin carboxyl-terminal hydrolase 14 OS=Homo sapiens OX=9606 GN=USP14 PE=1 SV=3	1113.16	3	3337.48	3337.49	0	-3	401	Specific	1247.25	1247.25	1247.25	41	2957	MW_EXP1_REL_THROMBIN_ALL.67637.67637.3	scan=67637 file=559	131.59
R.DTDM[+15.995]DGVGDQC[+57.021]DNC[+57.021]PLEHNPDQLDSDSDR.I	C[+57]*2, M[+16]	22.57	>>sp|P07996|TSP1_HUMAN Thrombospondin-1 OS=Homo sapiens OX=9606 GN=THBS1 PE=1 SV=2	1112.76	3	3336.25	3336.26	0	-2.7	823	Specific	1201.34	1201.34	198.04	6040	2657	MW_EXP1_REL_THROMBIN_ALL.31760.31760.3	scan=31760 file=558	61.9133
R.AEGSDVANAVLDGADC[+57.021]IMLSGETAKGDYPLEAVR.M	C[+57]	22.5	>>sp|P14618|KPYM_HUMAN Pyruvate kinase PKM OS=Homo sapiens OX=9606 GN=PKM PE=1 SV=4	1165.55	3	3494.64	3494.64	0	-1	343	Specific	1330.48	299.24	299.24	276	405	MW_EXP1_REL_THROMBIN_ALL.67824.67824.3	scan=67824 file=555	131.73
R.C[+57.021]TC[+57.021]GQGYQLSAAKDQC[+57.021]EDIDEC[+57.021]QHR.H	C[+57]*4	22.45	>>sp|Q14766|LTBP1_HUMAN Latent-transforming growth factor beta-binding protein 1 OS=Homo sapiens OX=9606 GN=LTBP1 PE=1 SV=4	758.062	4	3029.23	3029.22	0	0.5	1103	Specific	1246.89	1246.89	1246.89	1511	1847	MW_EXP1_REL_THROMBIN_ALL.22965.22965.4	scan=22965 file=558	46.0485
K.NHKEEM[+15.995]SQLTGQNSGDVNVEINVAPGKDLTK.T	M[+16]	22.36	>>sp|P35527|K1C9_HUMAN Keratin, type I cytoskeletal 9 OS=Homo sapiens OX=9606 GN=KRT9 PE=1 SV=3	842.917	4	3368.65	3368.64	0	1.9	291	Specific	1201.18	578.36	546.25	339	1901	MW_EXP1_REL_THROMBIN_ALL.34179.34179.4	scan=34179 file=555	66.1899
K.FSVATQTC[+57.021]QITPAEGPVVTAQYDC[+57.021]LGC[+57.021]VHPISTQSPDLEPILR.H	C[+57]*3	22.34	>>sp|P01042-2|KNG1_HUMAN Isoform LMW of Kininogen-1 OS=Homo sapiens OX=9606 GN=KNG1	1189.83	4	4756.3	4756.31	0	-1.4	119	Specific	1248.49	1248.49	146.44	183	603	MW_EXP1_REL_THROMBIN_ALL.62435.62435.4	scan=62435 file=557	127.917
R.KAPDAGGC[+57.021]LHADPDLGVLC[+57.021]PTGC[+57.021]QLQEALLQQERPIR.N	C[+57]*3	22.33	>>sp|P02675|FIBB_HUMAN Fibrinogen beta chain OS=Homo sapiens OX=9606 GN=FGB PE=1 SV=2	1021.76	4	4084.01	4084.02	0	-2.1	88	Specific	1321.76	337.31	224.93	2369	2107	MW_EXP1_REL_THROMBIN_ALL.57696.57696.4	scan=57696 file=556	120.392
R.LQSGAWGC[+57.021]C[+57.021]PFTQ[+0.984]AVC[+57.021]C[+57.021]EDHIHC[+57.021]C[+57.021]PAGFTC[+57.021]DTQK.G	C[+57]*7, Q[+1]	22.33	>>sp|P28799|GRN_HUMAN Progranulin OS=Homo sapiens OX=9606 GN=GRN PE=1 SV=2	1015.41	4	4058.6	4059.61	-1	-1.4	299	Specific	1173.55	1173.55	3.43	48	1737	MW_EXP1_REL_THROMBIN_ALL.44738.44738.4	scan=44738 file=557	90.8997
R.LC[+57.021]NNPT{+161.030}PQFGGKDC[+57.021]VGDVTENQIC[+57.021]NKQDC[+57.021]PIDGC[+57.021]LSNPC[+57.021]FAGVK.C	C[+57]*6, T{+161}	22.33	>>sp|P07996|TSP1_HUMAN Thrombospondin-1 OS=Homo sapiens OX=9606 GN=THBS1 PE=1 SV=2	1287.31	4	5146.22	5145.22	1	-0.7	518	Specific	1238.79	1238.79	2.44	6040	2657	MW_EXP1_REL_THROMBIN_ALL.47095.47095.4	scan=47095 file=559	89.8324
R.NSITLTNLTPGTEYVV{-1.023}SIVALNGREESPLLIGQQSTVSDVPR.D	V{-1}	22.29	>>sp|P02751-8|FINC_HUMAN Isoform 8 of Fibronectin OS=Homo sapiens OX=9606 GN=FN1	1117.84	4	4468.33	4467.33	1	-0.8	1411	Specific	1231.53	1231.53	6.38	719	2411	MW_EXP1_REL_THROMBIN_ALL.63571.63571.4	scan=63571 file=556	132.509
R.EC[+57.021]VGFEAVQEVPVGLVQPASATLYDYYNPERR.C	C[+57]	22.28	>>sp|P0C0L5|CO4B_HUMAN Complement C4-B OS=Homo sapiens OX=9606 GN=C4B PE=1 SV=2	1219.59	3	3656.77	3656.77	0	-0.8	1534	Specific	1347.56	187.32	187.32	470	1731	MW_EXP1_REL_THROMBIN_ALL.67834.67834.3	scan=67834 file=559	131.937
R.LRQNADQC[+57.021]C[+57.021]PEYEC[+57.021]VC[+57.021]DPVSC[+57.021]DLPPVPHC[+57.021]ER.G	C[+57]*6	22.17	>>sp|P04275|VWF_HUMAN von Willebrand factor OS=Homo sapiens OX=9606 GN=VWF PE=1 SV=4	965.904	4	3860.59	3860.6	0	-1.7	2312	Specific	1283.2	344.11	344.11	1412	2645	MW_EXP1_REL_THROMBIN_ALL.42079.42079.4	scan=42079 file=559	80.2622
R.LYGITTALSQC[+57.021]PQGHNYC[+57.021]SVNN[+0.984]GGC[+57.021]THLC[+57.021]LATPGSR.T	C[+57]*4, N[+1]	22.17	>>sp|P14543|NID1_HUMAN Nidogen-1 OS=Homo sapiens OX=9606 GN=NID1 PE=1 SV=3	992.202	4	3965.79	3965.78	0	2.4	1195	Specific	1222.94	1222.94	22.77	529	381	MW_EXP1_REL_THROMBIN_ALL.48639.48639.4	scan=48639 file=555	92.8362
R.VLDELTLTKADLEM[+15.995]QIESLTEELAYLKK.N	M[+16]	22.11	>>sp|P13645|K1C10_HUMAN Keratin, type I cytoskeletal 10 OS=Homo sapiens OX=9606 GN=KRT10 PE=1 SV=6	1084.91	3	3252.71	3252.72	0	-0.7	258	Specific	1219.61	622.9	150.27	495	401	MW_EXP1_REL_THROMBIN_ALL.68761.68761.3	scan=68761 file=559	132.936
K.ILC[+57.021]EELGAPANSAVNC[+57.021]VPLEDFGGHHPDPNLTYAADLVETMK.S	C[+57]*2	22.11	>>sp|P36871|PGM1_HUMAN Phosphoglucomutase-1 OS=Homo sapiens OX=9606 GN=PGM1 PE=1 SV=3	1141.8	4	4564.16	4565.14	-1	4.2	236	Specific	1215.5	1215.5	232.48	108	1443	MW_EXP1_REL_THROMBIN_ALL.67737.67737.4	scan=67737 file=559	131.787
R.Q[-17.027]LLLTADDRVNPC[+57.021]IGGVILFHETLYQK.A	C[+57], Q[-17]	22.1	>>sp|P04075|ALDOA_HUMAN Fructose-bisphosphate aldolase A OS=Homo sapiens OX=9606 GN=ALDOA PE=1 SV=2	1032.88	3	3096.62	3096.62	0	1.6	61	Specific	1239.83	973.41	393.67	226	2279	MW_EXP1_REL_THROMBIN_ALL.63485.63485.3	scan=63485 file=556	132.395
R.KAPDAGGC[+57.021]LHADPDLGVLC[+57.021]PTGC[+57.021]QLQEALLQQERPIR.N	C[+57]*3	22.08	>>sp|P02675|FIBB_HUMAN Fibrinogen beta chain OS=Homo sapiens OX=9606 GN=FGB PE=1 SV=2	1021.76	4	4084.01	4084.02	0	-1.1	88	Specific	1315.75	286.29	196.81	2369	2107	MW_EXP1_REL_THROMBIN_ALL.52674.52674.4	scan=52674 file=556	109.793
R.DTDMDGVGDQC[+57.021]DNC[+57.021]PLEHNPDQLDSDSDR.I	C[+57]*2	22.07	>>sp|P07996|TSP1_HUMAN Thrombospondin-1 OS=Homo sapiens OX=9606 GN=THBS1 PE=1 SV=2	1107.43	3	3320.26	3320.26	0	0.2	823	Specific	1213.46	1213.46	1213.46	6040	2657	MW_EXP1_REL_THROMBIN_ALL.31248.31248.3	scan=31248 file=556	66.1743
R.DTDMDGVGDQC[+57.021]DNC[+57.021]PLEHNPDQLDSDSDR.I	C[+57]*2	22.07	>>sp|P07996|TSP1_HUMAN Thrombospondin-1 OS=Homo sapiens OX=9606 GN=THBS1 PE=1 SV=2	1107.43	3	3320.26	3320.26	0	-0.2	823	Specific	1224.58	1224.58	1224.58	6040	2657	MW_EXP1_REL_THROMBIN_ALL.32472.32472.3	scan=32472 file=556	68.5871
R.DTDMDGVGDQC[+57.021]DNC[+57.021]PLEHNPDQLDSDSDR.I	C[+57]*2	22.07	>>sp|P07996|TSP1_HUMAN Thrombospondin-1 OS=Homo sapiens OX=9606 GN=THBS1 PE=1 SV=2	1107.43	3	3320.26	3320.26	0	-0.2	823	Specific	1235.7	1235.7	1235.7	6040	2657	MW_EXP1_REL_THROMBIN_ALL.35302.35302.3	scan=35302 file=558	68.3245
R.DTDM[+15.995]DGVGDQC[+57.021]DNC[+57.021]PLEHNPDQLDSDSDR.I	C[+57]*2, M[+16]	22.07	>>sp|P07996|TSP1_HUMAN Thrombospondin-1 OS=Homo sapiens OX=9606 GN=THBS1 PE=1 SV=2	1112.76	3	3336.26	3336.26	0	0.5	823	Specific	1201.44	1201.44	193.96	6040	2657	MW_EXP1_REL_THROMBIN_ALL.32332.32332.3	scan=32332 file=558	62.9403
R.DTDM[+15.995]DGVGDQC[+57.021]DNC[+57.021]PLEHNPDQLDSDSDR.I	C[+57]*2, M[+16]	22.07	>>sp|P07996|TSP1_HUMAN Thrombospondin-1 OS=Homo sapiens OX=9606 GN=THBS1 PE=1 SV=2	1112.76	3	3336.26	3336.26	0	0	823	Specific	1204.69	1204.69	211.7	6040	2657	MW_EXP1_REL_THROMBIN_ALL.30640.30640.3	scan=30640 file=558	59.871
K.QTTYTEC[+57.021]C[+57.021]C[+57.021]LYGEAWGMQC[+57.021]ALC[+57.021]PLKDSDDYAQLC[+57.021]NIPVTGR.R	C[+57]*6	21.92	>>sp|Q14766|LTBP1_HUMAN Latent-transforming growth factor beta-binding protein 1 OS=Homo sapiens OX=9606 GN=LTBP1 PE=1 SV=4	1227.03	4	4905.08	4905.09	0	-0.5	1544	Specific	1243.08	1243.08	57.13	1511	1847	MW_EXP1_REL_THROMBIN_ALL.66560.66560.4	scan=66560 file=559	129.331
R.C[+57.021]IDSGHWSAPLPTC[+57.021]EAISC[+57.021]EPLESPVHGSMDC[+57.021]SPSLR.A	C[+57]*4	21.9	>>sp|P16109|LYAM3_HUMAN P-selectin OS=Homo sapiens OX=9606 GN=SELP PE=1 SV=3	1035.71	4	4139.82	4139.8	0	3.5	368	Specific	1233.48	1233.48	172.67	157	379	MW_EXP1_REL_THROMBIN_ALL.54595.54595.4	scan=54595 file=555	104.599
R.RPC[+57.021]FSALEVDETYVPKEFNAETFTFHADIC[+57.021]TLSEKER.Q	C[+57]*2	21.88	>>sp|P02768|ALBU_HUMAN Serum albumin OS=Homo sapiens OX=9606 GN=ALB PE=1 SV=2	888.221	5	4437.08	4437.08	0	-0.8	509	Specific	1309.74	274.99	167.31	5562	243	MW_EXP1_REL_THROMBIN_ALL.60809.60809.4	scan=60809 file=559	117.268
R.DC[+57.021]QDHSFSIVIETVQC[+57.021]ADDRDAVC[+57.021]TR.S	C[+57]*3	21.87	>>sp|P04275|VWF_HUMAN von Willebrand factor OS=Homo sapiens OX=9606 GN=VWF PE=1 SV=4	1033.11	3	3097.33	3097.34	0	-3.7	417	Specific	1204.76	667.71	667.71	1412	2645	MW_EXP1_REL_THROMBIN_ALL.51686.51686.3	scan=51686 file=558	99.9708
K.TTVELLPVNGE{-16.028}FSLDDLQPWHSFGADSVPANTENEVEPVDARPAADR.G	E{-16}	21.85	>>sp|P05067|A4_HUMAN Amyloid-beta precursor protein OS=Homo sapiens OX=9606 GN=APP PE=1 SV=3	1272.86	4	5088.41	5089.41	-1	0.7	602	Specific	1171.31	1171.31	0	437	319	MW_EXP1_REL_THROMBIN_ALL.68232.68232.4	scan=68232 file=555	132.253
K.C[+57.021]EDC[+57.021]GKPLSIEADDNGC[+57.021]FPLDGHVLC[+57.021]R.K	C[+57]*4	21.85	>>sp|Q15942|ZYX_HUMAN Zyxin OS=Homo sapiens OX=9606 GN=ZYX PE=1 SV=1	784.341	4	3134.34	3134.34	0	0.1	537	Specific	1215.83	395.99	395.99	130	2679	MW_EXP1_REL_THROMBIN_ALL.48094.48094.4	scan=48094 file=558	92.634
R.VHVSEEGTEPEAM[+15.995]LQVLGPKPALPAGTEDTAKEDAANR.K	M[+16]	21.81	>>sp|P06396|GELS_HUMAN Gelsolin OS=Homo sapiens OX=9606 GN=GSN PE=1 SV=1	994.243	4	3973.95	3973.94	0	1.6	258	Specific	1232.88	1232.88	107.42	816	2125	MW_EXP1_REL_THROMBIN_ALL.38554.38554.4	scan=38554 file=556	80.6406
R.FSPATHPSEGLEENYC[+57.021]RNPDNDPQGPWC[+57.021]YTTDPEKR.Y	C[+57]*2	21.78	>>sp|P00747|PLMN_HUMAN Plasminogen OS=Homo sapiens OX=9606 GN=PLG PE=1 SV=2	1066.96	4	4264.83	4264.84	0	-0.9	137	Specific	1237.26	1237.26	95.44	300	927	MW_EXP1_REL_THROMBIN_ALL.38337.38337.4	scan=38337 file=558	73.9271
K.Q[-17.027]GFGNVATNTDGKNYC[+57.021]GLPGEYWLGNDKISQLTR.M	C[+57], Q[-17]	21.77	>>sp|P02675|FIBB_HUMAN Fibrinogen beta chain OS=Homo sapiens OX=9606 GN=FGB PE=1 SV=2	1252.92	3	3756.76	3756.77	0	-3.4	301	Specific	1248.06	1248.06	251.24	2369	2107	MW_EXP1_REL_THROMBIN_ALL.62438.62438.3	scan=62438 file=559	120.672
R.EHGPGVAEPEVAT{+947.333}APPEKEIPSLDQEK.T	T{+947}	21.77	>>sp|Q14766|LTBP1_HUMAN Latent-transforming growth factor beta-binding protein 1 OS=Homo sapiens OX=9606 GN=LTBP1 PE=1 SV=4	951.191	4	3801.74	3801.74	0	0	789	Specific	1206.01	1206.01	2.4	1511	1847	MW_EXP1_REL_THROMBIN_ALL.41819.41819.4	scan=41819 file=555	80
R.EHGPGVAEPEVAT{+656.210}APPEKEIPSLDQEK.T	T{+656}	21.77	>>sp|Q14766|LTBP1_HUMAN Latent-transforming growth factor beta-binding protein 1 OS=Homo sapiens OX=9606 GN=LTBP1 PE=1 SV=4	878.411	4	3510.62	3510.62	0	0	789	Specific	1210.76	1210.76	4.26	1511	1847	MW_EXP1_REL_THROMBIN_ALL.38039.38039.4	scan=38039 file=557	77.6203
R.EHGPGVAEPEVAT{+656.240}APPEKEIPSLDQEK.T	T{+656}	21.77	>>sp|Q14766|LTBP1_HUMAN Latent-transforming growth factor beta-binding protein 1 OS=Homo sapiens OX=9606 GN=LTBP1 PE=1 SV=4	878.418	4	3510.65	3510.65	0	0	789	Specific	1224.09	1224.09	6.55	1511	1847	MW_EXP1_REL_THROMBIN_ALL.39127.39127.4	scan=39127 file=558	75.3817
K.C[+57.021]EDC[+57.021]GKPLSIEADDNGC[+57.021]FPLDGHVLC[+57.021]R.K	C[+57]*4	21.76	>>sp|Q15942|ZYX_HUMAN Zyxin OS=Homo sapiens OX=9606 GN=ZYX PE=1 SV=1	784.341	4	3134.34	3134.34	0	-0.2	537	Specific	1259.05	298.06	298.06	130	2679	MW_EXP1_REL_THROMBIN_ALL.48548.48548.4	scan=48548 file=559	92.606
R.TC[+57.021]AQEGM[+15.995]VLYGWTDHSAC[+57.021]SPVC[+57.021]PAGMEYR.Q	C[+57]*3, M[+16]	21.75	>>sp|P04275|VWF_HUMAN von Willebrand factor OS=Homo sapiens OX=9606 GN=VWF PE=1 SV=4	1117.13	3	3349.39	3349.38	0	1.7	274	Specific	1171.53	1171.53	137.05	1412	2645	MW_EXP1_REL_THROMBIN_ALL.49444.49444.3	scan=49444 file=555	94.4515
R.TTGIVM[+15.995]DSGDGVTHTVPIYEGYALPHAILR.L	M[+16]	21.75	>>sp|P60709|ACTB_HUMAN Actin, cytoplasmic 1 OS=Homo sapiens OX=9606 GN=ACTB PE=1 SV=1	800.658	4	3199.61	3199.61	0	0.8	148	Specific	1162.94	397.26	174.52	1617	2277	MW_EXP1_REL_THROMBIN_ALL.57352.57352.4	scan=57352 file=558	111.629
R.VTISC[+57.021]TGSSSNIGAGYDVHWYQQLPGTAPK.L	C[+57]	21.75	>>sp|P01703|LV140_HUMAN Immunoglobulin lambda variable 1-40 OS=Homo sapiens OX=9606 GN=IGLV1-40 PE=1 SV=2	1065.51	3	3194.52	3194.52	0	0.7	37	Specific	1186.29	726.52	726.52	10	1643	MW_EXP1_REL_THROMBIN_ALL.51269.51269.3	scan=51269 file=555	98.0377
R.DTDMDGVGDQC[+57.021]DNC[+57.021]PLEHNPDQLDSDSDR.I	C[+57]*2	21.75	>>sp|P07996|TSP1_HUMAN Thrombospondin-1 OS=Homo sapiens OX=9606 GN=THBS1 PE=1 SV=2	1107.43	3	3320.27	3320.26	0	1.4	823	Specific	1150.87	1150.87	1150.87	6040	2657	MW_EXP1_REL_THROMBIN_ALL.32834.32834.3	scan=32834 file=557	67.5013
R.DTDM[+15.995]DGVGDQC[+57.021]DNC[+57.021]PLEHNPDQLDSDSDR.I	C[+57]*2, M[+16]	21.75	>>sp|P07996|TSP1_HUMAN Thrombospondin-1 OS=Homo sapiens OX=9606 GN=THBS1 PE=1 SV=2	1112.76	3	3336.26	3336.26	0	1.3	823	Specific	1167.36	1167.36	206.12	6040	2657	MW_EXP1_REL_THROMBIN_ALL.31652.31652.3	scan=31652 file=559	61.416
R.DTDM[+15.995]DGVGDQC[+57.021]DNC[+57.021]PLEHNPDQLDSDSDR.I	C[+57]*2, M[+16]	21.75	>>sp|P07996|TSP1_HUMAN Thrombospondin-1 OS=Homo sapiens OX=9606 GN=THBS1 PE=1 SV=2	1112.76	3	3336.26	3336.26	0	1	823	Specific	1167.78	1167.78	190.76	6040	2657	MW_EXP1_REL_THROMBIN_ALL.30913.30913.3	scan=30913 file=558	60.3758
R.DTDM[+15.995]DGVGDQC[+57.021]DNC[+57.021]PLEHNPDQLDSDSDR.I	C[+57]*2, M[+16]	21.75	>>sp|P07996|TSP1_HUMAN Thrombospondin-1 OS=Homo sapiens OX=9606 GN=THBS1 PE=1 SV=2	1112.76	3	3336.26	3336.26	0	1.2	823	Specific	1168.47	1168.47	205.01	6040	2657	MW_EXP1_REL_THROMBIN_ALL.29339.29339.3	scan=29339 file=558	57.6467
R.DTDM[+15.995]DGVGDQC[+57.021]DNC[+57.021]PLEHNPDQLDSDSDR.I	C[+57]*2, M[+16]	21.75	>>sp|P07996|TSP1_HUMAN Thrombospondin-1 OS=Homo sapiens OX=9606 GN=THBS1 PE=1 SV=2	1112.76	3	3336.26	3336.26	0	1.2	823	Specific	1179.13	1179.13	210.57	6040	2657	MW_EXP1_REL_THROMBIN_ALL.32659.32659.3	scan=32659 file=555	63.4891
R.DTDM[+15.995]DGVGDQC[+57.021]DNC[+57.021]PLEHNPDQLDSDSDR.I	C[+57]*2, M[+16]	21.75	>>sp|P07996|TSP1_HUMAN Thrombospondin-1 OS=Homo sapiens OX=9606 GN=THBS1 PE=1 SV=2	1112.76	3	3336.26	3336.26	0	0.7	823	Specific	1185.43	1185.43	181.31	6040	2657	MW_EXP1_REL_THROMBIN_ALL.28954.28954.3	scan=28954 file=557	60.0484
R.DTDM[+15.995]DGVGDQC[+57.021]DNC[+57.021]PLEHNPDQLDSDSDR.I	C[+57]*2, M[+16]	21.75	>>sp|P07996|TSP1_HUMAN Thrombospondin-1 OS=Homo sapiens OX=9606 GN=THBS1 PE=1 SV=2	1112.76	3	3336.26	3336.26	0	0.7	823	Specific	1192.47	1192.47	186.59	6040	2657	MW_EXP1_REL_THROMBIN_ALL.31476.31476.3	scan=31476 file=558	61.4054
K.C[+57.021]GAC[+57.021]PPGYSGNGIQC[+57.021]TDVDEC[+57.021]KEVPDAC[+57.021]FN[+0.984]HNGEHR.C	C[+57]*5, N[+1]	21.74	>>sp|P07996|TSP1_HUMAN Thrombospondin-1 OS=Homo sapiens OX=9606 GN=THBS1 PE=1 SV=2	1027.91	4	4108.63	4108.64	0	-1.3	572	Specific	1217.85	1217.85	0.03	6040	2657	MW_EXP1_REL_THROMBIN_ALL.30996.30996.4	scan=30996 file=556	65.6674
K.C[+57.021]GAC[+57.021]PPGYSGNGIQC[+57.021]TDVDEC[+57.021]KEVPDAC[+57.021]FN[+0.984]HNGEHR.C	C[+57]*5, N[+1]	21.74	>>sp|P07996|TSP1_HUMAN Thrombospondin-1 OS=Homo sapiens OX=9606 GN=THBS1 PE=1 SV=2	1027.91	4	4108.63	4108.64	0	-1.2	572	Specific	1219.66	1219.66	82.51	6040	2657	MW_EXP1_REL_THROMBIN_ALL.33462.33462.4	scan=33462 file=558	64.9616
K.EKVAQLEAQC[+57.021]QEPC[+57.021]KDTVQIHDITGK.D	C[+57]*2	21.72	>>sp|P02679-2|FIBG_HUMAN Isoform Gamma-A of Fibrinogen gamma chain OS=Homo sapiens OX=9606 GN=FGG	757.124	4	3025.47	3025.47	0	0.6	152	Specific	1251.6	356.31	356.31	2346	2027	MW_EXP1_REL_THROMBIN_ALL.31445.31445.4	scan=31445 file=559	61.0499
R.C[+57.021]VDGC[+57.021]SC[+57.021]PEGQLLDEGLC[+57.021]VESTEC[+57.021]PC[+57.021]VHSGK.R	C[+57]*6	21.71	>>sp|P04275|VWF_HUMAN von Willebrand factor OS=Homo sapiens OX=9606 GN=VWF PE=1 SV=4	1180.48	3	3539.43	3539.43	0	-0.4	325	Specific	1155.21	1155.21	1155.21	1412	2645	MW_EXP1_REL_THROMBIN_ALL.56562.56562.3	scan=56562 file=558	109.987
R.TTGIVM[+15.995]DSGDGVTHTVPIYEGYALPHAILR.L	M[+16]	21.71	>>sp|P60709|ACTB_HUMAN Actin, cytoplasmic 1 OS=Homo sapiens OX=9606 GN=ACTB PE=1 SV=1	800.657	4	3199.61	3199.61	0	-0.7	148	Specific	1172.63	413.68	146.04	1617	2277	MW_EXP1_REL_THROMBIN_ALL.57791.57791.4	scan=57791 file=559	111.076
K.SLGPNSC[+57.021]SANGPGLYLIHGPNLYC[+57.021]YSDVEK.L	C[+57]*2	21.71	>>sp|P02790|HEMO_HUMAN Hemopexin OS=Homo sapiens OX=9606 GN=HPX PE=1 SV=2	1094.84	3	3282.52	3282.52	0	-0.2	412	Specific	1181.82	1075.46	1075.46	290	1931	MW_EXP1_REL_THROMBIN_ALL.56726.56726.3	scan=56726 file=555	108.878
K.GILGYTEHQVVSSDFN[+0.984]SDTHSSTFDAGAGIALNDHFVK.L	N[+1]	21.71	>>sp|P04406|G3P_HUMAN Glyceraldehyde-3-phosphate dehydrogenase OS=Homo sapiens OX=9606 GN=GAPDH PE=1 SV=3	1010.22	4	4037.87	4037.88	0	-2.5	272	Specific	1207.98	1207.98	100.41	268	1877	MW_EXP1_REL_THROMBIN_ALL.55285.55285.4	scan=55285 file=559	105.91
R.DTDMDGVGDQC[+57.021]DNC[+57.021]PLEHNPDQLDSDSDR.I	C[+57]*2	21.71	>>sp|P07996|TSP1_HUMAN Thrombospondin-1 OS=Homo sapiens OX=9606 GN=THBS1 PE=1 SV=2	1107.43	3	3320.26	3320.26	0	-0.5	823	Specific	1176.98	1176.98	1176.98	6040	2657	MW_EXP1_REL_THROMBIN_ALL.35884.35884.3	scan=35884 file=558	69.3663
K.VLAPATFYAIC[+57.021]QQDSC[+57.021]HQEQVC[+57.021]EVIASYAHLC[+57.021]R.T	C[+57]*4	21.7	>>sp|P04275|VWF_HUMAN von Willebrand factor OS=Homo sapiens OX=9606 GN=VWF PE=1 SV=4	981.953	4	3924.79	3924.79	0	0	2153	Specific	1233.75	1233.75	1233.75	1412	2645	MW_EXP1_REL_THROMBIN_ALL.61315.61315.4	scan=61315 file=557	125.528
K.MLEEIM[+15.995]KYEASILTHDSSIR.Y	M[+16]	21.7	>>sp|P02679-2|FIBG_HUMAN Isoform Gamma-A of Fibrinogen gamma chain OS=Homo sapiens OX=9606 GN=FGG	794.726	3	2382.16	2382.17	0	-1.7	115	Specific	1212.87	610.93	247.19	2346	2027	MW_EXP1_REL_THROMBIN_ALL.54491.54491.3	scan=54491 file=559	104.342
K.M[+15.995]LEEIMKYEASILTHDSSIR.Y	M[+16]	21.7	>>sp|P02679-2|FIBG_HUMAN Isoform Gamma-A of Fibrinogen gamma chain OS=Homo sapiens OX=9606 GN=FGG	794.727	3	2382.17	2382.17	0	-1.1	115	Specific	1215.78	634.13	331.82	2346	2027	MW_EXP1_REL_THROMBIN_ALL.57153.57153.3	scan=57153 file=559	109.775
R.C[+57.021]VDGC[+57.021]SC[+57.021]PEGQLLDEGLC[+57.021]VESTEC[+57.021]PC[+57.021]VHSGK.R	C[+57]*6	21.69	>>sp|P04275|VWF_HUMAN von Willebrand factor OS=Homo sapiens OX=9606 GN=VWF PE=1 SV=4	1180.48	3	3539.44	3539.43	0	2.4	325	Specific	1192.33	1192.33	1192.33	1412	2645	MW_EXP1_REL_THROMBIN_ALL.48281.48281.3	scan=48281 file=558	93.0272
R.TTGIVM[+15.995]DSGDGVTHTVPIYEGYALPHAILR.L	M[+16]	21.69	>>sp|P60709|ACTB_HUMAN Actin, cytoplasmic 1 OS=Homo sapiens OX=9606 GN=ACTB PE=1 SV=1	800.66	4	3199.62	3199.61	0	2.4	148	Specific	1166.48	382.25	190.63	1617	2277	MW_EXP1_REL_THROMBIN_ALL.56833.56833.4	scan=56833 file=555	109.1
R.DTDMDGVGDQC[+57.021]DNC[+57.021]PLEHNPDQLDSDSDR.I	C[+57]*2	21.69	>>sp|P07996|TSP1_HUMAN Thrombospondin-1 OS=Homo sapiens OX=9606 GN=THBS1 PE=1 SV=2	1107.43	3	3320.27	3320.26	0	2.5	823	Specific	1161.21	1161.21	1161.21	6040	2657	MW_EXP1_REL_THROMBIN_ALL.34969.34969.3	scan=34969 file=555	67.5902
R.DTDMDGVGDQ[+0.984]C[+57.021]DNC[+57.021]PLEHNPDQLDSDSDR.I	C[+57]*2, Q[+1]	21.69	>>sp|P07996|TSP1_HUMAN Thrombospondin-1 OS=Homo sapiens OX=9606 GN=THBS1 PE=1 SV=2	1107.76	3	3321.26	3321.25	0	2.7	823	Specific	1157.56	1157.56	26.61	6040	2657	MW_EXP1_REL_THROMBIN_ALL.36228.36228.3	scan=36228 file=558	70.0165
R.DTDM[+15.995]DGVGDQC[+57.021]DNC[+57.021]PLEHNPDQLDSDSDR.I	C[+57]*2, M[+16]	21.69	>>sp|P07996|TSP1_HUMAN Thrombospondin-1 OS=Homo sapiens OX=9606 GN=THBS1 PE=1 SV=2	1112.76	3	3336.27	3336.26	0	2.6	823	Specific	1173.19	1173.19	199.74	6040	2657	MW_EXP1_REL_THROMBIN_ALL.32064.32064.3	scan=32064 file=555	62.4191
R.DTDM[+15.995]DGVGDQC[+57.021]DNC[+57.021]PLEHNPDQLDSDSDR.I	C[+57]*2, M[+16]	21.69	>>sp|P07996|TSP1_HUMAN Thrombospondin-1 OS=Homo sapiens OX=9606 GN=THBS1 PE=1 SV=2	1112.76	3	3336.27	3336.26	0	2.3	823	Specific	1186.02	1186.02	205.25	6040	2657	MW_EXP1_REL_THROMBIN_ALL.31938.31938.3	scan=31938 file=559	61.9295
R.TC[+57.021]AQEGM[+15.995]VLYGWTDHSAC[+57.021]SPVC[+57.021]PAGMEYR.Q	C[+57]*3, M[+16]	21.67	>>sp|P04275|VWF_HUMAN von Willebrand factor OS=Homo sapiens OX=9606 GN=VWF PE=1 SV=4	1117.13	3	3349.38	3349.38	0	-2.1	274	Specific	1181.69	1181.69	139.81	1412	2645	MW_EXP1_REL_THROMBIN_ALL.46585.46585.3	scan=46585 file=557	94.6591
R.QNADQC[+57.021]C[+57.021]PEYEC[+57.021]VC[+57.021]DPVSC[+57.021]DLPPVPHC[+57.021]ER.G	C[+57]*6	21.67	>>sp|P04275|VWF_HUMAN von Willebrand factor OS=Homo sapiens OX=9606 GN=VWF PE=1 SV=4	1197.81	3	3591.41	3591.42	0	-2.1	2314	Specific	1152.82	1152.82	1152.82	1412	2645	MW_EXP1_REL_THROMBIN_ALL.45079.45079.3	scan=45079 file=558	86.6412
K.EGILQYC[+57.021]QEVYPEL{-0.981}QITNVVEANQPVTIQNWC[+57.021]KR.G	C[+57]*2, L{-1}	21.67	>>sp|P05067|A4_HUMAN Amyloid-beta precursor protein OS=Homo sapiens OX=9606 GN=APP PE=1 SV=3	1374.02	3	4120.05	4119.05	1	-0.8	67	Specific	1412.68	19.23	9.24	437	319	MW_EXP1_REL_THROMBIN_ALL.67836.67836.3	scan=67836 file=559	131.939
R.DTDM[+15.995]DGVGDQC[+57.021]DNC[+57.021]PLEHNPDQLDSDSDR.I	C[+57]*2, M[+16]	21.67	>>sp|P07996|TSP1_HUMAN Thrombospondin-1 OS=Homo sapiens OX=9606 GN=THBS1 PE=1 SV=2	1112.76	3	3336.25	3336.26	0	-2.2	823	Specific	1160.24	1160.24	197.29	6040	2657	MW_EXP1_REL_THROMBIN_ALL.32372.32372.3	scan=32372 file=555	62.9615
K.VM[+15.995]LEGSC[+57.021]VPEEAC[+57.021]TQC[+57.021]IGEDGVQHQFLEAWVPDHQPC[+57.021]QIC[+57.021]TC[+57.021]LSGR.K	C[+57]*6, M[+16]	21.66	>>sp|P04275|VWF_HUMAN von Willebrand factor OS=Homo sapiens OX=9606 GN=VWF PE=1 SV=4	1351.84	4	5404.32	5404.34	0	-2.9	2242	Specific	1234.8	1234.8	444.42	1412	2645	MW_EXP1_REL_THROMBIN_ALL.60299.60299.4	scan=60299 file=555	116.1
R.VQSTELC[+57.021]AGHLAGGTDSC[+57.021]QGDSGGPLVC[+57.021]FEKDK.Y	C[+57]*3	21.63	>>sp|P00747|PLMN_HUMAN Plasminogen OS=Homo sapiens OX=9606 GN=PLG PE=1 SV=2	870.892	4	3480.55	3480.55	0	-0.3	739	Specific	1263.95	312.4	312.4	300	927	MW_EXP1_REL_THROMBIN_ALL.41606.41606.4	scan=41606 file=559	79.3566
R.VSVQLEASPAFLAVPVEKEQAPHC[+57.021]IC[+57.021]AN[+0.984]GR.Q	C[+57]*2, N[+1]	21.61	>>sp|P01023|A2MG_HUMAN Alpha-2-macroglobulin OS=Homo sapiens OX=9606 GN=A2M PE=1 SV=3	820.415	4	3278.64	3278.63	0	2.5	824	Specific	1167.34	1062.81	126.55	679	3027	MW_EXP1_REL_THROMBIN_ALL.54582.54582.4	scan=54582 file=559	104.524
R.AEGSDVANAVLDGADC[+57.021]IMLSGETAKGDYPLEAVR.M	C[+57]	21.61	>>sp|P14618|KPYM_HUMAN Pyruvate kinase PKM OS=Homo sapiens OX=9606 GN=PKM PE=1 SV=4	1165.55	3	3494.65	3494.64	0	2.4	343	Specific	1268.62	313.11	313.11	276	405	MW_EXP1_REL_THROMBIN_ALL.63137.63137.3	scan=63137 file=556	131.928
K.QAFDDAIAELDTLNEDSYKDSTLIM[+15.995]QLLR.D	M[+16]	21.6	>>sp|Q04917|1433F_HUMAN 14-3-3 protein eta OS=Homo sapiens OX=9606 GN=YWHAH PE=1 SV=4	1115.54	3	3344.62	3344.62	0	-1.3	199	Specific	1195.91	1069.75	267.19	68	385	MW_EXP1_REL_THROMBIN_ALL.68783.68783.3	scan=68783 file=559	132.959
K.VGSAADIPINISETDLSLLTATVVPPSGREEPC[+57.021]LLK.R	C[+57]	21.58	>>sp|P21333-2|FLNA_HUMAN Isoform 2 of Filamin-A OS=Homo sapiens OX=9606 GN=FLNA	1254.99	3	3762.97	3762.98	0	-3.8	1957	Specific	1323.65	195.04	195.04	1530	1719	MW_EXP1_REL_THROMBIN_ALL.68506.68506.3	scan=68506 file=559	132.66
K.C[+57.021]GAC[+57.021]PPGYSGNGIQC[+57.021]TDVDEC[+57.021]KEVPDAC[+57.021]FNHN[+0.984]GEHR.C	C[+57]*5, N[+1]	21.58	>>sp|P07996|TSP1_HUMAN Thrombospondin-1 OS=Homo sapiens OX=9606 GN=THBS1 PE=1 SV=2	1028.16	4	4109.62	4108.64	1	-3.8	572	Specific	1245.93	1245.93	12.61	6040	2657	MW_EXP1_REL_THROMBIN_ALL.35149.35149.4	scan=35149 file=558	68.0452
R.DTDMDGVGDQC[+57.021]DNC[+57.021]PLEHNPDQLDSDSDR.I	C[+57]*2	21.58	>>sp|P07996|TSP1_HUMAN Thrombospondin-1 OS=Homo sapiens OX=9606 GN=THBS1 PE=1 SV=2	1107.43	3	3320.27	3320.26	0	2.9	823	Specific	1197.34	1197.34	1197.34	6040	2657	MW_EXP1_REL_THROMBIN_ALL.34164.34164.3	scan=34164 file=559	65.9132
R.ALGALVDSC[+57.021]APGLC[+57.021]PDWDSWDASKPVTNAR.E	C[+57]*2	21.57	>>sp|P21333-2|FLNA_HUMAN Isoform 2 of Filamin-A OS=Homo sapiens OX=9606 GN=FLNA	1077.17	3	3229.49	3229.5	0	-2.9	197	Specific	1158.6	663.54	663.54	1530	1719	MW_EXP1_REL_THROMBIN_ALL.54870.54870.3	scan=54870 file=556	114.391
R.QNADQC[+57.021]C[+57.021]PEYEC[+57.021]VC[+57.021]DPVSC[+57.021]DLPPVPHC[+57.021]ER.G	C[+57]*6	21.57	>>sp|P04275|VWF_HUMAN von Willebrand factor OS=Homo sapiens OX=9606 GN=VWF PE=1 SV=4	1197.81	3	3591.41	3591.42	0	-2.4	2314	Specific	1194.42	1194.42	1194.42	1412	2645	MW_EXP1_REL_THROMBIN_ALL.45236.45236.3	scan=45236 file=555	86.3434
R.SPGVVISDDEPGYDLDLFC[+57.021]IPNHYAEDLER.V	C[+57]	21.57	>>sp|P00492|HPRT_HUMAN Hypoxanthine-guanine phosphoribosyltransferase OS=Homo sapiens OX=9606 GN=HPRT1 PE=1 SV=2	1145.86	3	3435.56	3435.57	0	-2.6	5	Specific	1152.82	1054.23	1054.23	36	1815	MW_EXP1_REL_THROMBIN_ALL.68012.68012.3	scan=68012 file=555	132.015
R.DTDMDGVGDQC[+57.021]DNC[+57.021]PLEHNPDQLDSDSDR.I	C[+57]*2	21.57	>>sp|P07996|TSP1_HUMAN Thrombospondin-1 OS=Homo sapiens OX=9606 GN=THBS1 PE=1 SV=2	1107.42	3	3320.26	3320.26	0	-2.5	823	Specific	1150.71	1150.71	1150.71	6040	2657	MW_EXP1_REL_THROMBIN_ALL.32736.32736.3	scan=32736 file=556	69.0993
R.C[+57.021]IRPAESNEQIEETDVYQDLC[+57.021]WEHLSDEYVC[+57.021]SRPLVGK.Q	C[+57]*3	21.55	>>sp|Q14766|LTBP1_HUMAN Latent-transforming growth factor beta-binding protein 1 OS=Homo sapiens OX=9606 GN=LTBP1 PE=1 SV=4	925.827	5	4625.1	4625.1	0	0.5	1506	Specific	1220.42	1220.42	142.85	1511	1847	MW_EXP1_REL_THROMBIN_ALL.56166.56166.2	scan=56166 file=559	107.735
R.C[+57.021]DNC[+57.021]PYNHNPDQADTDNNGEGDAC[+57.021]AADIDGDGILNER.D	C[+57]*3	21.55	>>sp|P07996|TSP1_HUMAN Thrombospondin-1 OS=Homo sapiens OX=9606 GN=THBS1 PE=1 SV=2	1364.87	3	4092.59	4092.59	0	0	774	Specific	1210.86	1210.86	183.14	6040	2657	MW_EXP1_REL_THROMBIN_ALL.37663.37663.3	scan=37663 file=555	72.5215
R.QNADQC[+57.021]C[+57.021]PEYEC[+57.021]VC[+57.021]DPVSC[+57.021]DLPPVPHC[+57.021]ER.G	C[+57]*6	21.52	>>sp|P04275|VWF_HUMAN von Willebrand factor OS=Homo sapiens OX=9606 GN=VWF PE=1 SV=4	1197.81	3	3591.4	3591.42	0	-3.6	2314	Specific	1175.32	1175.32	1175.32	1412	2645	MW_EXP1_REL_THROMBIN_ALL.42488.42488.3	scan=42488 file=557	86.4296
K.TTVELLPVN[+0.984]GEFSLDDLQPWHSFGADSVPANTENEVEPVDARPAADR.G	N[+1]	21.52	>>sp|P05067|A4_HUMAN Amyloid-beta precursor protein OS=Homo sapiens OX=9606 GN=APP PE=1 SV=3	1277.11	4	5105.42	5106.42	-1	-0.4	602	Specific	1337.69	137.17	58.93	437	319	MW_EXP1_REL_THROMBIN_ALL.67188.67188.4	scan=67188 file=558	132.107
R.YFAHSILTVSEEEWNTGETYTC[+57.021]VVAHEALPNR.V	C[+57]	21.52	>>sp|P01871|IGHM_HUMAN Immunoglobulin heavy constant mu OS=Homo sapiens OX=9606 GN=IGHM PE=1 SV=4	931.687	4	3723.72	3723.74	0	-3.7	392	Specific	1172.92	1172.92	1172.92	200	1989	MW_EXP1_REL_THROMBIN_ALL.62884.62884.4	scan=62884 file=555	121.445
K.LTGSC[+57.021]SYVLFQNKEQDLEVILHNGAC[+57.021]SPGAR.Q	C[+57]*2	21.5	>>sp|P04275|VWF_HUMAN von Willebrand factor OS=Homo sapiens OX=9606 GN=VWF PE=1 SV=4	866.676	4	3463.68	3463.67	0	2.9	1968	Specific	1166.23	1052.75	1052.75	1412	2645	MW_EXP1_REL_THROMBIN_ALL.56036.56036.4	scan=56036 file=555	107.496
R.KAPDAGGC[+57.021]LHADPDLGVLC[+57.021]PTGC[+57.021]QLQEALLQQERPIR.N	C[+57]*3	21.46	>>sp|P02675|FIBB_HUMAN Fibrinogen beta chain OS=Homo sapiens OX=9606 GN=FGB PE=1 SV=2	1021.76	4	4084.02	4084.02	0	1.1	88	Specific	1297.7	342.09	208.93	2369	2107	MW_EXP1_REL_THROMBIN_ALL.56487.56487.4	scan=56487 file=556	117.804
R.C[+57.021]PEALFQPSFLGMESC[+57.021]GIHETTFNSIMK.C	C[+57]*2	21.46	>>sp|P60709|ACTB_HUMAN Actin, cytoplasmic 1 OS=Homo sapiens OX=9606 GN=ACTB PE=1 SV=1	1077.82	3	3231.46	3231.46	0	-1.3	257	Specific	1185.5	469.18	469.18	1617	2277	MW_EXP1_REL_THROMBIN_ALL.67523.67523.3	scan=67523 file=555	131.111
R.C[+57.021]GPGWLGSQC[+57.021]EC[+57.021]SEEDYRPSQQDEC[+57.021]SPR.E	C[+57]*4	21.46	>>sp|P05106|ITB3_HUMAN Integrin beta-3 OS=Homo sapiens OX=9606 GN=ITGB3 PE=1 SV=2	1125.44	3	3374.32	3374.32	0	-1.1	488	Specific	1182.53	1035.36	1035.36	236	1953	MW_EXP1_REL_THROMBIN_ALL.33511.33511.3	scan=33511 file=558	65.0546
K.GSGDPSSSSSSGNPLVYLDVDAN[+0.984]GKPLGR.V	N[+1]	21.43	>>sp|P30405|PPIF_HUMAN Peptidyl-prolyl cis-trans isomerase F, mitochondrial OS=Homo sapiens OX=9606 GN=PPIF PE=1 SV=1	945.454	3	2834.35	2834.34	0	1.7	33	Specific	1210.9	366.33	300.21	42	1195	MW_EXP1_REL_THROMBIN_ALL.53414.53414.3	scan=53414 file=555	102.225
R.KAPDAGGC[+57.021]LHADPDLGVLC[+57.021]PTGC[+57.021]QLQEALLQQERPIR.N	C[+57]*3	21.41	>>sp|P02675|FIBB_HUMAN Fibrinogen beta chain OS=Homo sapiens OX=9606 GN=FGB PE=1 SV=2	1021.76	4	4084.02	4084.02	0	1.4	88	Specific	1298.14	333.92	240.12	2369	2107	MW_EXP1_REL_THROMBIN_ALL.56728.56728.4	scan=56728 file=556	118.329
R.KAPDAGGC[+57.021]LHADPDLGVLC[+57.021]PTGC[+57.021]QLQEALLQQERPIR.N	C[+57]*3	21.39	>>sp|P02675|FIBB_HUMAN Fibrinogen beta chain OS=Homo sapiens OX=9606 GN=FGB PE=1 SV=2	1021.76	4	4084.01	4084.02	0	-2.4	88	Specific	1289.69	373.07	239.77	2369	2107	MW_EXP1_REL_THROMBIN_ALL.57454.57454.4	scan=57454 file=556	119.877
R.LC[+57.021]NNPTPQFGGKDC[+57.021]VGDVT{+427.098}ENQIC[+57.021]NKQDC[+57.021]PIDGC[+57.021]LSNPC[+57.021]FAGVK.C	C[+57]*6, T{+427}	21.38	>>sp|P07996|TSP1_HUMAN Thrombospondin-1 OS=Homo sapiens OX=9606 GN=THBS1 PE=1 SV=2	1353.33	4	5410.29	5411.29	-1	0.6	518	Specific	1107.79	1107.79	0	6040	2657	MW_EXP1_REL_THROMBIN_ALL.46785.46785.4	scan=46785 file=555	89.3031
R.KAPDAGGC[+57.021]LHADPDLGVLC[+57.021]PTGC[+57.021]QLQEALLQQERPIR.N	C[+57]*3	21.37	>>sp|P02675|FIBB_HUMAN Fibrinogen beta chain OS=Homo sapiens OX=9606 GN=FGB PE=1 SV=2	1021.76	4	4084.01	4084.02	0	-0.7	88	Specific	1281.4	322.62	211.67	2369	2107	MW_EXP1_REL_THROMBIN_ALL.56726.56726.4	scan=56726 file=559	108.886
K.TITDVINIGIGGSDLGPLM[+15.995]VTEALKPYSSGGPR.V	M[+16]	21.35	>>sp|P06744|G6PI_HUMAN Glucose-6-phosphate isomerase OS=Homo sapiens OX=9606 GN=GPI PE=1 SV=4	1115.58	3	3344.74	3344.74	0	-0.7	148	Specific	1166.31	460.42	213.84	113	2233	MW_EXP1_REL_THROMBIN_ALL.67337.67337.3	scan=67337 file=558	132.276
K.ILC[+57.021]EELGAPAN[+0.984]SAVNC[+57.021]VPLEDFGGHHPDPNLTYAADLVETMK.S	C[+57]*2, N[+1]	21.35	>>sp|P36871|PGM1_HUMAN Phosphoglucomutase-1 OS=Homo sapiens OX=9606 GN=PGM1 PE=1 SV=3	1142.03	4	4565.12	4566.13	-1	-1.5	236	Specific	1110	1110	2.09	108	1443	MW_EXP1_REL_THROMBIN_ALL.66969.66969.4	scan=66969 file=558	131.775
R.EC[+57.021]VGFEAVQEVPVGLVQPASATLYDYYNPERR.C	C[+57]	21.34	>>sp|P0C0L5|CO4B_HUMAN Complement C4-B OS=Homo sapiens OX=9606 GN=C4B PE=1 SV=2	1219.59	3	3656.77	3656.77	0	-0.8	1534	Specific	1334.65	133.07	133.07	470	1731	MW_EXP1_REL_THROMBIN_ALL.67062.67062.3	scan=67062 file=558	131.937
R.LC[+57.021]NNPT{+161.042}PQFGGKDC[+57.021]VGDVTENQIC[+57.021]NKQDC[+57.021]PIDGC[+57.021]LSNPC[+57.021]FAGVK.C	C[+57]*6, T{+161}	21.33	>>sp|P07996|TSP1_HUMAN Thrombospondin-1 OS=Homo sapiens OX=9606 GN=THBS1 PE=1 SV=2	1287.31	4	5146.23	5145.23	1	-0.7	518	Specific	1183.96	1183.96	5.7	6040	2657	MW_EXP1_REL_THROMBIN_ALL.48074.48074.4	scan=48074 file=559	91.724
K.TC[+57.021]VADESAENC[+57.021]DKSLHTLFGDKLC[+57.021]TVATLR.E	C[+57]*3	21.32	>>sp|P02768|ALBU_HUMAN Serum albumin OS=Homo sapiens OX=9606 GN=ALB PE=1 SV=2	853.654	4	3411.6	3411.6	0	-0.6	76	Specific	1193.44	455.15	455.15	5562	243	MW_EXP1_REL_THROMBIN_ALL.49364.49364.4	scan=49364 file=555	94.2941
K.NHKEEM[+15.995]SQLTGQNSGDVNVEINVAPGKDLTK.T	M[+16]	21.32	>>sp|P35527|K1C9_HUMAN Keratin, type I cytoskeletal 9 OS=Homo sapiens OX=9606 GN=KRT9 PE=1 SV=3	842.915	4	3368.64	3368.64	0	-0.6	291	Specific	1172.74	599.14	562.25	339	1901	MW_EXP1_REL_THROMBIN_ALL.32289.32289.4	scan=32289 file=557	66.459
R.NSVDELNNNVEAVSQTSSSSFQYM[+15.995]YLLKDLWQK.R	M[+16]	21.31	>>sp|P02675|FIBB_HUMAN Fibrinogen beta chain OS=Homo sapiens OX=9606 GN=FGB PE=1 SV=2	1285.28	3	3853.83	3853.82	0	1.9	125	Specific	1153.57	856.78	648.57	2369	2107	MW_EXP1_REL_THROMBIN_ALL.64325.64325.3	scan=64325 file=557	131.895
K.C[+57.021]FSIDNPGYEPEVVAVHPGGDTVAIGGVDGNVR.L	C[+57]	21.31	>>sp|O75083|WDR1_HUMAN WD repeat-containing protein 1 OS=Homo sapiens OX=9606 GN=WDR1 PE=1 SV=4	1133.21	3	3397.61	3397.61	0	-1.8	438	Specific	1174.47	1174.47	1174.47	192	2959	MW_EXP1_REL_THROMBIN_ALL.56565.56565.3	scan=56565 file=555	108.552
K.QTTYTEC[+57.021]C[+57.021]C[+57.021]LYGEAWGMQ[+0.984]C[+57.021]ALC[+57.021]PLKDSDDYAQLC[+57.021]NIPVTGR.R	C[+57]*6, Q[+1]	21.29	>>sp|Q14766|LTBP1_HUMAN Latent-transforming growth factor beta-binding protein 1 OS=Homo sapiens OX=9606 GN=LTBP1 PE=1 SV=4	1227.02	4	4905.06	4906.07	-1	-0.2	1544	Specific	1194.64	1194.64	45.81	1511	1847	MW_EXP1_REL_THROMBIN_ALL.66631.66631.4	scan=66631 file=555	129.274
M.[+42.011]ADQLTEEQIAEFKEAFSLFDKDGDGTITTK.E	.[+42]	21.29	>>sp|P0DP23|CALM1_HUMAN Calmodulin-1 OS=Homo sapiens OX=9606 GN=CALM1 PE=1 SV=1	1130.55	3	3389.62	3389.63	0	-1.1	2	NRagged	1174.73	1006.76	460.47	73	2025	MW_EXP1_REL_THROMBIN_ALL.63713.63713.3	scan=63713 file=556	132.677
R.VHVSEEGTEPEAM[+15.995]LQVLGPKPALPAGTEDTAKEDAANRK.L	M[+16]	21.28	>>sp|P06396|GELS_HUMAN Gelsolin OS=Homo sapiens OX=9606 GN=GSN PE=1 SV=1	1026.27	4	4102.04	4102.04	0	1.2	258	Specific	1214.08	1214.08	221.91	816	2125	MW_EXP1_REL_THROMBIN_ALL.38989.38989.4	scan=38989 file=558	75.1245
R.TC[+57.021]QDINEC[+57.021]ETTNEC[+57.021]REDEMC[+57.021]WNYHGGFR.C	C[+57]*4	21.28	>>sp|Q12805|FBLN3_HUMAN EGF-containing fibulin-like extracellular matrix protein 1 OS=Homo sapiens OX=9606 GN=EFEMP1 PE=1 SV=2	903.598	4	3611.37	3611.38	0	-2.4	331	Specific	1151.99	862.68	862.68	72	2169	MW_EXP1_REL_THROMBIN_ALL.35423.35423.4	scan=35423 file=555	68.4211
R.TPEVTC[+57.021]VVVDVSQEDPEVQFNWYVDGVEVHNAK.T	C[+57]	21.23	>>sp|P01861|IGHG4_HUMAN Immunoglobulin heavy constant gamma 4 OS=Homo sapiens OX=9606 GN=IGHG4 PE=1 SV=1	1263.6	3	3788.77	3788.77	0	0	136	Specific	1324.13	166.56	166.56	153	1605	MW_EXP1_REL_THROMBIN_ALL.67859.67859.3	scan=67859 file=555	131.792
K.TITDVINIGIGGSDLGPLM[+15.995]VTEALKPYSSGGPR.V	M[+16]	21.22	>>sp|P06744|G6PI_HUMAN Glucose-6-phosphate isomerase OS=Homo sapiens OX=9606 GN=GPI PE=1 SV=4	1115.59	3	3344.75	3344.74	0	3.1	148	Specific	1196.07	417.52	153.32	113	2233	MW_EXP1_REL_THROMBIN_ALL.68114.68114.3	scan=68114 file=559	132.268
R.C[+57.021]VDGC[+57.021]SC[+57.021]PEGQLLDEGLC[+57.021]VESTEC[+57.021]PC[+57.021]VHSGKR.Y	C[+57]*6	21.19	>>sp|P04275|VWF_HUMAN von Willebrand factor OS=Homo sapiens OX=9606 GN=VWF PE=1 SV=4	924.64	4	3695.54	3695.53	0	1.2	325	Specific	1262.02	162	162	1412	2645	MW_EXP1_REL_THROMBIN_ALL.44244.44244.4	scan=44244 file=558	85.0266
R.C[+57.021]VDGC[+57.021]SC[+57.021]PEGQLLDEGLC[+57.021]VESTEC[+57.021]PC[+57.021]VHSGKR.Y	C[+57]*6	21.19	>>sp|P04275|VWF_HUMAN von Willebrand factor OS=Homo sapiens OX=9606 GN=VWF PE=1 SV=4	924.64	4	3695.54	3695.53	0	1.3	325	Specific	1274.45	171.44	171.44	1412	2645	MW_EXP1_REL_THROMBIN_ALL.44470.44470.4	scan=44470 file=555	84.9154
R.GWNGQC[+57.021]LDVDEC[+57.021]LEPNVC[+57.021]ANGDC[+57.021]SNLEGSYMC[+57.021]SC[+57.021]HK.G	C[+57]*6	21.18	>>sp|Q14766|LTBP1_HUMAN Latent-transforming growth factor beta-binding protein 1 OS=Homo sapiens OX=9606 GN=LTBP1 PE=1 SV=4	1059.67	4	4235.65	4235.64	0	2.3	1031	Specific	1180.79	1180.79	170.24	1511	1847	MW_EXP1_REL_THROMBIN_ALL.50751.50751.4	scan=50751 file=555	96.9871
K.ALC[+57.021]GFTEAAAQAAYLVGVSDPNSQAGQQGLVEPTQFAR.A	C[+57]	21.17	>>sp|Q9Y490|TLN1_HUMAN Talin-1 OS=Homo sapiens OX=9606 GN=TLN1 PE=1 SV=3	1308.3	3	3922.9	3922.9	0	-1.1	1432	Specific	1167.07	1167.07	1167.07	1408	2795	MW_EXP1_REL_THROMBIN_ALL.63395.63395.3	scan=63395 file=556	132.28
K.C[+57.021]GAC[+57.021]PPGYSGNGIQC[+57.021]TDVDEC[+57.021]KEVPDAC[+57.021]FN[+0.984]HNGEHR.C	C[+57]*5, N[+1]	21.13	>>sp|P07996|TSP1_HUMAN Thrombospondin-1 OS=Homo sapiens OX=9606 GN=THBS1 PE=1 SV=2	1027.91	4	4108.64	4108.64	0	0.1	572	Specific	1224.06	1224.06	53.12	6040	2657	MW_EXP1_REL_THROMBIN_ALL.31251.31251.4	scan=31251 file=556	66.1795
R.C[+57.021]DNC[+57.021]PYNHNPDQADTDNN[+0.984]GEGDAC[+57.021]AADIDGDGILNER.D	C[+57]*3, N[+1]	21.08	>>sp|P07996|TSP1_HUMAN Thrombospondin-1 OS=Homo sapiens OX=9606 GN=THBS1 PE=1 SV=2	1364.87	3	4092.58	4093.57	-1	2.9	774	Specific	1106.9	1106.9	9.53	6040	2657	MW_EXP1_REL_THROMBIN_ALL.37300.37300.3	scan=37300 file=557	76.2207
R.EGISQEALHTQM[+15.995]LTAVQEISHLIEPLANAAR.A	M[+16]	21.07	>>sp|Q9Y490|TLN1_HUMAN Talin-1 OS=Homo sapiens OX=9606 GN=TLN1 PE=1 SV=3	847.44	4	3386.74	3386.74	0	-0.2	1691	Specific	1150.52	1150.52	122.3	1408	2795	MW_EXP1_REL_THROMBIN_ALL.68343.68343.4	scan=68343 file=555	132.367
R.TC[+57.021]AQEGM[+15.995]VLYGWTDHSAC[+57.021]SPVC[+57.021]PAGMEYR.Q	C[+57]*3, M[+16]	21.07	>>sp|P04275|VWF_HUMAN von Willebrand factor OS=Homo sapiens OX=9606 GN=VWF PE=1 SV=4	1117.13	3	3349.39	3349.38	0	0.5	274	Specific	1178.24	1178.24	150.27	1412	2645	MW_EXP1_REL_THROMBIN_ALL.49515.49515.3	scan=49515 file=559	94.5077
K.KTDELPQLVT{+826.821}LPHPNLHGPEILDVPSTVQK.T	T{+827}	21.07	>>sp|P02751-8|FINC_HUMAN Isoform 8 of Fibronectin OS=Homo sapiens OX=9606 GN=FN1	829.329	5	4142.62	4142.62	0	0	1900	Specific	1192.03	506.57	4.8	719	2411	MW_EXP1_REL_THROMBIN_ALL.58766.58766.4	scan=58766 file=555	113.045
R.GYQLSDVDGVTC[+57.021]EDIDEC[+57.021]ALPTGGHIC[+57.021]SYR.C	C[+57]*3	21.07	>>sp|P23142-4|FBLN1_HUMAN Isoform C of Fibulin-1 OS=Homo sapiens OX=9606 GN=FBLN1	1129.82	3	3387.46	3387.46	0	0.3	468	Specific	1157.69	1157.69	1157.69	51	2231	MW_EXP1_REL_THROMBIN_ALL.47131.47131.3	scan=47131 file=556	98.1305
R.DTDM[+15.995]DGVGDQC[+57.021]DNC[+57.021]PLEHNPDQLDSDSDR.I	C[+57]*2, M[+16]	21.07	>>sp|P07996|TSP1_HUMAN Thrombospondin-1 OS=Homo sapiens OX=9606 GN=THBS1 PE=1 SV=2	1112.76	3	3336.26	3336.26	0	0.3	823	Specific	1156.3	1156.3	213.32	6040	2657	MW_EXP1_REL_THROMBIN_ALL.31366.31366.3	scan=31366 file=559	60.8941
R.DTDM[+15.995]DGVGDQC[+57.021]DNC[+57.021]PLEHNPDQLDSDSDR.I	C[+57]*2, M[+16]	21.07	>>sp|P07996|TSP1_HUMAN Thrombospondin-1 OS=Homo sapiens OX=9606 GN=THBS1 PE=1 SV=2	1112.76	3	3336.26	3336.26	0	0.2	823	Specific	1163.54	1163.54	166.01	6040	2657	MW_EXP1_REL_THROMBIN_ALL.28993.28993.3	scan=28993 file=556	61.7452
R.DTDM[+15.995]DGVGDQC[+57.021]DNC[+57.021]PLEHNPDQLDSDSDR.I	C[+57]*2, M[+16]	21.07	>>sp|P07996|TSP1_HUMAN Thrombospondin-1 OS=Homo sapiens OX=9606 GN=THBS1 PE=1 SV=2	1112.76	3	3336.26	3336.26	0	0.3	823	Specific	1166.52	1166.52	196.54	6040	2657	MW_EXP1_REL_THROMBIN_ALL.30905.30905.4	scan=30905 file=558	60.3607
R.DTDM[+15.995]DGVGDQC[+57.021]DNC[+57.021]PLEHNPDQLDSDSDR.I	C[+57]*2, M[+16]	21.07	>>sp|P07996|TSP1_HUMAN Thrombospondin-1 OS=Homo sapiens OX=9606 GN=THBS1 PE=1 SV=2	1112.76	3	3336.26	3336.26	0	0.5	823	Specific	1184.28	1184.28	201.97	6040	2657	MW_EXP1_REL_THROMBIN_ALL.30309.30309.3	scan=30309 file=557	62.6412
R.DTDM[+15.995]DGVGDQC[+57.021]DNC[+57.021]PLEHNPDQLDSDSDR.I	C[+57]*2, M[+16]	21.07	>>sp|P07996|TSP1_HUMAN Thrombospondin-1 OS=Homo sapiens OX=9606 GN=THBS1 PE=1 SV=2	1112.76	3	3336.26	3336.26	0	0.2	823	Specific	1187.26	1187.26	188.79	6040	2657	MW_EXP1_REL_THROMBIN_ALL.32612.32612.3	scan=32612 file=558	63.4586
R.DTDM[+15.995]DGVGDQC[+57.021]DNC[+57.021]PLEHNPDQLDSDSDR.I	C[+57]*2, M[+16]	21.07	>>sp|P07996|TSP1_HUMAN Thrombospondin-1 OS=Homo sapiens OX=9606 GN=THBS1 PE=1 SV=2	1112.76	3	3336.26	3336.26	0	-0.2	823	Specific	1187.47	1187.47	176.91	6040	2657	MW_EXP1_REL_THROMBIN_ALL.30032.30032.3	scan=30032 file=557	62.1224
R.DTDM[+15.995]DGVGDQC[+57.021]DNC[+57.021]PLEHNPDQLDSDSDR.I	C[+57]*2, M[+16]	21.07	>>sp|P07996|TSP1_HUMAN Thrombospondin-1 OS=Homo sapiens OX=9606 GN=THBS1 PE=1 SV=2	1112.76	3	3336.26	3336.26	0	0.2	823	Specific	1191.93	1191.93	197.8	6040	2657	MW_EXP1_REL_THROMBIN_ALL.31080.31080.3	scan=31080 file=559	60.3815
R.SGDPSQPLLPQHSSLETQLFC[+57.021]EQGDGGTEGHSPSGILEK.I	C[+57]	21.03	>>sp|P02730|B3AT_HUMAN Band 3 anion transport protein OS=Homo sapiens OX=9606 GN=SLC4A1 PE=1 SV=3	1030.99	4	4120.93	4119.92	1	1.6	181	Specific	1176.67	1176.67	228.88	66	2417	MW_EXP1_REL_THROMBIN_ALL.51511.51511.4	scan=51511 file=558	99.6388
R.SPC[+57.021]YGYQWVSEEHEEAHHTAYLVFSPSK.S	C[+57]	21.01	>>sp|P01023|A2MG_HUMAN Alpha-2-macroglobulin OS=Homo sapiens OX=9606 GN=A2M PE=1 SV=3	835.375	4	3338.48	3338.48	0	-2.4	429	Specific	1166.97	1044.65	1044.65	679	3027	MW_EXP1_REL_THROMBIN_ALL.45553.45553.4	scan=45553 file=555	86.9383
K.VGSAADIPINISETDLSLLTATVVPPSGREEPC[+57.021]LLK.R	C[+57]	21	>>sp|P21333-2|FLNA_HUMAN Isoform 2 of Filamin-A OS=Homo sapiens OX=9606 GN=FLNA	1255	3	3762.98	3762.98	0	-0.1	1957	Specific	1308.81	162.1	162.1	1530	1719	MW_EXP1_REL_THROMBIN_ALL.68617.68617.3	scan=68617 file=555	132.648
R.C[+57.021]IRPAESNEQIEETDVYQDLC[+57.021]WEHLSDEYVC[+57.021]SRPLVGK.Q	C[+57]*3	21	>>sp|Q14766|LTBP1_HUMAN Latent-transforming growth factor beta-binding protein 1 OS=Homo sapiens OX=9606 GN=LTBP1 PE=1 SV=4	925.823	5	4625.09	4625.1	0	-3.4	1506	Specific	1186.68	1186.68	96	1511	1847	MW_EXP1_REL_THROMBIN_ALL.56191.56191.2	scan=56191 file=555	107.818
R.VSVQLEAS{+820.655}PAFLAVPVEKEQAPHC[+57.021]IC[+57.021]ANGR.Q	C[+57]*2, S{+821}	21	>>sp|P01023|A2MG_HUMAN Alpha-2-macroglobulin OS=Homo sapiens OX=9606 GN=A2M PE=1 SV=3	820.466	5	4098.3	4098.3	0	0	824	Specific	1158.92	409.18	84.81	679	3027	MW_EXP1_REL_THROMBIN_ALL.52404.52404.4	scan=52404 file=558	101.408
K.DC[+57.021]VGDVTENQIC[+57.021]NKQDC[+57.021]PIDGC[+57.021]LS{+426.137}NPC[+57.021]FAGVK.C	C[+57]*5, S{+426}	20.99	>>sp|P07996|TSP1_HUMAN Thrombospondin-1 OS=Homo sapiens OX=9606 GN=THBS1 PE=1 SV=2	1366.24	3	4096.71	4096.71	0	0	530	Specific	1152.22	1152.22	29.47	6040	2657	MW_EXP1_REL_THROMBIN_ALL.42764.42764.3	scan=42764 file=557	86.9741
K.DC[+57.021]VGDVTENQIC[+57.021]NKQDC[+57.021]PIDGC[+57.021]LS{+162.052}NPC[+57.021]FAGVK.C	C[+57]*5, S{+162}	20.99	>>sp|P07996|TSP1_HUMAN Thrombospondin-1 OS=Homo sapiens OX=9606 GN=THBS1 PE=1 SV=2	1278.21	3	3832.62	3832.62	0	0	530	Specific	1154.52	1154.52	96.01	6040	2657	MW_EXP1_REL_THROMBIN_ALL.47093.47093.3	scan=47093 file=559	89.8278
K.DC[+57.021]VGDVTENQIC[+57.021]NKQDC[+57.021]PIDGC[+57.021]LS{+426.126}NPC[+57.021]FAGVK.C	C[+57]*5, S{+426}	20.99	>>sp|P07996|TSP1_HUMAN Thrombospondin-1 OS=Homo sapiens OX=9606 GN=THBS1 PE=1 SV=2	1366.24	3	4096.7	4096.7	0	0	530	Specific	1162.53	1162.53	16.75	6040	2657	MW_EXP1_REL_THROMBIN_ALL.42849.42849.3	scan=42849 file=556	89.2917
K.DC[+57.021]VGDVTENQIC[+57.021]NKQDC[+57.021]PIDGC[+57.021]LS{+294.088}NPC[+57.021]FAGVK.C	C[+57]*5, S{+294}	20.99	>>sp|P07996|TSP1_HUMAN Thrombospondin-1 OS=Homo sapiens OX=9606 GN=THBS1 PE=1 SV=2	1322.22	3	3964.66	3964.66	0	0	530	Specific	1167.91	1167.91	49.72	6040	2657	MW_EXP1_REL_THROMBIN_ALL.45658.45658.3	scan=45658 file=555	87.1336
K.DC[+57.021]VGDVTENQIC[+57.021]NKQDC[+57.021]PIDGC[+57.021]LS{+324.099}NPC[+57.021]FAGVK.C	C[+57]*5, S{+324}	20.99	>>sp|P07996|TSP1_HUMAN Thrombospondin-1 OS=Homo sapiens OX=9606 GN=THBS1 PE=1 SV=2	1332.23	3	3994.67	3994.67	0	0	530	Specific	1178.39	1178.39	42.6	6040	2657	MW_EXP1_REL_THROMBIN_ALL.46633.46633.3	scan=46633 file=559	88.9433
K.ITTGGDVINNGLWNM[+15.995]VSVEELEHSISIK.I	M[+16]	20.98	>>sp|P07225|PROS_HUMAN Vitamin K-dependent protein S OS=Homo sapiens OX=9606 GN=PROS1 PE=1 SV=1	1024.51	3	3071.52	3071.54	0	-3.9	371	Specific	1187.14	1091.34	265.79	472	1139	MW_EXP1_REL_THROMBIN_ALL.67872.67872.3	scan=67872 file=559	131.991
K.QTTYTEC[+57.021]C[+57.021]C[+57.021]LYGEAWGMQ[+0.984]C[+57.021]ALC[+57.021]PLKDSDDYAQLC[+57.021]NIPVTGR.R	C[+57]*6, Q[+1]	20.97	>>sp|Q14766|LTBP1_HUMAN Latent-transforming growth factor beta-binding protein 1 OS=Homo sapiens OX=9606 GN=LTBP1 PE=1 SV=4	1227.02	4	4905.07	4906.07	-1	1.1	1544	Specific	1110.43	1110.43	2.75	1511	1847	MW_EXP1_REL_THROMBIN_ALL.63109.63109.4	scan=63109 file=557	129.362
R.C[+57.021]EC[+57.021]VEGYQFSDEGTC[+57.021]VAVVDQRPINYC[+57.021]ETGLHNC[+57.021]DIPQR.A	C[+57]*5	20.96	>>sp|P14543|NID1_HUMAN Nidogen-1 OS=Homo sapiens OX=9606 GN=NID1 PE=1 SV=3	1169.75	4	4675.99	4676	0	-1.4	736	Specific	1198.87	1198.87	71.31	529	381	MW_EXP1_REL_THROMBIN_ALL.44304.44304.4	scan=44304 file=556	92.2573
K.C[+57.021]GPPPPIDNGDITSFPLSVYAPASSVEYQC[+57.021]QNLYQLEGNKR.I	C[+57]*2	20.96	>>sp|P08603|CFAH_HUMAN Complement factor H OS=Homo sapiens OX=9606 GN=CFH PE=1 SV=4	1146.3	4	4582.17	4582.17	0	1.7	1109	Specific	1162.95	1162.95	202.55	415	1867	MW_EXP1_REL_THROMBIN_ALL.66572.66572.4	scan=66572 file=558	130.948
K.VADALTNAVAHVDDM[+15.995]PNALSALSDLHAHK.L	M[+16]	20.95	>>sp|HBA_HUMAN|(Common contaminant protein)	1004.83	3	3012.48	3012.48	0	-2	62	Specific	1180.58	1032.44	185.93	577	3041	MW_EXP1_REL_THROMBIN_ALL.54098.54098.3	scan=54098 file=555	103.6
R.DC[+57.021]QDHSFSIVIETVQC[+57.021]ADDRDAVC[+57.021]TR.S	C[+57]*3	20.93	>>sp|P04275|VWF_HUMAN von Willebrand factor OS=Homo sapiens OX=9606 GN=VWF PE=1 SV=4	1033.12	3	3097.33	3097.34	0	-3	417	Specific	1165.7	768.57	768.57	1412	2645	MW_EXP1_REL_THROMBIN_ALL.51762.51762.2	scan=51762 file=558	100.126
K.Q[-17.027]GFGNVATNTDGKNYC[+57.021]GLPGEYWLGNDKISQLTR.M	C[+57], Q[-17]	20.92	>>sp|P02675|FIBB_HUMAN Fibrinogen beta chain OS=Homo sapiens OX=9606 GN=FGB PE=1 SV=2	1252.93	3	3756.76	3756.77	0	-2.3	301	Specific	1197.47	1197.47	322.28	2369	2107	MW_EXP1_REL_THROMBIN_ALL.61337.61337.3	scan=61337 file=559	118.363
K.QTTYTEC[+57.021]C[+57.021]C[+57.021]LYGEAWGMQC[+57.021]ALC[+57.021]PLKDSDDYAQLC[+57.021]NIPVTGR.R	C[+57]*6	20.88	>>sp|Q14766|LTBP1_HUMAN Latent-transforming growth factor beta-binding protein 1 OS=Homo sapiens OX=9606 GN=LTBP1 PE=1 SV=4	1227.02	4	4905.07	4905.09	0	-2.1	1544	Specific	1166.1	1166.1	27.68	1511	1847	MW_EXP1_REL_THROMBIN_ALL.63149.63149.4	scan=63149 file=557	129.445
K.C[+57.021]GAC[+57.021]PPGYS{+205.058}GNGIQC[+57.021]TDVDEC[+57.021]KEVPDAC[+57.021]FNHNGEHR.C	C[+57]*5, S{+205}	20.82	>>sp|P07996|TSP1_HUMAN Thrombospondin-1 OS=Homo sapiens OX=9606 GN=THBS1 PE=1 SV=2	1078.68	4	4311.71	4312.71	-1	0.8	572	Specific	1112.99	1112.99	5.17	6040	2657	MW_EXP1_REL_THROMBIN_ALL.33262.33262.4	scan=33262 file=559	64.2656
R.GHM[+15.995]PPLTSAQQALTGTINSSMQAVQAAQATLDDFDTLPPLGQDAASK.A	M[+16]	20.81	>>sp|Q9Y490|TLN1_HUMAN Talin-1 OS=Homo sapiens OX=9606 GN=TLN1 PE=1 SV=3	1203.34	4	4810.33	4810.33	0	-0.7	483	Specific	1180.87	1180.87	368.91	1408	2795	MW_EXP1_REL_THROMBIN_ALL.68779.68779.4	scan=68779 file=559	132.956
K.ALSDHHIYLEGTLLKPNMVTPGHAC[+57.021]TQK.F	C[+57]	20.81	>>sp|P04075|ALDOA_HUMAN Fructose-bisphosphate aldolase A OS=Homo sapiens OX=9606 GN=ALDOA PE=1 SV=2	783.65	4	3131.58	3131.58	0	1	216	Specific	1182.36	1061.69	1061.69	226	2279	MW_EXP1_REL_THROMBIN_ALL.41446.41446.4	scan=41446 file=555	79.3052
R.FSPATHPSEGLEENYC[+57.021]RNPDN[+0.984]DPQGPWC[+57.021]YTTDPEKR.Y	C[+57]*2, N[+1]	20.8	>>sp|P00747|PLMN_HUMAN Plasminogen OS=Homo sapiens OX=9606 GN=PLG PE=1 SV=2	1066.96	4	4264.81	4265.82	-1	-1.3	137	Specific	1118.37	1118.37	26.01	300	927	MW_EXP1_REL_THROMBIN_ALL.36238.36238.4	scan=36238 file=557	74.1492
K.TPSAAYLWVGT{+898.304}GASEAEKTGAQELLR.V	T{+898}	20.78	>>sp|P06396|GELS_HUMAN Gelsolin OS=Homo sapiens OX=9606 GN=GSN PE=1 SV=1	901.925	4	3604.68	3604.68	0	0	598	Specific	1199.23	1199.23	0	816	2125	MW_EXP1_REL_THROMBIN_ALL.57618.57618.4	scan=57618 file=559	110.718
K.ALSDHHIYLEGTLLKPNM[+15.995]VTPGHAC[+57.021]TQK.F	C[+57], M[+16]	20.78	>>sp|P04075|ALDOA_HUMAN Fructose-bisphosphate aldolase A OS=Homo sapiens OX=9606 GN=ALDOA PE=1 SV=2	787.648	4	3147.57	3147.57	0	-0.7	216	Specific	1157.64	994.76	514.47	226	2279	MW_EXP1_REL_THROMBIN_ALL.36833.36833.4	scan=36833 file=555	70.9866
K.C[+57.021]GAC[+57.021]PPGYSGNGIQ[+0.984]C[+57.021]TDVDEC[+57.021]KEVPDAC[+57.021]FNHNGEHR.C	C[+57]*5, Q[+1]	20.78	>>sp|P07996|TSP1_HUMAN Thrombospondin-1 OS=Homo sapiens OX=9606 GN=THBS1 PE=1 SV=2	1027.66	4	4107.63	4108.64	-1	-0.5	572	Specific	1125.93	1125.93	11.24	6040	2657	MW_EXP1_REL_THROMBIN_ALL.32315.32315.2	scan=32315 file=559	62.6005
R.VGEPGHGGDPGLVSAYGAGLEGGVTGNPAEF{+22.017}VVNTSNAGAGALSVTIDGPSK.V	F{+22}	20.77	>>sp|P21333-2|FLNA_HUMAN Isoform 2 of Filamin-A OS=Homo sapiens OX=9606 GN=FLNA	1208.1	4	4829.36	4829.36	0	0	2412	Specific	1211.89	1211.89	14.05	1530	1719	MW_EXP1_REL_THROMBIN_ALL.67777.67777.4	scan=67777 file=559	131.861
R.EHGPGVAEPEVAT{+656.236}APPEKEIPSLDQEK.T	T{+656}	20.77	>>sp|Q14766|LTBP1_HUMAN Latent-transforming growth factor beta-binding protein 1 OS=Homo sapiens OX=9606 GN=LTBP1 PE=1 SV=4	878.417	4	3510.65	3510.65	0	0	789	Specific	1151.5	1151.5	9.48	1511	1847	MW_EXP1_REL_THROMBIN_ALL.39381.39381.4	scan=39381 file=559	75.3614
K.C[+57.021]GAC[+57.021]PPGYSGNGIQC[+57.021]TDVDEC[+57.021]KEVPDAC[+57.021]FNHNGEHR.C	C[+57]*5	20.77	>>sp|P07996|TSP1_HUMAN Thrombospondin-1 OS=Homo sapiens OX=9606 GN=THBS1 PE=1 SV=2	1027.67	4	4107.65	4107.65	0	-0.5	572	Specific	1194.91	1194.91	75.91	6040	2657	MW_EXP1_REL_THROMBIN_ALL.31758.31758.4	scan=31758 file=555	61.8785
K.EGILQYC[+57.021]QEVYPELQITNVVEANQPVTIQNWC[+57.021]KR.G	C[+57]*2	20.76	>>sp|P05067|A4_HUMAN Amyloid-beta precursor protein OS=Homo sapiens OX=9606 GN=APP PE=1 SV=3	1374.01	3	4120.02	4120.03	0	-0.9	67	Specific	1312.41	94.71	94.71	437	319	MW_EXP1_REL_THROMBIN_ALL.67946.67946.3	scan=67946 file=555	131.925
R.C[+57.021]VDGC[+57.021]SC[+57.021]PEGQLLDEGLC[+57.021]VESTEC[+57.021]PC[+57.021]VHSGK.R	C[+57]*6	20.75	>>sp|P04275|VWF_HUMAN von Willebrand factor OS=Homo sapiens OX=9606 GN=VWF PE=1 SV=4	885.614	4	3539.43	3539.43	0	0.8	325	Specific	1133.85	1133.85	1133.85	1412	2645	MW_EXP1_REL_THROMBIN_ALL.48201.48201.4	scan=48201 file=555	91.9889
R.TTGIVM[+15.995]DSGDGVTHTVPIYEGYALPHAILR.L	M[+16]	20.75	>>sp|P60709|ACTB_HUMAN Actin, cytoplasmic 1 OS=Homo sapiens OX=9606 GN=ACTB PE=1 SV=1	800.659	4	3199.61	3199.61	0	1.4	148	Specific	1130.82	391.91	204.24	1617	2277	MW_EXP1_REL_THROMBIN_ALL.57614.57614.4	scan=57614 file=555	110.672
R.VHVSEEGTEPEAM[+15.995]LQVLGPKPALPAGTEDTAK.E	M[+16]	20.75	>>sp|P06396|GELS_HUMAN Gelsolin OS=Homo sapiens OX=9606 GN=GSN PE=1 SV=1	830.171	4	3317.66	3317.66	0	1.9	258	Specific	1110.09	1110.09	177.08	816	2125	MW_EXP1_REL_THROMBIN_ALL.44508.44508.4	scan=44508 file=558	85.5469
K.AVQC[+57.021]QHLEAPSEGTM[+15.995]DC[+57.021]VHPLTAFAYGSSC[+57.021]K.F	C[+57]*3, M[+16]	20.75	>>sp|P16109|LYAM3_HUMAN P-selectin OS=Homo sapiens OX=9606 GN=SELP PE=1 SV=3	867.635	4	3467.52	3467.51	0	1.2	321	Specific	1144.81	1144.81	127.86	157	379	MW_EXP1_REL_THROMBIN_ALL.41335.41335.4	scan=41335 file=555	79.0913
K.ELEQVC[+57.021]NPIISGLYQGAGGPGPGGFGAQGPK.G	C[+57]	20.75	>>sp|P0DMV9|HS71B_HUMAN Heat shock 70 kDa protein 1B OS=Homo sapiens OX=9606 GN=HSPA1B PE=1 SV=1	1019.17	3	3055.5	3055.49	0	1.1	598	Specific	1110.16	1110.16	1110.16	112	435	MW_EXP1_REL_THROMBIN_ALL.59061.59061.3	scan=59061 file=557	120.718
R.VTISC[+57.021]TGSSSNIGAGYDVHWYQQLPGTAPK.L	C[+57]	20.75	>>sp|P01703|LV140_HUMAN Immunoglobulin lambda variable 1-40 OS=Homo sapiens OX=9606 GN=IGLV1-40 PE=1 SV=2	1065.51	3	3194.53	3194.52	0	1.6	37	Specific	1139.19	685.61	685.61	10	1643	MW_EXP1_REL_THROMBIN_ALL.47174.47174.3	scan=47174 file=556	98.222
R.DTDMDGVGDQC[+57.021]DNC[+57.021]PLEHNPDQLDSDSDR.I	C[+57]*2	20.75	>>sp|P07996|TSP1_HUMAN Thrombospondin-1 OS=Homo sapiens OX=9606 GN=THBS1 PE=1 SV=2	1107.43	3	3320.27	3320.26	0	1.4	823	Specific	1144.24	1144.24	1144.24	6040	2657	MW_EXP1_REL_THROMBIN_ALL.31948.31948.3	scan=31948 file=556	67.5422
R.DTDM[+15.995]DGVGDQC[+57.021]DNC[+57.021]PLEHNPDQLDSDSDR.I	C[+57]*2, M[+16]	20.75	>>sp|P07996|TSP1_HUMAN Thrombospondin-1 OS=Homo sapiens OX=9606 GN=THBS1 PE=1 SV=2	1112.76	3	3336.27	3336.26	0	1.9	823	Specific	1121.75	1121.75	183.15	6040	2657	MW_EXP1_REL_THROMBIN_ALL.33459.33459.3	scan=33459 file=555	64.8691
R.DTDM[+15.995]DGVGDQC[+57.021]DNC[+57.021]PLEHNPDQLDSDSDR.I	C[+57]*2, M[+16]	20.75	>>sp|P07996|TSP1_HUMAN Thrombospondin-1 OS=Homo sapiens OX=9606 GN=THBS1 PE=1 SV=2	1112.76	3	3336.26	3336.26	0	1.2	823	Specific	1122.44	1122.44	181.86	6040	2657	MW_EXP1_REL_THROMBIN_ALL.29351.29351.3	scan=29351 file=555	57.6572
R.DTDM[+15.995]DGVGDQC[+57.021]DNC[+57.021]PLEHNPDQLDSDSDR.I	C[+57]*2, M[+16]	20.75	>>sp|P07996|TSP1_HUMAN Thrombospondin-1 OS=Homo sapiens OX=9606 GN=THBS1 PE=1 SV=2	1112.76	3	3336.26	3336.26	0	0.8	823	Specific	1134.88	1134.88	156.11	6040	2657	MW_EXP1_REL_THROMBIN_ALL.29482.29482.3	scan=29482 file=557	61.0771
K.VREEVVTVGN[+0.984]SVNEGLNQPTDDSC[+57.021]FDPYTVSHYAVGDEWER.M	C[+57], N[+1]	20.74	>>sp|P02751-8|FINC_HUMAN Isoform 8 of Fibronectin OS=Homo sapiens OX=9606 GN=FN1	1168.27	4	4670.07	4671.09	-1	-3.1	2093	Specific	1107.12	1107.12	79.88	719	2411	MW_EXP1_REL_THROMBIN_ALL.56355.56355.4	scan=56355 file=555	108.145
K.C[+57.021]GAC[+57.021]PPGYSGNGIQC[+57.021]TDVDEC[+57.021]KEVPDAC[+57.021]FN[+0.984]HNGEHR.C	C[+57]*5, N[+1]	20.74	>>sp|P07996|TSP1_HUMAN Thrombospondin-1 OS=Homo sapiens OX=9606 GN=THBS1 PE=1 SV=2	1028.16	4	4109.63	4108.64	1	-1.5	572	Specific	1152.7	1152.7	74.58	6040	2657	MW_EXP1_REL_THROMBIN_ALL.31779.31779.4	scan=31779 file=556	67.2117
K.C[+57.021]GAC[+57.021]PPGYSGNGIQC[+57.021]TDVDEC[+57.021]KEVPDAC[+57.021]FN[+0.984]HNGEHR.C	C[+57]*5, N[+1]	20.74	>>sp|P07996|TSP1_HUMAN Thrombospondin-1 OS=Homo sapiens OX=9606 GN=THBS1 PE=1 SV=2	1027.91	4	4108.63	4108.64	0	-1	572	Specific	1182.52	1182.52	7.55	6040	2657	MW_EXP1_REL_THROMBIN_ALL.34439.34439.4	scan=34439 file=559	66.402
R.ATEVPVSWESFN[+0.984]NGDC[+57.021]FILDLGNNIHQWC[+57.021]GSNSNR.Y	C[+57]*2, N[+1]	20.72	>>sp|P06396|GELS_HUMAN Gelsolin OS=Homo sapiens OX=9606 GN=GSN PE=1 SV=1	1346.6	3	4037.77	4038.78	-1	0.1	200	Specific	1149.23	1149.23	12.18	816	2125	MW_EXP1_REL_THROMBIN_ALL.64580.64580.3	scan=64580 file=557	132.218
R.TC[+57.021]YDIDEC[+57.021]SEQPSVC[+57.021]GSHTIC[+57.021]NNHPGTFR.C	C[+57]*4	20.71	>>sp|P14543|NID1_HUMAN Nidogen-1 OS=Homo sapiens OX=9606 GN=NID1 PE=1 SV=3	861.105	4	3441.4	3441.4	0	-0.3	707	Specific	1124.49	1124.49	1124.49	529	381	MW_EXP1_REL_THROMBIN_ALL.31971.31971.4	scan=31971 file=558	62.284
R.IQC[+57.021]AAGYEQSEHNVC[+57.021]QDIDEC[+57.021]TAGTHNC[+57.021]R.A	C[+57]*4	20.71	>>sp|Q12805|FBLN3_HUMAN EGF-containing fibulin-like extracellular matrix protein 1 OS=Homo sapiens OX=9606 GN=EFEMP1 PE=1 SV=2	856.601	4	3423.38	3423.38	0	-0.7	157	Specific	1111.91	1111.91	1111.91	72	2169	MW_EXP1_REL_THROMBIN_ALL.26422.26422.4	scan=26422 file=556	56.7927
K.VLAPATFYAIC[+57.021]QQDSC[+57.021]HQEQVC[+57.021]EVIA{+15.991}SYAHLC[+57.021]R.T	A{+16}, C[+57]*4	20.7	>>sp|P04275|VWF_HUMAN von Willebrand factor OS=Homo sapiens OX=9606 GN=VWF PE=1 SV=4	985.951	4	3940.78	3940.78	0	0	2153	Specific	1171.67	1171.67	71.88	1412	2645	MW_EXP1_REL_THROMBIN_ALL.62313.62313.4	scan=62313 file=558	121.957
R.HESESC[+57.021]DC[+57.021]LQGFQIVHSLGGGTGSGMGTLLM[+15.995]NK.I	C[+57]*2, M[+16]	20.7	>>sp|Q9H4B7|TBB1_HUMAN Tubulin beta-1 chain OS=Homo sapiens OX=9606 GN=TUBB1 PE=1 SV=1	881.649	4	3523.57	3523.57	0	0.4	122	Specific	1188.77	1188.77	146.08	222	2707	MW_EXP1_REL_THROMBIN_ALL.56277.56277.4	scan=56277 file=555	107.99
R.DTDM[+15.995]DGVGDQC[+57.021]DNC[+57.021]PLEHNPDQLDSDSDR.I	C[+57]*2, M[+16]	20.68	>>sp|P07996|TSP1_HUMAN Thrombospondin-1 OS=Homo sapiens OX=9606 GN=THBS1 PE=1 SV=2	1112.76	3	3336.25	3336.26	0	-1.6	823	Specific	1144.89	1144.89	207.15	6040	2657	MW_EXP1_REL_THROMBIN_ALL.30899.30899.4	scan=30899 file=555	60.3081
K.SHC[+57.021]IAEVENDEM[+15.995]PADLPSLAADFVESKDVC[+57.021]K.N	C[+57]*2, M[+16]	20.67	>>sp|P02768|ALBU_HUMAN Serum albumin OS=Homo sapiens OX=9606 GN=ALB PE=1 SV=2	873.897	4	3492.57	3492.56	0	1.9	311	Specific	1142.31	951.57	171.34	5562	243	MW_EXP1_REL_THROMBIN_ALL.57535.57535.4	scan=57535 file=555	110.514
R.TC[+57.021]AQEGMVLYGWTDHSAC[+57.021]SPVC[+57.021]PAGMEYR.Q	C[+57]*3	20.67	>>sp|P04275|VWF_HUMAN von Willebrand factor OS=Homo sapiens OX=9606 GN=VWF PE=1 SV=4	1111.8	3	3333.38	3333.39	0	-1.9	274	Specific	1105.53	1105.53	1105.53	1412	2645	MW_EXP1_REL_THROMBIN_ALL.50655.50655.3	scan=50655 file=557	103.03
R.TC[+57.021]YDIDEC[+57.021]SEQPSVC[+57.021]GSHTIC[+57.021]NNHPGTFR.C	C[+57]*4	20.67	>>sp|P14543|NID1_HUMAN Nidogen-1 OS=Homo sapiens OX=9606 GN=NID1 PE=1 SV=3	861.103	4	3441.39	3441.4	0	-2	707	Specific	1145.52	1145.52	1145.52	529	381	MW_EXP1_REL_THROMBIN_ALL.30221.30221.4	scan=30221 file=557	62.4698
R.C[+57.021]NPDSNSANC[+57.021]LEEKGPMFELLPGESNKIPR.L	C[+57]*2	20.67	>>sp|P10124|SRGN_HUMAN Serglycin OS=Homo sapiens OX=9606 GN=SRGN PE=1 SV=3	851.648	4	3403.57	3403.57	0	-0.2	40	Specific	1114.59	393.63	393.63	395	2811	MW_EXP1_REL_THROMBIN_ALL.50531.50531.4	scan=50531 file=555	96.5553
K.FSSPTLELQGEFSPLQSSLPC[+57.021]DIHLVNLR.T	C[+57]	20.67	>>sp|Q16706|MA2A1_HUMAN Alpha-mannosidase 2 OS=Homo sapiens OX=9606 GN=MAN2A1 PE=1 SV=2	1095.56	3	3284.66	3284.66	0	-1.9	1024	Specific	1108.22	1108.22	1108.22	180	1709	MW_EXP1_REL_THROMBIN_ALL.63300.63300.3	scan=63300 file=556	132.162
R.DTDM[+15.995]DGVGDQC[+57.021]DNC[+57.021]PLEHNPDQLDSDSDR.I	C[+57]*2, M[+16]	20.67	>>sp|P07996|TSP1_HUMAN Thrombospondin-1 OS=Homo sapiens OX=9606 GN=THBS1 PE=1 SV=2	1112.76	3	3336.25	3336.26	0	-1.9	823	Specific	1116.11	1116.11	165.01	6040	2657	MW_EXP1_REL_THROMBIN_ALL.28465.28465.3	scan=28465 file=556	60.7148
K.VD{+26.019}NALQSGNSQESVTEQDSKDSTYSLSSTLTLSK.A	D{+26}	20.63	>>sp|P01834|IGKC_HUMAN Immunoglobulin kappa constant OS=Homo sapiens OX=9606 GN=IGKC PE=1 SV=2	1215.91	3	3645.73	3645.73	0	0	43	Specific	1163.47	1163.47	1.2	711	1457	MW_EXP1_REL_THROMBIN_ALL.50461.50461.3	scan=50461 file=559	96.3363
R.FAVTNQIGPVKEDSDPTPG{+42.043}NPC[+57.021]YDGSHMC[+57.021]DTTAR.C	C[+57]*2, G{+42}	20.63	>>sp|Q14112|NID2_HUMAN Nidogen-2 OS=Homo sapiens OX=9606 GN=NID2 PE=1 SV=3	945.673	4	3779.67	3779.67	0	0	742	Specific	1150.03	1150.03	6.85	230	1425	MW_EXP1_REL_THROMBIN_ALL.42255.42255.4	scan=42255 file=559	80.6002
K.SLGPNSC[+57.021]SANGPGLYLIHGPNLYC[+57.021]YSDVEKLNAAK.A	C[+57]*2	20.63	>>sp|P02790|HEMO_HUMAN Hemopexin OS=Homo sapiens OX=9606 GN=HPX PE=1 SV=2	945.71	4	3779.82	3779.82	0	0.6	412	Specific	1151.83	385.74	385.74	290	1931	MW_EXP1_REL_THROMBIN_ALL.56520.56520.4	scan=56520 file=555	108.473
K.C[+57.021]GAC[+57.021]PPGYSGNGIQC[+57.021]TDVDEC[+57.021]KEVPDAC[+57.021]FN[+0.984]HNGEHR.C	C[+57]*5, N[+1]	20.63	>>sp|P07996|TSP1_HUMAN Thrombospondin-1 OS=Homo sapiens OX=9606 GN=THBS1 PE=1 SV=2	1028.16	4	4109.63	4108.64	1	-2.7	572	Specific	1152.74	1152.74	57.06	6040	2657	MW_EXP1_REL_THROMBIN_ALL.34862.34862.4	scan=34862 file=558	67.5245
R.C[+57.021]LAQEDFMFSSDAGDDSTDGFHDIC[+57.021]GPNKELDEETC[+57.021]QC[+57.021]VC[+57.021]R.A	C[+57]*5	20.62	>>sp|P49767|VEGFC_HUMAN Vascular endothelial growth factor C OS=Homo sapiens OX=9606 GN=VEGFC PE=1 SV=1	1204.73	4	4815.91	4815.89	0	3.5	256	Specific	1161.23	1161.23	200.26	76	2907	MW_EXP1_REL_THROMBIN_ALL.52553.52553.4	scan=52553 file=555	100.544
R.C[+57.021]VDGC[+57.021]SC[+57.021]PEGQLLDEGLC[+57.021]VESTEC[+57.021]PC[+57.021]VHSGK.R	C[+57]*6	20.57	>>sp|P04275|VWF_HUMAN von Willebrand factor OS=Homo sapiens OX=9606 GN=VWF PE=1 SV=4	1180.48	3	3539.42	3539.43	0	-3.1	325	Specific	1115.89	1115.89	1115.89	1412	2645	MW_EXP1_REL_THROMBIN_ALL.44273.44273.3	scan=44273 file=556	92.1962
R.C[+57.021]DNC[+57.021]PYNHNPDQADTDNN[+0.984]GEGDAC[+57.021]AADIDGDGILNER.D	C[+57]*3, N[+1]	20.57	>>sp|P07996|TSP1_HUMAN Thrombospondin-1 OS=Homo sapiens OX=9606 GN=THBS1 PE=1 SV=2	1364.86	3	4092.57	4093.57	-1	0.4	774	Specific	1103.06	1103.06	0.45	6040	2657	MW_EXP1_REL_THROMBIN_ALL.39233.39233.3	scan=39233 file=558	75.5784
R.FKDLGEENFKALVLIAFAQYLQQC[+57.021]PFEDHVK.L	C[+57]	20.55	>>sp|P02768|ALBU_HUMAN Serum albumin OS=Homo sapiens OX=9606 GN=ALB PE=1 SV=2	925.221	4	3697.86	3697.87	0	-2.8	35	Specific	1212.64	316.55	316.55	5562	243	MW_EXP1_REL_THROMBIN_ALL.68587.68587.4	scan=68587 file=559	132.745
R.C[+57.021]DNC[+57.021]PYNHNPDQADTDNNGEGDAC[+57.021]AADIDGDGILNER.D	C[+57]*3	20.55	>>sp|P07996|TSP1_HUMAN Thrombospondin-1 OS=Homo sapiens OX=9606 GN=THBS1 PE=1 SV=2	1364.87	3	4092.59	4092.59	0	0	774	Specific	1198.62	1198.62	207.4	6040	2657	MW_EXP1_REL_THROMBIN_ALL.38683.38683.3	scan=38683 file=558	74.5455
R.SGASGPENFQVGSM[+15.995]PPAQQQITSGQMHR.G	M[+16]	20.53	>>sp|Q9Y490|TLN1_HUMAN Talin-1 OS=Homo sapiens OX=9606 GN=TLN1 PE=1 SV=3	981.788	3	2943.35	2943.35	0	0.8	455	Specific	1128.97	970.78	152.76	1408	2795	MW_EXP1_REL_THROMBIN_ALL.34063.34063.3	scan=34063 file=559	65.7223
R.HTC[+57.021]ILITPPANPC[+57.021]EDGSHTC[+57.021]APAGQAR.C	C[+57]*3	20.53	>>sp|Q14112|NID2_HUMAN Nidogen-2 OS=Homo sapiens OX=9606 GN=NID2 PE=1 SV=3	733.588	4	2931.33	2931.33	0	0.9	840	Specific	1120.4	965.35	965.35	230	1425	MW_EXP1_REL_THROMBIN_ALL.33568.33568.4	scan=33568 file=558	65.1604
R.MVAAATNNLC[+57.021]EAANAAVQGHASQEK.L	C[+57]	20.52	>>sp|Q9Y490|TLN1_HUMAN Talin-1 OS=Homo sapiens OX=9606 GN=TLN1 PE=1 SV=3	852.737	3	2556.2	2556.19	0	1.9	2399	Specific	1108.11	1000.84	1000.84	1408	2795	MW_EXP1_REL_THROMBIN_ALL.36887.36887.3	scan=36887 file=558	71.2554
R.LVSLDSGLLN[+0.984]SLGALTELQFHR.N	N[+1]	20.52	>>sp|P40197|GPV_HUMAN Platelet glycoprotein V OS=Homo sapiens OX=9606 GN=GP5 PE=1 SV=1	795.432	3	2384.28	2384.28	0	0.1	206	Specific	1152.96	974.27	276.33	454	1949	MW_EXP1_REL_THROMBIN_ALL.63512.63512.3	scan=63512 file=556	132.433
R.Q[-17.027]FQADFTSLSDQEPLHVAQALQK.V	Q[-17]	20.52	>>sp|P05121|PAI1_HUMAN Plasminogen activator inhibitor 1 OS=Homo sapiens OX=9606 GN=SERPINE1 PE=1 SV=1	862.095	3	2584.27	2584.27	0	1	324	Specific	1118.54	1118.54	414.85	259	1055	MW_EXP1_REL_THROMBIN_ALL.66219.66219.3	scan=66219 file=559	128.629
R.C[+57.021]VDGC[+57.021]SC[+57.021]PEGQLLDEGLC[+57.021]VESTEC[+57.021]PC[+57.021]VHSGKR.Y	C[+57]*6	20.51	>>sp|P04275|VWF_HUMAN von Willebrand factor OS=Homo sapiens OX=9606 GN=VWF PE=1 SV=4	924.639	4	3695.53	3695.53	0	0.5	325	Specific	1266.62	172	172	1412	2645	MW_EXP1_REL_THROMBIN_ALL.44631.44631.4	scan=44631 file=559	85.0463
R.M[+15.995]VAAATNNLC[+57.021]EAANAAVQGHASQEK.L	C[+57], M[+16]	20.49	>>sp|Q9Y490|TLN1_HUMAN Talin-1 OS=Homo sapiens OX=9606 GN=TLN1 PE=1 SV=3	858.067	3	2572.19	2572.19	0	-0.6	2399	Specific	1119.07	1021.1	450.63	1408	2795	MW_EXP1_REL_THROMBIN_ALL.33807.33807.3	scan=33807 file=555	65.521
R.C[+57.021]EC[+57.021]VEGYQFSDEGTC[+57.021]VAVVDQRPINYC[+57.021]ETGLHNC[+57.021]DIPQR.A	C[+57]*5	20.48	>>sp|P14543|NID1_HUMAN Nidogen-1 OS=Homo sapiens OX=9606 GN=NID1 PE=1 SV=3	1169.75	4	4675.98	4676	0	-3.8	736	Specific	1177.46	1177.46	15.25	529	381	MW_EXP1_REL_THROMBIN_ALL.45376.45376.4	scan=45376 file=557	92.1765
M.[+42.011]AQQAADKYLYVDKNFINNPLAQADWAAK.K	.[+42]	20.47	>>sp|P35579|MYH9_HUMAN Myosin-9 OS=Homo sapiens OX=9606 GN=MYH9 PE=1 SV=4	1070.21	3	3208.61	3208.61	0	0.1	2	NRagged	1151.46	441.42	183.3	1194	717	MW_EXP1_REL_THROMBIN_ALL.63312.63312.3	scan=63312 file=555	122.32
R.HTC[+57.021]ILITPPANPC[+57.021]EDGSHTC[+57.021]APAGQAR.C	C[+57]*3	20.46	>>sp|Q14112|NID2_HUMAN Nidogen-2 OS=Homo sapiens OX=9606 GN=NID2 PE=1 SV=3	733.587	4	2931.33	2931.33	0	-1.3	840	Specific	1114.05	981.69	981.69	230	1425	MW_EXP1_REL_THROMBIN_ALL.30871.30871.4	scan=30871 file=556	65.4207
K.VGSAADIPINISETDLSLLTATVVPPSGREEPC[+57.021]LLK.R	C[+57]	20.45	>>sp|P21333-2|FLNA_HUMAN Isoform 2 of Filamin-A OS=Homo sapiens OX=9606 GN=FLNA	1254.99	3	3762.97	3762.98	0	-3.8	1957	Specific	1255.91	179.54	179.54	1530	1719	MW_EXP1_REL_THROMBIN_ALL.63697.63697.3	scan=63697 file=556	132.661
K.QGFGNVATNTDGKNYC[+57.021]GLPGEYWLGNDK.I	C[+57]	20.45	>>sp|P02675|FIBB_HUMAN Fibrinogen beta chain OS=Homo sapiens OX=9606 GN=FGB PE=1 SV=2	1025.8	3	3075.39	3075.39	0	0.6	301	Specific	1133.15	1133.15	1133.15	2369	2107	MW_EXP1_REL_THROMBIN_ALL.52711.52711.3	scan=52711 file=559	100.803
K.NWETEITAQPDGGKTENC[+57.021]AVLSGAANGK.W	C[+57]	20.45	>>sp|P05452|TETN_HUMAN Tetranectin OS=Homo sapiens OX=9606 GN=CLEC3B PE=1 SV=3	973.459	3	2918.36	2918.36	0	1.5	156	Specific	1104.3	997.55	997.55	59	2793	MW_EXP1_REL_THROMBIN_ALL.40664.40664.3	scan=40664 file=555	77.8274
K.TAFDEAIAELDTLSEESYKDSTLIM[+15.995]QLLR.D	M[+16]	20.44	>>sp|P63104|1433Z_HUMAN 14-3-3 protein zeta/delta OS=Homo sapiens OX=9606 GN=YWHAZ PE=1 SV=1	1106.88	3	3318.62	3318.63	0	-3.6	194	Specific	1109.65	428.74	232.39	181	2275	MW_EXP1_REL_THROMBIN_ALL.69485.69485.3	scan=69485 file=559	133.86
R.AVTDSINQLITM[+15.995]C[+57.021]TQQAPGQKEC[+57.021]DNALR.E	C[+57]*2, M[+16]	20.42	>>sp|Q9Y490|TLN1_HUMAN Talin-1 OS=Homo sapiens OX=9606 GN=TLN1 PE=1 SV=3	1060.17	3	3178.49	3178.49	0	-0.8	1341	Specific	1132.08	614.26	123.15	1408	2795	MW_EXP1_REL_THROMBIN_ALL.50104.50104.3	scan=50104 file=555	95.7538
K.AC[+57.021]ETIAAQDTSSPVFGGQSPGAASSWGPPEQAAK.H	C[+57]	20.39	>>sp|Q14766|LTBP1_HUMAN Latent-transforming growth factor beta-binding protein 1 OS=Homo sapiens OX=9606 GN=LTBP1 PE=1 SV=4	1120.85	3	3360.55	3360.54	0	1.7	217	Specific	1103.75	1103.75	1103.75	1511	1847	MW_EXP1_REL_THROMBIN_ALL.48589.48589.3	scan=48589 file=558	93.6765
R.TTGIVM[+15.995]DSGDGVTHTVPIYEGYALPHAILR.L	M[+16]	20.39	>>sp|P60709|ACTB_HUMAN Actin, cytoplasmic 1 OS=Homo sapiens OX=9606 GN=ACTB PE=1 SV=1	800.657	4	3199.61	3199.61	0	-0.6	148	Specific	1189.66	363.48	166.6	1617	2277	MW_EXP1_REL_THROMBIN_ALL.53452.53452.4	scan=53452 file=557	108.928
K.DGSC[+57.021]SVEYIPYEAGTYSLNVTYGGHQVPGSPFK.V	C[+57]	20.38	>>sp|P21333-2|FLNA_HUMAN Isoform 2 of Filamin-A OS=Homo sapiens OX=9606 GN=FLNA	1193.89	3	3579.64	3579.64	0	1.8	1407	Specific	1113.97	1113.97	1113.97	1530	1719	MW_EXP1_REL_THROMBIN_ALL.61080.61080.3	scan=61080 file=555	117.692
R.ELGC[+57.021]GAASGTPSGILYEPPAEKEQK.V	C[+57]	20.38	>>sp|O43866|CD5L_HUMAN CD5 antigen-like OS=Homo sapiens OX=9606 GN=CD5L PE=1 SV=1	863.754	3	2589.25	2589.25	0	-1.6	64	Specific	1146.49	520.4	520.4	47	2093	MW_EXP1_REL_THROMBIN_ALL.38065.38065.3	scan=38065 file=559	73.0557
R.LC[+57.021]NNPTPQFGGKDC[+57.021]VGDVT{+427.111}ENQIC[+57.021]NKQDC[+57.021]PIDGC[+57.021]LSNPC[+57.021]FAGVK.C	C[+57]*6, T{+427}	20.38	>>sp|P07996|TSP1_HUMAN Thrombospondin-1 OS=Homo sapiens OX=9606 GN=THBS1 PE=1 SV=2	1353.33	4	5410.3	5411.3	-1	0.6	518	Specific	1053.05	1053.05	0	6040	2657	MW_EXP1_REL_THROMBIN_ALL.48413.48413.4	scan=48413 file=559	92.36
R.ELGC[+57.021]GAASGTPSGILYEPPAEKEQK.V	C[+57]	20.37	>>sp|O43866|CD5L_HUMAN CD5 antigen-like OS=Homo sapiens OX=9606 GN=CD5L PE=1 SV=1	863.753	3	2589.25	2589.25	0	-1.9	64	Specific	1128.91	460.09	460.09	47	2093	MW_EXP1_REL_THROMBIN_ALL.37933.37933.3	scan=37933 file=555	72.9966
K.GSGDPSSSSSSGNPLVYLDVDAN[+0.984]GKPLGR.V	N[+1]	20.36	>>sp|P30405|PPIF_HUMAN Peptidyl-prolyl cis-trans isomerase F, mitochondrial OS=Homo sapiens OX=9606 GN=PPIF PE=1 SV=1	945.452	3	2834.34	2834.34	0	-0.9	33	Specific	1197.16	364.05	305.71	42	1195	MW_EXP1_REL_THROMBIN_ALL.53477.53477.3	scan=53477 file=559	102.301
R.TIESILEPVAQQISHLVIM[+15.995]HEEGEVDGK.A	M[+16]	20.35	>>sp|P18206|VINC_HUMAN Vinculin OS=Homo sapiens OX=9606 GN=VCL PE=1 SV=4	780.147	4	3117.57	3117.58	0	-3.1	8	Specific	1110.23	940.31	322.1	653	2581	MW_EXP1_REL_THROMBIN_ALL.68452.68452.4	scan=68452 file=559	132.604
R.C[+57.021]VDGC[+57.021]SC[+57.021]PEGQLLDEGLC[+57.021]VESTEC[+57.021]PC[+57.021]VHSGKR.Y	C[+57]*6	20.32	>>sp|P04275|VWF_HUMAN von Willebrand factor OS=Homo sapiens OX=9606 GN=VWF PE=1 SV=4	924.639	4	3695.54	3695.53	0	0.8	325	Specific	1232.32	183.48	183.48	1412	2645	MW_EXP1_REL_THROMBIN_ALL.41877.41877.4	scan=41877 file=557	85.2007
R.EC[+57.021]VGFEAVQEVPVGLVQPASATLYDYYNPERR.C	C[+57]	20.31	>>sp|P0C0L5|CO4B_HUMAN Complement C4-B OS=Homo sapiens OX=9606 GN=C4B PE=1 SV=2	1219.59	3	3656.77	3656.77	0	-1	1534	Specific	1256.38	126.57	126.57	470	1731	MW_EXP1_REL_THROMBIN_ALL.64335.64335.3	scan=64335 file=557	131.911
R.TENAVC[+57.021]GC[+57.021]SPGHFC[+57.021]IVQDGDHC[+57.021]AAC[+57.021]R.A	C[+57]*5	20.29	>>sp|Q92956-2|TNR14_HUMAN Isoform 2 of Tumor necrosis factor receptor superfamily member 14 OS=Homo sapiens OX=9606 GN=TNFRSF14	745.302	4	2978.18	2978.19	0	-0.4	30	Specific	1104.97	1010.82	1010.82	2	2653	MW_EXP1_REL_THROMBIN_ALL.29955.29955.4	scan=29955 file=559	58.4309
K.SC[+57.021]DKTHTC[+57.021]PPC[+57.021]PAPELLGGPSVFLFPPKPK.D	C[+57]*3	20.28	>>sp|P0DOX5|IGG1_HUMAN Immunoglobulin gamma-1 heavy chain OS=Homo sapiens OX=9606 PE=1 SV=2	834.416	4	3334.64	3334.64	0	-0.2	221	Specific	1132.14	698.48	698.48	1248	2079	MW_EXP1_REL_THROMBIN_ALL.56976.56976.4	scan=56976 file=555	109.399
K.VDNALQSGN[+0.984]SQESVTEQDSKDSTYSLSSTLTLSK.A	N[+1]	20.27	>>sp|P01834|IGKC_HUMAN Immunoglobulin kappa constant OS=Homo sapiens OX=9606 GN=IGKC PE=1 SV=2	1207.57	3	3620.69	3620.69	0	-0.6	43	Specific	1139.78	1139.78	14.92	711	1457	MW_EXP1_REL_THROMBIN_ALL.46580.46580.3	scan=46580 file=555	88.9059
R.AEGSDVANAVLDGADC[+57.021]IM[+15.995]LSGETAKGDYPLEAVR.M	C[+57], M[+16]	20.27	>>sp|P14618|KPYM_HUMAN Pyruvate kinase PKM OS=Homo sapiens OX=9606 GN=PKM PE=1 SV=4	1170.88	3	3510.63	3510.64	0	-0.8	343	Specific	1134.11	1134.11	93.2	276	405	MW_EXP1_REL_THROMBIN_ALL.59873.59873.3	scan=59873 file=558	116.793
K.C[+57.021]C[+57.021]EEWVC[+57.021]DEPKDQTVVGPALAAYR.L	C[+57]*3	20.27	>>sp|P29279|CCN2_HUMAN CCN family member 2 OS=Homo sapiens OX=9606 GN=CCN2 PE=1 SV=2	951.757	3	2853.26	2853.26	0	-2.4	160	Specific	1101.14	1101.14	1101.14	174	363	MW_EXP1_REL_THROMBIN_ALL.47690.47690.3	scan=47690 file=559	90.9919
R.ATEVPVSWESFNNGDC[+57.021]FILDLGNNIHQWC[+57.021]GSNSNRYER.L	C[+57]*2	20.25	>>sp|P06396|GELS_HUMAN Gelsolin OS=Homo sapiens OX=9606 GN=GSN PE=1 SV=1	1122.25	4	4486	4486	0	-0.5	200	Specific	1260.6	148.47	89.53	816	2125	MW_EXP1_REL_THROMBIN_ALL.67922.67922.4	scan=67922 file=555	131.89
-.[+42.011]MDHYDSQQTNDYM[+15.995]QPEEDWDRDLLLDPAWEK.Q	.[42], M[+16]	20.25	>>sp|P12814|ACTN1_HUMAN Alpha-actinin-1 OS=Homo sapiens OX=9606 GN=ACTN1 PE=1 SV=2	1314.55	3	3941.65	3941.65	0	-1.7	1	NRagged	1101.85	564.18	538.63	609	71	MW_EXP1_REL_THROMBIN_ALL.62404.62404.3	scan=62404 file=558	122.142
R.TTGIVM[+15.995]DSGDGVTHTVPIYEGYALPHAILR.L	M[+16]	20.23	>>sp|P60709|ACTB_HUMAN Actin, cytoplasmic 1 OS=Homo sapiens OX=9606 GN=ACTB PE=1 SV=1	800.657	4	3199.61	3199.61	0	-0.7	148	Specific	1158.66	320.73	155.53	1617	2277	MW_EXP1_REL_THROMBIN_ALL.56790.56790.4	scan=56790 file=559	109.02
K.DGSC[+57.021]SVEYIPYEAGTYSLNVTYGGHQVPGSPFK.V	C[+57]	20.22	>>sp|P21333-2|FLNA_HUMAN Isoform 2 of Filamin-A OS=Homo sapiens OX=9606 GN=FLNA	1193.89	3	3579.65	3579.64	0	2.8	1407	Specific	1111.69	1111.69	1111.69	1530	1719	MW_EXP1_REL_THROMBIN_ALL.60313.60313.3	scan=60313 file=558	117.731
K.TITDVINIGIGGSDLGPLM[+15.995]VTEALKPYSSGGPR.V	M[+16]	20.22	>>sp|P06744|G6PI_HUMAN Glucose-6-phosphate isomerase OS=Homo sapiens OX=9606 GN=GPI PE=1 SV=4	1115.59	3	3344.75	3344.74	0	3.1	148	Specific	1148.03	483.73	185.26	113	2233	MW_EXP1_REL_THROMBIN_ALL.64623.64623.3	scan=64623 file=557	132.267
R.TTGIVM[+15.995]DSGDGVTHTVPIYEGYALPHAILR.L	M[+16]	20.2	>>sp|P60709|ACTB_HUMAN Actin, cytoplasmic 1 OS=Homo sapiens OX=9606 GN=ACTB PE=1 SV=1	800.657	4	3199.61	3199.61	0	-1.3	148	Specific	1161.47	322.3	156.51	1617	2277	MW_EXP1_REL_THROMBIN_ALL.57032.57032.4	scan=57032 file=559	109.527
R.C[+57.021]DNC[+57.021]PYNHNPDQADTDNN[+0.984]GEGDAC[+57.021]AADIDGDGILNER.D	C[+57]*3, N[+1]	20.2	>>sp|P07996|TSP1_HUMAN Thrombospondin-1 OS=Homo sapiens OX=9606 GN=THBS1 PE=1 SV=2	1365.19	3	4093.57	4093.57	0	-0.8	774	Specific	1127.5	1127.5	29.18	6040	2657	MW_EXP1_REL_THROMBIN_ALL.36379.36379.3	scan=36379 file=556	76.295
R.SPC[+57.021]YGYQWVSEEHEEAHHTAYLVFSPSK.S	C[+57]	20.18	>>sp|P01023|A2MG_HUMAN Alpha-2-macroglobulin OS=Homo sapiens OX=9606 GN=A2M PE=1 SV=3	835.377	4	3338.49	3338.48	0	0.6	429	Specific	1137.42	1007.41	1007.41	679	3027	MW_EXP1_REL_THROMBIN_ALL.42868.42868.4	scan=42868 file=557	87.1848
R.AQC[+57.021]IYTGGSSYTC[+57.021]SC[+57.021]LPGFSGDGQAC[+57.021]QDVDEC[+57.021]QPSR.C	C[+57]*5	20.18	>>sp|P14543|NID1_HUMAN Nidogen-1 OS=Homo sapiens OX=9606 GN=NID1 PE=1 SV=3	1340.21	3	4018.61	4018.6	0	2.7	775	Specific	1142.21	1142.21	158.93	529	381	MW_EXP1_REL_THROMBIN_ALL.47315.47315.3	scan=47315 file=559	90.2623
R.LYGITTALSQC[+57.021]PQGHNYC[+57.021]SVNN[+0.984]GGC[+57.021]THLC[+57.021]LATPGSR.T	C[+57]*4, N[+1]	20.17	>>sp|P14543|NID1_HUMAN Nidogen-1 OS=Homo sapiens OX=9606 GN=NID1 PE=1 SV=3	992.203	4	3965.79	3965.78	0	2.5	1195	Specific	1145.93	1145.93	26.19	529	381	MW_EXP1_REL_THROMBIN_ALL.48690.48690.4	scan=48690 file=559	92.8846
R.C[+57.021]IDSGHWSAPLPTC[+57.021]EAISC[+57.021]EPLESPVHGSM[+15.995]DC[+57.021]SPSLR.A	C[+57]*4, M[+16]	20.17	>>sp|P16109|LYAM3_HUMAN P-selectin OS=Homo sapiens OX=9606 GN=SELP PE=1 SV=3	1039.7	4	4155.79	4155.8	0	-1.3	368	Specific	1116.47	1116.47	244.88	157	379	MW_EXP1_REL_THROMBIN_ALL.51824.51824.4	scan=51824 file=558	100.253
K.TPVSC[+57.021]FNIQM[+15.995]C[+57.021]VGATGHNIPQK.L	C[+57]*2, M[+16]	20.16	>>sp|P08514|ITA2B_HUMAN Integrin alpha-IIb OS=Homo sapiens OX=9606 GN=ITGA2B PE=1 SV=3	825.724	3	2475.16	2475.16	0	-0.3	511	Specific	1110.6	1009.25	470.85	280	569	MW_EXP1_REL_THROMBIN_ALL.39367.39367.3	scan=39367 file=558	75.8104
R.AGEWGTIC[+57.021]DDDFTLQAAHILC[+57.021]R.E	C[+57]*2	20.16	>>sp|P58215|LOXL3_HUMAN Lysyl oxidase homolog 3 OS=Homo sapiens OX=9606 GN=LOXL3 PE=1 SV=1	850.389	3	2549.15	2549.15	0	-0.7	63	Specific	1106.13	989.39	989.39	117	1165	MW_EXP1_REL_THROMBIN_ALL.61896.61896.3	scan=61896 file=555	119.409
R.C[+57.021]DNC[+57.021]PYNHNPDQADTDNN[+0.984]GEGDAC[+57.021]AADIDGDGILNER.D	C[+57]*3, N[+1]	20.16	>>sp|P07996|TSP1_HUMAN Thrombospondin-1 OS=Homo sapiens OX=9606 GN=THBS1 PE=1 SV=2	1365.19	3	4093.57	4093.57	0	-1.9	774	Specific	1127.08	1127.08	39.52	6040	2657	MW_EXP1_REL_THROMBIN_ALL.39667.39667.3	scan=39667 file=555	76.0907
R.C[+57.021]IRPAESNEQIEETDVYQDLC[+57.021]WEHLSDEYVC[+57.021]SR.P	C[+57]*3	20.15	>>sp|Q14766|LTBP1_HUMAN Latent-transforming growth factor beta-binding protein 1 OS=Homo sapiens OX=9606 GN=LTBP1 PE=1 SV=4	1033.45	4	4130.77	4130.78	0	-3.5	1506	Specific	1120.89	1120.89	137.54	1511	1847	MW_EXP1_REL_THROMBIN_ALL.51694.51694.4	scan=51694 file=557	105.203
R.VPAPPSPQPATYTC[+57.021]VVSHEDSR.T	C[+57]	20.14	>>sp|P0DOX3|IGD_HUMAN Immunoglobulin delta heavy chain OS=Homo sapiens OX=9606 PE=1 SV=1	799.052	3	2395.14	2395.13	0	2.1	471	Specific	1117.56	986.28	986.28	49	1145	MW_EXP1_REL_THROMBIN_ALL.36082.36082.3	scan=36082 file=555	69.6012
K.C[+57.021]GAC[+57.021]PPGYSGNGIQC[+57.021]TDVDEC[+57.021]KEVPDAC[+57.021]FNHN{+1.001}GEHR.C	C[+57]*5, N{+1}	20.13	>>sp|P07996|TSP1_HUMAN Thrombospondin-1 OS=Homo sapiens OX=9606 GN=THBS1 PE=1 SV=2	1027.92	4	4108.65	4108.65	0	0	572	Specific	1160.46	1160.46	17.95	6040	2657	MW_EXP1_REL_THROMBIN_ALL.34309.34309.4	scan=34309 file=555	66.4055
K.C[+57.021]GAC[+57.021]PPGYSGNGIQC[+57.021]T{+365.148}DVDEC[+57.021]KEVPDAC[+57.021]FNHNGEHR.C	C[+57]*5, T{+365}	20.13	>>sp|P07996|TSP1_HUMAN Thrombospondin-1 OS=Homo sapiens OX=9606 GN=THBS1 PE=1 SV=2	1118.96	4	4472.8	4472.8	0	0	572	Specific	1173.28	1173.28	0	6040	2657	MW_EXP1_REL_THROMBIN_ALL.32093.32093.4	scan=32093 file=555	62.4728
R.AVTDSINQLITM[+15.995]C[+57.021]TQQAPGQKEC[+57.021]DNALRELETVR.E	C[+57]*2, M[+16]	20.12	>>sp|Q9Y490|TLN1_HUMAN Talin-1 OS=Homo sapiens OX=9606 GN=TLN1 PE=1 SV=3	977.222	4	3905.87	3905.88	0	-3.5	1341	Specific	1119.31	534.13	80.47	1408	2795	MW_EXP1_REL_THROMBIN_ALL.58299.58299.4	scan=58299 file=559	112.137
K.EFNAETFTFHADIC[+57.021]TLSEKER.Q	C[+57]	20.09	>>sp|P02768|ALBU_HUMAN Serum albumin OS=Homo sapiens OX=9606 GN=ALB PE=1 SV=2	849.06	3	2545.17	2545.17	0	0	525	Specific	1160.85	906.51	906.51	5562	243	MW_EXP1_REL_THROMBIN_ALL.49729.49729.4	scan=49729 file=555	95.0032
K.HSTIFENLANKADRDQYELLC[+57.021]LDNTR.K	C[+57]	20.09	>>sp|TRFE_HUMAN|(Common contaminant protein)	784.885	4	3136.52	3136.51	0	2.3	226	Specific	1140.48	978.36	978.36	1271	3045	MW_EXP1_REL_THROMBIN_ALL.51640.51640.4	scan=51640 file=559	98.698
K.C[+57.021]GAC[+57.021]PPGYSGNGIQC[+57.021]TDVDEC[+57.021]KEVPDAC[+57.021]FNHN[+0.984]GEHR.C	C[+57]*5, N[+1]	20.09	>>sp|P07996|TSP1_HUMAN Thrombospondin-1 OS=Homo sapiens OX=9606 GN=THBS1 PE=1 SV=2	822.532	5	4108.63	4108.64	0	-1.6	572	Specific	1108.91	1108.91	97.07	6040	2657	MW_EXP1_REL_THROMBIN_ALL.32442.32442.2	scan=32442 file=557	66.7599
M.[+42.011]AGWNAYIDNLMADGTC[+57.021]QDAAIVGYKDSPSVWAAVPGK.T	.[42], C[+57]	20.08	>>sp|P07737|PROF1_HUMAN Profilin-1 OS=Homo sapiens OX=9606 GN=PFN1 PE=1 SV=2	1318.62	3	3953.84	3953.85	0	-2.1	2	NRagged	1115.17	1115.17	445.42	322	1245	MW_EXP1_REL_THROMBIN_ALL.68680.68680.3	scan=68680 file=559	132.853
K.AVQC[+57.021]QHLEAPSEGTM[+15.995]DC[+57.021]VHPLTAFAYGSSC[+57.021]K.F	C[+57]*3, M[+16]	20.07	>>sp|P16109|LYAM3_HUMAN P-selectin OS=Homo sapiens OX=9606 GN=SELP PE=1 SV=3	867.634	4	3467.51	3467.51	0	0	321	Specific	1134.57	1134.57	134.55	157	379	MW_EXP1_REL_THROMBIN_ALL.41518.41518.4	scan=41518 file=559	79.1918
R.DTDMDGVGDQC[+57.021]DNC[+57.021]PLEHNPDQLDSDSDR.I	C[+57]*2	20.07	>>sp|P07996|TSP1_HUMAN Thrombospondin-1 OS=Homo sapiens OX=9606 GN=THBS1 PE=1 SV=2	1107.43	3	3320.26	3320.26	0	0	823	Specific	1116.97	1116.97	1116.97	6040	2657	MW_EXP1_REL_THROMBIN_ALL.32208.32208.3	scan=32208 file=556	68.064
R.C[+57.021]IDSGHWSAPLPTC[+57.021]EAISC[+57.021]EPLESPVHGSM[+15.995]DC[+57.021]SPSLR.A	C[+57]*4, M[+16]	20.06	>>sp|P16109|LYAM3_HUMAN P-selectin OS=Homo sapiens OX=9606 GN=SELP PE=1 SV=3	1039.7	4	4155.79	4155.8	0	-2.9	368	Specific	1134.55	1134.55	184.61	157	379	MW_EXP1_REL_THROMBIN_ALL.49365.49365.4	scan=49365 file=557	100.371
R.ALEATTEHIRQELAVFC[+57.021]SPEPPAK.T	C[+57]	20.04	>>sp|Q9Y490|TLN1_HUMAN Talin-1 OS=Homo sapiens OX=9606 GN=TLN1 PE=1 SV=3	898.792	3	2694.36	2694.36	0	2	2145	Specific	1144.63	943.98	943.98	1408	2795	MW_EXP1_REL_THROMBIN_ALL.51188.51188.3	scan=51188 file=559	97.7921
K.IGFGPDPTFSSC[+57.021]VPDPPVISEEKGPC[+57.021]YR.L	C[+57]*2	20.03	>>sp|Q14766|LTBP1_HUMAN Latent-transforming growth factor beta-binding protein 1 OS=Homo sapiens OX=9606 GN=LTBP1 PE=1 SV=4	1036.82	3	3108.45	3108.44	0	1.7	654	Specific	1174.78	355.84	355.84	1511	1847	MW_EXP1_REL_THROMBIN_ALL.54106.54106.3	scan=54106 file=557	110.305
R.C[+57.021]NPDSNSANC[+57.021]LEEKGPMFELLPGESNKIPR.L	C[+57]*2	20.03	>>sp|P10124|SRGN_HUMAN Serglycin OS=Homo sapiens OX=9606 GN=SRGN PE=1 SV=3	851.649	4	3403.57	3403.57	0	0.2	40	Specific	1137.79	425.13	425.13	395	2811	MW_EXP1_REL_THROMBIN_ALL.50616.50616.4	scan=50616 file=559	96.6418
R.C[+57.021]NPDSN[+0.984]SANC[+57.021]LEEKGPMFELLPGESNKIPR.L	C[+57]*2, N[+1]	20.03	>>sp|P10124|SRGN_HUMAN Serglycin OS=Homo sapiens OX=9606 GN=SRGN PE=1 SV=3	851.894	4	3404.56	3404.56	0	-0.1	40	Specific	1126.3	903.08	86.13	395	2811	MW_EXP1_REL_THROMBIN_ALL.52544.52544.4	scan=52544 file=559	100.469
R.VEAVDADC[+57.021]SPQFSQIC[+57.021]SYEIITPDVPFTVDKDGYIK.N	C[+57]*2	20	>>sp|O94985-2|CSTN1_HUMAN Isoform 2 of Calsyntenin-1 OS=Homo sapiens OX=9606 GN=CLSTN1	1369.64	3	4106.92	4106.92	0	-1.3	175	Specific	1243.41	212.94	157.02	133	2329	MW_EXP1_REL_THROMBIN_ALL.67871.67871.3	scan=67871 file=555	131.814
R.C[+57.021]DNC[+57.021]PYNHNPDQADTDNNGEGDAC[+57.021]AADIDGDGILNER.D	C[+57]*3	20	>>sp|P07996|TSP1_HUMAN Thrombospondin-1 OS=Homo sapiens OX=9606 GN=THBS1 PE=1 SV=2	1365.2	3	4093.58	4092.59	1	-3.4	774	Specific	1117.29	1117.29	1.5	6040	2657	MW_EXP1_REL_THROMBIN_ALL.39519.39519.3	scan=39519 file=558	76.0967
K.SC[+57.021]EDIDEC[+57.021]SENMC[+57.021]AQLC[+57.021]VN{+15.999}YPGGYTC[+57.021]YC[+57.021]DGKK.G	C[+57]*6, N{+16}	19.99	>>sp|P07225|PROS_HUMAN Vitamin K-dependent protein S OS=Homo sapiens OX=9606 GN=PROS1 PE=1 SV=1	1300.5	3	3899.48	3899.48	0	0	240	Specific	1124.17	397.21	48.43	472	1139	MW_EXP1_REL_THROMBIN_ALL.45226.45226.3	scan=45226 file=559	86.2036
K.SC[+57.021]EDIDEC[+57.021]SENMC[+57.021]AQLC[+57.021]VN{+15.990}YPGGYTC[+57.021]YC[+57.021]DGKK.G	C[+57]*6, N{+16}	19.99	>>sp|P07225|PROS_HUMAN Vitamin K-dependent protein S OS=Homo sapiens OX=9606 GN=PROS1 PE=1 SV=1	1300.49	3	3899.47	3899.47	0	0	240	Specific	1125.72	384.79	50.77	472	1139	MW_EXP1_REL_THROMBIN_ALL.42438.42438.3	scan=42438 file=557	86.3288
K.DAC[+57.021]PINGGWGPWSPWDIC[+57.021]S{+308.117}VTC[+57.021]GGGVQKR.S	C[+57]*3, S{+308}	19.99	>>sp|P07996|TSP1_HUMAN Thrombospondin-1 OS=Homo sapiens OX=9606 GN=THBS1 PE=1 SV=2	1175.86	3	3525.56	3525.56	0	0	487	Specific	1120.48	392.65	7.49	6040	2657	MW_EXP1_REL_THROMBIN_ALL.63647.63647.3	scan=63647 file=559	123.195
K.DC[+57.021]VGDVTENQIC[+57.021]NKQDC[+57.021]PIDGC[+57.021]LS{+162.051}NPC[+57.021]FAGVK.C	C[+57]*5, S{+162}	19.99	>>sp|P07996|TSP1_HUMAN Thrombospondin-1 OS=Homo sapiens OX=9606 GN=THBS1 PE=1 SV=2	1278.21	3	3832.62	3832.62	0	0	530	Specific	1100.28	1100.28	79.1	6040	2657	MW_EXP1_REL_THROMBIN_ALL.43072.43072.3	scan=43072 file=557	87.5894
K.DC[+57.021]VGDVTENQIC[+57.021]NKQDC[+57.021]PIDGC[+57.021]LS{+426.142}NPC[+57.021]FAGVK.C	C[+57]*5, S{+426}	19.99	>>sp|P07996|TSP1_HUMAN Thrombospondin-1 OS=Homo sapiens OX=9606 GN=THBS1 PE=1 SV=2	1366.24	3	4096.71	4096.71	0	0	530	Specific	1101.23	1101.23	27.55	6040	2657	MW_EXP1_REL_THROMBIN_ALL.41730.41730.3	scan=41730 file=556	86.9888
K.DC[+57.021]VGDVTENQIC[+57.021]NKQDC[+57.021]PIDGC[+57.021]LS{+162.056}NPC[+57.021]FAGVK.C	C[+57]*5, S{+162}	19.99	>>sp|P07996|TSP1_HUMAN Thrombospondin-1 OS=Homo sapiens OX=9606 GN=THBS1 PE=1 SV=2	1278.21	3	3832.63	3832.63	0	0	530	Specific	1120.65	1120.65	96.76	6040	2657	MW_EXP1_REL_THROMBIN_ALL.45823.45823.3	scan=45823 file=555	87.4566
K.DC[+57.021]VGDVTENQIC[+57.021]NKQDC[+57.021]PIDGC[+57.021]LS{+426.139}NPC[+57.021]FAGVK.C	C[+57]*5, S{+426}	19.99	>>sp|P07996|TSP1_HUMAN Thrombospondin-1 OS=Homo sapiens OX=9606 GN=THBS1 PE=1 SV=2	1366.24	3	4096.71	4096.71	0	0	530	Specific	1133.74	1133.74	39.51	6040	2657	MW_EXP1_REL_THROMBIN_ALL.46701.46701.3	scan=46701 file=555	89.1292
K.DC[+57.021]VGDVTENQIC[+57.021]NKQDC[+57.021]PIDGC[+57.021]LS{+426.133}NPC[+57.021]FAGVK.C	C[+57]*5, S{+426}	19.99	>>sp|P07996|TSP1_HUMAN Thrombospondin-1 OS=Homo sapiens OX=9606 GN=THBS1 PE=1 SV=2	1366.24	3	4096.7	4096.7	0	0	530	Specific	1139.54	1139.54	21.3	6040	2657	MW_EXP1_REL_THROMBIN_ALL.45504.45504.3	scan=45504 file=555	86.8437
M.[+42.011]AGWNAYIDNLM[+15.995]ADGTC[+57.021]QDAAIVGYKDSPSVWAAVPGK.T	.[42], C[+57], M[+16]	19.98	>>sp|P07737|PROF1_HUMAN Profilin-1 OS=Homo sapiens OX=9606 GN=PFN1 PE=1 SV=2	1323.95	3	3969.83	3969.84	0	-2.5	2	NRagged	1117.55	1117.55	628.19	322	1245	MW_EXP1_REL_THROMBIN_ALL.68253.68253.3	scan=68253 file=555	132.274
R.EAMQQADDWLGIPQVITPEEIVDPNVDEHSVM[+15.995]TYLSQFPK.A	M[+16]	19.96	>>sp|P21333-2|FLNA_HUMAN Isoform 2 of Filamin-A OS=Homo sapiens OX=9606 GN=FLNA	1147.3	4	4586.16	4586.17	0	-2.1	227	Specific	1121.62	1121.62	350.52	1530	1719	MW_EXP1_REL_THROMBIN_ALL.68664.68664.4	scan=68664 file=559	132.833
M.[+42.011]AGSVADSDAVVKLDDGHLNNSLSSPVQADVYFPR.L	.[+42]	19.96	>>sp|Q3ZCW2|LEGL_HUMAN Galectin-related protein OS=Homo sapiens OX=9606 GN=LGALSL PE=1 SV=2	1195.92	3	3585.75	3585.75	0	0.8	2	NRagged	1108.72	889.03	459.34	40	1163	MW_EXP1_REL_THROMBIN_ALL.61550.61550.3	scan=61550 file=559	118.812
K.IGFGPDPTFSSC[+57.021]VPDPPVISEEKGPC[+57.021]YR.L	C[+57]*2	19.91	>>sp|Q14766|LTBP1_HUMAN Latent-transforming growth factor beta-binding protein 1 OS=Homo sapiens OX=9606 GN=LTBP1 PE=1 SV=4	1036.82	3	3108.43	3108.44	0	-4	654	Specific	1138.82	380.77	380.77	1511	1847	MW_EXP1_REL_THROMBIN_ALL.57345.57345.3	scan=57345 file=555	110.137
K.QGFGNVATNTDGKNYC[+57.021]GLPGEYWLGNDKISQLTR.M	C[+57]	19.87	>>sp|P02675|FIBB_HUMAN Fibrinogen beta chain OS=Homo sapiens OX=9606 GN=FGB PE=1 SV=2	944.206	4	3773.8	3773.8	0	1.2	301	Specific	1161.09	321.75	321.75	2369	2107	MW_EXP1_REL_THROMBIN_ALL.56433.56433.4	scan=56433 file=555	108.295
M.[+42.011]ADIDNKEQSELDQDLDDVEEVEEEETGEETKLK.A	.[+42]	19.87	>>sp|P55209|NP1L1_HUMAN Nucleosome assembly protein 1-like 1 OS=Homo sapiens OX=9606 GN=NAP1L1 PE=1 SV=1	1288.58	3	3863.72	3863.72	0	-0.7	2	NRagged	1240.97	212.26	133.6	63	2839	MW_EXP1_REL_THROMBIN_ALL.60821.60821.3	scan=60821 file=559	117.292
K.VHTEC[+57.021]C[+57.021]HGDLLEC[+57.021]ADDRADLAK.Y	C[+57]*3	19.86	>>sp|P02768|ALBU_HUMAN Serum albumin OS=Homo sapiens OX=9606 GN=ALB PE=1 SV=2	862.376	3	2585.11	2585.12	0	-1.3	265	Specific	1255.05	177.57	177.57	5562	243	MW_EXP1_REL_THROMBIN_ALL.26230.26230.3	scan=26230 file=558	52.0542
R.EEVVTVGNSVNEGLNQPTDDSC[+57.021]FDPYTVSHYAVGDEWER.M	C[+57]	19.86	>>sp|P02751-8|FINC_HUMAN Isoform 8 of Fibronectin OS=Homo sapiens OX=9606 GN=FN1	1104.49	4	4414.92	4414.93	0	-2.9	2095	Specific	1122.1	1122.1	43.74	719	2411	MW_EXP1_REL_THROMBIN_ALL.58334.58334.4	scan=58334 file=558	113.656
K.THEAEIVEGENHTYC[+57.021]IR.F	C[+57]	19.85	>>sp|P21333-2|FLNA_HUMAN Isoform 2 of Filamin-A OS=Homo sapiens OX=9606 GN=FLNA	686.65	3	2057.93	2057.93	0	0	2177	Specific	1168.91	930.91	930.91	1530	1719	MW_EXP1_REL_THROMBIN_ALL.23878.23878.3	scan=23878 file=555	47.8582
K.C[+57.021]QC[+57.021]{-17.023}DELC[+57.021]SYYQSC[+57.021]C[+57.021]TDYTAEC[+57.021]KPQVTR.G	C{-17}[+57]*6	19.85	>>sp|P04004|VTNC_HUMAN Vitronectin OS=Homo sapiens OX=9606 GN=VTN PE=1 SV=1	1155.78	3	3465.33	3465.33	0	0	38	Specific	1115.44	896.35	14.14	146	2635	MW_EXP1_REL_THROMBIN_ALL.43227.43227.3	scan=43227 file=559	82.3981
K.KIDGQQTIIAC[+57.021]IESHQFQAK.N	C[+57]	19.85	>>sp|P47755|CAZA2_HUMAN F-actin-capping protein subunit alpha-2 OS=Homo sapiens OX=9606 GN=CAPZA2 PE=1 SV=3	772.4	3	2315.19	2315.18	0	2	147	Specific	1127.7	620.64	620.64	58	183	MW_EXP1_REL_THROMBIN_ALL.44436.44436.3	scan=44436 file=558	85.4088
R.EGSPDALQNPC[+57.021]YIGTHGC[+57.021]DTNAAC[+57.021]R.P	C[+57]*3	19.84	>>sp|P14543|NID1_HUMAN Nidogen-1 OS=Homo sapiens OX=9606 GN=NID1 PE=1 SV=3	922.055	3	2764.15	2764.15	0	0.3	662	Specific	1112.06	1006.51	1006.51	529	381	MW_EXP1_REL_THROMBIN_ALL.30497.30497.3	scan=30497 file=558	59.6049
K.C[+57.021]FSIDNPGYEPEVVAVHPGGDTVAIGGVDGNVR.L	C[+57]	19.84	>>sp|O75083|WDR1_HUMAN WD repeat-containing protein 1 OS=Homo sapiens OX=9606 GN=WDR1 PE=1 SV=4	1133.2	3	3397.6	3397.61	0	-4	438	Specific	1127.29	1127.29	1127.29	192	2959	MW_EXP1_REL_THROMBIN_ALL.55895.55895.3	scan=55895 file=558	108.58
K.C[+57.021]GAC[+57.021]PPGYSGNGIQC[+57.021]TDVDEC[+57.021]KEVPDAC[+57.021]FN{+0.999}HNGEHR.C	C[+57]*5, N{+1}	19.82	>>sp|P07996|TSP1_HUMAN Thrombospondin-1 OS=Homo sapiens OX=9606 GN=THBS1 PE=1 SV=2	1027.67	4	4107.65	4108.65	-1	0.8	572	Specific	1096.17	1096.17	24.1	6040	2657	MW_EXP1_REL_THROMBIN_ALL.34012.34012.4	scan=34012 file=555	65.8834
K.C[+57.021]GAC[+57.021]PPGYS{+205.078}GNGIQC[+57.021]TDVDEC[+57.021]KEVPDAC[+57.021]FNHNGEHR.C	C[+57]*5, S{+205}	19.82	>>sp|P07996|TSP1_HUMAN Thrombospondin-1 OS=Homo sapiens OX=9606 GN=THBS1 PE=1 SV=2	1078.69	4	4311.73	4312.73	-1	0.8	572	Specific	1099.31	1099.31	1.76	6040	2657	MW_EXP1_REL_THROMBIN_ALL.33083.33083.4	scan=33083 file=558	64.2715
K.C[+57.021]GAC[+57.021]PPGYSGNGIQC[+57.021]TDVDEC[+57.021]KEVPDAC[+57.021]FNHNGEHR.C	C[+57]*5	19.81	>>sp|P07996|TSP1_HUMAN Thrombospondin-1 OS=Homo sapiens OX=9606 GN=THBS1 PE=1 SV=2	1027.67	4	4107.66	4107.65	0	1.5	572	Specific	1143.37	1143.37	134.97	6040	2657	MW_EXP1_REL_THROMBIN_ALL.31780.31780.4	scan=31780 file=558	61.9508
K.C[+57.021]GAC[+57.021]PPGYSGNGIQC[+57.021]TDVDEC[+57.021]KEVPDAC[+57.021]FN[+0.984]HNGEHR.C	C[+57]*5, N[+1]	19.81	>>sp|P07996|TSP1_HUMAN Thrombospondin-1 OS=Homo sapiens OX=9606 GN=THBS1 PE=1 SV=2	1027.92	4	4108.64	4108.64	0	1.3	572	Specific	1124.85	1124.85	1.9	6040	2657	MW_EXP1_REL_THROMBIN_ALL.32342.32342.4	scan=32342 file=557	66.5655
R.TPC[+57.021]TVSC[+57.021]NIPVVSGKEC[+57.021]EEIIR.K	C[+57]*3	19.8	>>sp|P02675|FIBB_HUMAN Fibrinogen beta chain OS=Homo sapiens OX=9606 GN=FGB PE=1 SV=2	850.079	3	2548.22	2548.22	0	1.2	225	Specific	1168.06	375.22	375.22	2369	2107	MW_EXP1_REL_THROMBIN_ALL.40600.40600.3	scan=40600 file=557	82.7259
K.AQEAC[+57.021]GPLEMDSALSVVQNLEKDLQEVK.A	C[+57]	19.77	>>sp|Q9Y490|TLN1_HUMAN Talin-1 OS=Homo sapiens OX=9606 GN=TLN1 PE=1 SV=3	1034.51	3	3101.51	3101.51	0	0.1	1041	Specific	1130.18	456.63	456.63	1408	2795	MW_EXP1_REL_THROMBIN_ALL.68002.68002.3	scan=68002 file=558	133
R.EHGPGVAEPEVAT{+656.227}APPEKEIPSLDQEK.T	T{+656}	19.77	>>sp|Q14766|LTBP1_HUMAN Latent-transforming growth factor beta-binding protein 1 OS=Homo sapiens OX=9606 GN=LTBP1 PE=1 SV=4	878.415	4	3510.64	3510.64	0	0	789	Specific	1130.35	1130.35	10.8	1511	1847	MW_EXP1_REL_THROMBIN_ALL.37067.37067.4	scan=37067 file=556	77.6157
R.C[+57.021]TC[+57.021]GQGYQ[+0.984]LSAAKDQC[+57.021]EDIDEC[+57.021]QHR.H	C[+57]*4, Q[+1]	19.77	>>sp|Q14766|LTBP1_HUMAN Latent-transforming growth factor beta-binding protein 1 OS=Homo sapiens OX=9606 GN=LTBP1 PE=1 SV=4	758.308	4	3030.21	3030.21	0	0.4	1103	Specific	1130.83	1130.83	88.45	1511	1847	MW_EXP1_REL_THROMBIN_ALL.22845.22845.4	scan=22845 file=555	45.9626
K.VAQLEAQC[+57.021]QEPC[+57.021]KDTVQIHDITGK.D	C[+57]*2	19.77	>>sp|P02679-2|FIBG_HUMAN Isoform Gamma-A of Fibrinogen gamma chain OS=Homo sapiens OX=9606 GN=FGG	692.839	4	2768.33	2768.33	0	-0.1	154	Specific	1112.32	911.89	911.89	2346	2027	MW_EXP1_REL_THROMBIN_ALL.33049.33049.4	scan=33049 file=559	63.91
K.FTVNNLAEPQKAPSHQQATT{+656.219}AGSPLR.H	T{+656}	19.77	>>sp|P12259|FA5_HUMAN Coagulation factor V OS=Homo sapiens OX=9606 GN=F5 PE=1 SV=4	855.665	4	3419.64	3419.64	0	0	786	Specific	1149.42	1149.42	2.54	682	2355	MW_EXP1_REL_THROMBIN_ALL.34494.34494.4	scan=34494 file=555	66.7248
R.AEGSDVANAVLDGADC[+57.021]IMLSGETAKGDYPLEAVR.M	C[+57]	19.77	>>sp|P14618|KPYM_HUMAN Pyruvate kinase PKM OS=Homo sapiens OX=9606 GN=PKM PE=1 SV=4	1165.56	3	3494.65	3494.64	0	2.7	343	Specific	1166.45	329.66	329.66	276	405	MW_EXP1_REL_THROMBIN_ALL.64243.64243.3	scan=64243 file=557	131.75
K.ALSDHHIYLEGTLLKPNMVTPGHAC[+57.021]TQK.F	C[+57]	19.75	>>sp|P04075|ALDOA_HUMAN Fructose-bisphosphate aldolase A OS=Homo sapiens OX=9606 GN=ALDOA PE=1 SV=2	783.651	4	3131.58	3131.58	0	2	216	Specific	1145.26	950.29	950.29	226	2279	MW_EXP1_REL_THROMBIN_ALL.41714.41714.4	scan=41714 file=559	79.5595
K.LFNHLSAVSESIQALGWVAM[+15.995]APKPGPYVK.E	M[+16]	19.75	>>sp|Q01518|CAP1_HUMAN Adenylyl cyclase-associated protein 1 OS=Homo sapiens OX=9606 GN=CAP1 PE=1 SV=5	782.418	4	3126.65	3126.64	0	1.3	127	Specific	1096.35	428.16	133	206	2455	MW_EXP1_REL_THROMBIN_ALL.66349.66349.4	scan=66349 file=559	128.907
R.DTDMDGVGDQC[+57.021]DNC[+57.021]PLEHNPDQLDSDSDR.I	C[+57]*2	19.75	>>sp|P07996|TSP1_HUMAN Thrombospondin-1 OS=Homo sapiens OX=9606 GN=THBS1 PE=1 SV=2	1107.43	3	3320.27	3320.26	0	0.6	823	Specific	1067.9	1067.9	1067.9	6040	2657	MW_EXP1_REL_THROMBIN_ALL.33642.33642.3	scan=33642 file=557	69.0972
R.DTDM[+15.995]DGVGDQC[+57.021]DNC[+57.021]PLEHNPDQLDSDSDR.I	C[+57]*2, M[+16]	19.75	>>sp|P07996|TSP1_HUMAN Thrombospondin-1 OS=Homo sapiens OX=9606 GN=THBS1 PE=1 SV=2	1112.76	3	3336.26	3336.26	0	1.2	823	Specific	1078.57	1078.57	187.16	6040	2657	MW_EXP1_REL_THROMBIN_ALL.32224.32224.3	scan=32224 file=559	62.4415
K.M[+15.995]LEEIMKYEASILTHDSSIR.Y	M[+16]	19.73	>>sp|P02679-2|FIBG_HUMAN Isoform Gamma-A of Fibrinogen gamma chain OS=Homo sapiens OX=9606 GN=FGG	794.727	3	2382.17	2382.17	0	-0.6	115	Specific	1107.62	541.5	344.49	2346	2027	MW_EXP1_REL_THROMBIN_ALL.56223.56223.3	scan=56223 file=558	109.271
K.C[+57.021]GAC[+57.021]PPGYSGNGIQC[+57.021]TDVDEC[+57.021]KEVPDAC[+57.021]FN[+0.984]HNGEHR.C	C[+57]*5, N[+1]	19.73	>>sp|P07996|TSP1_HUMAN Thrombospondin-1 OS=Homo sapiens OX=9606 GN=THBS1 PE=1 SV=2	1028.16	4	4109.63	4108.64	1	-2.4	572	Specific	1140.3	1140.3	47.6	6040	2657	MW_EXP1_REL_THROMBIN_ALL.32048.32048.4	scan=32048 file=556	67.7364
K.VGSAADIPINISETDLSLLTATVVPPSGREEPC[+57.021]LLKR.L	C[+57]	19.72	>>sp|P21333-2|FLNA_HUMAN Isoform 2 of Filamin-A OS=Homo sapiens OX=9606 GN=FLNA	980.528	4	3919.09	3919.08	0	1.5	1957	Specific	1205.77	176.9	176.9	1530	1719	MW_EXP1_REL_THROMBIN_ALL.68214.68214.4	scan=68214 file=555	132.234
K.AVQC[+57.021]QHLEAPSEGTM[+15.995]DC[+57.021]VHPLTAFAYGSSC[+57.021]K.F	C[+57]*3, M[+16]	19.71	>>sp|P16109|LYAM3_HUMAN P-selectin OS=Homo sapiens OX=9606 GN=SELP PE=1 SV=3	867.633	4	3467.51	3467.51	0	-0.5	321	Specific	1079.6	1079.6	126.38	157	379	MW_EXP1_REL_THROMBIN_ALL.41230.41230.4	scan=41230 file=558	79.2106
R.C[+57.021]NPDSNSANC[+57.021]LEEKGPMFELLPGESNKIPR.L	C[+57]*2	19.71	>>sp|P10124|SRGN_HUMAN Serglycin OS=Homo sapiens OX=9606 GN=SRGN PE=1 SV=3	851.649	4	3403.57	3403.57	0	1	40	Specific	1078.78	510.95	510.95	395	2811	MW_EXP1_REL_THROMBIN_ALL.51637.51637.4	scan=51637 file=559	98.6924
K.EAESC[+57.021]DC[+57.021]LQGFQLTHSLGGGTGSGMGTLLISK.I	C[+57]*2	19.71	>>sp|P07437|TBB5_HUMAN Tubulin beta chain OS=Homo sapiens OX=9606 GN=TUBB PE=1 SV=2	1104.52	3	3311.53	3311.53	0	-0.9	123	Specific	1065.72	1065.72	1065.72	128	2587	MW_EXP1_REL_THROMBIN_ALL.59181.59181.3	scan=59181 file=558	115.37
R.DTDM[+15.995]DGVGDQC[+57.021]DNC[+57.021]PLEHNPDQLDSDSDR.I	C[+57]*2, M[+16]	19.71	>>sp|P07996|TSP1_HUMAN Thrombospondin-1 OS=Homo sapiens OX=9606 GN=THBS1 PE=1 SV=2	1112.76	3	3336.26	3336.26	0	-0.6	823	Specific	1055.1	1055.1	173.18	6040	2657	MW_EXP1_REL_THROMBIN_ALL.34948.34948.3	scan=34948 file=555	67.5534
R.DTDM[+15.995]DGVGDQC[+57.021]DNC[+57.021]PLEHNPDQLDSDSDR.I	C[+57]*2, M[+16]	19.71	>>sp|P07996|TSP1_HUMAN Thrombospondin-1 OS=Homo sapiens OX=9606 GN=THBS1 PE=1 SV=2	1112.76	3	3336.26	3336.26	0	-0.9	823	Specific	1070.48	1070.48	173.08	6040	2657	MW_EXP1_REL_THROMBIN_ALL.33647.33647.3	scan=33647 file=558	65.3087
R.DTDM[+15.995]DGVGDQC[+57.021]DNC[+57.021]PLEHNPDQLDSDSDR.I	C[+57]*2, M[+16]	19.71	>>sp|P07996|TSP1_HUMAN Thrombospondin-1 OS=Homo sapiens OX=9606 GN=THBS1 PE=1 SV=2	1112.76	3	3336.26	3336.26	0	-0.3	823	Specific	1077.35	1077.35	177.9	6040	2657	MW_EXP1_REL_THROMBIN_ALL.33347.33347.3	scan=33347 file=558	64.7506
R.DTDM[+15.995]DGVGDQC[+57.021]DNC[+57.021]PLEHNPDQLDSDSDR.I	C[+57]*2, M[+16]	19.71	>>sp|P07996|TSP1_HUMAN Thrombospondin-1 OS=Homo sapiens OX=9606 GN=THBS1 PE=1 SV=2	1112.76	3	3336.26	3336.26	0	-0.6	823	Specific	1085	1085	194.13	6040	2657	MW_EXP1_REL_THROMBIN_ALL.31752.31752.4	scan=31752 file=558	61.8995
K.M[+15.995]LEEIMKYEASILTHDSSIR.Y	M[+16]	19.7	>>sp|P02679-2|FIBG_HUMAN Isoform Gamma-A of Fibrinogen gamma chain OS=Homo sapiens OX=9606 GN=FGG	794.727	3	2382.17	2382.17	0	-0.9	115	Specific	1111.59	589.56	306.88	2346	2027	MW_EXP1_REL_THROMBIN_ALL.53676.53676.3	scan=53676 file=557	109.409
R.LC[+57.021]NNPTPQFGGKDC[+57.021]VGDVTENQIC[+57.021]NKQDC[+57.021]PIDGC[+57.021]LS{+162.032}NPC[+57.021]FAGVK.C	C[+57]*6, S{+162}	19.69	>>sp|P07996|TSP1_HUMAN Thrombospondin-1 OS=Homo sapiens OX=9606 GN=THBS1 PE=1 SV=2	1287.31	4	5146.22	5146.22	0	0	518	Specific	1115.67	1115.67	3.68	6040	2657	MW_EXP1_REL_THROMBIN_ALL.48347.48347.4	scan=48347 file=559	92.2305
R.EGISQEALHTQM[+15.995]LTAVQEISHLIEPLANAAR.A	M[+16]	19.68	>>sp|Q9Y490|TLN1_HUMAN Talin-1 OS=Homo sapiens OX=9606 GN=TLN1 PE=1 SV=3	847.439	4	3386.73	3386.74	0	-1.1	1691	Specific	1088.16	1088.16	143.69	1408	2795	MW_EXP1_REL_THROMBIN_ALL.63489.63489.4	scan=63489 file=556	132.399
R.TC[+57.021]AQEGMVLYGWTDHSAC[+57.021]SPVC[+57.021]PAGMEYR.Q	C[+57]*3	19.68	>>sp|P04275|VWF_HUMAN von Willebrand factor OS=Homo sapiens OX=9606 GN=VWF PE=1 SV=4	1111.8	3	3333.38	3333.39	0	-1.6	274	Specific	1053.38	1053.38	1053.38	1412	2645	MW_EXP1_REL_THROMBIN_ALL.49484.49484.3	scan=49484 file=556	103.05
R.C[+57.021]VDGC[+57.021]SC[+57.021]PEGQLLDEGLC[+57.021]VESTEC[+57.021]PC[+57.021]VHSGK.R	C[+57]*6	19.68	>>sp|P04275|VWF_HUMAN von Willebrand factor OS=Homo sapiens OX=9606 GN=VWF PE=1 SV=4	1180.48	3	3539.43	3539.43	0	-1.1	325	Specific	1082.05	1082.05	1082.05	1412	2645	MW_EXP1_REL_THROMBIN_ALL.57212.57212.3	scan=57212 file=555	109.881
K.SLGPNSC[+57.021]SANGPGLYLIHGPNLYC[+57.021]YSDVEK.L	C[+57]*2	19.68	>>sp|P02790|HEMO_HUMAN Hemopexin OS=Homo sapiens OX=9606 GN=HPX PE=1 SV=2	1094.84	3	3282.51	3282.52	0	-1.6	412	Specific	1052.19	969.11	969.11	290	1931	MW_EXP1_REL_THROMBIN_ALL.52357.52357.3	scan=52357 file=556	109.117
K.SLGPNSC[+57.021]SAN[+0.984]GPGLYLIHGPNLYC[+57.021]YSDVEK.L	C[+57]*2, N[+1]	19.68	>>sp|P02790|HEMO_HUMAN Hemopexin OS=Homo sapiens OX=9606 GN=HPX PE=1 SV=2	1095.17	3	3283.5	3283.5	0	-1	412	Specific	1070.62	967.54	149.31	290	1931	MW_EXP1_REL_THROMBIN_ALL.53664.53664.3	scan=53664 file=556	111.879
K.AVQC[+57.021]QHLEAPSEGTMDC[+57.021]VHPLTAFAYGSSC[+57.021]K.F	C[+57]*3	19.68	>>sp|P16109|LYAM3_HUMAN P-selectin OS=Homo sapiens OX=9606 GN=SELP PE=1 SV=3	863.634	4	3451.51	3451.52	0	-1	321	Specific	1087.44	1087.44	1087.44	157	379	MW_EXP1_REL_THROMBIN_ALL.46238.46238.4	scan=46238 file=559	88.1796
K.VWPQQPSGELFEIEIDTLETTC[+57.021]HVLDPTPVAR.C	C[+57]	19.68	>>sp|P02765|FETUA_HUMAN Alpha-2-HS-glycoprotein OS=Homo sapiens OX=9606 GN=AHSG PE=1 SV=2	1226.61	3	3677.81	3677.82	0	-1.3	68	Specific	1096.86	1096.86	1096.86	104	2363	MW_EXP1_REL_THROMBIN_ALL.68880.68880.3	scan=68880 file=555	132.933
K.ELEQVC[+57.021]NPIISGLYQGAGGPGPGGFGAQGPK.G	C[+57]	19.68	>>sp|P0DMV9|HS71B_HUMAN Heat shock 70 kDa protein 1B OS=Homo sapiens OX=9606 GN=HSPA1B PE=1 SV=1	1019.17	3	3055.49	3055.49	0	-1.2	598	Specific	1086.48	1086.48	1086.48	112	435	MW_EXP1_REL_THROMBIN_ALL.57826.57826.3	scan=57826 file=556	120.665
R.DTDMDGVGDQC[+57.021]DNC[+57.021]PLEHNPDQLDSDSDR.I	C[+57]*2	19.68	>>sp|P07996|TSP1_HUMAN Thrombospondin-1 OS=Homo sapiens OX=9606 GN=THBS1 PE=1 SV=2	1107.43	3	3320.26	3320.26	0	-0.9	823	Specific	1080.07	1080.07	1080.07	6040	2657	MW_EXP1_REL_THROMBIN_ALL.33117.33117.3	scan=33117 file=557	68.0624
K.SC[+57.021]EDIDEC[+57.021]SENMC[+57.021]AQLC[+57.021]VN{+15.999}YPGGYTC[+57.021]YC[+57.021]DGKK.G	C[+57]*6, N{+16}	19.67	>>sp|P07225|PROS_HUMAN Vitamin K-dependent protein S OS=Homo sapiens OX=9606 GN=PROS1 PE=1 SV=1	1300.5	3	3899.48	3899.48	0	0	240	Specific	1157.32	370.68	51.56	472	1139	MW_EXP1_REL_THROMBIN_ALL.45154.45154.3	scan=45154 file=555	86.2036
R.C[+57.021]NPDSNSANC[+57.021]LEEKGPM[+15.995]FELLPGESNKIPR.L	C[+57]*2, M[+16]	19.67	>>sp|P10124|SRGN_HUMAN Serglycin OS=Homo sapiens OX=9606 GN=SRGN PE=1 SV=3	855.646	4	3419.56	3419.57	0	-0.8	40	Specific	1077.84	685.74	141.22	395	2811	MW_EXP1_REL_THROMBIN_ALL.42779.42779.4	scan=42779 file=557	87.0041
K.EAESC[+57.021]DC[+57.021]LQGFQLTHSLGGGTGSGMGTLLISK.I	C[+57]*2	19.67	>>sp|P07437|TBB5_HUMAN Tubulin beta chain OS=Homo sapiens OX=9606 GN=TUBB PE=1 SV=2	1104.51	3	3311.53	3311.53	0	-1.9	123	Specific	1071.52	1071.52	1071.52	128	2587	MW_EXP1_REL_THROMBIN_ALL.59902.59902.3	scan=59902 file=555	115.279
R.DTDM[+15.995]DGVGDQC[+57.021]DNC[+57.021]PLEHNPDQLDSDSDR.I	C[+57]*2, M[+16]	19.67	>>sp|P07996|TSP1_HUMAN Thrombospondin-1 OS=Homo sapiens OX=9606 GN=THBS1 PE=1 SV=2	1112.76	3	3336.25	3336.26	0	-1.9	823	Specific	1092.03	1092.03	144.63	6040	2657	MW_EXP1_REL_THROMBIN_ALL.29257.29257.3	scan=29257 file=556	62.257
K.EPC[+57.021]VESLVSQYFQTVTDYGKDLMEK.V	C[+57]	19.64	>>sp|P02652|APOA2_HUMAN Apolipoprotein A-II OS=Homo sapiens OX=9606 GN=APOA2 PE=1 SV=1	989.462	3	2966.37	2966.38	0	-3	27	Specific	1155.84	301.7	301.7	150	2467	MW_EXP1_REL_THROMBIN_ALL.65310.65310.3	scan=65310 file=557	133.046
K.SHC[+57.021]IAEVENDEMPADLPSLAADFVESKDVC[+57.021]K.N	C[+57]*2	19.63	>>sp|P02768|ALBU_HUMAN Serum albumin OS=Homo sapiens OX=9606 GN=ALB PE=1 SV=2	869.896	4	3476.56	3476.57	0	-0.8	311	Specific	1069.42	626.66	626.66	5562	243	MW_EXP1_REL_THROMBIN_ALL.61198.61198.4	scan=61198 file=556	127.909
K.VD{+26.018}NALQSGNSQESVTEQDSKDSTYSLSSTLTLSK.A	D{+26}	19.63	>>sp|P01834|IGKC_HUMAN Immunoglobulin kappa constant OS=Homo sapiens OX=9606 GN=IGKC PE=1 SV=2	1215.91	3	3645.73	3645.73	0	0	43	Specific	1103.03	1005.96	1.2	711	1457	MW_EXP1_REL_THROMBIN_ALL.51447.51447.3	scan=51447 file=555	98.3894
R.AEGSDVANAVLDGADC[+57.021]IM[+15.995]LSGETAKGDYPLEAVR.M	C[+57], M[+16]	19.63	>>sp|P14618|KPYM_HUMAN Pyruvate kinase PKM OS=Homo sapiens OX=9606 GN=PKM PE=1 SV=4	1170.88	3	3510.64	3510.64	0	-0.1	343	Specific	1141.09	1141.09	75.3	276	405	MW_EXP1_REL_THROMBIN_ALL.60557.60557.3	scan=60557 file=559	116.741
K.EVGTPHGIILDSVDAAFIC[+57.021]PGSSR.L	C[+57]	19.63	>>sp|P02790|HEMO_HUMAN Hemopexin OS=Homo sapiens OX=9606 GN=HPX PE=1 SV=2	1249.62	2	2498.22	2498.23	0	-3.9	348	Specific	1129.55	960.01	960.01	290	1931	MW_EXP1_REL_THROMBIN_ALL.56026.56026.2	scan=56026 file=557	114.333
K.QAFDDAIAELDTLNEDSYKDSTLIM[+15.995]QLLR.D	M[+16]	19.63	>>sp|Q04917|1433F_HUMAN 14-3-3 protein eta OS=Homo sapiens OX=9606 GN=YWHAH PE=1 SV=4	1115.54	3	3344.62	3344.62	0	-0.2	199	Specific	1078.99	953.19	236.41	68	385	MW_EXP1_REL_THROMBIN_ALL.68882.68882.3	scan=68882 file=555	132.935
K.NLDTGEEIPLSLAEEKLPTGINPLTLHIM[+15.995]R.R	M[+16]	19.63	>>sp|Q5JSH3|WDR44_HUMAN WD repeat-containing protein 44 OS=Homo sapiens OX=9606 GN=WDR44 PE=1 SV=1	833.445	4	3330.76	3330.76	0	-0.7	361	Specific	1051.07	949.86	127.71	56	2693	MW_EXP1_REL_THROMBIN_ALL.67724.67724.4	scan=67724 file=559	131.761
R.DTDMDGVGDQC[+57.021]DNC[+57.021]PLEHNPDQLDSDSDR.I	C[+57]*2	19.58	>>sp|P07996|TSP1_HUMAN Thrombospondin-1 OS=Homo sapiens OX=9606 GN=THBS1 PE=1 SV=2	1107.43	3	3320.27	3320.26	0	3.1	823	Specific	1090.32	1090.32	1090.32	6040	2657	MW_EXP1_REL_THROMBIN_ALL.34948.34948.3	scan=34948 file=559	67.3101
R.DTDM[+15.995]DGVGDQC[+57.021]DNC[+57.021]PLEHNPDQLDSDSDR.I	C[+57]*2, M[+16]	19.57	>>sp|P07996|TSP1_HUMAN Thrombospondin-1 OS=Homo sapiens OX=9606 GN=THBS1 PE=1 SV=2	1112.75	3	3336.25	3336.26	0	-2.8	823	Specific	1081.26	1081.26	152.78	6040	2657	MW_EXP1_REL_THROMBIN_ALL.28729.28729.3	scan=28729 file=556	61.232
K.VGSAADIPINISETDLSLLTATVVPPSGREEPC[+57.021]LLKR.L	C[+57]	19.56	>>sp|P21333-2|FLNA_HUMAN Isoform 2 of Filamin-A OS=Homo sapiens OX=9606 GN=FLNA	980.529	4	3919.1	3919.08	0	2.9	1957	Specific	1218.11	174.91	174.91	1530	1719	MW_EXP1_REL_THROMBIN_ALL.68097.68097.4	scan=68097 file=559	132.253
R.C[+57.021]IRPAESNEQIEETDVYQDLC[+57.021]WEHLSDEYVC[+57.021]SRPLVGK.Q	C[+57]*3	19.55	>>sp|Q14766|LTBP1_HUMAN Latent-transforming growth factor beta-binding protein 1 OS=Homo sapiens OX=9606 GN=LTBP1 PE=1 SV=4	925.826	5	4625.1	4625.1	0	-0.1	1506	Specific	1137.03	1137.03	84.22	1511	1847	MW_EXP1_REL_THROMBIN_ALL.53004.53004.2	scan=53004 file=557	107.981
K.M[+15.995]ADKDGDLIATKEEFTAFLHPEEYDYMK.D	M[+16]	19.55	>>sp|O43852|CALU_HUMAN Calumenin OS=Homo sapiens OX=9606 GN=CALU PE=1 SV=2	831.631	4	3323.5	3323.51	0	-2.9	162	Specific	1152.17	351.2	313.95	227	2469	MW_EXP1_REL_THROMBIN_ALL.57271.57271.4	scan=57271 file=555	110.002
R.SGASGPENFQVGSM[+15.995]PPAQQQITSGQMHR.G	M[+16]	19.53	>>sp|Q9Y490|TLN1_HUMAN Talin-1 OS=Homo sapiens OX=9606 GN=TLN1 PE=1 SV=3	981.789	3	2943.35	2943.35	0	1.9	455	Specific	1071.55	904.14	137.57	1408	2795	MW_EXP1_REL_THROMBIN_ALL.33907.33907.3	scan=33907 file=558	65.7894
R.C[+57.021]PEALFQPSFLGMESC[+57.021]GIHETTFNSIM[+15.995]K.C	C[+57]*2, M[+16]	19.53	>>sp|P60709|ACTB_HUMAN Actin, cytoplasmic 1 OS=Homo sapiens OX=9606 GN=ACTB PE=1 SV=1	1083.16	3	3247.46	3247.46	0	1.1	257	Specific	1093.45	507.5	134.88	1617	2277	MW_EXP1_REL_THROMBIN_ALL.62205.62205.3	scan=62205 file=558	121.733
R.M[+15.995]SGEC[+57.021]APNVSVSVSTSHTTISGGGSR.G	C[+57], M[+16]	19.53	>>sp|P04264|K2C1_HUMAN Keratin, type II cytoskeletal 1 OS=Homo sapiens OX=9606 GN=KRT1 PE=1 SV=6	861.059	3	2581.16	2581.16	0	0.7	493	Specific	1054.19	1054.19	139.56	661	1959	MW_EXP1_REL_THROMBIN_ALL.29648.29648.3	scan=29648 file=559	57.911
K.KNPFGLVPVLENSQGQLIYESAITC[+57.021]EYLDEAYPGKK.L	C[+57]	19.53	>>sp|P78417|GSTO1_HUMAN Glutathione S-transferase omega-1 OS=Homo sapiens OX=9606 GN=GSTO1 PE=1 SV=2	1018.27	4	4070.05	4071.04	-1	3.1	66	Specific	1142.84	322.55	209.92	63	1811	MW_EXP1_REL_THROMBIN_ALL.67926.67926.4	scan=67926 file=559	132.054
R.MVAAATNNLC[+57.021]EAANAAVQGHASQEK.L	C[+57]	19.52	>>sp|Q9Y490|TLN1_HUMAN Talin-1 OS=Homo sapiens OX=9606 GN=TLN1 PE=1 SV=3	852.737	3	2556.2	2556.19	0	1.9	2399	Specific	1087.34	1002.29	1002.29	1408	2795	MW_EXP1_REL_THROMBIN_ALL.36886.36886.3	scan=36886 file=555	71.0924
R.M[+15.995]VAAATNNLC[+57.021]EAANAAVQGHASQEK.L	C[+57], M[+16]	19.52	>>sp|Q9Y490|TLN1_HUMAN Talin-1 OS=Homo sapiens OX=9606 GN=TLN1 PE=1 SV=3	858.068	3	2572.19	2572.19	0	1.2	2399	Specific	1051.34	1051.34	447.46	1408	2795	MW_EXP1_REL_THROMBIN_ALL.33830.33830.3	scan=33830 file=558	65.6385
R.QNADQC[+57.021]C[+57.021]PEYEC[+57.021]VC[+57.021]DPVSC[+57.021]DLPPVPHC[+57.021]ER.G	C[+57]*6	19.52	>>sp|P04275|VWF_HUMAN von Willebrand factor OS=Homo sapiens OX=9606 GN=VWF PE=1 SV=4	1197.81	3	3591.4	3591.42	0	-3.8	2314	Specific	1059.5	1059.5	1059.5	1412	2645	MW_EXP1_REL_THROMBIN_ALL.45302.45302.3	scan=45302 file=559	86.3576
R.VPFDAATLHTSTAM[+15.995]AAQHGMDDDGTGQK.Q	M[+16]	19.5	>>sp|P06396|GELS_HUMAN Gelsolin OS=Homo sapiens OX=9606 GN=GSN PE=1 SV=1	963.764	3	2889.28	2889.28	0	0.2	420	Specific	1143.52	1143.52	173.47	816	2125	MW_EXP1_REL_THROMBIN_ALL.33514.33514.3	scan=33514 file=558	65.0597
R.TIESILEPVAQQISHLVIM[+15.995]HEEGEVDGK.A	M[+16]	19.49	>>sp|P18206|VINC_HUMAN Vinculin OS=Homo sapiens OX=9606 GN=VCL PE=1 SV=4	780.149	4	3117.58	3117.58	0	-0.5	8	Specific	1058.07	889.09	339.71	653	2581	MW_EXP1_REL_THROMBIN_ALL.63685.63685.4	scan=63685 file=556	132.647
R.Q[-17.027]FQADFTSLSDQEPLHVAQALQK.V	Q[-17]	19.49	>>sp|P05121|PAI1_HUMAN Plasminogen activator inhibitor 1 OS=Homo sapiens OX=9606 GN=SERPINE1 PE=1 SV=1	862.094	3	2584.27	2584.27	0	-0.3	324	Specific	1087.83	1087.83	392.4	259	1055	MW_EXP1_REL_THROMBIN_ALL.65502.65502.3	scan=65502 file=558	128.714
R.NNEEWTVDSC[+57.021]TEC[+57.021]HC[+57.021]QNSVTIC[+57.021]K.K	C[+57]*4	19.49	>>sp|P07996|TSP1_HUMAN Thrombospondin-1 OS=Homo sapiens OX=9606 GN=THBS1 PE=1 SV=2	957.719	3	2871.14	2871.14	0	-0.7	327	Specific	1061.45	895.73	895.73	6040	2657	MW_EXP1_REL_THROMBIN_ALL.37051.37051.3	scan=37051 file=559	71.2344
K.VREEVVTVGNSVNEGLNQPTDDSC[+57.021]FDPYTVSHYAVGDEWER.M	C[+57]	19.48	>>sp|P02751-8|FINC_HUMAN Isoform 8 of Fibronectin OS=Homo sapiens OX=9606 GN=FN1	1168.28	4	4670.1	4670.1	0	0.3	2093	Specific	1247.34	220.22	204.08	719	2411	MW_EXP1_REL_THROMBIN_ALL.55574.55574.4	scan=55574 file=555	106.544
K.C[+57.021]PELFAPEQGSLDC[+57.021]SDTRGEFNVGSTC[+57.021]HFSC[+57.021]D{-0.978}NGFK.L	C[+57]*4, D{-1}	19.48	>>sp|P16109|LYAM3_HUMAN P-selectin OS=Homo sapiens OX=9606 GN=SELP PE=1 SV=3	1031.94	4	4124.73	4124.73	0	0	572	Specific	1111.24	1111.24	16.26	157	379	MW_EXP1_REL_THROMBIN_ALL.49460.49460.4	scan=49460 file=559	94.3984
R.NSQWIC[+57.021]SNEEC[+57.021]PGEC[+57.021]LVTGQSHFK.S	C[+57]*3	19.46	>>sp|P04275|VWF_HUMAN von Willebrand factor OS=Homo sapiens OX=9606 GN=VWF PE=1 SV=4	956.41	3	2867.22	2867.22	0	-1.1	374	Specific	1074.23	954.03	954.03	1412	2645	MW_EXP1_REL_THROMBIN_ALL.42099.42099.3	scan=42099 file=558	80.926
R.MSGEC[+57.021]APNVSVSVSTSHTTISGGGSR.G	C[+57]	19.46	>>sp|P04264|K2C1_HUMAN Keratin, type II cytoskeletal 1 OS=Homo sapiens OX=9606 GN=KRT1 PE=1 SV=6	855.726	3	2565.16	2565.17	0	-1	493	Specific	1055.75	966.04	966.04	661	1959	MW_EXP1_REL_THROMBIN_ALL.31685.31685.3	scan=31685 file=558	61.7808
K.LQETSN[+0.984]WLLSQQQADGSFQDLSPVIHR.S	N[+1]	19.46	>>sp|P0C0L5|CO4B_HUMAN Complement C4-B OS=Homo sapiens OX=9606 GN=C4B PE=1 SV=2	1033.51	3	3098.51	3098.52	0	-1.3	1100	Specific	1093.94	773.25	58.22	470	1731	MW_EXP1_REL_THROMBIN_ALL.56000.56000.2	scan=56000 file=557	114.284
R.HAFC[+57.021]TDYATGFC[+57.021]C[+57.021]HC[+57.021]QSK.F	C[+57]*4	19.46	>>sp|Q14112|NID2_HUMAN Nidogen-2 OS=Homo sapiens OX=9606 GN=NID2 PE=1 SV=3	750.624	3	2249.86	2249.86	0	-1.5	498	Specific	1101.12	1014.25	1014.25	230	1425	MW_EXP1_REL_THROMBIN_ALL.24159.24159.3	scan=24159 file=557	50.9847
R.HTC[+57.021]ILITPPANPC[+57.021]EDGSHTC[+57.021]APAGQAR.C	C[+57]*3	19.46	>>sp|Q14112|NID2_HUMAN Nidogen-2 OS=Homo sapiens OX=9606 GN=NID2 PE=1 SV=3	733.586	4	2931.32	2931.33	0	-2.2	840	Specific	1096.5	966.61	966.61	230	1425	MW_EXP1_REL_THROMBIN_ALL.30896.30896.3	scan=30896 file=556	65.4715
K.DSLIVQVTFDC[+57.021]DC[+57.021]AC[+57.021]QAQAEPNSHR.C	C[+57]*3	19.46	>>sp|P05106|ITB3_HUMAN Integrin beta-3 OS=Homo sapiens OX=9606 GN=ITGB3 PE=1 SV=2	974.424	3	2921.26	2921.26	0	-1.1	449	Specific	1078.39	837.63	837.63	236	1953	MW_EXP1_REL_THROMBIN_ALL.48305.48305.3	scan=48305 file=559	92.1503
R.C[+57.021]GPGWLGSQC[+57.021]EC[+57.021]SEEDYRPSQQDEC[+57.021]SPR.E	C[+57]*4	19.46	>>sp|P05106|ITB3_HUMAN Integrin beta-3 OS=Homo sapiens OX=9606 GN=ITGB3 PE=1 SV=2	1125.44	3	3374.32	3374.32	0	-1.4	488	Specific	1063.49	971.17	971.17	236	1953	MW_EXP1_REL_THROMBIN_ALL.33507.33507.3	scan=33507 file=555	64.9641
R.GISNM[+15.995]LDVNGLFTLSHITQLVLSHNK.L	M[+16]	19.46	>>sp|Q15404|RSU1_HUMAN Ras suppressor protein 1 OS=Homo sapiens OX=9606 GN=RSU1 PE=1 SV=3	717.631	4	2867.5	2867.51	0	-1.8	26	Specific	1085.2	1085.2	228.89	71	2561	MW_EXP1_REL_THROMBIN_ALL.68418.68418.4	scan=68418 file=559	132.569
R.GSQTQSHPDLGTEGC[+57.021]WDQLSAPR.T	C[+57]	19.46	>>sp|Q96PD5-2|PGRP2_HUMAN Isoform 2 of N-acetylmuramoyl-L-alanine amidase OS=Homo sapiens OX=9606 GN=PGLYRP2	843.046	3	2527.12	2527.13	0	-1.5	234	Specific	1052.42	962.12	962.12	38	2493	MW_EXP1_REL_THROMBIN_ALL.38007.38007.3	scan=38007 file=555	73.1074
K.GTHC[+57.021]NQVEVIATLKDGR.K	C[+57]	19.45	>>sp|P02775|CXCL7_HUMAN Platelet basic protein OS=Homo sapiens OX=9606 GN=PPBP PE=1 SV=3	633.324	3	1897.96	1897.95	0	1.5	86	Specific	1116.98	409.49	409.49	3409	2473	MW_EXP1_REL_THROMBIN_ALL.28235.28235.4	scan=28235 file=559	55.3955
R.EGSPDALQNPC[+57.021]YIGTHGC[+57.021]DTNAAC[+57.021]R.P	C[+57]*3	19.45	>>sp|P14543|NID1_HUMAN Nidogen-1 OS=Homo sapiens OX=9606 GN=NID1 PE=1 SV=3	922.053	3	2764.15	2764.15	0	-1.9	662	Specific	1093.34	983.96	983.96	529	381	MW_EXP1_REL_THROMBIN_ALL.30456.30456.3	scan=30456 file=555	59.5235
K.QLGAGSIEEC[+57.021]AAKC[+57.021]EEDEEFTC[+57.021]R.A	C[+57]*3	19.45	>>sp|P00747|PLMN_HUMAN Plasminogen OS=Homo sapiens OX=9606 GN=PLG PE=1 SV=2	897.046	3	2689.12	2689.12	0	2	40	Specific	1083.3	864.86	864.86	300	927	MW_EXP1_REL_THROMBIN_ALL.35344.35344.3	scan=35344 file=557	72.4064
R.YASIC[+57.021]QQN[+0.984]GIVPIVEPEILPDGDHDLKR.C	C[+57], N[+1]	19.45	>>sp|P04075|ALDOA_HUMAN Fructose-bisphosphate aldolase A OS=Homo sapiens OX=9606 GN=ALDOA PE=1 SV=2	795.153	4	3177.59	3177.59	0	0.9	174	Specific	1065.7	1065.7	15.27	226	2279	MW_EXP1_REL_THROMBIN_ALL.56936.56936.4	scan=56936 file=558	110.743
K.YAATSQVLLPSKDVMQGTDEHVVC[+57.021]K.V	C[+57]	19.45	>>sp|P01871|IGHM_HUMAN Immunoglobulin heavy constant mu OS=Homo sapiens OX=9606 GN=IGHM PE=1 SV=4	694.847	4	2776.37	2776.36	0	0.8	65	Specific	1061.33	921.97	921.97	200	1989	MW_EXP1_REL_THROMBIN_ALL.40576.40576.4	scan=40576 file=559	77.4496
K.TYM[+15.995]LAFDVNDEKNWGLSVYADKPETTK.E	M[+16]	19.45	>>sp|P02763|A1AG1_HUMAN Alpha-1-acid glycoprotein 1 OS=Homo sapiens OX=9606 GN=ORM1 PE=1 SV=1	788.63	4	3151.5	3151.49	0	1.8	127	Specific	1096.97	973.99	313.08	77	301	MW_EXP1_REL_THROMBIN_ALL.53748.53748.4	scan=53748 file=558	104.14
R.SIC[+57.021]TTVLELLDKYLIANATNPESK.V	C[+57]	19.45	>>sp|P27348|1433T_HUMAN 14-3-3 protein theta OS=Homo sapiens OX=9606 GN=YWHAQ PE=1 SV=1	898.475	3	2693.41	2693.41	0	1.7	92	Specific	1075.6	965.23	965.23	39	185	MW_EXP1_REL_THROMBIN_ALL.69054.69054.3	scan=69054 file=559	133.282
K.SHC[+57.021]IAEVENDEM[+15.995]PADLPSLAADFVESKDVC[+57.021]K.N	C[+57]*2, M[+16]	19.44	>>sp|P02768|ALBU_HUMAN Serum albumin OS=Homo sapiens OX=9606 GN=ALB PE=1 SV=2	873.892	4	3492.55	3492.56	0	-3.8	311	Specific	1061.12	859.7	172.57	5562	243	MW_EXP1_REL_THROMBIN_ALL.56910.56910.4	scan=56910 file=558	110.692
K.IGFGPDPTFSSC[+57.021]VPDPPVISEEKGPC[+57.021]YR.L	C[+57]*2	19.41	>>sp|Q14766|LTBP1_HUMAN Latent-transforming growth factor beta-binding protein 1 OS=Homo sapiens OX=9606 GN=LTBP1 PE=1 SV=4	1036.82	3	3108.43	3108.44	0	-3.1	654	Specific	1160.87	253.03	253.03	1511	1847	MW_EXP1_REL_THROMBIN_ALL.52940.52940.3	scan=52940 file=556	110.346
R.ASGLGDHC[+57.021]EDINEC[+57.021]LEDKSVC[+57.021]QR.G	C[+57]*3	19.41	>>sp|Q14766|LTBP1_HUMAN Latent-transforming growth factor beta-binding protein 1 OS=Homo sapiens OX=9606 GN=LTBP1 PE=1 SV=4	673.79	4	2692.14	2692.14	0	-0.3	1152	Specific	1067.65	500.78	500.78	1511	1847	MW_EXP1_REL_THROMBIN_ALL.27938.27938.4	scan=27938 file=555	55.1358
R.TTGIVMDSGDGVTHI{-12.190}VPIYEGYALPHAILR.L	I{-12}	19.4	>>sp|Q562R1|ACTBL_HUMAN Beta-actin-like protein 2 OS=Homo sapiens OX=9606 GN=ACTBL2 PE=1 SV=2	1061.82	3	3183.46	3183.46	0	0	149	Specific	1191.2	374.68	23.14	325	211	MW_EXP1_REL_THROMBIN_ALL.59280.59280.3	scan=59280 file=559	114.167
K.AC[+57.021]ETIAAQDTSSPVFGGQSPGAASSWGPPEQAAK.H	C[+57]	19.39	>>sp|Q14766|LTBP1_HUMAN Latent-transforming growth factor beta-binding protein 1 OS=Homo sapiens OX=9606 GN=LTBP1 PE=1 SV=4	1120.85	3	3360.55	3360.54	0	1.3	217	Specific	1064.85	1064.85	1064.85	1511	1847	MW_EXP1_REL_THROMBIN_ALL.49013.49013.3	scan=49013 file=555	93.5984
K.AC[+57.021]ETIAAQDTSSPVFGGQSPGAASSWGPPEQAAK.H	C[+57]	19.39	>>sp|Q14766|LTBP1_HUMAN Latent-transforming growth factor beta-binding protein 1 OS=Homo sapiens OX=9606 GN=LTBP1 PE=1 SV=4	1120.85	3	3360.55	3360.54	0	1	217	Specific	1083.07	1083.07	1083.07	1511	1847	MW_EXP1_REL_THROMBIN_ALL.49066.49066.3	scan=49066 file=559	93.6362
K.LC[+57.021]MGSGLNLC[+57.021]EPNNKEGYYGYTGAFR.C	C[+57]*2	19.39	>>sp|TRFE_HUMAN|(Common contaminant protein)	991.109	3	2971.31	2971.32	0	-1.3	516	Specific	1099.6	989.72	989.72	1271	3045	MW_EXP1_REL_THROMBIN_ALL.50857.50857.3	scan=50857 file=559	97.1246
K.LC[+57.021]MGSGLNLC[+57.021]EPNNKEGYYGYTGAFR.C	C[+57]*2	19.39	>>sp|TRFE_HUMAN|(Common contaminant protein)	991.109	3	2971.31	2971.32	0	-1.3	516	Specific	1099.86	1018.84	1018.84	1271	3045	MW_EXP1_REL_THROMBIN_ALL.50817.50817.3	scan=50817 file=555	97.1199
K.LC[+57.021]M[+15.995]GSGLNLC[+57.021]EPNNKEGYYGYTGAFR.C	C[+57]*2, M[+16]	19.39	>>sp|TRFE_HUMAN|(Common contaminant protein)	996.441	3	2987.31	2987.31	0	-1.3	516	Specific	1050.69	1050.69	273.89	1271	3045	MW_EXP1_REL_THROMBIN_ALL.45439.45439.3	scan=45439 file=555	86.7257
R.DIC[+57.021]NDVLSLLEKFLIPNASQAESK.V	C[+57]	19.39	>>sp|P63104|1433Z_HUMAN 14-3-3 protein zeta/delta OS=Homo sapiens OX=9606 GN=YWHAZ PE=1 SV=1	902.136	3	2704.39	2704.39	0	2.4	92	Specific	1096.98	897.47	897.47	181	2275	MW_EXP1_REL_THROMBIN_ALL.69902.69902.3	scan=69902 file=559	134.492
R.SIC[+57.021]TTVLELLDKYLIANATNPESK.V	C[+57]	19.39	>>sp|P27348|1433T_HUMAN 14-3-3 protein theta OS=Homo sapiens OX=9606 GN=YWHAQ PE=1 SV=1	898.476	3	2693.41	2693.41	0	2.3	92	Specific	1065.43	923.37	923.37	39	185	MW_EXP1_REL_THROMBIN_ALL.65464.65464.3	scan=65464 file=557	133.258
K.VAQLEAQC[+57.021]QEPC[+57.021]KDTVQIHDITGK.D	C[+57]*2	19.38	>>sp|P02679-2|FIBG_HUMAN Isoform Gamma-A of Fibrinogen gamma chain OS=Homo sapiens OX=9606 GN=FGG	692.838	4	2768.33	2768.33	0	-1.6	154	Specific	1079.69	864.69	864.69	2346	2027	MW_EXP1_REL_THROMBIN_ALL.32887.32887.4	scan=32887 file=555	63.8687
R.TTGIVM[+15.995]DSGDGVTHTVPIYEGYALPHAILR.L	M[+16]	19.37	>>sp|P60709|ACTB_HUMAN Actin, cytoplasmic 1 OS=Homo sapiens OX=9606 GN=ACTB PE=1 SV=1	800.66	4	3199.62	3199.61	0	2.3	148	Specific	1125.95	367.66	151.18	1617	2277	MW_EXP1_REL_THROMBIN_ALL.57110.57110.4	scan=57110 file=558	111.118
R.SGASGPENFQVGSMPPAQQQITSGQM[+15.995]HR.G	M[+16]	19.36	>>sp|Q9Y490|TLN1_HUMAN Talin-1 OS=Homo sapiens OX=9606 GN=TLN1 PE=1 SV=3	981.79	3	2943.36	2943.35	0	3.3	455	Specific	1061.61	1061.61	274.1	1408	2795	MW_EXP1_REL_THROMBIN_ALL.37117.37117.3	scan=37117 file=559	71.3556
K.NHKEEM[+15.995]SQLTGQNSGDVNVEINVAPGKDLTK.T	M[+16]	19.36	>>sp|P35527|K1C9_HUMAN Keratin, type I cytoskeletal 9 OS=Homo sapiens OX=9606 GN=KRT9 PE=1 SV=3	842.916	4	3368.64	3368.64	0	1.5	291	Specific	1069.49	513.84	481.85	339	1901	MW_EXP1_REL_THROMBIN_ALL.34326.34326.4	scan=34326 file=559	66.2052
K.NYNM{+16.017}YIFPVHWQFGQLDQHPIDGYLSHTELAPLR.A	M{+16}	19.36	>>sp|P09486|SPRC_HUMAN SPARC OS=Homo sapiens OX=9606 GN=SPARC PE=1 SV=1	1029.76	4	4116.01	4116.01	0	0	223	Specific	1109.1	1109.1	5	793	1273	MW_EXP1_REL_THROMBIN_ALL.67712.67712.4	scan=67712 file=559	131.74
K.AITSGGITYQDQPWHADC[+57.021]FVC[+57.021]VTC[+57.021]SK.K	C[+57]*3	19.36	>>sp|Q13642-1|FHL1_HUMAN Isoform 1 of Four and a half LIM domains protein 1 OS=Homo sapiens OX=9606 GN=FHL1	1001.12	3	3001.34	3001.33	0	2.9	168	Specific	1063.44	943.05	943.05	87	619	MW_EXP1_REL_THROMBIN_ALL.47773.47773.3	scan=47773 file=557	97.0931
K.EKVAQLEAQC[+57.021]QEPC[+57.021]KDTVQIHDITGK.D	C[+57]*2	19.35	>>sp|P02679-2|FIBG_HUMAN Isoform Gamma-A of Fibrinogen gamma chain OS=Homo sapiens OX=9606 GN=FGG	1009.16	3	3025.47	3025.47	0	0.6	152	Specific	1195.81	355.83	355.83	2346	2027	MW_EXP1_REL_THROMBIN_ALL.31296.31296.3	scan=31296 file=558	61.0806
R.C[+57.021]EC[+57.021]VEGYQFSDEGTC[+57.021]VAVVDQR{-19.045}PINYC[+57.021]ETGLHNC[+57.021]DIPQR.A	C[+57]*5, R{-19}	19.35	>>sp|P14543|NID1_HUMAN Nidogen-1 OS=Homo sapiens OX=9606 GN=NID1 PE=1 SV=3	1164.99	4	4656.96	4656.96	0	0	736	Specific	1111.42	1111.42	33.06	529	381	MW_EXP1_REL_THROMBIN_ALL.45413.45413.4	scan=45413 file=557	92.2503
K.C[+57.021]QC[+57.021]DELC[+57.021]SYYQSC[+57.021]C[+57.021]TDYTAEC[+57.021]KPQVTR.G	C[+57]*6	19.35	>>sp|P04004|VTNC_HUMAN Vitronectin OS=Homo sapiens OX=9606 GN=VTN PE=1 SV=1	1161.45	3	3482.34	3482.35	0	-2.9	38	Specific	1095.13	564.35	564.35	146	2635	MW_EXP1_REL_THROMBIN_ALL.43245.43245.3	scan=43245 file=559	82.4335
R.TTGIVM[+15.995]DSGDGVTHTVPIYEGYALPHAILR.L	M[+16]	19.33	>>sp|P60709|ACTB_HUMAN Actin, cytoplasmic 1 OS=Homo sapiens OX=9606 GN=ACTB PE=1 SV=1	1067.21	3	3199.6	3199.61	0	-1.6	148	Specific	1060.5	389.59	147.71	1617	2277	MW_EXP1_REL_THROMBIN_ALL.53212.53212.3	scan=53212 file=557	108.421
R.KGLAYC[+57.021]ETHYNQLFGDVC[+57.021]FHC[+57.021]NR.V	C[+57]*3	19.33	>>sp|P48059|LIMS1_HUMAN LIM and senescent cell antigen-like-containing domain protein 1 OS=Homo sapiens OX=9606 GN=LIMS1 PE=1 SV=4	723.071	4	2889.26	2889.27	0	-0.6	235	Specific	1175.99	258.99	258.99	108	1395	MW_EXP1_REL_THROMBIN_ALL.42189.42189.4	scan=42189 file=559	80.4778
R.LC[+57.021]NNPTPQFGGKDC[+57.021]VGDVT{+161.019}ENQIC[+57.021]NKQDC[+57.021]PIDGC[+57.021]LSNPC[+57.021]FAGVK.C	C[+57]*6, T{+161}	19.33	>>sp|P07996|TSP1_HUMAN Thrombospondin-1 OS=Homo sapiens OX=9606 GN=THBS1 PE=1 SV=2	1287.31	4	5146.21	5145.21	1	-0.7	518	Specific	1054.62	1054.62	4.1	6040	2657	MW_EXP1_REL_THROMBIN_ALL.47056.47056.4	scan=47056 file=555	89.8164
K.VLAPATFYAIC[+57.021]Q[+0.984]QDSC[+57.021]HQEQVC[+57.021]EVIASYAHLC[+57.021]R.T	C[+57]*4, Q[+1]	19.32	>>sp|P04275|VWF_HUMAN von Willebrand factor OS=Homo sapiens OX=9606 GN=VWF PE=1 SV=4	982.202	4	3925.79	3925.78	0	2.5	2153	Specific	1052.66	1052.66	21.53	1412	2645	MW_EXP1_REL_THROMBIN_ALL.64727.64727.4	scan=64727 file=555	125.288
R.TTGIVM[+15.995]DSGDGVTHTVPIYEGYALPHAILR.L	M[+16]	19.32	>>sp|P60709|ACTB_HUMAN Actin, cytoplasmic 1 OS=Homo sapiens OX=9606 GN=ACTB PE=1 SV=1	800.658	4	3199.61	3199.61	0	0.7	148	Specific	1146.02	355.77	177.92	1617	2277	MW_EXP1_REL_THROMBIN_ALL.55753.55753.3	scan=55753 file=558	108.294
K.NHKEEM[+15.995]SQLTGQNSGDVNVEINVAPGKDLTK.T	M[+16]	19.32	>>sp|P35527|K1C9_HUMAN Keratin, type I cytoskeletal 9 OS=Homo sapiens OX=9606 GN=KRT9 PE=1 SV=3	842.915	4	3368.64	3368.64	0	-0.4	291	Specific	1079.19	557.7	530.24	339	1901	MW_EXP1_REL_THROMBIN_ALL.34433.34433.4	scan=34433 file=558	66.7461
R.TENAVC[+57.021]GC[+57.021]SPGHFC[+57.021]IVQDGDHC[+57.021]AAC[+57.021]R.A	C[+57]*5	19.32	>>sp|Q92956-2|TNR14_HUMAN Isoform 2 of Tumor necrosis factor receptor superfamily member 14 OS=Homo sapiens OX=9606 GN=TNFRSF14	745.302	4	2978.19	2978.19	0	0.6	30	Specific	1088.92	1088.92	1088.92	2	2653	MW_EXP1_REL_THROMBIN_ALL.27377.27377.4	scan=27377 file=556	58.6528
K.C[+57.021]FSIDNPGYEPEVVAVHPGGDTVAIGGVDGNVR.L	C[+57]	19.31	>>sp|O75083|WDR1_HUMAN WD repeat-containing protein 1 OS=Homo sapiens OX=9606 GN=WDR1 PE=1 SV=4	1133.21	3	3397.6	3397.61	0	-2.1	438	Specific	1084.36	1084.36	1084.36	192	2959	MW_EXP1_REL_THROMBIN_ALL.52168.52168.3	scan=52168 file=556	108.726
R.GISNM[+15.995]LDVNGLFTLSHITQLVLSHNK.L	M[+16]	19.3	>>sp|Q15404|RSU1_HUMAN Ras suppressor protein 1 OS=Homo sapiens OX=9606 GN=RSU1 PE=1 SV=3	717.63	4	2867.5	2867.51	0	-3.7	26	Specific	1069.49	1069.49	169	71	2561	MW_EXP1_REL_THROMBIN_ALL.67604.67604.4	scan=67604 file=558	132.561
K.TC[+57.021]VADESAENC[+57.021]DKSLHTLFGDKLC[+57.021]TVATLR.E	C[+57]*3	19.29	>>sp|P02768|ALBU_HUMAN Serum albumin OS=Homo sapiens OX=9606 GN=ALB PE=1 SV=2	853.654	4	3411.59	3411.6	0	-1.3	76	Specific	1071.14	432.07	432.07	5562	243	MW_EXP1_REL_THROMBIN_ALL.50063.50063.4	scan=50063 file=559	95.575
-.[+42.011]MDHYDSQQTNDYM[+15.995]QPEEDWDRDLLLDPAWEK.Q	.[42], M[+16]	19.28	>>sp|P12814|ACTN1_HUMAN Alpha-actinin-1 OS=Homo sapiens OX=9606 GN=ACTN1 PE=1 SV=2	1314.56	3	3941.65	3941.65	0	-0.3	1	NRagged	1086.39	507.95	507.95	609	71	MW_EXP1_REL_THROMBIN_ALL.63106.63106.3	scan=63106 file=559	122.066
R.C[+57.021]VDGC[+57.021]SC[+57.021]PEGQLLDEGLC[+57.021]VESTEC[+57.021]PC[+57.021]VHSGKR.Y	C[+57]*6	19.25	>>sp|P04275|VWF_HUMAN von Willebrand factor OS=Homo sapiens OX=9606 GN=VWF PE=1 SV=4	924.636	4	3695.52	3695.53	0	-2.2	325	Specific	1199.54	185.21	185.21	1412	2645	MW_EXP1_REL_THROMBIN_ALL.40838.40838.4	scan=40838 file=556	85.1968
R.AQC[+57.021]IYTGGSSYTC[+57.021]SC[+57.021]L{+0.984}PGFSGDGQAC[+57.021]QDVDEC[+57.021]QPSR.C	C[+57]*5, L{+1}	19.25	>>sp|P14543|NID1_HUMAN Nidogen-1 OS=Homo sapiens OX=9606 GN=NID1 PE=1 SV=3	1340.2	3	4018.59	4019.59	-1	0.8	775	Specific	1009.73	1009.73	5.89	529	381	MW_EXP1_REL_THROMBIN_ALL.47297.47297.3	scan=47297 file=555	90.2774
K.SC[+57.021]DKTHTC[+57.021]PPC[+57.021]PAPELLGGPSVFLFPPKPK.D	C[+57]*3	19.25	>>sp|P0DOX5|IGG1_HUMAN Immunoglobulin gamma-1 heavy chain OS=Homo sapiens OX=9606 PE=1 SV=2	834.415	4	3334.64	3334.64	0	-1	221	Specific	1090.29	665.49	665.49	1248	2079	MW_EXP1_REL_THROMBIN_ALL.56977.56977.4	scan=56977 file=559	109.413
K.ALC[+57.021]GFTEAAAQAAYLVGVSDPNSQAGQQGLVEPTQFAR.A	C[+57]	19.24	>>sp|Q9Y490|TLN1_HUMAN Talin-1 OS=Homo sapiens OX=9606 GN=TLN1 PE=1 SV=3	1308.31	3	3922.91	3922.9	0	1.7	1432	Specific	1054.83	1054.83	1054.83	1408	2795	MW_EXP1_REL_THROMBIN_ALL.67342.67342.3	scan=67342 file=558	132.281
K.ALC[+57.021]GFTEAAAQAAYLVGVSDPNSQAGQQGLVEPTQFAR.A	C[+57]	19.24	>>sp|Q9Y490|TLN1_HUMAN Talin-1 OS=Homo sapiens OX=9606 GN=TLN1 PE=1 SV=3	1308.31	3	3922.91	3922.9	0	1.7	1432	Specific	1076.32	1076.32	1076.32	1408	2795	MW_EXP1_REL_THROMBIN_ALL.68131.68131.3	scan=68131 file=559	132.284
R.GWNGQC[+57.021]LDVDEC[+57.021]LEPNVC[+57.021]ANGDC[+57.021]SNLEGSYM[+15.995]C[+57.021]SC[+57.021]HK.G	C[+57]*6, M[+16]	19.24	>>sp|Q14766|LTBP1_HUMAN Latent-transforming growth factor beta-binding protein 1 OS=Homo sapiens OX=9606 GN=LTBP1 PE=1 SV=4	1063.67	4	4251.64	4251.63	0	1.7	1031	Specific	1069.53	1069.53	137.33	1511	1847	MW_EXP1_REL_THROMBIN_ALL.47621.47621.4	scan=47621 file=558	91.7214
R.ALGQLFHIAC[+57.021]FTC[+57.021]HQC[+57.021]AQQLQGQQFYSLEGAPYC[+57.021]EGC[+57.021]YTDTLEK.C	C[+57]*5	19.24	>>sp|Q15942|ZYX_HUMAN Zyxin OS=Homo sapiens OX=9606 GN=ZYX PE=1 SV=1	1307.84	4	5228.33	5228.31	0	3.2	400	Specific	1071.83	1071.83	125.32	130	2679	MW_EXP1_REL_THROMBIN_ALL.63677.63677.4	scan=63677 file=555	123.092
R.TTGIVM[+15.995]DSGDGVTHTVPIYEGYALPHAILR.L	M[+16]	19.23	>>sp|P60709|ACTB_HUMAN Actin, cytoplasmic 1 OS=Homo sapiens OX=9606 GN=ACTB PE=1 SV=1	800.657	4	3199.61	3199.61	0	-0.6	148	Specific	1149.28	323.8	156.45	1617	2277	MW_EXP1_REL_THROMBIN_ALL.56109.56109.4	scan=56109 file=558	109.029
R.C[+57.021]DNC[+57.021]PYNHNPDQADTDNN[+0.984]GEGDAC[+57.021]AADIDGDGILNER.D	C[+57]*3, N[+1]	19.23	>>sp|P07996|TSP1_HUMAN Thrombospondin-1 OS=Homo sapiens OX=9606 GN=THBS1 PE=1 SV=2	1365.2	3	4093.58	4093.57	0	1.5	774	Specific	1075.18	1075.18	25.71	6040	2657	MW_EXP1_REL_THROMBIN_ALL.39757.39757.3	scan=39757 file=559	76.0355
R.C[+57.021]NPDSNSANC[+57.021]LEEKGPM[+15.995]FELLPGESNK.I	C[+57]*2, M[+16]	19.22	>>sp|P10124|SRGN_HUMAN Serglycin OS=Homo sapiens OX=9606 GN=SRGN PE=1 SV=3	1018.44	3	3053.32	3053.33	0	-3.5	40	Specific	1057.36	1057.36	143.09	395	2811	MW_EXP1_REL_THROMBIN_ALL.45145.45145.3	scan=45145 file=558	86.7723
R.TTGIVM[+15.995]DSGDGVTHTVPIYEGYALPHAILR.L	M[+16]	19.21	>>sp|P60709|ACTB_HUMAN Actin, cytoplasmic 1 OS=Homo sapiens OX=9606 GN=ACTB PE=1 SV=1	800.66	4	3199.62	3199.61	0	2.6	148	Specific	1126.44	330.94	178.4	1617	2277	MW_EXP1_REL_THROMBIN_ALL.53807.53807.4	scan=53807 file=556	112.181
R.GWNGQC[+57.021]LDVDEC[+57.021]LEP{-0.983}NVC[+57.021]ANGDC[+57.021]SNLEGSYMC[+57.021]SC[+57.021]HK.G	C[+57]*6, P{-1}	19.2	>>sp|Q14766|LTBP1_HUMAN Latent-transforming growth factor beta-binding protein 1 OS=Homo sapiens OX=9606 GN=LTBP1 PE=1 SV=4	1059.67	4	4235.66	4234.66	1	-0.8	1031	Specific	1055.15	1055.15	1.87	1511	1847	MW_EXP1_REL_THROMBIN_ALL.50261.50261.4	scan=50261 file=558	97.0472
R.GWNGQC[+57.021]LDVDEC[+57.021]LEPNVC[+57.021]ANGDC[+57.021]SNLEGSYM[+15.995]C[+57.021]SC[+57.021]HK.G	C[+57]*6, M[+16]	19.2	>>sp|Q14766|LTBP1_HUMAN Latent-transforming growth factor beta-binding protein 1 OS=Homo sapiens OX=9606 GN=LTBP1 PE=1 SV=4	1063.66	4	4251.63	4251.63	0	-0.5	1031	Specific	1077.24	1077.24	213.29	1511	1847	MW_EXP1_REL_THROMBIN_ALL.48085.48085.4	scan=48085 file=559	91.7478
R.KAPDAGGC[+57.021]LHADPDLGVLC[+57.021]PTGC[+57.021]QLQEALLQQERPIR.N	C[+57]*3	19.19	>>sp|P02675|FIBB_HUMAN Fibrinogen beta chain OS=Homo sapiens OX=9606 GN=FGB PE=1 SV=2	1021.76	4	4084.03	4084.02	0	2.3	88	Specific	1156.69	309.22	163.45	2369	2107	MW_EXP1_REL_THROMBIN_ALL.56003.56003.4	scan=56003 file=556	116.767
R.LRQNADQC[+57.021]C[+57.021]PEYEC[+57.021]VC[+57.021]DPVSC[+57.021]DLPPVPHC[+57.021]ER.G	C[+57]*6	19.19	>>sp|P04275|VWF_HUMAN von Willebrand factor OS=Homo sapiens OX=9606 GN=VWF PE=1 SV=4	965.907	4	3860.6	3860.6	0	0.8	2312	Specific	1111.22	329.76	329.76	1412	2645	MW_EXP1_REL_THROMBIN_ALL.41907.41907.4	scan=41907 file=555	80.1823
R.TPEVTC[+57.021]VVVDVSHEDPEVK.F	C[+57]	19.19	>>sp|P0DOX5|IGG1_HUMAN Immunoglobulin gamma-1 heavy chain OS=Homo sapiens OX=9606 PE=1 SV=2	713.681	3	2139.03	2139.03	0	0	258	Specific	1126.06	830.62	830.62	1248	2079	MW_EXP1_REL_THROMBIN_ALL.44542.44542.4	scan=44542 file=559	84.8688
R.C[+57.021]IDSGHWSAPLPTC[+57.021]EAISC[+57.021]EPLESPVHGSMDC[+57.021]SPSLR.A	C[+57]*4	19.17	>>sp|P16109|LYAM3_HUMAN P-selectin OS=Homo sapiens OX=9606 GN=SELP PE=1 SV=3	1035.7	4	4139.8	4139.8	0	-1.2	368	Specific	1098.52	1098.52	183.41	157	379	MW_EXP1_REL_THROMBIN_ALL.54648.54648.4	scan=54648 file=559	104.649
R.C[+57.021]DNC[+57.021]PYNHNPDQADTDNNGEGDAC[+57.021]AADIDGDGILNER.D	C[+57]*3	19.17	>>sp|P07996|TSP1_HUMAN Thrombospondin-1 OS=Homo sapiens OX=9606 GN=THBS1 PE=1 SV=2	1364.87	3	4092.59	4092.59	0	-1	774	Specific	1063.04	1063.04	66.88	6040	2657	MW_EXP1_REL_THROMBIN_ALL.36519.36519.3	scan=36519 file=557	74.6817
R.GGSTSYGTGSETESPRNPSSAGSWN[+0.984]SGSSGPGSTGNR.N	N[+1]	19.16	>>sp|P02671|FIBA_HUMAN Fibrinogen alpha chain OS=Homo sapiens OX=9606 GN=FGA PE=1 SV=2	1173.5	3	3518.5	3518.49	0	1.9	272	Specific	1093.93	1093.93	91.3	2330	2333	MW_EXP1_REL_THROMBIN_ALL.23724.23724.3	scan=23724 file=559	47.336
R.LVSLDSGLLN[+0.984]SLGALTELQFHR.N	N[+1]	19.16	>>sp|P40197|GPV_HUMAN Platelet glycoprotein V OS=Homo sapiens OX=9606 GN=GP5 PE=1 SV=1	795.432	3	2384.28	2384.28	0	-0.7	206	Specific	1084.71	915.09	259.12	454	1949	MW_EXP1_REL_THROMBIN_ALL.64760.64760.3	scan=64760 file=557	132.418
R.AGEWGTIC[+57.021]DDDFTLQAAHILC[+57.021]R.E	C[+57]*2	19.16	>>sp|P58215|LOXL3_HUMAN Lysyl oxidase homolog 3 OS=Homo sapiens OX=9606 GN=LOXL3 PE=1 SV=1	850.389	3	2549.15	2549.15	0	-0.7	63	Specific	1077.12	972.67	972.67	117	1165	MW_EXP1_REL_THROMBIN_ALL.61106.61106.3	scan=61106 file=558	119.424
R.VQSTELC[+57.021]AGHLAGGTDSC[+57.021]QGDSGGPLVC[+57.021]FEKDK.Y	C[+57]*3	19.15	>>sp|P00747|PLMN_HUMAN Plasminogen OS=Homo sapiens OX=9606 GN=PLG PE=1 SV=2	870.892	4	3480.55	3480.55	0	-0.1	739	Specific	1190.35	326.6	326.6	300	927	MW_EXP1_REL_THROMBIN_ALL.41413.41413.4	scan=41413 file=555	79.2416
K.VGLSGM[+15.995]AIADVTLLSGFHALR.A	M[+16]	19.13	>>sp|P0C0L5|CO4B_HUMAN Complement C4-B OS=Homo sapiens OX=9606 GN=C4B PE=1 SV=2	715.388	3	2144.15	2144.15	0	-1.4	1478	Specific	1092.3	928.71	403.36	470	1731	MW_EXP1_REL_THROMBIN_ALL.67402.67402.3	scan=67402 file=559	131.095
R.VPAPPSPQPATYTC[+57.021]VVSHEDSR.T	C[+57]	19.13	>>sp|P0DOX3|IGD_HUMAN Immunoglobulin delta heavy chain OS=Homo sapiens OX=9606 PE=1 SV=1	799.049	3	2395.13	2395.13	0	-1.4	471	Specific	1065.92	903.06	903.06	49	1145	MW_EXP1_REL_THROMBIN_ALL.33146.33146.3	scan=33146 file=556	69.8733
K.C[+57.021]GAC[+57.021]PPGYSGNGIQC[+57.021]T{+203.081}DVDEC[+57.021]KEVPDAC[+57.021]FNHNGEHR.C	C[+57]*5, T{+203}	19.13	>>sp|P07996|TSP1_HUMAN Thrombospondin-1 OS=Homo sapiens OX=9606 GN=THBS1 PE=1 SV=2	1078.44	4	4310.73	4310.73	0	0	572	Specific	1149.01	1149.01	11.18	6040	2657	MW_EXP1_REL_THROMBIN_ALL.32479.32479.4	scan=32479 file=559	62.8859
K.TPVSC[+57.021]FNIQMC[+57.021]VGATGHNIPQK.L	C[+57]*2	19.12	>>sp|P08514|ITA2B_HUMAN Integrin alpha-IIb OS=Homo sapiens OX=9606 GN=ITGA2B PE=1 SV=3	820.391	3	2459.16	2459.16	0	-1.7	511	Specific	1093.84	976.7	976.7	280	569	MW_EXP1_REL_THROMBIN_ALL.44863.44863.3	scan=44863 file=558	86.2372
K.C[+57.021]GAC[+57.021]PPGYSGNGIQC[+57.021]TDVDEC[+57.021]KEVPDAC[+57.021]FNHN[+0.984]GEHR.C	C[+57]*5, N[+1]	19.12	>>sp|P07996|TSP1_HUMAN Thrombospondin-1 OS=Homo sapiens OX=9606 GN=THBS1 PE=1 SV=2	822.533	5	4108.64	4108.64	0	-0.5	572	Specific	1056.32	1056.32	98.34	6040	2657	MW_EXP1_REL_THROMBIN_ALL.34381.34381.2	scan=34381 file=555	66.5346
K.C[+57.021]GAC[+57.021]PPGYSGNGIQC[+57.021]TDVDEC[+57.021]KEVPDAC[+57.021]FNHN[+0.984]GEHR.C	C[+57]*5, N[+1]	19.12	>>sp|P07996|TSP1_HUMAN Thrombospondin-1 OS=Homo sapiens OX=9606 GN=THBS1 PE=1 SV=2	822.533	5	4108.64	4108.64	0	-0.5	572	Specific	1085.02	1085.02	95.97	6040	2657	MW_EXP1_REL_THROMBIN_ALL.34514.34514.2	scan=34514 file=559	66.535
K.Q[-17.027]KPDGVFQEDAPVIHQEM[+15.995]IGGLR.N	M[+16], Q[-17]	19.11	>>sp|P01024|CO3_HUMAN Complement C3 OS=Homo sapiens OX=9606 GN=C3 PE=1 SV=2	855.091	3	2563.26	2563.26	0	-1	1112	Specific	1055.33	877.95	838.95	897	1729	MW_EXP1_REL_THROMBIN_ALL.47325.47325.3	scan=47325 file=558	91.1372
R.TTGIVM[+15.995]DSGDGVTHTVPIYEGYALPHAILR.L	M[+16]	19.11	>>sp|P60709|ACTB_HUMAN Actin, cytoplasmic 1 OS=Homo sapiens OX=9606 GN=ACTB PE=1 SV=1	800.659	4	3199.61	3199.61	0	1.1	148	Specific	1102.52	314.53	144.27	1617	2277	MW_EXP1_REL_THROMBIN_ALL.57856.57856.4	scan=57856 file=555	111.179
K.DAGEGGLSLAIEGPSKAEISC[+57.021]TDNQ[+0.984]DGTC[+57.021]SVSYLPVLPGDYSILVK.Y	C[+57]*2, Q[+1]	19.1	>>sp|P21333-2|FLNA_HUMAN Isoform 2 of Filamin-A OS=Homo sapiens OX=9606 GN=FLNA	1196.57	4	4783.28	4784.28	-1	-0.2	1884	Specific	1059.56	1059.56	4.74	1530	1719	MW_EXP1_REL_THROMBIN_ALL.68253.68253.4	scan=68253 file=559	132.402
K.QNC[+57.021]ELFEQLGEYKFQNALLVR.Y	C[+57]	19.08	>>sp|P02768|ALBU_HUMAN Serum albumin OS=Homo sapiens OX=9606 GN=ALB PE=1 SV=2	867.103	3	2599.3	2599.3	0	-0.8	414	Specific	1086.42	489.15	489.15	5562	243	MW_EXP1_REL_THROMBIN_ALL.63498.63498.3	scan=63498 file=555	122.708
K.QNC[+57.021]ELFEQLGEYKFQNALLVR.Y	C[+57]	19.08	>>sp|P02768|ALBU_HUMAN Serum albumin OS=Homo sapiens OX=9606 GN=ALB PE=1 SV=2	867.104	3	2599.3	2599.3	0	-0.2	414	Specific	1092.11	489.33	489.33	5562	243	MW_EXP1_REL_THROMBIN_ALL.63447.63447.3	scan=63447 file=559	122.767
K.EVTKEVVTSEDGSDC[+57.021]PEAM[+15.995]DLGTLSGIGTLDGFR.H	C[+57], M[+16]	19.08	>>sp|P02671|FIBA_HUMAN Fibrinogen alpha chain OS=Homo sapiens OX=9606 GN=FGA PE=1 SV=2	1201.22	3	3601.64	3601.65	0	-3.5	477	Specific	1065.68	796.52	123.63	2330	2333	MW_EXP1_REL_THROMBIN_ALL.55321.55321.4	scan=55321 file=557	112.877
R.EGISQEALHTQM[+15.995]LTAVQEISHLIEPLANAAR.A	M[+16]	19.07	>>sp|Q9Y490|TLN1_HUMAN Talin-1 OS=Homo sapiens OX=9606 GN=TLN1 PE=1 SV=3	847.44	4	3386.74	3386.74	0	0.2	1691	Specific	1078.74	983.1	118.11	1408	2795	MW_EXP1_REL_THROMBIN_ALL.67433.67433.4	scan=67433 file=558	132.377
K.ELEQVC[+57.021]NPIISGLYQGAGGPGPGGFGAQGPK.G	C[+57]	19.07	>>sp|P0DMV9|HS71B_HUMAN Heat shock 70 kDa protein 1B OS=Homo sapiens OX=9606 GN=HSPA1B PE=1 SV=1	1019.17	3	3055.49	3055.49	0	-0.2	598	Specific	1060.32	1055.72	1055.72	112	435	MW_EXP1_REL_THROMBIN_ALL.62416.62416.3	scan=62416 file=559	120.626
R.DTDMDGVGD{-1.026}QC[+57.021]DNC[+57.021]PLEHNPDQLDSDSDR.I	C[+57]*2, D{-1}	19.07	>>sp|P07996|TSP1_HUMAN Thrombospondin-1 OS=Homo sapiens OX=9606 GN=THBS1 PE=1 SV=2	1107.08	3	3319.24	3319.24	0	0	823	Specific	1065.02	1065.02	16.22	6040	2657	MW_EXP1_REL_THROMBIN_ALL.34736.34736.3	scan=34736 file=558	67.3029
K.QNC[+57.021]ELFEQLGEYKFQNALLVR.Y	C[+57]	19.06	>>sp|P02768|ALBU_HUMAN Serum albumin OS=Homo sapiens OX=9606 GN=ALB PE=1 SV=2	867.106	3	2599.3	2599.3	0	2.4	414	Specific	1077.31	490.13	490.13	5562	243	MW_EXP1_REL_THROMBIN_ALL.63740.63740.3	scan=63740 file=555	123.228
K.QNC[+57.021]ELFEQLGEYKFQNALLVR.Y	C[+57]	19.05	>>sp|P02768|ALBU_HUMAN Serum albumin OS=Homo sapiens OX=9606 GN=ALB PE=1 SV=2	867.102	3	2599.29	2599.3	0	-2.2	414	Specific	1053.21	472.64	472.64	5562	243	MW_EXP1_REL_THROMBIN_ALL.63982.63982.3	scan=63982 file=555	123.747
K.QNC[+57.021]ELFEQLGEYKFQNALLVR.Y	C[+57]	19.05	>>sp|P02768|ALBU_HUMAN Serum albumin OS=Homo sapiens OX=9606 GN=ALB PE=1 SV=2	867.103	3	2599.29	2599.3	0	-1.2	414	Specific	1060.94	466.53	466.53	5562	243	MW_EXP1_REL_THROMBIN_ALL.63293.63293.4	scan=63293 file=559	122.442
K.QNC[+57.021]ELFEQLGEYKFQNALLVR.Y	C[+57]	19.05	>>sp|P02768|ALBU_HUMAN Serum albumin OS=Homo sapiens OX=9606 GN=ALB PE=1 SV=2	867.102	3	2599.29	2599.3	0	-1.9	414	Specific	1071.11	482.11	482.11	5562	243	MW_EXP1_REL_THROMBIN_ALL.63931.63931.3	scan=63931 file=559	123.803
R.C[+57.021]VDGC[+57.021]SC[+57.021]PEGQLLDEGLC[+57.021]VESTEC[+57.021]PC[+57.021]VHSGKR.Y	C[+57]*6	19.03	>>sp|P04275|VWF_HUMAN von Willebrand factor OS=Homo sapiens OX=9606 GN=VWF PE=1 SV=4	924.641	4	3695.54	3695.53	0	3.1	325	Specific	1158.27	175.83	175.83	1412	2645	MW_EXP1_REL_THROMBIN_ALL.44717.44717.4	scan=44717 file=558	85.9465
R.GSESGIFTN[+0.984]TKESSSHHPGIAEFPSR.G	N[+1]	19.03	>>sp|P02671|FIBA_HUMAN Fibrinogen alpha chain OS=Homo sapiens OX=9606 GN=FGA PE=1 SV=2	690.826	4	2760.28	2760.29	0	-1.7	548	Specific	1091.96	996.48	131.58	2330	2333	MW_EXP1_REL_THROMBIN_ALL.31440.31440.4	scan=31440 file=557	64.825
K.ATLELSPWQM[+15.995]SALVQVHASQPSSFHDFPDLGQEVALNANTK.N	M[+16]	19.03	>>sp|P04114|APOB_HUMAN Apolipoprotein B-100 OS=Homo sapiens OX=9606 GN=APOB PE=1 SV=2	1120.8	4	4480.19	4480.19	0	0.7	3587	Specific	1056.81	1056.81	130.82	943	237	MW_EXP1_REL_THROMBIN_ALL.65727.65727.4	scan=65727 file=559	127.593
K.KVADALTNAVAHVDDM[+15.995]PNALSALSDLHAHK.L	M[+16]	19.03	>>sp|HBA_HUMAN|(Common contaminant protein)	785.901	4	3140.58	3140.58	0	1.3	61	Specific	1052.19	417.76	180.97	577	3041	MW_EXP1_REL_THROMBIN_ALL.48983.48983.4	scan=48983 file=557	99.6154
K.VADALTNAVAHVDDM[+15.995]PNALSALSDLHAHK.L	M[+16]	19.03	>>sp|HBA_HUMAN|(Common contaminant protein)	1004.83	3	3012.49	3012.48	0	1	62	Specific	1087.13	974.64	177.35	577	3041	MW_EXP1_REL_THROMBIN_ALL.50956.50956.3	scan=50956 file=557	103.647
R.KC[+57.021]FSIDNPGYEPEVVAVHPGGDTVAIGGVDGNVR.L	C[+57]	19.03	>>sp|O75083|WDR1_HUMAN WD repeat-containing protein 1 OS=Homo sapiens OX=9606 GN=WDR1 PE=1 SV=4	882.183	4	3525.71	3525.71	0	0.7	437	Specific	1154.57	189.61	189.61	192	2959	MW_EXP1_REL_THROMBIN_ALL.50394.50394.4	scan=50394 file=558	97.3203
R.LVSLDSGLLN[+0.984]SLGALTELQFHR.N	N[+1]	19.02	>>sp|P40197|GPV_HUMAN Platelet glycoprotein V OS=Homo sapiens OX=9606 GN=GP5 PE=1 SV=1	795.43	3	2384.28	2384.28	0	-2.7	206	Specific	1069.7	899.7	265.94	454	1949	MW_EXP1_REL_THROMBIN_ALL.68383.68383.3	scan=68383 file=555	132.408
K.VEYTPYEEGLHSVDVTYDGSPVPSSPFQVPVTEGC[+57.021]DPSR.V	C[+57]	19	>>sp|P21333-2|FLNA_HUMAN Isoform 2 of Filamin-A OS=Homo sapiens OX=9606 GN=FLNA	1074.99	4	4296.95	4296.96	0	-0.4	1319	Specific	1099.03	1099.03	155.73	1530	1719	MW_EXP1_REL_THROMBIN_ALL.61241.61241.4	scan=61241 file=558	119.712
K.SHC[+57.021]IAEVENDEMPADLPSLAADFVESKDVC[+57.021]K.N	C[+57]*2	18.99	>>sp|P02768|ALBU_HUMAN Serum albumin OS=Homo sapiens OX=9606 GN=ALB PE=1 SV=2	869.897	4	3476.57	3476.57	0	0	311	Specific	1071.55	525.58	525.58	5562	243	MW_EXP1_REL_THROMBIN_ALL.59336.59336.4	scan=59336 file=557	121.301
K.DC[+57.021]VGDVTENQIC[+57.021]NKQDC[+57.021]PIDGC[+57.021]LS{+294.103}NPC[+57.021]FAGVK.C	C[+57]*5, S{+294}	18.99	>>sp|P07996|TSP1_HUMAN Thrombospondin-1 OS=Homo sapiens OX=9606 GN=THBS1 PE=1 SV=2	1322.23	3	3964.67	3964.67	0	0	530	Specific	1059.41	1059.41	40.34	6040	2657	MW_EXP1_REL_THROMBIN_ALL.46844.46844.3	scan=46844 file=559	89.3487
K.DC[+57.021]VGDVTENQIC[+57.021]NKQDC[+57.021]PIDGC[+57.021]LS{+162.054}NPC[+57.021]FAGVK.C	C[+57]*5, S{+162}	18.99	>>sp|P07996|TSP1_HUMAN Thrombospondin-1 OS=Homo sapiens OX=9606 GN=THBS1 PE=1 SV=2	1278.21	3	3832.62	3832.62	0	0	530	Specific	1064.25	1064.25	61.03	6040	2657	MW_EXP1_REL_THROMBIN_ALL.42028.42028.3	scan=42028 file=556	87.6002
K.DC[+57.021]VGDVTENQIC[+57.021]NKQDC[+57.021]PIDGC[+57.021]LS{+426.124}NPC[+57.021]FAGVK.C	C[+57]*5, S{+426}	18.99	>>sp|P07996|TSP1_HUMAN Thrombospondin-1 OS=Homo sapiens OX=9606 GN=THBS1 PE=1 SV=2	1366.24	3	4096.69	4096.69	0	0	530	Specific	1066.64	1066.64	15.79	6040	2657	MW_EXP1_REL_THROMBIN_ALL.46966.46966.3	scan=46966 file=555	89.641
K.DC[+57.021]VGDVTENQIC[+57.021]NKQDC[+57.021]PIDGC[+57.021]LS{+162.048}NPC[+57.021]FAGVK.C	C[+57]*5, S{+162}	18.99	>>sp|P07996|TSP1_HUMAN Thrombospondin-1 OS=Homo sapiens OX=9606 GN=THBS1 PE=1 SV=2	1278.21	3	3832.62	3832.62	0	0	530	Specific	1070.81	1070.81	64.3	6040	2657	MW_EXP1_REL_THROMBIN_ALL.44273.44273.3	scan=44273 file=557	89.953
K.DC[+57.021]VGDVTENQIC[+57.021]NKQDC[+57.021]PIDGC[+57.021]LS{+162.052}NPC[+57.021]FAGVK.C	C[+57]*5, S{+162}	18.99	>>sp|P07996|TSP1_HUMAN Thrombospondin-1 OS=Homo sapiens OX=9606 GN=THBS1 PE=1 SV=2	1278.21	3	3832.62	3832.62	0	0	530	Specific	1076.9	1076.9	77.6	6040	2657	MW_EXP1_REL_THROMBIN_ALL.46565.46565.3	scan=46565 file=559	88.8107
K.DC[+57.021]VGDVTENQIC[+57.021]NKQDC[+57.021]PIDGC[+57.021]LS{+162.048}NPC[+57.021]FAGVK.C	C[+57]*5, S{+162}	18.99	>>sp|P07996|TSP1_HUMAN Thrombospondin-1 OS=Homo sapiens OX=9606 GN=THBS1 PE=1 SV=2	1278.21	3	3832.62	3832.62	0	0	530	Specific	1082.98	1082.98	67.91	6040	2657	MW_EXP1_REL_THROMBIN_ALL.43179.43179.3	scan=43179 file=556	89.9518
M.[+42.011]AGWNAYIDNLMADGTC[+57.021]QDAAIVGYKDSPSVWAAVPGK.T	.[42], C[+57]	18.98	>>sp|P07737|PROF1_HUMAN Profilin-1 OS=Homo sapiens OX=9606 GN=PFN1 PE=1 SV=2	1318.62	3	3953.84	3953.85	0	-2.7	2	NRagged	1061.71	1061.71	408.85	322	1245	MW_EXP1_REL_THROMBIN_ALL.67871.67871.3	scan=67871 file=558	132.855
M.[+42.011]AGWNAYIDNLM[+15.995]ADGTC[+57.021]QDAAIVGYKDSPSVWAAVPGK.T	.[42], C[+57], M[+16]	18.98	>>sp|P07737|PROF1_HUMAN Profilin-1 OS=Homo sapiens OX=9606 GN=PFN1 PE=1 SV=2	1323.95	3	3969.83	3969.84	0	-2.8	2	NRagged	1068.16	1068.16	563.74	322	1245	MW_EXP1_REL_THROMBIN_ALL.63402.63402.3	scan=63402 file=556	132.289
R.VPAPPSPQPATYTC[+57.021]VVSHEDSR.T	C[+57]	18.97	>>sp|P0DOX3|IGD_HUMAN Immunoglobulin delta heavy chain OS=Homo sapiens OX=9606 PE=1 SV=1	799.047	3	2395.13	2395.13	0	-3.3	471	Specific	1085.29	946.88	946.88	49	1145	MW_EXP1_REL_THROMBIN_ALL.36224.36224.3	scan=36224 file=559	69.6779
K.QNC[+57.021]ELFEQLGEYKFQNALLVR.Y	C[+57]	18.95	>>sp|P02768|ALBU_HUMAN Serum albumin OS=Homo sapiens OX=9606 GN=ALB PE=1 SV=2	867.107	3	2599.31	2599.3	0	3.3	414	Specific	1066.61	484.18	484.18	5562	243	MW_EXP1_REL_THROMBIN_ALL.59864.59864.3	scan=59864 file=557	122.414
K.QNC[+57.021]ELFEQLGEYKFQNALLVR.Y	C[+57]	18.94	>>sp|P02768|ALBU_HUMAN Serum albumin OS=Homo sapiens OX=9606 GN=ALB PE=1 SV=2	867.101	3	2599.29	2599.3	0	-3.1	414	Specific	1065.13	453.28	453.28	5562	243	MW_EXP1_REL_THROMBIN_ALL.59878.59878.3	scan=59878 file=556	125.056
R.TTGIVM[+15.995]DSGDGVTHTVPIYEGYALPHAILR.L	M[+16]	18.94	>>sp|P60709|ACTB_HUMAN Actin, cytoplasmic 1 OS=Homo sapiens OX=9606 GN=ACTB PE=1 SV=1	800.658	4	3199.61	3199.61	0	0.7	148	Specific	1130.16	257.12	108.56	1617	2277	MW_EXP1_REL_THROMBIN_ALL.52098.52098.4	scan=52098 file=556	108.579
K.EPC[+57.021]VESLVSQYFQTVTDYGKDLMEK.V	C[+57]	18.9	>>sp|P02652|APOA2_HUMAN Apolipoprotein A-II OS=Homo sapiens OX=9606 GN=APOA2 PE=1 SV=1	989.464	3	2966.38	2966.38	0	-0.9	27	Specific	1113.38	333.68	333.68	150	2467	MW_EXP1_REL_THROMBIN_ALL.64002.64002.3	scan=64002 file=556	133.063
K.GILGYTEHQVVSSDFN[+0.984]SDTHSSTFDAGAGIALNDHFVK.L	N[+1]	18.86	>>sp|P04406|G3P_HUMAN Glyceraldehyde-3-phosphate dehydrogenase OS=Homo sapiens OX=9606 GN=GAPDH PE=1 SV=3	1009.97	4	4036.87	4037.88	-1	-0.8	272	Specific	1037.2	1037.2	184.71	268	1877	MW_EXP1_REL_THROMBIN_ALL.52112.52112.4	scan=52112 file=557	106.083
K.PSS{+385.209}PSPMPSSTPSPSLNLGNTEEAIR.D	S{+385}	18.86	>>sp|O95810|CAVN2_HUMAN Caveolae-associated protein 2 OS=Homo sapiens OX=9606 GN=CAVIN2 PE=1 SV=3	1013.5	3	3038.49	3038.49	0	0	23	Specific	1074.26	934.03	8.68	132	2389	MW_EXP1_REL_THROMBIN_ALL.44614.44614.3	scan=44614 file=555	85.1907
K.SHC[+57.021]IAEVENDEMPADLPSLAADFVESK.D	C[+57]	18.85	>>sp|P02768|ALBU_HUMAN Serum albumin OS=Homo sapiens OX=9606 GN=ALB PE=1 SV=2	992.12	3	2974.34	2974.34	0	-0.1	311	Specific	1060.17	1060.17	1060.17	5562	243	MW_EXP1_REL_THROMBIN_ALL.64958.64958.3	scan=64958 file=558	127.573
R.SGASGPENFQVGSM[+15.995]PPAQQQITSGQMHR.G	M[+16]	18.85	>>sp|Q9Y490|TLN1_HUMAN Talin-1 OS=Homo sapiens OX=9606 GN=TLN1 PE=1 SV=3	981.787	3	2943.35	2943.35	0	0.1	455	Specific	1096.45	1001.25	105.77	1408	2795	MW_EXP1_REL_THROMBIN_ALL.31152.31152.3	scan=31152 file=556	65.9786
K.C[+57.021]QC[+57.021]{-17.022}DELC[+57.021]SYYQSC[+57.021]C[+57.021]TDYTAEC[+57.021]KPQVTR.G	C{-17}[+57]*6	18.85	>>sp|P04004|VTNC_HUMAN Vitronectin OS=Homo sapiens OX=9606 GN=VTN PE=1 SV=1	1155.78	3	3465.33	3465.33	0	0	38	Specific	1072.55	1072.55	13.86	146	2635	MW_EXP1_REL_THROMBIN_ALL.42884.42884.3	scan=42884 file=558	82.4356
K.KIDGQQTIIAC[+57.021]IESHQFQAK.N	C[+57]	18.85	>>sp|P47755|CAZA2_HUMAN F-actin-capping protein subunit alpha-2 OS=Homo sapiens OX=9606 GN=CAPZA2 PE=1 SV=3	772.4	3	2315.19	2315.18	0	2	147	Specific	1084.13	589.72	589.72	58	183	MW_EXP1_REL_THROMBIN_ALL.44818.44818.3	scan=44818 file=559	85.4093
R.TEGNIDDSLIGGNASAEGPEGEGTESTVITGVDIVM[+15.995]NHHLQETSFTK.E	M[+16]	18.84	>>sp|P13693|TCTP_HUMAN Translationally-controlled tumor protein OS=Homo sapiens OX=9606 GN=TPT1 PE=1 SV=1	1219.07	4	4873.27	4873.26	0	1.5	39	Specific	1076.36	1076.36	85.26	19	3019	MW_EXP1_REL_THROMBIN_ALL.58100.58100.4	scan=58100 file=559	111.731
R.VVAQGVGIPEDSIFTMADRGEC[+57.021]VPGEQEPEPILIPR.V	C[+57]	18.82	>>sp|P02760|AMBP_HUMAN Protein AMBP OS=Homo sapiens OX=9606 GN=AMBP PE=1 SV=1	1302.66	3	3905.96	3905.94	0	3.6	167	Specific	1071.24	937.47	937.47	100	2371	MW_EXP1_REL_THROMBIN_ALL.67761.67761.3	scan=67761 file=559	131.829
K.C[+57.021]GAC[+57.021]PPGYS{+367.119}GNGIQC[+57.021]TDVDEC[+57.021]KEVPDAC[+57.021]FNHNGEHR.C	C[+57]*5, S{+367}	18.82	>>sp|P07996|TSP1_HUMAN Thrombospondin-1 OS=Homo sapiens OX=9606 GN=THBS1 PE=1 SV=2	1119.2	4	4473.77	4474.77	-1	0.7	572	Specific	1003.18	1003.18	0	6040	2657	MW_EXP1_REL_THROMBIN_ALL.32804.32804.4	scan=32804 file=555	63.7456
R.SLSYPDEEC[+57.021]NEAC[+57.021]LEGC[+57.021]FC[+57.021]PPGLYM[+15.995]DERGDC[+57.021]VPK.A	C[+57]*5, M[+16]	18.81	>>sp|P04275|VWF_HUMAN von Willebrand factor OS=Homo sapiens OX=9606 GN=VWF PE=1 SV=4	1357.55	3	4070.63	4070.63	0	-1.3	671	Specific	1112.53	344.51	113.6	1412	2645	MW_EXP1_REL_THROMBIN_ALL.52902.52902.3	scan=52902 file=555	101.213
R.TPC[+57.021]TVSC[+57.021]NIPVVSGKEC[+57.021]EEIIR.K	C[+57]*3	18.8	>>sp|P02675|FIBB_HUMAN Fibrinogen beta chain OS=Homo sapiens OX=9606 GN=FGB PE=1 SV=2	850.079	3	2548.22	2548.22	0	1	225	Specific	1116.83	377.94	377.94	2369	2107	MW_EXP1_REL_THROMBIN_ALL.42969.42969.3	scan=42969 file=558	82.5885
K.LGAASLGAEDPET{+868.119}QVVLINAVKDVAK.A	T{+868}	18.78	>>sp|Q9Y490|TLN1_HUMAN Talin-1 OS=Homo sapiens OX=9606 GN=TLN1 PE=1 SV=3	869.89	4	3476.54	3476.54	0	0	2064	Specific	1088.78	515.62	90.83	1408	2795	MW_EXP1_REL_THROMBIN_ALL.63164.63164.3	scan=63164 file=555	122.025
R.ALEQQVEEM[+15.995]KTQLEELEDELQATEDAKLR.L	M[+16]	18.78	>>sp|P35579|MYH9_HUMAN Myosin-9 OS=Homo sapiens OX=9606 GN=MYH9 PE=1 SV=4	858.922	4	3432.66	3432.67	0	-1.2	1529	Specific	1187.73	153.74	115.08	1194	717	MW_EXP1_REL_THROMBIN_ALL.61544.61544.4	scan=61544 file=559	118.799
R.QEKPSSPSPM[+15.995]PSSTPSPSLNLGNTEEAIR.D	M[+16]	18.78	>>sp|O95810|CAVN2_HUMAN Caveolae-associated protein 2 OS=Homo sapiens OX=9606 GN=CAVIN2 PE=1 SV=3	1018.82	3	3054.46	3054.47	0	-3.2	20	Specific	1127.39	293.67	128.27	132	2389	MW_EXP1_REL_THROMBIN_ALL.40080.40080.3	scan=40080 file=558	77.03
K.AQEAC[+57.021]GPLEM[+15.995]DSALSVVQNLEKDLQEVK.A	C[+57], M[+16]	18.77	>>sp|Q9Y490|TLN1_HUMAN Talin-1 OS=Homo sapiens OX=9606 GN=TLN1 PE=1 SV=3	1039.84	3	3117.51	3117.51	0	0	1041	Specific	1053.6	598.81	128.15	1408	2795	MW_EXP1_REL_THROMBIN_ALL.68394.68394.3	scan=68394 file=559	132.547
R.AVTDSINQLITM[+15.995]C[+57.021]TQQAPGQKEC[+57.021]DNALR.E	C[+57]*2, M[+16]	18.77	>>sp|Q9Y490|TLN1_HUMAN Talin-1 OS=Homo sapiens OX=9606 GN=TLN1 PE=1 SV=3	1060.17	3	3178.49	3178.49	0	0.2	1341	Specific	1056.97	579.58	122.06	1408	2795	MW_EXP1_REL_THROMBIN_ALL.50142.50142.3	scan=50142 file=559	95.7367
R.ASGLGDHC[+57.021]EDINEC[+57.021]LEDKSVC[+57.021]QR.G	C[+57]*3	18.77	>>sp|Q14766|LTBP1_HUMAN Latent-transforming growth factor beta-binding protein 1 OS=Homo sapiens OX=9606 GN=LTBP1 PE=1 SV=4	673.79	4	2692.14	2692.14	0	0.3	1152	Specific	1055.85	511.99	511.99	1511	1847	MW_EXP1_REL_THROMBIN_ALL.28009.28009.4	scan=28009 file=558	55.2311
R.ASGLGDHC[+57.021]EDINEC[+57.021]LEDKSVC[+57.021]QR.G	C[+57]*3	18.77	>>sp|Q14766|LTBP1_HUMAN Latent-transforming growth factor beta-binding protein 1 OS=Homo sapiens OX=9606 GN=LTBP1 PE=1 SV=4	673.791	4	2692.14	2692.14	0	0.4	1152	Specific	1086.86	500.12	500.12	1511	1847	MW_EXP1_REL_THROMBIN_ALL.28139.28139.4	scan=28139 file=559	55.2194
K.M[+15.995]LEEIMKYEASILTHDSSIR.Y	M[+16]	18.77	>>sp|P02679-2|FIBG_HUMAN Isoform Gamma-A of Fibrinogen gamma chain OS=Homo sapiens OX=9606 GN=FGG	794.728	3	2382.17	2382.17	0	0.9	115	Specific	1069.93	552.19	303.55	2346	2027	MW_EXP1_REL_THROMBIN_ALL.56905.56905.3	scan=56905 file=559	109.26
K.FTVNNLAEPQKAPSHQQATT{+656.227}AGSPLR.H	T{+656}	18.77	>>sp|P12259|FA5_HUMAN Coagulation factor V OS=Homo sapiens OX=9606 GN=F5 PE=1 SV=4	855.667	4	3419.64	3419.64	0	0	786	Specific	1055.59	842.59	5.75	682	2355	MW_EXP1_REL_THROMBIN_ALL.34501.34501.4	scan=34501 file=558	66.8756
K.QLGAGSIEEC[+57.021]AAKC[+57.021]EEDEEFTC[+57.021]R.A	C[+57]*3	18.77	>>sp|P00747|PLMN_HUMAN Plasminogen OS=Homo sapiens OX=9606 GN=PLG PE=1 SV=2	897.044	3	2689.12	2689.12	0	0.6	40	Specific	1058.87	883.07	883.07	300	927	MW_EXP1_REL_THROMBIN_ALL.37623.37623.3	scan=37623 file=559	72.2352
K.C[+57.021]GAC[+57.021]PPGYSGNGIQC[+57.021]TDVDEC[+57.021]KEVPDAC[+57.021]FN{+0.969}HNGEHR.C	C[+57]*5, N{+1}	18.77	>>sp|P07996|TSP1_HUMAN Thrombospondin-1 OS=Homo sapiens OX=9606 GN=THBS1 PE=1 SV=2	1028.16	4	4109.62	4108.62	1	-0.8	572	Specific	1065.45	1065.45	26.57	6040	2657	MW_EXP1_REL_THROMBIN_ALL.34595.34595.4	scan=34595 file=555	66.9161
K.C[+57.021]GAC[+57.021]PPGYSGNGIQC[+57.021]TDVDEC[+57.021]KEVPDAC[+57.021]FN{+0.963}HNGEHR.C	C[+57]*5, N{+1}	18.77	>>sp|P07996|TSP1_HUMAN Thrombospondin-1 OS=Homo sapiens OX=9606 GN=THBS1 PE=1 SV=2	1028.16	4	4109.62	4108.62	1	-0.8	572	Specific	1078	1078	26.73	6040	2657	MW_EXP1_REL_THROMBIN_ALL.35167.35167.4	scan=35167 file=555	67.9494
K.C[+57.021]DPHEATC[+57.021]YDDGKTYHVGEQWQK.E	C[+57]*2	18.76	>>sp|P02751-8|FINC_HUMAN Isoform 8 of Fibronectin OS=Homo sapiens OX=9606 GN=FN1	706.801	4	2824.18	2824.17	0	3.9	2198	Specific	1071.3	1071.3	1071.3	719	2411	MW_EXP1_REL_THROMBIN_ALL.23817.23817.4	scan=23817 file=559	47.5216
R.C[+57.021]VDGC[+57.021]SC[+57.021]PEGQLLDEGLC[+57.021]VESTEC[+57.021]PC[+57.021]VHSGK.R	C[+57]*6	18.75	>>sp|P04275|VWF_HUMAN von Willebrand factor OS=Homo sapiens OX=9606 GN=VWF PE=1 SV=4	1180.48	3	3539.44	3539.43	0	1.3	325	Specific	1045.76	1045.76	1045.76	1412	2645	MW_EXP1_REL_THROMBIN_ALL.57222.57222.3	scan=57222 file=559	109.918
K.ELEQVC[+57.021]NPIISGLYQGAGGPGPGGFGAQGPK.G	C[+57]	18.75	>>sp|P0DMV9|HS71B_HUMAN Heat shock 70 kDa protein 1B OS=Homo sapiens OX=9606 GN=HSPA1B PE=1 SV=1	1019.17	3	3055.5	3055.49	0	0.8	598	Specific	1042.83	1042.83	1042.83	112	435	MW_EXP1_REL_THROMBIN_ALL.61666.61666.3	scan=61666 file=558	120.6
M.[+42.011]ATLKDQLIYNLLKEEQTPQNK.I	.[+42]	18.75	>>sp|P00338|LDHA_HUMAN L-lactate dehydrogenase A chain OS=Homo sapiens OX=9606 GN=LDHA PE=1 SV=2	843.792	3	2529.36	2529.36	0	2.1	2	NRagged	1076.4	548.02	548.02	116	1637	MW_EXP1_REL_THROMBIN_ALL.61315.61315.3	scan=61315 file=559	118.321
R.DTDM[+15.995]DGVGDQC[+57.021]DNC[+57.021]PLEHNPDQLDSDSDR.I	C[+57]*2, M[+16]	18.75	>>sp|P07996|TSP1_HUMAN Thrombospondin-1 OS=Homo sapiens OX=9606 GN=THBS1 PE=1 SV=2	1112.76	3	3336.26	3336.26	0	0.9	823	Specific	1030.12	1030.12	123.73	6040	2657	MW_EXP1_REL_THROMBIN_ALL.29521.29521.3	scan=29521 file=556	62.7653
-.[+42.011]M[+15.995]DHYDSQQTNDYMQPEEDWDRDLLLDPAWEK.Q	.[42], M[+16]	18.72	>>sp|P12814|ACTN1_HUMAN Alpha-actinin-1 OS=Homo sapiens OX=9606 GN=ACTN1 PE=1 SV=2	1314.55	3	3941.64	3941.65	0	-3	1	NRagged	1112.72	346.2	346.2	609	71	MW_EXP1_REL_THROMBIN_ALL.63424.63424.3	scan=63424 file=558	124.301
K.AEISC[+57.021]TDNQDGTC[+57.021]SVSYLPVLPGDYSILVK.Y	C[+57]*2	18.71	>>sp|P21333-2|FLNA_HUMAN Isoform 2 of Filamin-A OS=Homo sapiens OX=9606 GN=FLNA	1101.19	3	3301.56	3301.56	0	-0.5	1900	Specific	1014.35	1014.35	1014.35	1530	1719	MW_EXP1_REL_THROMBIN_ALL.63390.63390.3	scan=63390 file=556	132.271
K.AEISC[+57.021]TDNQDGTC[+57.021]SVSYLPVLPGDYSILVK.Y	C[+57]*2	18.71	>>sp|P21333-2|FLNA_HUMAN Isoform 2 of Filamin-A OS=Homo sapiens OX=9606 GN=FLNA	1101.19	3	3301.56	3301.56	0	-0.5	1900	Specific	1024.58	1024.58	1024.58	1530	1719	MW_EXP1_REL_THROMBIN_ALL.64630.64630.3	scan=64630 file=557	132.276
R.TC[+57.021]AQEGMVLYGWTDHSAC[+57.021]SPVC[+57.021]PAGMEYR.Q	C[+57]*3	18.71	>>sp|P04275|VWF_HUMAN von Willebrand factor OS=Homo sapiens OX=9606 GN=VWF PE=1 SV=4	1111.8	3	3333.39	3333.39	0	-0.3	274	Specific	1040.02	1040.02	1040.02	1412	2645	MW_EXP1_REL_THROMBIN_ALL.53595.53595.3	scan=53595 file=555	102.598
K.SLGPNSC[+57.021]SAN[+0.984]GPGLYLIHGPNLYC[+57.021]YSDVEK.L	C[+57]*2, N[+1]	18.71	>>sp|P02790|HEMO_HUMAN Hemopexin OS=Homo sapiens OX=9606 GN=HPX PE=1 SV=2	1095.17	3	3283.5	3283.5	0	-0.3	412	Specific	1032.16	1032.16	134.74	290	1931	MW_EXP1_REL_THROMBIN_ALL.58088.58088.3	scan=58088 file=555	111.657
R.DTDM[+15.995]DGVGDQC[+57.021]DNC[+57.021]PLEHNPDQLDSDSDR.I	C[+57]*2, M[+16]	18.71	>>sp|P07996|TSP1_HUMAN Thrombospondin-1 OS=Homo sapiens OX=9606 GN=THBS1 PE=1 SV=2	1112.76	3	3336.26	3336.26	0	-0.8	823	Specific	1007.66	1007.66	186.24	6040	2657	MW_EXP1_REL_THROMBIN_ALL.35083.35083.3	scan=35083 file=558	67.9271
R.DTDM[+15.995]DGVGDQC[+57.021]DNC[+57.021]PLEHNPDQLDSDSDR.I	C[+57]*2, M[+16]	18.71	>>sp|P07996|TSP1_HUMAN Thrombospondin-1 OS=Homo sapiens OX=9606 GN=THBS1 PE=1 SV=2	1112.76	3	3336.26	3336.26	0	-0.7	823	Specific	1020.71	1020.71	171.8	6040	2657	MW_EXP1_REL_THROMBIN_ALL.33754.33754.3	scan=33754 file=555	65.4255
K.AVQC[+57.021]QHLEAPSEGTM[+15.995]DC[+57.021]VHPLTAFAYGSSC[+57.021]K.F	C[+57]*3, M[+16]	18.69	>>sp|P16109|LYAM3_HUMAN P-selectin OS=Homo sapiens OX=9606 GN=SELP PE=1 SV=3	867.635	4	3467.52	3467.51	0	2	321	Specific	1013.55	1013.55	129.27	157	379	MW_EXP1_REL_THROMBIN_ALL.38896.38896.4	scan=38896 file=557	79.3045
R.EHGPGVAEPEVAT{+947.312}APPEKEIPSLDQEKTK.L	T{+947}	18.68	>>sp|Q14766|LTBP1_HUMAN Latent-transforming growth factor beta-binding protein 1 OS=Homo sapiens OX=9606 GN=LTBP1 PE=1 SV=4	1008.47	4	4030.86	4030.86	0	0	789	Specific	1092.7	1092.7	0	1511	1847	MW_EXP1_REL_THROMBIN_ALL.38279.38279.4	scan=38279 file=559	73.3911
K.SLGPN[+0.984]SC[+57.021]SANGPGLYLIHGPNLYC[+57.021]YSDVEK.L	C[+57]*2, N[+1]	18.68	>>sp|P02790|HEMO_HUMAN Hemopexin OS=Homo sapiens OX=9606 GN=HPX PE=1 SV=2	1095.17	3	3283.5	3283.5	0	-1.3	412	Specific	1000.61	1000.61	169.26	290	1931	MW_EXP1_REL_THROMBIN_ALL.55543.55543.3	scan=55543 file=557	113.345
K.EAESC[+57.021]DC[+57.021]LQGFQLTHSLGGGTGSGM[+15.995]GTLLISK.I	C[+57]*2, M[+16]	18.68	>>sp|P07437|TBB5_HUMAN Tubulin beta chain OS=Homo sapiens OX=9606 GN=TUBB PE=1 SV=2	1109.85	3	3327.53	3327.53	0	-0.9	123	Specific	1009.32	1009.32	172.1	128	2587	MW_EXP1_REL_THROMBIN_ALL.54186.54186.3	scan=54186 file=558	105.047
R.VQVQDNEGC[+57.021]PVEALVKDNGNGTYSC[+57.021]SYVPR.K	C[+57]*2	18.67	>>sp|P21333-2|FLNA_HUMAN Isoform 2 of Filamin-A OS=Homo sapiens OX=9606 GN=FLNA	1119.18	3	3355.54	3355.53	0	1.1	709	Specific	1037.88	947.85	947.85	1530	1719	MW_EXP1_REL_THROMBIN_ALL.46424.46424.3	scan=46424 file=559	88.534
R.DAGYGGLSLSIEGPSKVDINTEDLEDGTC[+57.021]R.V	C[+57]	18.67	>>sp|P21333-2|FLNA_HUMAN Isoform 2 of Filamin-A OS=Homo sapiens OX=9606 GN=FLNA	1056.83	3	3168.47	3168.46	0	1	2066	Specific	1015.57	1015.57	1015.57	1530	1719	MW_EXP1_REL_THROMBIN_ALL.57210.57210.3	scan=57210 file=559	109.894
K.VMLEGSC[+57.021]VPEEAC[+57.021]TQC[+57.021]IGEDGVQHQFLEAWVPDHQPC[+57.021]QIC[+57.021]TC[+57.021]LSGR.K	C[+57]*6	18.67	>>sp|P04275|VWF_HUMAN von Willebrand factor OS=Homo sapiens OX=9606 GN=VWF PE=1 SV=4	1347.85	4	5388.36	5388.34	0	3.3	2242	Specific	1077.04	1077.04	106.81	1412	2645	MW_EXP1_REL_THROMBIN_ALL.61718.61718.4	scan=61718 file=559	119.17
R.DTDMDGVGDQC[+57.021]DNC[+57.021]PLEHNPDQLDSDSDR.I	C[+57]*2	18.67	>>sp|P07996|TSP1_HUMAN Thrombospondin-1 OS=Homo sapiens OX=9606 GN=THBS1 PE=1 SV=2	1107.42	3	3320.26	3320.26	0	-2.3	823	Specific	1040.27	1040.27	1040.27	6040	2657	MW_EXP1_REL_THROMBIN_ALL.36838.36838.3	scan=36838 file=555	70.9967
K.IGFGPDPTFSSC[+57.021]VPDPPVISEEKGPC[+57.021]YR.L	C[+57]*2	18.65	>>sp|Q14766|LTBP1_HUMAN Latent-transforming growth factor beta-binding protein 1 OS=Homo sapiens OX=9606 GN=LTBP1 PE=1 SV=4	1036.82	3	3108.44	3108.44	0	-1.5	654	Specific	1124.99	280.96	280.96	1511	1847	MW_EXP1_REL_THROMBIN_ALL.57353.57353.3	scan=57353 file=559	110.174
R.C[+57.021]NPDSNSANC[+57.021]LEEKGPM[+15.995]FELLPGESNKIPR.L	C[+57]*2, M[+16]	18.65	>>sp|P10124|SRGN_HUMAN Serglycin OS=Homo sapiens OX=9606 GN=SRGN PE=1 SV=3	855.649	4	3419.58	3419.57	0	2.6	40	Specific	1048.75	594.96	115.96	395	2811	MW_EXP1_REL_THROMBIN_ALL.45850.45850.4	scan=45850 file=559	87.4171
R.DAGYGGLSLSIEGPSKVDINTEDLEDGTC[+57.021]R.V	C[+57]	18.63	>>sp|P21333-2|FLNA_HUMAN Isoform 2 of Filamin-A OS=Homo sapiens OX=9606 GN=FLNA	1056.83	3	3168.46	3168.46	0	-0.4	2066	Specific	1028.38	915.79	915.79	1530	1719	MW_EXP1_REL_THROMBIN_ALL.53960.53960.3	scan=53960 file=557	110.016
K.VDNALQSGNSQES{+14.013}VTEQDSKDSTYSLSSTLTLSK.A	S{+14}	18.63	>>sp|P01834|IGKC_HUMAN Immunoglobulin kappa constant OS=Homo sapiens OX=9606 GN=IGKC PE=1 SV=2	1211.91	3	3633.72	3633.72	0	0	43	Specific	1060.15	1060.15	43.61	711	1457	MW_EXP1_REL_THROMBIN_ALL.42709.42709.3	scan=42709 file=557	86.8621
K.VDNALQSGNSQE{-1.004}SVTEQDSKDSTYSLSSTLTLSK.A	E{-1}	18.63	>>sp|P01834|IGKC_HUMAN Immunoglobulin kappa constant OS=Homo sapiens OX=9606 GN=IGKC PE=1 SV=2	1206.91	3	3618.71	3618.71	0	0	43	Specific	1069.44	1069.44	22.29	711	1457	MW_EXP1_REL_THROMBIN_ALL.45960.45960.3	scan=45960 file=559	87.6346
K.VD{+26.008}NALQSGNSQESVTEQDSKDSTYSLSSTLTLSK.A	D{+26}	18.63	>>sp|P01834|IGKC_HUMAN Immunoglobulin kappa constant OS=Homo sapiens OX=9606 GN=IGKC PE=1 SV=2	1215.91	3	3645.72	3645.72	0	0	43	Specific	1090.6	1090.6	1.2	711	1457	MW_EXP1_REL_THROMBIN_ALL.50433.50433.3	scan=50433 file=555	96.367
K.VD{+26.007}NALQSGNSQESVTEQDSKDSTYSLSSTLTLSK.A	D{+26}	18.63	>>sp|P01834|IGKC_HUMAN Immunoglobulin kappa constant OS=Homo sapiens OX=9606 GN=IGKC PE=1 SV=2	1215.91	3	3645.72	3645.72	0	0	43	Specific	1091.88	985.92	1.2	711	1457	MW_EXP1_REL_THROMBIN_ALL.47466.47466.3	scan=47466 file=557	96.4698
R.GEFNVGSTC[+57.021]HFSC[+57.021]DN[+0.984]GFKLEGPNNVEC[+57.021]TTSGR.W	C[+57]*3, N[+1]	18.63	>>sp|P16109|LYAM3_HUMAN P-selectin OS=Homo sapiens OX=9606 GN=SELP PE=1 SV=3	895.38	4	3578.5	3578.5	0	-0.6	590	Specific	1021.99	1021.99	127.07	157	379	MW_EXP1_REL_THROMBIN_ALL.44506.44506.4	scan=44506 file=555	84.9857
R.TPC[+57.021]TVSC[+57.021]NIPVVSGKEC[+57.021]EEIIR.K	C[+57]*3	18.62	>>sp|P02675|FIBB_HUMAN Fibrinogen beta chain OS=Homo sapiens OX=9606 GN=FGB PE=1 SV=2	850.077	3	2548.22	2548.22	0	-2	225	Specific	1113.69	358.67	358.67	2369	2107	MW_EXP1_REL_THROMBIN_ALL.39574.39574.3	scan=39574 file=556	82.7181
K.SHC[+57.021]IAEVENDEM[+15.995]PADLPSLAADFVESKDVC[+57.021]K.N	C[+57]*2, M[+16]	18.6	>>sp|P02768|ALBU_HUMAN Serum albumin OS=Homo sapiens OX=9606 GN=ALB PE=1 SV=2	873.894	4	3492.55	3492.56	0	-1.6	311	Specific	1007.18	836.59	135.52	5562	243	MW_EXP1_REL_THROMBIN_ALL.57780.57780.4	scan=57780 file=559	111.053
R.DAGYGGLSLSIEGPSKVDINTEDLEDGTC[+57.021]R.V	C[+57]	18.6	>>sp|P21333-2|FLNA_HUMAN Isoform 2 of Filamin-A OS=Homo sapiens OX=9606 GN=FLNA	1056.82	3	3168.46	3168.46	0	-1.6	2066	Specific	1046	949.67	949.67	1530	1719	MW_EXP1_REL_THROMBIN_ALL.56758.56758.3	scan=56758 file=555	108.948
R.TTGIVMDSGDGVTHTVPIYEGYALP{+57.013}HAILR.L	P{+57}	18.59	>>sp|P60709|ACTB_HUMAN Actin, cytoplasmic 1 OS=Homo sapiens OX=9606 GN=ACTB PE=1 SV=1	810.912	4	3240.63	3240.63	0	0	148	Specific	1114.76	336.2	20.21	1617	2277	MW_EXP1_REL_THROMBIN_ALL.58223.58223.4	scan=58223 file=558	113.428
K.SC[+57.021]FEYTANPAGYNPSISIVGTLEAEKER.R	C[+57]	18.59	>>sp|P23229-2|ITA6_HUMAN Isoform Alpha-6X1A of Integrin alpha-6 OS=Homo sapiens OX=9606 GN=ITGA6	1035.16	3	3103.46	3103.47	0	-1.6	501	Specific	1143.14	224.94	224.94	117	1013	MW_EXP1_REL_THROMBIN_ALL.58013.58013.3	scan=58013 file=555	111.495
K.AAFDDAIAELDTLSEESYKDSTLIM[+15.995]QLLR.D	M[+16]	18.59	>>sp|P62258|1433E_HUMAN 14-3-3 protein epsilon OS=Homo sapiens OX=9606 GN=YWHAE PE=1 SV=1	1092.2	3	3274.6	3274.6	0	-2.2	197	Specific	1031.94	923.39	194.53	97	137	MW_EXP1_REL_THROMBIN_ALL.69318.69318.3	scan=69318 file=559	133.622
K.VGSAADIPINISETDLSLLTATVVPPSGREEPC[+57.021]LLK.R	C[+57]	18.58	>>sp|P21333-2|FLNA_HUMAN Isoform 2 of Filamin-A OS=Homo sapiens OX=9606 GN=FLNA	1254.99	3	3762.97	3762.98	0	-3.8	1957	Specific	1192.48	190.54	190.54	1530	1719	MW_EXP1_REL_THROMBIN_ALL.64979.64979.3	scan=64979 file=557	132.664
K.QDSLSSQNQLGVLPLSWDIPELVNM[+15.995]GQWK.I	M[+16]	18.58	>>sp|P01024|CO3_HUMAN Complement C3 OS=Homo sapiens OX=9606 GN=C3 PE=1 SV=2	1100.22	3	3298.63	3298.64	0	-2.4	177	Specific	1017.52	904.58	346.49	897	1729	MW_EXP1_REL_THROMBIN_ALL.64063.64063.3	scan=64063 file=556	133.146
K.WNILEFDEPTENDAQC[+57.021]LTRPYYSDVDIMR.D	C[+57]	18.57	>>sp|P12259|FA5_HUMAN Coagulation factor V OS=Homo sapiens OX=9606 GN=F5 PE=1 SV=4	1197.54	3	3590.61	3590.62	0	-2.4	485	Specific	1038.08	872.11	872.11	682	2355	MW_EXP1_REL_THROMBIN_ALL.63148.63148.3	scan=63148 file=556	131.945
K.EAESC[+57.021]DC[+57.021]LQGFQLTHSLGGGTGSGMGTLLISK.I	C[+57]*2	18.57	>>sp|P07437|TBB5_HUMAN Tubulin beta chain OS=Homo sapiens OX=9606 GN=TUBB PE=1 SV=2	1104.51	3	3311.53	3311.53	0	-2.4	123	Specific	1029.3	1029.3	1029.3	128	2587	MW_EXP1_REL_THROMBIN_ALL.59874.59874.3	scan=59874 file=559	115.341
R.C[+57.021]DNC[+57.021]PYNHNPDQADTDN[+0.984]NGEGDAC[+57.021]AADIDGDGILNER.D	C[+57]*3, N[+1]	18.57	>>sp|P07996|TSP1_HUMAN Thrombospondin-1 OS=Homo sapiens OX=9606 GN=THBS1 PE=1 SV=2	1364.86	3	4092.57	4093.57	-1	0.4	774	Specific	1033.31	1033.31	10.58	6040	2657	MW_EXP1_REL_THROMBIN_ALL.39370.39370.3	scan=39370 file=555	75.5738
R.C[+57.021]DNC[+57.021]PYNHNPDQADTDNNGEGDAC[+57.021]AADIDGDGILNER.D	C[+57]*3	18.55	>>sp|P07996|TSP1_HUMAN Thrombospondin-1 OS=Homo sapiens OX=9606 GN=THBS1 PE=1 SV=2	1364.87	3	4092.59	4092.59	0	0.3	774	Specific	1078.51	1078.51	173.98	6040	2657	MW_EXP1_REL_THROMBIN_ALL.38809.38809.3	scan=38809 file=555	74.5392
R.C[+57.021]DNC[+57.021]PYNHNPDQADTDNN[+0.984]GEGDAC[+57.021]AADIDGDGILNER.D	C[+57]*3, N[+1]	18.55	>>sp|P07996|TSP1_HUMAN Thrombospondin-1 OS=Homo sapiens OX=9606 GN=THBS1 PE=1 SV=2	1365.2	3	4093.57	4093.57	0	-0.2	774	Specific	1053.56	1053.56	12.46	6040	2657	MW_EXP1_REL_THROMBIN_ALL.37036.37036.3	scan=37036 file=557	75.7111
R.AATAPLLEAVDNLSAFASN{+37.939}PEFSSIPAQISPEGR.A	N{+38}	18.53	>>sp|Q9Y490|TLN1_HUMAN Talin-1 OS=Homo sapiens OX=9606 GN=TLN1 PE=1 SV=3	877.926	4	3508.68	3508.68	0	0	1560	Specific	1053.02	1053.02	0	1408	2795	MW_EXP1_REL_THROMBIN_ALL.69076.69076.4	scan=69076 file=559	133.306
R.AATAPLLEAVDNLSAFASN{+21.976}PEFSSIPAQISPEGR.A	N{+22}	18.53	>>sp|Q9Y490|TLN1_HUMAN Talin-1 OS=Homo sapiens OX=9606 GN=TLN1 PE=1 SV=3	873.935	4	3492.72	3492.72	0	0	1560	Specific	1057.97	1057.97	22.11	1408	2795	MW_EXP1_REL_THROMBIN_ALL.69166.69166.4	scan=69166 file=555	133.276
R.AATAPLLEAVDNLSAFASN{+37.943}PEFSSIPAQISPEGR.A	N{+38}	18.53	>>sp|Q9Y490|TLN1_HUMAN Talin-1 OS=Homo sapiens OX=9606 GN=TLN1 PE=1 SV=3	877.927	4	3508.69	3508.69	0	0	1560	Specific	1069.84	1069.84	0.22	1408	2795	MW_EXP1_REL_THROMBIN_ALL.68249.68249.4	scan=68249 file=558	133.294
R.AATAPLLEAVDNLSAFASN{+21.972}PEFSSIPAQISPEGR.A	N{+22}	18.53	>>sp|Q9Y490|TLN1_HUMAN Talin-1 OS=Homo sapiens OX=9606 GN=TLN1 PE=1 SV=3	873.934	4	3492.72	3492.72	0	0	1560	Specific	1093.1	1093.1	23.41	1408	2795	MW_EXP1_REL_THROMBIN_ALL.69088.69088.4	scan=69088 file=559	133.321
R.TNISDEESEQATEMLVHNAQNLM[+15.995]QSVK.E	M[+16]	18.53	>>sp|P18206|VINC_HUMAN Vinculin OS=Homo sapiens OX=9606 GN=VCL PE=1 SV=4	1021.47	3	3062.41	3062.4	0	1.4	1077	Specific	1016.03	837.66	159.34	653	2581	MW_EXP1_REL_THROMBIN_ALL.55594.55594.3	scan=55594 file=558	107.966
R.AEGSDVANAVLDGADC[+57.021]IMLSGETAKGDYPLEAVR.M	C[+57]	18.53	>>sp|P14618|KPYM_HUMAN Pyruvate kinase PKM OS=Homo sapiens OX=9606 GN=PKM PE=1 SV=4	1165.55	3	3494.64	3494.64	0	-0.8	343	Specific	1138.57	296.92	296.92	276	405	MW_EXP1_REL_THROMBIN_ALL.66949.66949.3	scan=66949 file=558	131.734
R.LGQLEGLLQAHGDEGC[+57.021]GAC[+57.021]GGVQEELGR.L	C[+57]*2	18.53	>>sp|Q9Y6C2|EMIL1_HUMAN EMILIN-1 OS=Homo sapiens OX=9606 GN=EMILIN1 PE=1 SV=3	970.789	3	2910.35	2910.35	0	1.5	567	Specific	1031.94	831.83	831.83	184	1763	MW_EXP1_REL_THROMBIN_ALL.48900.48900.3	scan=48900 file=559	93.3035
K.MTEEEVEM[+15.995]LVAGHEDSNGC[+57.021]INYEELVR.M	C[+57], M[+16]	18.53	>>sp|P60660-2|MYL6_HUMAN Isoform Smooth muscle of Myosin light polypeptide 6 OS=Homo sapiens OX=9606 GN=MYL6	1057.13	3	3169.38	3169.38	0	2	120	Specific	1024.8	868.73	170.53	121	847	MW_EXP1_REL_THROMBIN_ALL.57649.57649.3	scan=57649 file=555	110.744
K.AITSGGITYQDQPWHADC[+57.021]FVC[+57.021]VTC[+57.021]SK.K	C[+57]*3	18.53	>>sp|Q13642-1|FHL1_HUMAN Isoform 1 of Four and a half LIM domains protein 1 OS=Homo sapiens OX=9606 GN=FHL1	1001.12	3	3001.33	3001.33	0	1.3	168	Specific	1041.09	896.88	896.88	87	619	MW_EXP1_REL_THROMBIN_ALL.50218.50218.3	scan=50218 file=558	96.9552
K.E[-18.011]FNAETFTFHADIC[+57.021]TLSEK.E	C[+57], E[-18]	18.52	>>sp|P02768|ALBU_HUMAN Serum albumin OS=Homo sapiens OX=9606 GN=ALB PE=1 SV=2	1121.51	2	2242.02	2242.01	0	1.7	525	Specific	1096.22	789.65	293.69	5562	243	MW_EXP1_REL_THROMBIN_ALL.58268.58268.2	scan=58268 file=556	121.62
R.M[+15.995]VAAATNNLC[+57.021]EAANAAVQGHASQEK.L	C[+57], M[+16]	18.52	>>sp|Q9Y490|TLN1_HUMAN Talin-1 OS=Homo sapiens OX=9606 GN=TLN1 PE=1 SV=3	858.069	3	2572.19	2572.19	0	2	2399	Specific	1035.18	935.53	465.93	1408	2795	MW_EXP1_REL_THROMBIN_ALL.33997.33997.3	scan=33997 file=559	65.6012
K.VGLSGM[+15.995]AIADVTLLSGFHALR.A	M[+16]	18.52	>>sp|P0C0L5|CO4B_HUMAN Complement C4-B OS=Homo sapiens OX=9606 GN=C4B PE=1 SV=2	715.389	3	2144.15	2144.15	0	0.3	1478	Specific	1073.44	933.3	392.02	470	1731	MW_EXP1_REL_THROMBIN_ALL.63199.63199.3	scan=63199 file=556	132.026
R.LVSLDSGLLN[+0.984]SLGALTELQFHR.N	N[+1]	18.52	>>sp|P40197|GPV_HUMAN Platelet glycoprotein V OS=Homo sapiens OX=9606 GN=GP5 PE=1 SV=1	795.432	3	2384.28	2384.28	0	0.1	206	Specific	1070.23	881.68	266.54	454	1949	MW_EXP1_REL_THROMBIN_ALL.67486.67486.3	scan=67486 file=558	132.433
R.LVSLDSGLLN[+0.984]SLGALTELQFHR.N	N[+1]	18.52	>>sp|P40197|GPV_HUMAN Platelet glycoprotein V OS=Homo sapiens OX=9606 GN=GP5 PE=1 SV=1	795.432	3	2384.28	2384.28	0	0.1	206	Specific	1085.56	923.65	247.14	454	1949	MW_EXP1_REL_THROMBIN_ALL.68286.68286.3	scan=68286 file=559	132.434
R.NNEEWTVDSC[+57.021]TEC[+57.021]HC[+57.021]QNSVTIC[+57.021]K.K	C[+57]*4	18.52	>>sp|P07996|TSP1_HUMAN Thrombospondin-1 OS=Homo sapiens OX=9606 GN=THBS1 PE=1 SV=2	957.72	3	2871.15	2871.14	0	0.7	327	Specific	1007.31	895.02	895.02	6040	2657	MW_EXP1_REL_THROMBIN_ALL.39952.39952.3	scan=39952 file=558	76.8176
R.NNEEWTVDSC[+57.021]TEC[+57.021]HC[+57.021]QNSVTIC[+57.021]K.K	C[+57]*4	18.52	>>sp|P07996|TSP1_HUMAN Thrombospondin-1 OS=Homo sapiens OX=9606 GN=THBS1 PE=1 SV=2	957.721	3	2871.15	2871.14	0	1.1	327	Specific	1026.34	892.88	892.88	6040	2657	MW_EXP1_REL_THROMBIN_ALL.34391.34391.3	scan=34391 file=559	66.3274
R.DTDM[+15.995]DGVGDQC[+57.021]DNC[+57.021]PLEHNPDQLDSDSDR.I	C[+57]*2, M[+16]	18.52	>>sp|P07996|TSP1_HUMAN Thrombospondin-1 OS=Homo sapiens OX=9606 GN=THBS1 PE=1 SV=2	1112.75	3	3336.25	3336.26	0	-3.6	823	Specific	1041.79	1041.79	174.32	6040	2657	MW_EXP1_REL_THROMBIN_ALL.33158.33158.3	scan=33158 file=555	64.3327
R.C[+57.021]SPHLV{-17.029}LSALTSDNHGATYAFSGTHYWR.L	C[+57], V{-17}	18.5	>>sp|P02790|HEMO_HUMAN Hemopexin OS=Homo sapiens OX=9606 GN=HPX PE=1 SV=2	783.616	4	3131.44	3131.44	0	0	257	Specific	1087.28	996.43	0.1	290	1931	MW_EXP1_REL_THROMBIN_ALL.59203.59203.4	scan=59203 file=559	114.029
R.C[+57.021]SPHLVL{-17.035}SALTSDNHGATYAFSGTHYWR.L	C[+57], L{-17}	18.5	>>sp|P02790|HEMO_HUMAN Hemopexin OS=Homo sapiens OX=9606 GN=HPX PE=1 SV=2	783.614	4	3131.43	3131.43	0	0	257	Specific	1096.65	1001.92	22.85	290	1931	MW_EXP1_REL_THROMBIN_ALL.55951.55951.4	scan=55951 file=557	114.191
K.SHC[+57.021]IAEVENDEMPADLPSLAADFVESK.D	C[+57]	18.49	>>sp|P02768|ALBU_HUMAN Serum albumin OS=Homo sapiens OX=9606 GN=ALB PE=1 SV=2	992.119	3	2974.34	2974.34	0	-0.9	311	Specific	1024.15	1024.15	1024.15	5562	243	MW_EXP1_REL_THROMBIN_ALL.65027.65027.3	scan=65027 file=558	127.714
K.SHC[+57.021]IAEVENDEMPADLPSLAADFVESK.D	C[+57]	18.49	>>sp|P02768|ALBU_HUMAN Serum albumin OS=Homo sapiens OX=9606 GN=ALB PE=1 SV=2	992.119	3	2974.34	2974.34	0	-0.4	311	Specific	1044.9	1044.9	1044.9	5562	243	MW_EXP1_REL_THROMBIN_ALL.65819.65819.3	scan=65819 file=555	127.597
K.SHC[+57.021]IAEVENDEMPADLPSLAADFVESKDVC[+57.021]K.N	C[+57]*2	18.49	>>sp|P02768|ALBU_HUMAN Serum albumin OS=Homo sapiens OX=9606 GN=ALB PE=1 SV=2	869.894	4	3476.56	3476.57	0	-3	311	Specific	1019.51	480.04	480.04	5562	243	MW_EXP1_REL_THROMBIN_ALL.62743.62743.4	scan=62743 file=559	121.307
K.E[-18.011]FNAETFTFHADIC[+57.021]TLSEK.E	C[+57], E[-18]	18.49	>>sp|P02768|ALBU_HUMAN Serum albumin OS=Homo sapiens OX=9606 GN=ALB PE=1 SV=2	1121.51	2	2242.01	2242.01	0	-0.7	525	Specific	1088.9	791.36	336.73	5562	243	MW_EXP1_REL_THROMBIN_ALL.59379.59379.2	scan=59379 file=557	121.394
R.EC[+57.021]ANGYLELLDHVLLTLQKPSPELK.Q	C[+57]	18.49	>>sp|Q9Y490|TLN1_HUMAN Talin-1 OS=Homo sapiens OX=9606 GN=TLN1 PE=1 SV=3	720.885	4	2880.52	2880.52	0	-0.4	2242	Specific	1022.76	466.74	466.74	1408	2795	MW_EXP1_REL_THROMBIN_ALL.68636.68636.4	scan=68636 file=559	132.804
K.IGFGPDPTFSSC[+57.021]VPDPPVISEEK.G	C[+57]	18.49	>>sp|Q14766|LTBP1_HUMAN Latent-transforming growth factor beta-binding protein 1 OS=Homo sapiens OX=9606 GN=LTBP1 PE=1 SV=4	1238.09	2	2475.17	2475.17	0	-0.3	654	Specific	1000.15	832.28	832.28	1511	1847	MW_EXP1_REL_THROMBIN_ALL.57661.57661.3	scan=57661 file=557	117.754
K.C[+57.021]VDIDEC[+57.021]TQVQHLC[+57.021]SQGR.C	C[+57]*3	18.49	>>sp|Q14766|LTBP1_HUMAN Latent-transforming growth factor beta-binding protein 1 OS=Homo sapiens OX=9606 GN=LTBP1 PE=1 SV=4	1102.98	2	2204.95	2204.95	0	-0.5	913	Specific	1066.22	811.17	811.17	1511	1847	MW_EXP1_REL_THROMBIN_ALL.30140.30140.2	scan=30140 file=558	58.984
R.C[+57.021]PEALFQPSFLGMESC[+57.021]GIHETTFNSIM[+15.995]K.C	C[+57]*2, M[+16]	18.49	>>sp|P60709|ACTB_HUMAN Actin, cytoplasmic 1 OS=Homo sapiens OX=9606 GN=ACTB PE=1 SV=1	1083.16	3	3247.45	3247.46	0	-0.8	257	Specific	1039.48	498.79	116.4	1617	2277	MW_EXP1_REL_THROMBIN_ALL.62932.62932.3	scan=62932 file=559	121.703
R.TNISDEESEQATEMLVHNAQNLM[+15.995]QSVK.E	M[+16]	18.49	>>sp|P18206|VINC_HUMAN Vinculin OS=Homo sapiens OX=9606 GN=VCL PE=1 SV=4	1021.47	3	3062.4	3062.4	0	-0.5	1077	Specific	1002.46	788.76	121.68	653	2581	MW_EXP1_REL_THROMBIN_ALL.56287.56287.3	scan=56287 file=559	107.984
K.AITSGGITYQDQPWHADC[+57.021]FVC[+57.021]VTC[+57.021]SK.K	C[+57]*3	18.49	>>sp|Q13642-1|FHL1_HUMAN Isoform 1 of Four and a half LIM domains protein 1 OS=Homo sapiens OX=9606 GN=FHL1	1001.11	3	3001.33	3001.33	0	-0.4	168	Specific	1029.32	880.3	880.3	87	619	MW_EXP1_REL_THROMBIN_ALL.50759.50759.3	scan=50759 file=559	96.9278
R.NNEEWTVDSC[+57.021]TEC[+57.021]HC[+57.021]QNSVTIC[+57.021]K.K	C[+57]*4	18.49	>>sp|P07996|TSP1_HUMAN Thrombospondin-1 OS=Homo sapiens OX=9606 GN=THBS1 PE=1 SV=2	957.719	3	2871.14	2871.14	0	-0.6	327	Specific	1005.56	887.69	887.69	6040	2657	MW_EXP1_REL_THROMBIN_ALL.40400.40400.3	scan=40400 file=555	77.331
R.NNEEWTVDSC[+57.021]TEC[+57.021]HC[+57.021]QNSVTIC[+57.021]K.K	C[+57]*4	18.49	>>sp|P07996|TSP1_HUMAN Thrombospondin-1 OS=Homo sapiens OX=9606 GN=THBS1 PE=1 SV=2	957.719	3	2871.14	2871.14	0	-0.7	327	Specific	1020.82	905.84	905.84	6040	2657	MW_EXP1_REL_THROMBIN_ALL.37346.37346.3	scan=37346 file=559	71.7407
R.NNEEWTVDSC[+57.021]TEC[+57.021]HC[+57.021]QNSVTIC[+57.021]K.K	C[+57]*4	18.49	>>sp|P07996|TSP1_HUMAN Thrombospondin-1 OS=Homo sapiens OX=9606 GN=THBS1 PE=1 SV=2	957.719	3	2871.14	2871.14	0	-0.4	327	Specific	1032.94	909.42	909.42	6040	2657	MW_EXP1_REL_THROMBIN_ALL.37073.37073.3	scan=37073 file=558	71.5918
K.C[+57.021]GAC[+57.021]PPGYSGNGIQC[+57.021]TDVDEC[+57.021]KEVPDAC[+57.021]FN[+0.984]HNGEHR.C	C[+57]*5, N[+1]	18.49	>>sp|P07996|TSP1_HUMAN Thrombospondin-1 OS=Homo sapiens OX=9606 GN=THBS1 PE=1 SV=2	1027.67	4	4107.65	4108.64	-1	3.9	572	Specific	1000.03	1000.03	56.75	6040	2657	MW_EXP1_REL_THROMBIN_ALL.32609.32609.4	scan=32609 file=557	67.0738
K.SHC[+57.021]IAEVENDEMPADLPSLAADFVESK.D	C[+57]	18.46	>>sp|P02768|ALBU_HUMAN Serum albumin OS=Homo sapiens OX=9606 GN=ALB PE=1 SV=2	992.118	3	2974.34	2974.34	0	-1.3	311	Specific	1041.57	1041.57	1041.57	5562	243	MW_EXP1_REL_THROMBIN_ALL.62311.62311.3	scan=62311 file=557	127.659
K.SHC[+57.021]IAEVENDEM[+15.995]PADLPSLAADFVESK.D	C[+57], M[+16]	18.46	>>sp|P02768|ALBU_HUMAN Serum albumin OS=Homo sapiens OX=9606 GN=ALB PE=1 SV=2	997.449	3	2990.33	2990.34	0	-1.9	311	Specific	1003.42	1003.42	126.84	5562	243	MW_EXP1_REL_THROMBIN_ALL.55889.55889.3	scan=55889 file=556	116.532
R.MVAAATN[+0.984]NLC[+57.021]EAANAAVQGHASQEK.L	C[+57], N[+1]	18.46	>>sp|Q9Y490|TLN1_HUMAN Talin-1 OS=Homo sapiens OX=9606 GN=TLN1 PE=1 SV=3	853.062	3	2557.17	2557.18	0	-1.5	2399	Specific	1038.06	927.96	19.78	1408	2795	MW_EXP1_REL_THROMBIN_ALL.36194.36194.3	scan=36194 file=555	69.8051
R.NSQWIC[+57.021]SNEEC[+57.021]PGEC[+57.021]LVTGQSHFK.S	C[+57]*3	18.46	>>sp|P04275|VWF_HUMAN von Willebrand factor OS=Homo sapiens OX=9606 GN=VWF PE=1 SV=4	956.409	3	2867.21	2867.22	0	-1.5	374	Specific	1038.09	901.93	901.93	1412	2645	MW_EXP1_REL_THROMBIN_ALL.42237.42237.3	scan=42237 file=555	80.8159
K.DSLIVQVTFDC[+57.021]DC[+57.021]AC[+57.021]QAQAEPNSHR.C	C[+57]*3	18.46	>>sp|P05106|ITB3_HUMAN Integrin beta-3 OS=Homo sapiens OX=9606 GN=ITGB3 PE=1 SV=2	974.424	3	2921.26	2921.26	0	-1.1	449	Specific	1016.92	800.18	800.18	236	1953	MW_EXP1_REL_THROMBIN_ALL.48285.48285.3	scan=48285 file=555	92.1497
R.GSQTQSHPDLGTEGC[+57.021]WDQLSAPR.T	C[+57]	18.46	>>sp|Q96PD5-2|PGRP2_HUMAN Isoform 2 of N-acetylmuramoyl-L-alanine amidase OS=Homo sapiens OX=9606 GN=PGLYRP2	843.046	3	2527.12	2527.13	0	-1.4	234	Specific	1025.1	1025.1	1025.1	38	2493	MW_EXP1_REL_THROMBIN_ALL.38152.38152.3	scan=38152 file=559	73.1948
K.TPGAVNAC[+57.021]HLSC[+57.021]SALLQDNIADAVAC[+57.021]AK.R	C[+57]*3	18.46	>>sp|P61626|LYSC_HUMAN Lysozyme C OS=Homo sapiens OX=9606 GN=LYZ PE=1 SV=1	976.464	3	2927.38	2927.38	0	-1	88	Specific	1006.38	891.71	891.71	31	1365	MW_EXP1_REL_THROMBIN_ALL.52886.52886.3	scan=52886 file=559	101.123
R.NNEEWTVDSC[+57.021]TEC[+57.021]HC[+57.021]QNSVTIC[+57.021]K.K	C[+57]*4	18.46	>>sp|P07996|TSP1_HUMAN Thrombospondin-1 OS=Homo sapiens OX=9606 GN=THBS1 PE=1 SV=2	957.721	3	2871.15	2871.14	0	2.2	327	Specific	1002.21	877.14	877.14	6040	2657	MW_EXP1_REL_THROMBIN_ALL.31214.31214.3	scan=31214 file=559	60.622
R.YDVC[+57.021]SC[+57.021]SDGREC[+57.021]LC[+57.021]GALASYAAAC[+57.021]AGR.G	C[+57]*5	18.45	>>sp|P04275|VWF_HUMAN von Willebrand factor OS=Homo sapiens OX=9606 GN=VWF PE=1 SV=4	1000.74	3	3000.22	3000.22	0	0.9	610	Specific	1006.11	808.28	808.28	1412	2645	MW_EXP1_REL_THROMBIN_ALL.47434.47434.3	scan=47434 file=559	90.5098
K.VAQLEAQC[+57.021]QEPC[+57.021]KDTVQIHDITGK.D	C[+57]*2	18.45	>>sp|P02679-2|FIBG_HUMAN Isoform Gamma-A of Fibrinogen gamma chain OS=Homo sapiens OX=9606 GN=FGG	692.84	4	2768.34	2768.33	0	1.6	154	Specific	1003.34	796.97	796.97	2346	2027	MW_EXP1_REL_THROMBIN_ALL.31022.31022.4	scan=31022 file=556	65.7172
K.VAQLEAQC[+57.021]QEPC[+57.021]KDTVQIHDITGK.D	C[+57]*2	18.45	>>sp|P02679-2|FIBG_HUMAN Isoform Gamma-A of Fibrinogen gamma chain OS=Homo sapiens OX=9606 GN=FGG	692.84	4	2768.34	2768.33	0	0.8	154	Specific	1033.43	829.11	829.11	2346	2027	MW_EXP1_REL_THROMBIN_ALL.30401.30401.4	scan=30401 file=556	64.4991
K.GTHC[+57.021]NQVEVIATLKDGR.K	C[+57]	18.45	>>sp|P02775|CXCL7_HUMAN Platelet basic protein OS=Homo sapiens OX=9606 GN=PPBP PE=1 SV=3	633.324	3	1897.96	1897.95	0	1.2	86	Specific	1081.21	386.24	386.24	3409	2473	MW_EXP1_REL_THROMBIN_ALL.25616.25616.3	scan=25616 file=559	50.8556
K.QLGAGSIEEC[+57.021]AAKC[+57.021]EEDEEFTC[+57.021]R.A	C[+57]*3	18.45	>>sp|P00747|PLMN_HUMAN Plasminogen OS=Homo sapiens OX=9606 GN=PLG PE=1 SV=2	897.045	3	2689.12	2689.12	0	0.7	40	Specific	1041.22	884.92	884.92	300	927	MW_EXP1_REL_THROMBIN_ALL.37425.37425.3	scan=37425 file=558	72.2523
K.YAATSQVLLPSKDVMQGTDEHVVC[+57.021]K.V	C[+57]	18.45	>>sp|P01871|IGHM_HUMAN Immunoglobulin heavy constant mu OS=Homo sapiens OX=9606 GN=IGHM PE=1 SV=4	694.847	4	2776.37	2776.36	0	1	65	Specific	1027.7	1027.7	1027.7	200	1989	MW_EXP1_REL_THROMBIN_ALL.40322.40322.4	scan=40322 file=558	77.5017
K.EPC[+57.021]VESLVSQYFQTVTDYGKDLMEK.V	C[+57]	18.45	>>sp|P02652|APOA2_HUMAN Apolipoprotein A-II OS=Homo sapiens OX=9606 GN=APOA2 PE=1 SV=1	989.464	3	2966.38	2966.38	0	-0.9	27	Specific	1108.09	267.99	267.99	150	2467	MW_EXP1_REL_THROMBIN_ALL.68057.68057.3	scan=68057 file=558	133.064
R.GSQTQSHPDLGTEGC[+57.021]WDQLSAPR.T	C[+57]	18.45	>>sp|Q96PD5-2|PGRP2_HUMAN Isoform 2 of N-acetylmuramoyl-L-alanine amidase OS=Homo sapiens OX=9606 GN=PGLYRP2	843.045	3	2527.12	2527.13	0	-1.9	234	Specific	1005	1005	1005	38	2493	MW_EXP1_REL_THROMBIN_ALL.37944.37944.3	scan=37944 file=558	73.2418
R.LC[+57.021]NNPTPQFGGKDC[+57.021]VGDVTENQIC[+57.021]NK.Q	C[+57]*3	18.45	>>sp|P07996|TSP1_HUMAN Thrombospondin-1 OS=Homo sapiens OX=9606 GN=THBS1 PE=1 SV=2	989.114	3	2965.33	2965.32	0	1.1	518	Specific	1042.87	916.73	916.73	6040	2657	MW_EXP1_REL_THROMBIN_ALL.35583.35583.3	scan=35583 file=559	68.4849
K.QNC[+57.021]ELFEQLGEYKFQNALLVR.Y	C[+57]	18.44	>>sp|P02768|ALBU_HUMAN Serum albumin OS=Homo sapiens OX=9606 GN=ALB PE=1 SV=2	867.104	3	2599.3	2599.3	0	0.3	414	Specific	1072.84	472.88	472.88	5562	243	MW_EXP1_REL_THROMBIN_ALL.63689.63689.3	scan=63689 file=559	123.287
R.TPC[+57.021]TVSC[+57.021]NIPVVSGKEC[+57.021]EEIIR.K	C[+57]*3	18.44	>>sp|P02675|FIBB_HUMAN Fibrinogen beta chain OS=Homo sapiens OX=9606 GN=FGB PE=1 SV=2	850.079	3	2548.22	2548.22	0	0.4	225	Specific	1095.24	382.2	382.2	2369	2107	MW_EXP1_REL_THROMBIN_ALL.43141.43141.3	scan=43141 file=555	82.491
R.GSESGIFTN[+0.984]TKESSSHHPGIAEFPSR.G	N[+1]	18.43	>>sp|P02671|FIBA_HUMAN Fibrinogen alpha chain OS=Homo sapiens OX=9606 GN=FGA PE=1 SV=2	690.827	4	2760.29	2760.29	0	0	548	Specific	1052.55	942.28	128.87	2330	2333	MW_EXP1_REL_THROMBIN_ALL.30588.30588.4	scan=30588 file=556	64.8664
R.LEEHLEC[+57.021]AC[+57.021]ATTSLNPDY{+79.957}REEDTDVR.-	C[+57]*2, Y{+80}	18.43	>>sp|P04085-2|PDGFA_HUMAN Isoform Short of Platelet-derived growth factor subunit A OS=Homo sapiens OX=9606 GN=PDGFA	1068.44	3	3203.32	3203.32	0	0	171	Specific	1051.94	784.08	1.74	39	965	MW_EXP1_REL_THROMBIN_ALL.36523.36523.3	scan=36523 file=559	70.2316
R.KAPDAGGC[+57.021]LHADPDLGVLC[+57.021]PTGC[+57.021]QLQEALLQQERPIR.N	C[+57]*3	18.42	>>sp|P02675|FIBB_HUMAN Fibrinogen beta chain OS=Homo sapiens OX=9606 GN=FGB PE=1 SV=2	1021.76	4	4084.02	4084.02	0	0.1	88	Specific	1169.97	231.03	164.63	2369	2107	MW_EXP1_REL_THROMBIN_ALL.56024.56024.4	scan=56024 file=558	108.849
R.C[+57.021]TC[+57.021]GQ{-17.021}GYQLSAAKDQC[+57.021]EDIDEC[+57.021]QHR.H	C[+57]*4, Q{-17}	18.42	>>sp|Q14766|LTBP1_HUMAN Latent-transforming growth factor beta-binding protein 1 OS=Homo sapiens OX=9606 GN=LTBP1 PE=1 SV=4	1004.74	3	3012.2	3012.2	0	0	1103	Specific	1089.98	1089.98	21.88	1511	1847	MW_EXP1_REL_THROMBIN_ALL.30987.30987.3	scan=30987 file=555	60.4785
R.VLDELTLTKADLEM[+15.995]QIESLTEELAYLKK.N	M[+16]	18.42	>>sp|P13645|K1C10_HUMAN Keratin, type I cytoskeletal 10 OS=Homo sapiens OX=9606 GN=KRT10 PE=1 SV=6	813.933	4	3252.71	3252.72	0	-1.9	258	Specific	1018.07	635.24	161.48	495	401	MW_EXP1_REL_THROMBIN_ALL.68740.68740.4	scan=68740 file=559	132.915
K.FSVATQTC[+57.021]QI{+17.017}TPAEGPVVTAQYDC[+57.021]LGC[+57.021]VHPISTQSPDLEPILR.H	C[+57]*3, I{+17}	18.42	>>sp|P01042-2|KNG1_HUMAN Isoform LMW of Kininogen-1 OS=Homo sapiens OX=9606 GN=KNG1	1193.84	4	4772.32	4773.32	-1	0.7	119	Specific	961.07	961.07	3.51	183	603	MW_EXP1_REL_THROMBIN_ALL.65141.65141.4	scan=65141 file=558	127.945
K.GTHC[+57.021]NQVEVIATLKDGR.K	C[+57]	18.41	>>sp|P02775|CXCL7_HUMAN Platelet basic protein OS=Homo sapiens OX=9606 GN=PPBP PE=1 SV=3	633.323	3	1897.95	1897.95	0	-0.4	86	Specific	1056.84	393.81	393.81	3409	2473	MW_EXP1_REL_THROMBIN_ALL.26693.26693.3	scan=26693 file=559	52.6337
K.C[+57.021]DEWSVNSVGKIEC[+57.021]VSAETTEDC[+57.021]IAK.I	C[+57]*3	18.39	>>sp|TRFE_HUMAN|(Common contaminant protein)	996.442	3	2987.31	2987.31	0	2	374	Specific	1033.9	899.38	899.38	1271	3045	MW_EXP1_REL_THROMBIN_ALL.45194.45194.3	scan=45194 file=556	94.118
R.C[+57.021]PEALFQPSFLGM[+15.995]ESC[+57.021]GIHETTFNSIMK.C	C[+57]*2, M[+16]	18.39	>>sp|P60709|ACTB_HUMAN Actin, cytoplasmic 1 OS=Homo sapiens OX=9606 GN=ACTB PE=1 SV=1	1083.16	3	3247.47	3247.46	0	3.7	257	Specific	1146.72	252.77	123.76	1617	2277	MW_EXP1_REL_THROMBIN_ALL.62731.62731.3	scan=62731 file=558	122.829
R.VAEGTQVLELPFKGDDITM[+15.995]VLILPKPEK.S	M[+16]	18.39	>>sp|P01008|ANT3_HUMAN Antithrombin-III OS=Homo sapiens OX=9606 GN=SERPINC1 PE=1 SV=1	774.93	4	3096.7	3096.69	0	2	295	Specific	1023.85	593.97	154.26	170	195	MW_EXP1_REL_THROMBIN_ALL.63113.63113.4	scan=63113 file=556	131.892
R.C[+57.021]C[+57.021]DLPFPEQAC[+57.021]C[+57.021]AEEEKLTFINDLC[+57.021]GPR.R	C[+57]*5	18.39	>>sp|Q16610|ECM1_HUMAN Extracellular matrix protein 1 OS=Homo sapiens OX=9606 GN=ECM1 PE=1 SV=2	1143.83	3	3429.48	3429.47	0	2.6	449	Specific	1012.39	823.65	823.65	125	2305	MW_EXP1_REL_THROMBIN_ALL.61807.61807.3	scan=61807 file=555	119.218
K.APDAGGC[+57.021]LHADPDLGVLC[+57.021]PTGC[+57.021]QLQEALLQQER.P	C[+57]*3	18.38	>>sp|P02675|FIBB_HUMAN Fibrinogen beta chain OS=Homo sapiens OX=9606 GN=FGB PE=1 SV=2	1197.23	3	3589.69	3589.68	0	1.4	89	Specific	1046.56	1046.56	1046.56	2369	2107	MW_EXP1_REL_THROMBIN_ALL.60697.60697.4	scan=60697 file=558	118.548
K.VAQLEAQ[+0.984]C[+57.021]QEPC[+57.021]KDTVQIHDITGK.D	C[+57]*2, Q[+1]	18.38	>>sp|P02679-2|FIBG_HUMAN Isoform Gamma-A of Fibrinogen gamma chain OS=Homo sapiens OX=9606 GN=FGG	693.084	4	2769.31	2769.32	0	-1.6	154	Specific	1018.72	813.48	38.54	2346	2027	MW_EXP1_REL_THROMBIN_ALL.31281.31281.4	scan=31281 file=556	66.236
R.C[+57.021]NPDSNSANC[+57.021]LEEKGPM[+15.995]FELLPGESNK.I	C[+57]*2, M[+16]	18.38	>>sp|P10124|SRGN_HUMAN Serglycin OS=Homo sapiens OX=9606 GN=SRGN PE=1 SV=3	1018.45	3	3053.32	3053.33	0	-1.8	40	Specific	1013.96	1013.96	134.77	395	2811	MW_EXP1_REL_THROMBIN_ALL.41670.41670.3	scan=41670 file=556	86.8707
K.C[+57.021]C[+57.021]EEWVC[+57.021]DEPKDQTVVGPALAAYR.L	C[+57]*3	18.38	>>sp|P29279|CCN2_HUMAN CCN family member 2 OS=Homo sapiens OX=9606 GN=CCN2 PE=1 SV=2	951.758	3	2853.26	2853.26	0	-1.5	160	Specific	1002.62	1002.62	1002.62	174	363	MW_EXP1_REL_THROMBIN_ALL.44846.44846.3	scan=44846 file=557	91.1022
R.FFETC[+57.021]DLDNDKYIALDEWAGC[+57.021]FGIK.Q	C[+57]*2	18.37	>>sp|P09486|SPRC_HUMAN SPARC OS=Homo sapiens OX=9606 GN=SPARC PE=1 SV=1	1009.79	3	3027.35	3027.35	0	-1.8	269	Specific	1012.79	1012.79	1012.79	793	1273	MW_EXP1_REL_THROMBIN_ALL.64540.64540.3	scan=64540 file=557	132.177
R.TPEVTC[+57.021]VVVDVSHEDPEVQFK.W	C[+57]	18.37	>>sp|P01860|IGHG3_HUMAN Immunoglobulin heavy constant gamma 3 OS=Homo sapiens OX=9606 GN=IGHG3 PE=1 SV=2	805.389	3	2414.15	2414.15	0	-0.5	186	Specific	1141.2	237.45	237.45	255	1009	MW_EXP1_REL_THROMBIN_ALL.48010.48010.3	scan=48010 file=556	99.9986
K.GSGDPSSSSSSGNPLVYLDVDAN[+0.984]GKPLGR.V	N[+1]	18.37	>>sp|P30405|PPIF_HUMAN Peptidyl-prolyl cis-trans isomerase F, mitochondrial OS=Homo sapiens OX=9606 GN=PPIF PE=1 SV=1	945.455	3	2834.35	2834.34	0	2.4	33	Specific	1098.32	366.47	280.95	42	1195	MW_EXP1_REL_THROMBIN_ALL.50348.50348.3	scan=50348 file=557	102.382
K.TC[+57.021]VADESAEN[+0.984]C[+57.021]DKSLHTLFGDKLC[+57.021]TVATLR.E	C[+57]*3, N[+1]	18.36	>>sp|P02768|ALBU_HUMAN Serum albumin OS=Homo sapiens OX=9606 GN=ALB PE=1 SV=2	853.902	4	3412.59	3412.58	0	1.3	76	Specific	1009.85	519.24	124.14	5562	243	MW_EXP1_REL_THROMBIN_ALL.51717.51717.4	scan=51717 file=555	98.9239
R.TNISDEESEQATEMLVHNAQNLM[+15.995]QSVK.E	M[+16]	18.36	>>sp|P18206|VINC_HUMAN Vinculin OS=Homo sapiens OX=9606 GN=VCL PE=1 SV=4	1021.48	3	3062.41	3062.4	0	2.8	1077	Specific	1030.66	799.35	165.12	653	2581	MW_EXP1_REL_THROMBIN_ALL.55673.55673.3	scan=55673 file=555	106.744
R.KGLAYC[+57.021]ETHYNQLFGDVC[+57.021]FHC[+57.021]NR.V	C[+57]*3	18.36	>>sp|P48059|LIMS1_HUMAN LIM and senescent cell antigen-like-containing domain protein 1 OS=Homo sapiens OX=9606 GN=LIMS1 PE=1 SV=4	723.073	4	2889.27	2889.27	0	1	235	Specific	1113.12	258.51	258.51	108	1395	MW_EXP1_REL_THROMBIN_ALL.42000.42000.4	scan=42000 file=555	80.362
K.SHC[+57.021]IAEVENDEM[+15.995]PADLPSLAADFVESK.D	C[+57], M[+16]	18.35	>>sp|P02768|ALBU_HUMAN Serum albumin OS=Homo sapiens OX=9606 GN=ALB PE=1 SV=2	997.449	3	2990.33	2990.34	0	-2.6	311	Specific	1000.24	1000.24	128.23	5562	243	MW_EXP1_REL_THROMBIN_ALL.56966.56966.3	scan=56966 file=557	116.289
R.EC[+57.021]ANGYLELLDHVLLTLQKPSPELK.Q	C[+57]	18.35	>>sp|Q9Y490|TLN1_HUMAN Talin-1 OS=Homo sapiens OX=9606 GN=TLN1 PE=1 SV=3	720.883	4	2880.51	2880.52	0	-2.4	2242	Specific	1029.58	482.98	482.98	1408	2795	MW_EXP1_REL_THROMBIN_ALL.67826.67826.4	scan=67826 file=558	132.799
R.C[+57.021]EC[+57.021]VEGYQ{-17.020}FSDEGTC[+57.021]VAVVDQRPINYC[+57.021]ETGLHNC[+57.021]DIPQR.A	C[+57]*5, Q{-17}	18.35	>>sp|P14543|NID1_HUMAN Nidogen-1 OS=Homo sapiens OX=9606 GN=NID1 PE=1 SV=3	1165.5	4	4658.98	4658.98	0	0	736	Specific	1097.85	1097.85	10.42	529	381	MW_EXP1_REL_THROMBIN_ALL.53977.53977.4	scan=53977 file=555	103.362
R.TNISDEESEQATEM[+15.995]LVHNAQNLMQSVK.E	M[+16]	18.35	>>sp|P18206|VINC_HUMAN Vinculin OS=Homo sapiens OX=9606 GN=VCL PE=1 SV=4	1021.47	3	3062.4	3062.4	0	-2.8	1077	Specific	1001.61	806.54	197.7	653	2581	MW_EXP1_REL_THROMBIN_ALL.62338.62338.3	scan=62338 file=558	122.01
K.LYDYC[+57.021]DVPQC[+57.021]AAPSFDC[+57.021]GKPQVEPK.K	C[+57]*3	18.35	>>sp|P00747|PLMN_HUMAN Plasminogen OS=Homo sapiens OX=9606 GN=PLG PE=1 SV=2	982.1	3	2944.29	2944.3	0	-2.9	551	Specific	1007.6	763.78	763.78	300	927	MW_EXP1_REL_THROMBIN_ALL.42746.42746.3	scan=42746 file=555	81.7719
R.NNEEWTVDSC[+57.021]TEC[+57.021]HC[+57.021]QNSVTIC[+57.021]K.K	C[+57]*4	18.35	>>sp|P07996|TSP1_HUMAN Thrombospondin-1 OS=Homo sapiens OX=9606 GN=THBS1 PE=1 SV=2	957.717	3	2871.14	2871.14	0	-2.5	327	Specific	1007.88	887.41	887.41	6040	2657	MW_EXP1_REL_THROMBIN_ALL.39346.39346.3	scan=39346 file=558	75.7748
K.LQC[+57.021]FDMDEC[+57.021]QDPSS{+163.058}C[+57.021]IDGQC[+57.021]VNTEGSYNC[+57.021]FC[+57.021]THPMVLDASEKR.C	C[+57]*6, S{+163}	18.34	>>sp|Q14766|LTBP1_HUMAN Latent-transforming growth factor beta-binding protein 1 OS=Homo sapiens OX=9606 GN=LTBP1 PE=1 SV=4	1331.53	4	5323.12	5324.12	-1	0.6	1463	Specific	965.76	965.76	0	1511	1847	MW_EXP1_REL_THROMBIN_ALL.49860.49860.4	scan=49860 file=555	95.2702
R.TPEVTC[+57.021]VVVDVSHEDPEVQFK.W	C[+57]	18.34	>>sp|P01860|IGHG3_HUMAN Immunoglobulin heavy constant gamma 3 OS=Homo sapiens OX=9606 GN=IGHG3 PE=1 SV=2	805.389	3	2414.15	2414.15	0	-1.2	186	Specific	1113.79	226.65	226.65	255	1009	MW_EXP1_REL_THROMBIN_ALL.49181.49181.3	scan=49181 file=557	100.008
R.TPEVTC[+57.021]VVVDVSHEDPEVQFK.W	C[+57]	18.33	>>sp|P01860|IGHG3_HUMAN Immunoglobulin heavy constant gamma 3 OS=Homo sapiens OX=9606 GN=IGHG3 PE=1 SV=2	805.388	3	2414.15	2414.15	0	-1.9	186	Specific	1146.88	225.12	225.12	255	1009	MW_EXP1_REL_THROMBIN_ALL.51657.51657.3	scan=51657 file=558	99.9121
R.LQSGAWGC[+57.021]C[+57.021]PFTQ[+0.984]AVC[+57.021]C[+57.021]EDHIHC[+57.021]C[+57.021]PAGFTC[+57.021]DTQK.G	C[+57]*7, Q[+1]	18.33	>>sp|P28799|GRN_HUMAN Progranulin OS=Homo sapiens OX=9606 GN=GRN PE=1 SV=2	1015.41	4	4058.6	4059.61	-1	-1.4	299	Specific	958.19	958.19	64.88	48	1737	MW_EXP1_REL_THROMBIN_ALL.43643.43643.4	scan=43643 file=556	90.9004
R.LC[+57.021]NNPTPQFGGKDC[+57.021]VGDVT{+425.134}ENQIC[+57.021]NKQDC[+57.021]PIDGC[+57.021]LSNPC[+57.021]FAGVK.C	C[+57]*6, T{+425}	18.33	>>sp|P07996|TSP1_HUMAN Thrombospondin-1 OS=Homo sapiens OX=9606 GN=THBS1 PE=1 SV=2	1353.34	4	5410.32	5409.32	1	-0.6	518	Specific	1024.94	1024.94	4.8	6040	2657	MW_EXP1_REL_THROMBIN_ALL.46822.46822.4	scan=46822 file=559	89.3057
R.PAESNEQIEETDVYQDLC[+57.021]WEHLSDEYVC[+57.021]SRPLVGK.Q	C[+57]*2	18.32	>>sp|Q14766|LTBP1_HUMAN Latent-transforming growth factor beta-binding protein 1 OS=Homo sapiens OX=9606 GN=LTBP1 PE=1 SV=4	1049.73	4	4195.88	4195.89	0	-0.9	1509	Specific	1034.09	1034.09	94.9	1511	1847	MW_EXP1_REL_THROMBIN_ALL.55137.55137.2	scan=55137 file=557	112.488
R.GMPAHFSDSAQTEAC[+57.021]YHMLSRPQPPPDPLLLQR.L	C[+57]	18.32	>>sp|Q86UX7|URP2_HUMAN Fermitin family homolog 3 OS=Homo sapiens OX=9606 GN=FERMT3 PE=1 SV=1	750.364	5	3747.79	3747.78	0	2	180	Specific	1003.55	1003.55	1003.55	215	2641	MW_EXP1_REL_THROMBIN_ALL.49594.49594.4	scan=49594 file=555	94.7481
K.TAASGVEAN[+0.984]SRPLDHAQPPSSLVIDKESEVYK.M	N[+1]	18.32	>>sp|O00151|PDLI1_HUMAN PDZ and LIM domain protein 1 OS=Homo sapiens OX=9606 GN=PDLIM1 PE=1 SV=4	849.93	4	3396.7	3396.69	0	1.4	167	Specific	1037.85	633.58	72.93	137	1129	MW_EXP1_REL_THROMBIN_ALL.39094.39094.4	scan=39094 file=559	74.8267
R.C[+57.021]IRPAESNEQIEETDVYQDLC[+57.021]WEHLSDEYVC[+57.021]SR.P	C[+57]*3	18.31	>>sp|Q14766|LTBP1_HUMAN Latent-transforming growth factor beta-binding protein 1 OS=Homo sapiens OX=9606 GN=LTBP1 PE=1 SV=4	1033.45	4	4130.77	4130.78	0	-1.8	1506	Specific	1013.64	1013.64	69.45	1511	1847	MW_EXP1_REL_THROMBIN_ALL.54197.54197.4	scan=54197 file=558	105.069
R.ADDKVYPGEQYTYMLLATEEQSPGEGDGNC[+57.021]VTR.I	C[+57]	18.31	>>sp|P00450|CERU_HUMAN Ceruloplasmin OS=Homo sapiens OX=9606 GN=CP PE=1 SV=1	1231.88	3	3693.64	3693.63	0	1.2	145	Specific	1021.65	506.01	506.01	406	215	MW_EXP1_REL_THROMBIN_ALL.57002.57002.3	scan=57002 file=555	109.45
K.EGILQYC[+57.021]QEVYPELQITNVVEANQPVTIQNWC[+57.021]K.R	C[+57]*2	18.31	>>sp|P05067|A4_HUMAN Amyloid-beta precursor protein OS=Homo sapiens OX=9606 GN=APP PE=1 SV=3	1321.98	3	3963.92	3963.93	0	-2.3	67	Specific	1007.88	988.75	988.75	437	319	MW_EXP1_REL_THROMBIN_ALL.63447.63447.3	scan=63447 file=556	132.352
R.HESESC[+57.021]DC[+57.021]LQGFQIVHSLGGGTGSGM[+15.995]GTLLMNK.I	C[+57]*2, M[+16]	18.31	>>sp|Q9H4B7|TBB1_HUMAN Tubulin beta-1 chain OS=Homo sapiens OX=9606 GN=TUBB1 PE=1 SV=1	881.646	4	3523.56	3523.57	0	-2.3	122	Specific	1002.68	1002.68	133.17	222	2707	MW_EXP1_REL_THROMBIN_ALL.53394.53394.4	scan=53394 file=559	102.136
R.SSTSPDRIFFHLNAVALGDGGHYTC[+57.021]R.Y	C[+57]	18.31	>>sp|P04217|A1BG_HUMAN Alpha-1B-glycoprotein OS=Homo sapiens OX=9606 GN=A1BG PE=1 SV=4	720.349	4	2878.38	2878.37	0	2.4	255	Specific	1113.22	285.45	285.45	140	2239	MW_EXP1_REL_THROMBIN_ALL.49474.49474.4	scan=49474 file=559	94.4263
R.C[+57.021]GPGWLGSQC[+57.021]EC[+57.021]SEEDYRPSQQDEC[+57.021]SPR.E	C[+57]*4	18.3	>>sp|P05106|ITB3_HUMAN Integrin beta-3 OS=Homo sapiens OX=9606 GN=ITGB3 PE=1 SV=2	1125.44	3	3374.31	3374.32	0	-3.6	488	Specific	1039.43	935.83	935.83	236	1953	MW_EXP1_REL_THROMBIN_ALL.30781.30781.3	scan=30781 file=556	65.2465
K.E[-18.011]FNAETFTFHADIC[+57.021]TLSEK.E	C[+57], E[-18]	18.29	>>sp|P02768|ALBU_HUMAN Serum albumin OS=Homo sapiens OX=9606 GN=ALB PE=1 SV=2	1121.51	2	2242	2242.01	0	-3.2	525	Specific	1072.05	788.96	360.94	5562	243	MW_EXP1_REL_THROMBIN_ALL.62776.62776.2	scan=62776 file=559	121.376
K.LQC[+57.021]FDMDEC[+57.021]QDPSS{+161.052}C[+57.021]IDGQC[+57.021]VNTEGSYNC[+57.021]FC[+57.021]THPMVLDASEKR.C	C[+57]*6, S{+161}	18.29	>>sp|Q14766|LTBP1_HUMAN Latent-transforming growth factor beta-binding protein 1 OS=Homo sapiens OX=9606 GN=LTBP1 PE=1 SV=4	1331.53	4	5323.11	5322.11	1	-0.6	1463	Specific	1004.13	1004.13	0	1511	1847	MW_EXP1_REL_THROMBIN_ALL.49940.49940.4	scan=49940 file=559	95.3294
R.NPETDTYILFNPWC[+57.021]EDDAVYLDNEKER.E	C[+57]	18.29	>>sp|P00488|F13A_HUMAN Coagulation factor XIII A chain OS=Homo sapiens OX=9606 GN=F13A1 PE=1 SV=4	1116.17	3	3346.48	3346.48	0	-1.1	176	Specific	1142.08	218.93	218.93	272	2427	MW_EXP1_REL_THROMBIN_ALL.64479.64479.3	scan=64479 file=555	124.761
K.DSLIVQVTFDC[+57.021]DC[+57.021]AC[+57.021]QAQAEPNSHR.C	C[+57]*3	18.29	>>sp|P05106|ITB3_HUMAN Integrin beta-3 OS=Homo sapiens OX=9606 GN=ITGB3 PE=1 SV=2	974.422	3	2921.25	2921.26	0	-3.8	449	Specific	1002.41	795.1	795.1	236	1953	MW_EXP1_REL_THROMBIN_ALL.45399.45399.3	scan=45399 file=557	92.2252
R.YASIC[+57.021]QQN[+0.984]GIVPIVEPEILPDGDHDLKR.C	C[+57], N[+1]	18.28	>>sp|P04075|ALDOA_HUMAN Fructose-bisphosphate aldolase A OS=Homo sapiens OX=9606 GN=ALDOA PE=1 SV=2	795.151	4	3177.58	3177.59	0	-2.4	174	Specific	1043.8	1043.8	33.12	226	2279	MW_EXP1_REL_THROMBIN_ALL.54367.54367.4	scan=54367 file=557	110.845
K.TYM[+15.995]LAFDVNDEKNWGLSVYADKPETTK.E	M[+16]	18.28	>>sp|P02763|A1AG1_HUMAN Alpha-1-acid glycoprotein 1 OS=Homo sapiens OX=9606 GN=ORM1 PE=1 SV=1	788.626	4	3151.48	3151.49	0	-2.8	127	Specific	1027.07	1027.07	297.42	77	301	MW_EXP1_REL_THROMBIN_ALL.51243.51243.4	scan=51243 file=557	104.238
K.ADIGC[+57.021]TPGSGKDYAGVFSDAGLTFTSSSGQQTAQR.A	C[+57]	18.27	>>sp|P01024|CO3_HUMAN Complement C3 OS=Homo sapiens OX=9606 GN=C3 PE=1 SV=2	1179.88	3	3537.62	3537.62	0	-0.2	623	Specific	1030.47	1030.47	1030.47	897	1729	MW_EXP1_REL_THROMBIN_ALL.51925.51925.3	scan=51925 file=559	99.273
R.KAPDAGGC[+57.021]LHADPDLGVLC[+57.021]PT{+201.052}GC[+57.021]QLQEALLQQERPIR.N	C[+57]*3, T{+201}	18.26	>>sp|P02675|FIBB_HUMAN Fibrinogen beta chain OS=Homo sapiens OX=9606 GN=FGB PE=1 SV=2	1071.77	4	4284.07	4285.07	-1	0.8	88	Specific	1060.74	318.54	0	2369	2107	MW_EXP1_REL_THROMBIN_ALL.56714.56714.4	scan=56714 file=555	108.854
K.C[+57.021]GAC[+57.021]PPGYSGNGIQC[+57.021]TDVDEC[+57.021]KEVPDAC[+57.021]FNHN[+0.984]GEHR.C	C[+57]*5, N[+1]	18.26	>>sp|P07996|TSP1_HUMAN Thrombospondin-1 OS=Homo sapiens OX=9606 GN=THBS1 PE=1 SV=2	1028.16	4	4109.62	4108.64	1	-3.9	572	Specific	1091.59	1091.59	70.88	6040	2657	MW_EXP1_REL_THROMBIN_ALL.35442.35442.4	scan=35442 file=555	68.4574
R.SLSYPDEEC[+57.021]NEAC[+57.021]LEGC[+57.021]FC[+57.021]PPGLYMDERGDC[+57.021]VPK.A	C[+57]*5	18.25	>>sp|P04275|VWF_HUMAN von Willebrand factor OS=Homo sapiens OX=9606 GN=VWF PE=1 SV=4	1352.22	3	4054.65	4054.64	0	2.2	671	Specific	1031.27	1031.27	211.97	1412	2645	MW_EXP1_REL_THROMBIN_ALL.56061.56061.3	scan=56061 file=559	107.515
R.LESEETM[+15.995]VLEAHDAQGDVPVTVTVHDFPGKK.L	M[+16]	18.25	>>sp|P01024|CO3_HUMAN Complement C3 OS=Homo sapiens OX=9606 GN=C3 PE=1 SV=2	849.416	4	3394.64	3394.65	0	-1.7	36	Specific	1009.68	1009.68	118.85	897	1729	MW_EXP1_REL_THROMBIN_ALL.43704.43704.4	scan=43704 file=555	83.5313
R.AQC[+57.021]IYTGGSSYTC[+57.021]SC[+57.021]{+18.031}LPGFSGDGQAC[+57.021]QDVDEC[+57.021]QPSR.C	C{+18}[+57]*5	18.25	>>sp|P14543|NID1_HUMAN Nidogen-1 OS=Homo sapiens OX=9606 GN=NID1 PE=1 SV=3	1345.88	3	4035.63	4036.63	-1	0.8	775	Specific	973.37	973.37	7.23	529	381	MW_EXP1_REL_THROMBIN_ALL.47351.47351.3	scan=47351 file=559	90.334
R.TENAVC[+57.021]GC[+57.021]SPGHFC[+57.021]IVQDGDHC[+57.021]AAC[+57.021]R.A	C[+57]*5	18.25	>>sp|Q92956-2|TNR14_HUMAN Isoform 2 of Tumor necrosis factor receptor superfamily member 14 OS=Homo sapiens OX=9606 GN=TNFRSF14	745.3	4	2978.18	2978.19	0	-2	30	Specific	1026.9	864.83	864.83	2	2653	MW_EXP1_REL_THROMBIN_ALL.28161.28161.4	scan=28161 file=557	58.607
R.VHVSEEGTEPEAMLQ{-1.025}VLGPKPALPAGTEDTAKEDAANRK.L	Q{-1}	18.24	>>sp|P06396|GELS_HUMAN Gelsolin OS=Homo sapiens OX=9606 GN=GSN PE=1 SV=1	1022.26	4	4086.02	4085.02	1	-0.8	258	Specific	1079.46	1079.46	5.73	816	2125	MW_EXP1_REL_THROMBIN_ALL.47280.47280.4	scan=47280 file=559	90.1917
R.AEGSDVANAVLDGADC[+57.021]IM[+15.995]LSGETAKGDYPLEAVR.M	C[+57], M[+16]	18.24	>>sp|P14618|KPYM_HUMAN Pyruvate kinase PKM OS=Homo sapiens OX=9606 GN=PKM PE=1 SV=4	1170.88	3	3510.63	3510.64	0	-1.2	343	Specific	1021.23	1021.23	72.37	276	405	MW_EXP1_REL_THROMBIN_ALL.60621.60621.3	scan=60621 file=555	116.736
K.APDAGGC[+57.021]LHADPDLGVLC[+57.021]PTGC[+57.021]QLQEALLQQERPIR.N	C[+57]*3	18.23	>>sp|P02675|FIBB_HUMAN Fibrinogen beta chain OS=Homo sapiens OX=9606 GN=FGB PE=1 SV=2	989.734	4	3955.91	3955.92	0	-1.9	89	Specific	1145.11	277.46	277.46	2369	2107	MW_EXP1_REL_THROMBIN_ALL.57630.57630.4	scan=57630 file=556	120.252
M.[+42.011]SDLQEEGKNAINSPM[+15.995]SPALVDVHPEDTQLEENEER.T	.[42], M[+16]	18.23	>>sp|Q9HBI1-3|PARVB_HUMAN Isoform 3 of Beta-parvin OS=Homo sapiens OX=9606 GN=PARVB	995.457	4	3978.81	3978.81	0	-2.3	2	NRagged	1032.7	560.28	560.28	87	583	MW_EXP1_REL_THROMBIN_ALL.47699.47699.4	scan=47699 file=558	91.8766
K.AC[+57.021]ETIAAQDTSSPVFGGQSPGAASSWGPPEQAAK.H	C[+57]	18.22	>>sp|Q14766|LTBP1_HUMAN Latent-transforming growth factor beta-binding protein 1 OS=Homo sapiens OX=9606 GN=LTBP1 PE=1 SV=4	1120.86	3	3360.55	3360.54	0	3.3	217	Specific	1041.35	1041.35	1041.35	1511	1847	MW_EXP1_REL_THROMBIN_ALL.45029.45029.3	scan=45029 file=556	93.7617
K.VAQLEAQC[+57.021]QEPC[+57.021]KDTVQIHDITGK.D	C[+57]*2	18.22	>>sp|P02679-2|FIBG_HUMAN Isoform Gamma-A of Fibrinogen gamma chain OS=Homo sapiens OX=9606 GN=FGG	692.837	4	2768.33	2768.33	0	-3.1	154	Specific	1017.72	793.49	793.49	2346	2027	MW_EXP1_REL_THROMBIN_ALL.31044.31044.4	scan=31044 file=557	64.0773
K.LC[+57.021]M[+15.995]GSGLNLC[+57.021]EPNNKEGYYGYTGAFR.C	C[+57]*2, M[+16]	18.22	>>sp|TRFE_HUMAN|(Common contaminant protein)	996.439	3	2987.3	2987.31	0	-3.6	516	Specific	1025.37	1025.37	231.25	1271	3045	MW_EXP1_REL_THROMBIN_ALL.45136.45136.3	scan=45136 file=558	86.7538
K.LC[+57.021]M[+15.995]GSGLNLC[+57.021]EPNNKEGYYGYTGAFR.C	C[+57]*2, M[+16]	18.22	>>sp|TRFE_HUMAN|(Common contaminant protein)	996.438	3	2987.3	2987.31	0	-3.8	516	Specific	1045.64	1045.64	279.67	1271	3045	MW_EXP1_REL_THROMBIN_ALL.41674.41674.3	scan=41674 file=556	86.8786
K.KVADALTNAVAHVDDM[+15.995]PNALSALSDLHAHK.L	M[+16]	18.22	>>sp|HBA_HUMAN|(Common contaminant protein)	628.92	5	3140.57	3140.58	0	-2.7	61	Specific	1019.69	416.98	143.38	577	3041	MW_EXP1_REL_THROMBIN_ALL.48985.48985.4	scan=48985 file=557	99.6188
K.YQEDTC[+57.021]YGDAGSAFAVHDLEEDTWYATGILSFDK.S	C[+57]	18.22	>>sp|P00738|HPT_HUMAN Haptoglobin OS=Homo sapiens OX=9606 GN=HP PE=1 SV=1	1292.23	3	3874.66	3874.67	0	-1.8	346	Specific	1141.32	218.25	218.25	330	1771	MW_EXP1_REL_THROMBIN_ALL.64784.64784.3	scan=64784 file=557	132.446
K.GSGDPSSSSSSGNPLVYLDVDAN[+0.984]GKPLGR.V	N[+1]	18.21	>>sp|P30405|PPIF_HUMAN Peptidyl-prolyl cis-trans isomerase F, mitochondrial OS=Homo sapiens OX=9606 GN=PPIF PE=1 SV=1	945.455	3	2834.35	2834.34	0	2.4	33	Specific	1053.47	334.89	269.21	42	1195	MW_EXP1_REL_THROMBIN_ALL.49164.49164.3	scan=49164 file=556	102.377
R.C[+57.021]DNC[+57.021]PYNHNPDQADTDN[+0.984]NGEGDAC[+57.021]AADIDGDGILNER.D	C[+57]*3, N[+1]	18.21	>>sp|P07996|TSP1_HUMAN Thrombospondin-1 OS=Homo sapiens OX=9606 GN=THBS1 PE=1 SV=2	1364.86	3	4092.57	4093.57	-1	-0.3	774	Specific	995.67	995.67	9.01	6040	2657	MW_EXP1_REL_THROMBIN_ALL.35587.35587.3	scan=35587 file=556	74.7263
K.ALVLIAFAQYLQQC[+57.021]PFEDHVK.L	C[+57]	18.2	>>sp|P02768|ALBU_HUMAN Serum albumin OS=Homo sapiens OX=9606 GN=ALB PE=1 SV=2	830.768	3	2490.29	2490.28	0	1.3	45	Specific	1029.09	714.44	714.44	5562	243	MW_EXP1_REL_THROMBIN_ALL.63729.63729.3	scan=63729 file=556	132.702
K.VGLSGM[+15.995]AIADVTLLSGFHALR.A	M[+16]	18.2	>>sp|P0C0L5|CO4B_HUMAN Complement C4-B OS=Homo sapiens OX=9606 GN=C4B PE=1 SV=2	715.39	3	2144.16	2144.15	0	1.7	1478	Specific	1045.59	888.98	388.27	470	1731	MW_EXP1_REL_THROMBIN_ALL.63694.63694.3	scan=63694 file=557	130.604
R.VQSTELC[+57.021]AGHLAGGTDSC[+57.021]QGDSGGPLVC[+57.021]FEK.D	C[+57]*3	18.2	>>sp|P00747|PLMN_HUMAN Plasminogen OS=Homo sapiens OX=9606 GN=PLG PE=1 SV=2	1079.81	3	3237.41	3237.42	0	-3.8	739	Specific	1022.76	691.73	691.73	300	927	MW_EXP1_REL_THROMBIN_ALL.42537.42537.3	scan=42537 file=557	86.5323
K.TPVSC[+57.021]FNIQM[+15.995]C[+57.021]VGATGHNIPQK.L	C[+57]*2, M[+16]	18.2	>>sp|P08514|ITA2B_HUMAN Integrin alpha-IIb OS=Homo sapiens OX=9606 GN=ITGA2B PE=1 SV=3	825.725	3	2475.16	2475.16	0	1	511	Specific	1031.55	939.88	426.02	280	569	MW_EXP1_REL_THROMBIN_ALL.39407.39407.3	scan=39407 file=555	75.6377
R.TPEVTC[+57.021]VVVDVSHEDPEVQFK.W	C[+57]	18.2	>>sp|P01860|IGHG3_HUMAN Immunoglobulin heavy constant gamma 3 OS=Homo sapiens OX=9606 GN=IGHG3 PE=1 SV=2	1207.58	2	2414.15	2414.15	0	-3	186	Specific	1116.62	336.17	336.17	255	1009	MW_EXP1_REL_THROMBIN_ALL.52223.52223.2	scan=52223 file=555	99.8978
R.SVSGSPGQSVTISC[+57.021]TGTSSDVGGYNYVSWYQQHPGK.A	C[+57]	18.2	>>sp|P01706|LV211_HUMAN Immunoglobulin lambda variable 2-11 OS=Homo sapiens OX=9606 GN=IGLV2-11 PE=1 SV=2	1259.91	3	3777.71	3777.71	0	-0.6	28	Specific	1005.23	1005.23	1005.23	10	659	MW_EXP1_REL_THROMBIN_ALL.43655.43655.3	scan=43655 file=556	90.9265
R.DTDM[+15.995]DGVGDQC[+57.021]DNC[+57.021]PLEHNPDQLDSDSDR.I	C[+57]*2, M[+16]	18.2	>>sp|P07996|TSP1_HUMAN Thrombospondin-1 OS=Homo sapiens OX=9606 GN=THBS1 PE=1 SV=2	1112.75	3	3336.25	3336.26	0	-3.9	823	Specific	1038.26	1038.26	183.38	6040	2657	MW_EXP1_REL_THROMBIN_ALL.33943.33943.3	scan=33943 file=558	65.8549
K.VSVLC[+57.021]QENYLIQEGEEITC[+57.021]KDGR.W	C[+57]*2	18.19	>>sp|P08603|CFAH_HUMAN Complement factor H OS=Homo sapiens OX=9606 GN=CFH PE=1 SV=4	914.105	3	2740.3	2740.29	0	3	835	Specific	1142.78	212.64	212.64	415	1867	MW_EXP1_REL_THROMBIN_ALL.55685.55685.4	scan=55685 file=559	106.718
R.SPC[+57.021]YGYQWVSEEHEEAHHTAYLVFSPSK.S	C[+57]	18.18	>>sp|P01023|A2MG_HUMAN Alpha-2-macroglobulin OS=Homo sapiens OX=9606 GN=A2M PE=1 SV=3	835.378	4	3338.49	3338.48	0	1.7	429	Specific	1022.67	921.27	921.27	679	3027	MW_EXP1_REL_THROMBIN_ALL.45676.45676.4	scan=45676 file=559	87.064
R.GWNGQC[+57.021]LDVDEC[+57.021]LEPNVC[+57.021]ANGDC[+57.021]SNLEGSYMC[+57.021]SC[+57.021]HK.G	C[+57]*6	18.17	>>sp|Q14766|LTBP1_HUMAN Latent-transforming growth factor beta-binding protein 1 OS=Homo sapiens OX=9606 GN=LTBP1 PE=1 SV=4	1059.66	4	4235.63	4235.64	0	-1.5	1031	Specific	1027.3	1027.3	73.32	1511	1847	MW_EXP1_REL_THROMBIN_ALL.50813.50813.4	scan=50813 file=559	97.0328
R.M[+15.995]VVNEGSDGGQSVYHVHLHVLGGR.Q	M[+16]	18.17	>>sp|P49773|HINT1_HUMAN Histidine triad nucleotide-binding protein 1 OS=Homo sapiens OX=9606 GN=HINT1 PE=1 SV=2	641.568	4	2563.25	2563.25	0	0.7	96	Specific	1009.41	909.81	133.52	14	2133	MW_EXP1_REL_THROMBIN_ALL.33702.33702.4	scan=33702 file=559	65.066
K.VSNGAGTMSVSLVADENPFAQGALKSEDC[+57.021]FILDHGK.D	C[+57]	18.16	>>sp|P06396|GELS_HUMAN Gelsolin OS=Homo sapiens OX=9606 GN=GSN PE=1 SV=1	941.954	4	3764.8	3764.79	0	1.6	303	Specific	1031.7	1031.7	1031.7	816	2125	MW_EXP1_REL_THROMBIN_ALL.62653.62653.4	scan=62653 file=555	120.966
K.Q[-17.027]THLEGALEQEHSR.S	Q[-17]	18.15	>>sp|Q13201|MMRN1_HUMAN Multimerin-1 OS=Homo sapiens OX=9606 GN=MMRN1 PE=1 SV=3	539.925	3	1617.76	1617.76	0	-1.1	485	Specific	1052.61	829.35	526.85	964	663	MW_EXP1_REL_THROMBIN_ALL.13814.13814.3	scan=13814 file=559	29.1672
K.C[+57.021]FSIDNPGYEPEVVAVHPGGDTVAIGGVDGNVR.L	C[+57]	18.15	>>sp|O75083|WDR1_HUMAN WD repeat-containing protein 1 OS=Homo sapiens OX=9606 GN=WDR1 PE=1 SV=4	1133.2	3	3397.6	3397.61	0	-3.3	438	Specific	1042.8	1042.8	1042.8	192	2959	MW_EXP1_REL_THROMBIN_ALL.56584.56584.3	scan=56584 file=559	108.592
M.[+42.011]AGWNAYIDNLM[+15.995]ADGTC[+57.021]QDAAIVGYKDSPSVWAAVPGK.T	.[42], C[+57], M[+16]	18.15	>>sp|P07737|PROF1_HUMAN Profilin-1 OS=Homo sapiens OX=9606 GN=PFN1 PE=1 SV=2	1323.95	3	3969.85	3969.84	0	1.1	2	NRagged	1038.95	1038.95	565.32	322	1245	MW_EXP1_REL_THROMBIN_ALL.68142.68142.3	scan=68142 file=559	132.296
R.TENAVC[+57.021]GC[+57.021]SPGHFC[+57.021]IVQDGDHC[+57.021]AAC[+57.021]R.A	C[+57]*5	18.15	>>sp|Q92956-2|TNR14_HUMAN Isoform 2 of Tumor necrosis factor receptor superfamily member 14 OS=Homo sapiens OX=9606 GN=TNFRSF14	745.3	4	2978.18	2978.19	0	-2.5	30	Specific	1041.15	736.04	736.04	2	2653	MW_EXP1_REL_THROMBIN_ALL.29785.29785.4	scan=29785 file=558	58.4087
K.GGETSEM[+15.995]YLIQPDSSVKPYR.V	M[+16]	18.14	>>sp|P02675|FIBB_HUMAN Fibrinogen beta chain OS=Homo sapiens OX=9606 GN=FGB PE=1 SV=2	758.365	3	2273.08	2273.08	0	2.4	248	Specific	1003.74	884.82	193.8	2369	2107	MW_EXP1_REL_THROMBIN_ALL.35898.35898.3	scan=35898 file=555	69.2475
K.LGC[+57.021]SLNQNSVPDIHGVEAPAR.E	C[+57]	18.14	>>sp|Q14118|DAG1_HUMAN Dystroglycan OS=Homo sapiens OX=9606 GN=DAG1 PE=1 SV=2	745.372	3	2234.1	2234.1	0	2.2	262	Specific	1010.77	925.93	925.93	71	95	MW_EXP1_REL_THROMBIN_ALL.38421.38421.3	scan=38421 file=558	74.0727
K.APDAGGC[+57.021]LHADPDLGVLC[+57.021]PTGC[+57.021]QLQEALLQQERPIR.N	C[+57]*3	18.13	>>sp|P02675|FIBB_HUMAN Fibrinogen beta chain OS=Homo sapiens OX=9606 GN=FGB PE=1 SV=2	989.733	4	3955.91	3955.92	0	-3	89	Specific	1124.04	261.38	261.38	2369	2107	MW_EXP1_REL_THROMBIN_ALL.57388.57388.4	scan=57388 file=556	119.743
K.SC[+57.021]ESNSPFPVHPGTAEC[+57.021]C[+57.021]TK.E	C[+57]*3	18.13	>>sp|P02774|VTDB_HUMAN Vitamin D-binding protein OS=Homo sapiens OX=9606 GN=GC PE=1 SV=2	755.649	3	2264.93	2264.94	0	-1.6	95	Specific	1001.06	857.66	857.66	263	2911	MW_EXP1_REL_THROMBIN_ALL.26906.26906.3	scan=26906 file=555	53.3115
K.C[+57.021]{-1.047}GAC[+57.021]PPGYSGNGIQC[+57.021]TDVDEC[+57.021]KEVPDAC[+57.021]FNHNGEHR.C	C{-1}[+57]*5	18.13	>>sp|P07996|TSP1_HUMAN Thrombospondin-1 OS=Homo sapiens OX=9606 GN=THBS1 PE=1 SV=2	1027.41	4	4106.61	4106.61	0	0	572	Specific	1058.65	1058.65	0	6040	2657	MW_EXP1_REL_THROMBIN_ALL.35992.35992.4	scan=35992 file=555	69.427
K.C[+57.021]GAC[+57.021]PPGYSGNGIQC[+57.021]T{+203.074}DVDEC[+57.021]KEVPDAC[+57.021]FNHNGEHR.C	C[+57]*5, T{+203}	18.13	>>sp|P07996|TSP1_HUMAN Thrombospondin-1 OS=Homo sapiens OX=9606 GN=THBS1 PE=1 SV=2	1078.44	4	4310.73	4310.73	0	0	572	Specific	1070.08	1070.08	12.27	6040	2657	MW_EXP1_REL_THROMBIN_ALL.30542.30542.4	scan=30542 file=557	63.0976
K.C[+57.021]GAC[+57.021]PPGYSGNGIQC[+57.021]TDVDEC[+57.021]KEVPDAC[+57.021]FN{+0.967}HNGEHR.C	C[+57]*5, N{+1}	18.13	>>sp|P07996|TSP1_HUMAN Thrombospondin-1 OS=Homo sapiens OX=9606 GN=THBS1 PE=1 SV=2	1027.91	4	4108.62	4108.62	0	0	572	Specific	1073.88	1073.88	53.35	6040	2657	MW_EXP1_REL_THROMBIN_ALL.34881.34881.4	scan=34881 file=555	67.4337
K.C[+57.021]GAC[+57.021]PPGYSGNGIQC[+57.021]TDVDEC[+57.021]{-9.031}KEVPDAC[+57.021]FNHNGEHR.C	C{-9}[+57]*5	18.13	>>sp|P07996|TSP1_HUMAN Thrombospondin-1 OS=Homo sapiens OX=9606 GN=THBS1 PE=1 SV=2	1025.41	4	4098.62	4098.62	0	0	572	Specific	1082.72	1082.72	30.43	6040	2657	MW_EXP1_REL_THROMBIN_ALL.34140.34140.4	scan=34140 file=559	65.8714
K.QNC[+57.021]ELFEQLGEYKFQNALLVR.Y	C[+57]	18.12	>>sp|P02768|ALBU_HUMAN Serum albumin OS=Homo sapiens OX=9606 GN=ALB PE=1 SV=2	867.105	3	2599.3	2599.3	0	0.8	414	Specific	1040.25	481.25	481.25	5562	243	MW_EXP1_REL_THROMBIN_ALL.58907.58907.3	scan=58907 file=556	122.986
K.LC[+57.021]M[+15.995]GSGLNLC[+57.021]EPNNKEGYYGYTGAFR.C	C[+57]*2, M[+16]	18.12	>>sp|TRFE_HUMAN|(Common contaminant protein)	996.446	3	2987.32	2987.31	0	3.8	516	Specific	1000.37	1000.37	274.73	1271	3045	MW_EXP1_REL_THROMBIN_ALL.42708.42708.3	scan=42708 file=557	86.8598
K.VGLSGM[+15.995]AIADVTLLSGFHALR.A	M[+16]	18.12	>>sp|P0C0L5|CO4B_HUMAN Complement C4-B OS=Homo sapiens OX=9606 GN=C4B PE=1 SV=2	715.388	3	2144.15	2144.15	0	-1.8	1478	Specific	1044.25	901.47	421.29	470	1731	MW_EXP1_REL_THROMBIN_ALL.63943.63943.3	scan=63943 file=557	131.123
M.[+42.011]AGWNAYIDNLM[+15.995]ADGTC[+57.021]QDAAIVGYKDSPSVWAAVPGK.T	.[42], C[+57], M[+16]	18.12	>>sp|P07737|PROF1_HUMAN Profilin-1 OS=Homo sapiens OX=9606 GN=PFN1 PE=1 SV=2	1323.95	3	3969.84	3969.84	0	-0.5	2	NRagged	1048.98	1048.98	541.45	322	1245	MW_EXP1_REL_THROMBIN_ALL.67362.67362.3	scan=67362 file=558	132.303
K.Q[-17.027]YDADLEQILIQWITTQC[+57.021]RK.D	C[+57], Q[-17]	18.12	>>sp|P37802|TAGL2_HUMAN Transgelin-2 OS=Homo sapiens OX=9606 GN=TAGLN2 PE=1 SV=3	835.754	3	2505.25	2505.24	0	1.3	21	Specific	1017.22	908.29	175.25	158	2827	MW_EXP1_REL_THROMBIN_ALL.69395.69395.3	scan=69395 file=559	133.734
K.DAGEGGLSLAIEGPSKAEISC[+57.021]TDNQ[+0.984]DGTC[+57.021]SVSYLPVLPGDYSILVK.Y	C[+57]*2, Q[+1]	18.1	>>sp|P21333-2|FLNA_HUMAN Isoform 2 of Filamin-A OS=Homo sapiens OX=9606 GN=FLNA	1196.57	4	4783.28	4784.28	-1	-0.2	1884	Specific	1043.06	1043.06	9	1530	1719	MW_EXP1_REL_THROMBIN_ALL.63492.63492.4	scan=63492 file=556	132.403
R.GSESGIFTN[+0.984]TKESSSHHPGIAEFPSR.G	N[+1]	18.1	>>sp|P02671|FIBA_HUMAN Fibrinogen alpha chain OS=Homo sapiens OX=9606 GN=FGA PE=1 SV=2	690.828	4	2760.29	2760.29	0	1.5	548	Specific	1003.07	1003.07	124.85	2330	2333	MW_EXP1_REL_THROMBIN_ALL.33436.33436.4	scan=33436 file=559	64.5746
R.GSESGIFTN[+0.984]TKESSSHHPGIAEFPSR.G	N[+1]	18.1	>>sp|P02671|FIBA_HUMAN Fibrinogen alpha chain OS=Homo sapiens OX=9606 GN=FGA PE=1 SV=2	690.827	4	2760.29	2760.29	0	0.8	548	Specific	1020.21	934.59	128.91	2330	2333	MW_EXP1_REL_THROMBIN_ALL.33311.33311.4	scan=33311 file=558	64.6849
K.QNC[+57.021]ELFEQLGEYKFQNALLVR.Y	C[+57]	18.08	>>sp|P02768|ALBU_HUMAN Serum albumin OS=Homo sapiens OX=9606 GN=ALB PE=1 SV=2	867.103	3	2599.3	2599.3	0	-0.7	414	Specific	1027.34	455.8	455.8	5562	243	MW_EXP1_REL_THROMBIN_ALL.62490.62490.3	scan=62490 file=558	122.318
K.QNC[+57.021]ELFEQLGEYKFQNALLVR.Y	C[+57]	18.08	>>sp|P02768|ALBU_HUMAN Serum albumin OS=Homo sapiens OX=9606 GN=ALB PE=1 SV=2	867.104	3	2599.3	2599.3	0	-0.3	414	Specific	1034.62	483.76	483.76	5562	243	MW_EXP1_REL_THROMBIN_ALL.60362.60362.3	scan=60362 file=556	126.096
R.GGSTSYGTGSETESPRNPSSAGSWN[+0.984]SGSSGPGSTGNR.N	N[+1]	18.08	>>sp|P02671|FIBA_HUMAN Fibrinogen alpha chain OS=Homo sapiens OX=9606 GN=FGA PE=1 SV=2	1173.5	3	3518.48	3518.49	0	-2.4	272	Specific	1022.16	1022.16	107.66	2330	2333	MW_EXP1_REL_THROMBIN_ALL.23713.23713.3	scan=23713 file=558	47.4155
K.M[+15.995]ADEAGSEADHEGTHSTKR.G	M[+16]	18.08	>>sp|P02671|FIBA_HUMAN Fibrinogen alpha chain OS=Homo sapiens OX=9606 GN=FGA PE=1 SV=2	682.293	3	2044.86	2044.86	0	0.6	603	Specific	1074.18	982.48	199.12	2330	2333	MW_EXP1_REL_THROMBIN_ALL.4499.4499.2	scan=4499 file=559	12.7573
R.TC[+57.021]AQEGMVLYGWTDHSAC[+57.021]SPVC[+57.021]PAGMEYR.Q	C[+57]*3	18.07	>>sp|P04275|VWF_HUMAN von Willebrand factor OS=Homo sapiens OX=9606 GN=VWF PE=1 SV=4	1111.8	3	3333.39	3333.39	0	0.3	274	Specific	1048.34	1048.34	1048.34	1412	2645	MW_EXP1_REL_THROMBIN_ALL.53845.53845.3	scan=53845 file=555	103.103
R.C[+57.021]VDGC[+57.021]SC[+57.021]{+1.996}PEGQLLDEGLC[+57.021]VESTEC[+57.021]PC[+57.021]VHSGK.R	C{+2}[+57]*6	18.07	>>sp|P04275|VWF_HUMAN von Willebrand factor OS=Homo sapiens OX=9606 GN=VWF PE=1 SV=4	1181.15	3	3541.43	3541.43	0	0	325	Specific	1045.82	1045.82	2.94	1412	2645	MW_EXP1_REL_THROMBIN_ALL.48173.48173.3	scan=48173 file=555	91.9395
R.TTGIVMDSGDGVTHTVPIYEGYALPH{+57.015}AILR.L	H{+57}	18.07	>>sp|P60709|ACTB_HUMAN Actin, cytoplasmic 1 OS=Homo sapiens OX=9606 GN=ACTB PE=1 SV=1	810.913	4	3240.63	3240.63	0	0	148	Specific	1000.84	403.84	0	1617	2277	MW_EXP1_REL_THROMBIN_ALL.55635.55635.4	scan=55635 file=557	113.533
R.VHVSEEGTEP{-0.998}EAMLQVLGPKPALPAGTEDTAK.E	P{-1}	18.07	>>sp|P06396|GELS_HUMAN Gelsolin OS=Homo sapiens OX=9606 GN=GSN PE=1 SV=1	825.921	4	3300.66	3300.66	0	0	258	Specific	1014.82	1014.82	9.5	816	2125	MW_EXP1_REL_THROMBIN_ALL.53411.53411.4	scan=53411 file=555	102.219
R.VHVSEEGTEPEAMLQVLGPKPALPAGTEDTAK{+656.272}.E	K{+656}	18.07	>>sp|P06396|GELS_HUMAN Gelsolin OS=Homo sapiens OX=9606 GN=GSN PE=1 SV=1	990.239	4	3957.93	3957.93	0	0	258	Specific	1025.91	1025.91	16.46	816	2125	MW_EXP1_REL_THROMBIN_ALL.50364.50364.4	scan=50364 file=559	96.1469
R.TTGIVMDSGDGVTHI{-12.023}VPIYEGYALPHAILR.L	I{-12}	18.07	>>sp|Q562R1|ACTBL_HUMAN Beta-actin-like protein 2 OS=Homo sapiens OX=9606 GN=ACTBL2 PE=1 SV=2	796.662	4	3183.63	3183.63	0	0	149	Specific	1020.63	512.07	8.65	325	211	MW_EXP1_REL_THROMBIN_ALL.58589.58589.4	scan=58589 file=558	114.179
K.ASAGHAVSIAQDDAGADDWETDPDFVNDVSEK{+413.222}.E	K{+413}	18.07	>>sp|Q14247-3|SRC8_HUMAN Isoform 3 of Src substrate cortactin OS=Homo sapiens OX=9606 GN=CTTN	937.173	4	3745.67	3745.67	0	0	4	Specific	1021.97	1021.97	104.13	84	711	MW_EXP1_REL_THROMBIN_ALL.45042.45042.4	scan=45042 file=555	85.9874
R.DTDMDGVGDQC[+57.021]DNC[+57.021]PLEHNPDQLDSDSDR.I	C[+57]*2	18.07	>>sp|P07996|TSP1_HUMAN Thrombospondin-1 OS=Homo sapiens OX=9606 GN=THBS1 PE=1 SV=2	1107.43	3	3320.27	3320.26	0	0.5	823	Specific	1017.19	1017.19	1017.19	6040	2657	MW_EXP1_REL_THROMBIN_ALL.35283.35283.3	scan=35283 file=559	67.9271
R.DTDMDGVGDQC[+57.021]DNC[+57.021]PLEH{+57.029}NPDQLDSDSDR.I	C[+57]*2, H{+57}	18.07	>>sp|P07996|TSP1_HUMAN Thrombospondin-1 OS=Homo sapiens OX=9606 GN=THBS1 PE=1 SV=2	1126.44	3	3377.29	3377.29	0	0	823	Specific	1006.46	1006.46	19.19	6040	2657	MW_EXP1_REL_THROMBIN_ALL.34919.34919.3	scan=34919 file=555	67.5009
R.DTDMDGVGDQC[+57.021]DN{-17.027}C[+57.021]PLEHNPDQLDSDSDR.I	C[+57]*2, N{-17}	18.07	>>sp|P07996|TSP1_HUMAN Thrombospondin-1 OS=Homo sapiens OX=9606 GN=THBS1 PE=1 SV=2	1101.75	3	3303.24	3303.24	0	0	823	Specific	1006.67	1006.67	6.64	6040	2657	MW_EXP1_REL_THROMBIN_ALL.37756.37756.3	scan=37756 file=555	72.6875
R.DTDM[+15.995]DGVGDQC[+57.021]DNC[+57.021]PLEHNPDQLDSDSDR.I	C[+57]*2, M[+16]	18.07	>>sp|P07996|TSP1_HUMAN Thrombospondin-1 OS=Homo sapiens OX=9606 GN=THBS1 PE=1 SV=2	1112.76	3	3336.26	3336.26	0	0.4	823	Specific	1008.72	1008.72	130.38	6040	2657	MW_EXP1_REL_THROMBIN_ALL.28201.28201.3	scan=28201 file=556	60.1936
R.DTDM[+15.995]DGVGDQC[+57.021]DNC[+57.021]PLEHNPDQLDSDSDR.I	C[+57]*2, M[+16]	18.07	>>sp|P07996|TSP1_HUMAN Thrombospondin-1 OS=Homo sapiens OX=9606 GN=THBS1 PE=1 SV=2	1112.76	3	3336.26	3336.26	0	0.5	823	Specific	1015.84	1015.84	148.68	6040	2657	MW_EXP1_REL_THROMBIN_ALL.29774.29774.3	scan=29774 file=556	63.2769
R.DTDM[+15.995]DGVGDQC[+57.021]DNC[+57.021]PLEHNPDQLDSDSDR.I	C[+57]*2, M[+16]	18.07	>>sp|P07996|TSP1_HUMAN Thrombospondin-1 OS=Homo sapiens OX=9606 GN=THBS1 PE=1 SV=2	1112.76	3	3336.26	3336.26	0	0.2	823	Specific	1030.78	1030.78	185.15	6040	2657	MW_EXP1_REL_THROMBIN_ALL.30625.30625.3	scan=30625 file=555	59.8306
R.DTDM[+15.995]DGVGDQC[+57.021]DNC[+57.021]PLEHNPDQLDSDSDR.I	C[+57]*2, M[+16]	18.07	>>sp|P07996|TSP1_HUMAN Thrombospondin-1 OS=Homo sapiens OX=9606 GN=THBS1 PE=1 SV=2	1112.76	3	3336.26	3336.26	0	0	823	Specific	1031.74	1031.74	179.97	6040	2657	MW_EXP1_REL_THROMBIN_ALL.30801.30801.3	scan=30801 file=559	59.8672
R.DTDM[+15.995]DGVGDQC[+57.021]DNC[+57.021]PLEHNPDQLDSDSDR.I	C[+57]*2, M[+16]	18.07	>>sp|P07996|TSP1_HUMAN Thrombospondin-1 OS=Homo sapiens OX=9606 GN=THBS1 PE=1 SV=2	1112.76	3	3336.26	3336.26	0	0.3	823	Specific	1037.04	1037.04	158.41	6040	2657	MW_EXP1_REL_THROMBIN_ALL.30861.30861.3	scan=30861 file=557	63.7233
R.DTDMDGVGDQC[+57.021]DNC[+57.021]PLEH{+57.029}NPDQLDSDSDR.I	C[+57]*2, H{+57}	18.07	>>sp|P07996|TSP1_HUMAN Thrombospondin-1 OS=Homo sapiens OX=9606 GN=THBS1 PE=1 SV=2	1126.44	3	3377.29	3377.29	0	0	823	Specific	1047.42	1047.42	21.9	6040	2657	MW_EXP1_REL_THROMBIN_ALL.34821.34821.3	scan=34821 file=558	67.4474
R.C[+57.021]NPDSNSANC[+57.021]LEEKGPMFELLPGESNKIPR.L	C[+57]*2	18.06	>>sp|P10124|SRGN_HUMAN Serglycin OS=Homo sapiens OX=9606 GN=SRGN PE=1 SV=3	851.646	4	3403.56	3403.57	0	-3.1	40	Specific	1097.62	350.66	350.66	395	2811	MW_EXP1_REL_THROMBIN_ALL.50107.50107.4	scan=50107 file=558	96.7264
K.C[+57.021]NEIINWLDKNQTAEKEEFEHQQK.E	C[+57]	18.06	>>sp|P11142|HSP7C_HUMAN Heat shock cognate 71 kDa protein OS=Homo sapiens OX=9606 GN=HSPA8 PE=1 SV=1	758.609	4	3031.41	3031.42	0	-2.2	574	Specific	1033.29	887.15	887.15	224	681	MW_EXP1_REL_THROMBIN_ALL.40238.40238.4	scan=40238 file=557	82.0134
K.VHTEC[+57.021]C[+57.021]HGDLLEC[+57.021]ADDRADLAK.Y	C[+57]*3	18.05	>>sp|P02768|ALBU_HUMAN Serum albumin OS=Homo sapiens OX=9606 GN=ALB PE=1 SV=2	862.378	3	2585.12	2585.12	0	1	265	Specific	1155.5	183.49	183.49	5562	243	MW_EXP1_REL_THROMBIN_ALL.25554.25554.3	scan=25554 file=555	50.9187
R.EEVVTVGNSVNEGLN{-1.026}QPTDDSC[+57.021]FDPYTVSHYAVGDEWER.M	C[+57], N{-1}	18.05	>>sp|P02751-8|FINC_HUMAN Isoform 8 of Fibronectin OS=Homo sapiens OX=9606 GN=FN1	1103.98	4	4412.91	4413.91	-1	0.8	2095	Specific	987.52	987.52	1.86	719	2411	MW_EXP1_REL_THROMBIN_ALL.58334.58334.4	scan=58334 file=558	113.656
K.Q[-17.027]THLEGALEQEHSR.S	Q[-17]	18.05	>>sp|Q13201|MMRN1_HUMAN Multimerin-1 OS=Homo sapiens OX=9606 GN=MMRN1 PE=1 SV=3	539.927	3	1617.77	1617.76	0	3	485	Specific	1051.21	867.23	632.67	964	663	MW_EXP1_REL_THROMBIN_ALL.20425.20425.3	scan=20425 file=556	45.0275
K.TPFVTHPGYDTGN{+1.035}GIQLPGTSGQQPSVGQQMIFEEHGFR.R	N{+1}	18.04	>>sp|P02751-8|FINC_HUMAN Isoform 8 of Fibronectin OS=Homo sapiens OX=9606 GN=FN1	1054.51	4	4215.03	4216.03	-1	0.8	1930	Specific	986.21	986.21	4.71	719	2411	MW_EXP1_REL_THROMBIN_ALL.58123.58123.4	scan=58123 file=555	111.732
R.TTGIVM[+15.995]DSGDGVTHTVPIYEGYALPHAILR.L	M[+16]	18.04	>>sp|P60709|ACTB_HUMAN Actin, cytoplasmic 1 OS=Homo sapiens OX=9606 GN=ACTB PE=1 SV=1	800.656	4	3199.6	3199.61	0	-1.9	148	Specific	1085.03	306.25	132.28	1617	2277	MW_EXP1_REL_THROMBIN_ALL.52828.52828.4	scan=52828 file=556	110.121
R.TTGIVM[+15.995]DSGDGVTHTVPIYEGYALPHAILR.L	M[+16]	18.04	>>sp|P60709|ACTB_HUMAN Actin, cytoplasmic 1 OS=Homo sapiens OX=9606 GN=ACTB PE=1 SV=1	800.657	4	3199.6	3199.61	0	-1.6	148	Specific	1099.49	314.06	185.7	1617	2277	MW_EXP1_REL_THROMBIN_ALL.53566.53566.4	scan=53566 file=556	111.669
R.RPC[+57.021]FSALEVDETYVPKEFNAETFTFHADIC[+57.021]TLSEK.E	C[+57]*2	18.03	>>sp|P02768|ALBU_HUMAN Serum albumin OS=Homo sapiens OX=9606 GN=ALB PE=1 SV=2	1038.74	4	4151.94	4151.94	0	1.8	509	Specific	1122.14	267.79	204.58	5562	243	MW_EXP1_REL_THROMBIN_ALL.63165.63165.4	scan=63165 file=559	122.184
K.GTEAAGAM[+15.995]FLEAIPMSIPPEVK.F	M[+16]	18.03	>>sp|P01009|A1AT_HUMAN Alpha-1-antitrypsin OS=Homo sapiens OX=9606 GN=SERPINA1 PE=1 SV=3	1138.07	2	2275.14	2275.13	0	2.9	368	Specific	1023.64	935.5	217.13	535	161	MW_EXP1_REL_THROMBIN_ALL.68194.68194.4	scan=68194 file=555	132.215
R.C[+57.021]VHHGGSTFSC[+57.021]AC[+57.021]LPGYAGDGHQC[+57.021]TDVDEC[+57.021]SENR.C	C[+57]*5	18.03	>>sp|Q14112|NID2_HUMAN Nidogen-2 OS=Homo sapiens OX=9606 GN=NID2 PE=1 SV=3	960.88	4	3840.5	3840.49	0	0.8	867	Specific	1011.53	1011.53	1011.53	230	1425	MW_EXP1_REL_THROMBIN_ALL.28605.28605.4	scan=28605 file=559	56.0815
R.VPFDAATLHTSTAMAAQHGM[+15.995]DDDGTGQK.Q	M[+16]	18.01	>>sp|P06396|GELS_HUMAN Gelsolin OS=Homo sapiens OX=9606 GN=GSN PE=1 SV=1	963.767	3	2889.29	2889.28	0	3.1	420	Specific	1002.64	1002.64	242.67	816	2125	MW_EXP1_REL_THROMBIN_ALL.34144.34144.3	scan=34144 file=555	66.1284
K.VSHITFAHEVGHNFGSPHDSGTEC[+57.021]TPGESK.N	C[+57]	17.99	>>sp|O14672|ADA10_HUMAN Disintegrin and metalloproteinase domain-containing protein 10 OS=Homo sapiens OX=9606 GN=ADAM10 PE=1 SV=1	806.114	4	3221.43	3221.43	0	-0.4	376	Specific	1022.65	1022.65	1022.65	65	2373	MW_EXP1_REL_THROMBIN_ALL.24903.24903.4	scan=24903 file=558	49.6366
K.DC[+57.021]VGDVTENQIC[+57.021]NKQDC[+57.021]PIDGC[+57.021]LS{+426.121}NPC[+57.021]FAGVK.C	C[+57]*5, S{+426}	17.99	>>sp|P07996|TSP1_HUMAN Thrombospondin-1 OS=Homo sapiens OX=9606 GN=THBS1 PE=1 SV=2	1366.24	3	4096.69	4096.69	0	0	530	Specific	1003.62	1003.62	25.98	6040	2657	MW_EXP1_REL_THROMBIN_ALL.46376.46376.3	scan=46376 file=558	89.2343
K.DC[+57.021]VGDVTENQIC[+57.021]NKQDC[+57.021]PIDGC[+57.021]LS{+294.091}NPC[+57.021]FAGVK.C	C[+57]*5, S{+294}	17.99	>>sp|P07996|TSP1_HUMAN Thrombospondin-1 OS=Homo sapiens OX=9606 GN=THBS1 PE=1 SV=2	1322.23	3	3964.66	3964.66	0	0	530	Specific	1007.97	1007.97	23.76	6040	2657	MW_EXP1_REL_THROMBIN_ALL.46792.46792.3	scan=46792 file=555	89.3161
K.DC[+57.021]VGDVTENQIC[+57.021]NKQDC[+57.021]PIDGC[+57.021]LS{+162.019}NPC[+57.021]FAGVK.C	C[+57]*5, S{+162}	17.99	>>sp|P07996|TSP1_HUMAN Thrombospondin-1 OS=Homo sapiens OX=9606 GN=THBS1 PE=1 SV=2	1278.2	3	3832.59	3832.59	0	0	530	Specific	1015.01	1015.01	72.51	6040	2657	MW_EXP1_REL_THROMBIN_ALL.46507.46507.3	scan=46507 file=555	88.7742
K.DC[+57.021]VGDVTENQIC[+57.021]NKQDC[+57.021]PIDGC[+57.021]LS{+470.155}NPC[+57.021]FAGVK.C	C[+57]*5, S{+470}	17.99	>>sp|P07996|TSP1_HUMAN Thrombospondin-1 OS=Homo sapiens OX=9606 GN=THBS1 PE=1 SV=2	1380.91	3	4140.73	4140.73	0	0	530	Specific	1017.53	1017.53	31.42	6040	2657	MW_EXP1_REL_THROMBIN_ALL.46510.46510.3	scan=46510 file=555	88.781
K.DC[+57.021]VGDVTENQIC[+57.021]NKQDC[+57.021]PIDGC[+57.021]LS{+427.134}NPC[+57.021]FAGVK.C	C[+57]*5, S{+427}	17.99	>>sp|P07996|TSP1_HUMAN Thrombospondin-1 OS=Homo sapiens OX=9606 GN=THBS1 PE=1 SV=2	1366.57	3	4097.7	4097.7	0	0	530	Specific	1021.21	1021.21	35.68	6040	2657	MW_EXP1_REL_THROMBIN_ALL.47382.47382.3	scan=47382 file=559	90.3996
K.DC[+57.021]VGDVTENQIC[+57.021]NKQDC[+57.021]PIDGC[+57.021]LS{+162.045}NPC[+57.021]FAGVK.C	C[+57]*5, S{+162}	17.99	>>sp|P07996|TSP1_HUMAN Thrombospondin-1 OS=Homo sapiens OX=9606 GN=THBS1 PE=1 SV=2	1278.21	3	3832.61	3832.61	0	0	530	Specific	1026.63	1026.63	76.15	6040	2657	MW_EXP1_REL_THROMBIN_ALL.47053.47053.3	scan=47053 file=555	89.8113
K.DC[+57.021]VGDVTENQIC[+57.021]NKQDC[+57.021]PIDGC[+57.021]LS{+324.102}NPC[+57.021]FAGVK.C	C[+57]*5, S{+324}	17.99	>>sp|P07996|TSP1_HUMAN Thrombospondin-1 OS=Homo sapiens OX=9606 GN=THBS1 PE=1 SV=2	1332.23	3	3994.67	3994.67	0	0	530	Specific	1029.88	1029.88	46.69	6040	2657	MW_EXP1_REL_THROMBIN_ALL.46235.46235.3	scan=46235 file=558	88.9621
K.DC[+57.021]VGDVTENQIC[+57.021]NKQDC[+57.021]PIDGC[+57.021]LS{+162.041}NPC[+57.021]FAGVK.C	C[+57]*5, S{+162}	17.99	>>sp|P07996|TSP1_HUMAN Thrombospondin-1 OS=Homo sapiens OX=9606 GN=THBS1 PE=1 SV=2	1278.21	3	3832.61	3832.61	0	0	530	Specific	1031.08	1031.08	87.49	6040	2657	MW_EXP1_REL_THROMBIN_ALL.46684.46684.3	scan=46684 file=558	89.8432
K.DC[+57.021]VGDVTENQIC[+57.021]NKQDC[+57.021]PIDGC[+57.021]LS{+295.101}NPC[+57.021]FAGVK.C	C[+57]*5, S{+295}	17.99	>>sp|P07996|TSP1_HUMAN Thrombospondin-1 OS=Homo sapiens OX=9606 GN=THBS1 PE=1 SV=2	1322.56	3	3965.67	3965.67	0	0	530	Specific	1034.22	1034.22	32.72	6040	2657	MW_EXP1_REL_THROMBIN_ALL.45733.45733.3	scan=45733 file=559	87.1796
K.DC[+57.021]VGDVTENQIC[+57.021]NKQDC[+57.021]PIDGC[+57.021]LS{+426.132}NPC[+57.021]FAGVK.C	C[+57]*5, S{+426}	17.99	>>sp|P07996|TSP1_HUMAN Thrombospondin-1 OS=Homo sapiens OX=9606 GN=THBS1 PE=1 SV=2	1366.24	3	4096.7	4096.7	0	0	530	Specific	1034.35	1034.35	20.17	6040	2657	MW_EXP1_REL_THROMBIN_ALL.46226.46226.3	scan=46226 file=559	88.1566
K.DC[+57.021]VGDVTENQIC[+57.021]NKQDC[+57.021]PIDGC[+57.021]LS{+428.139}NPC[+57.021]FAGVK.C	C[+57]*5, S{+428}	17.99	>>sp|P07996|TSP1_HUMAN Thrombospondin-1 OS=Homo sapiens OX=9606 GN=THBS1 PE=1 SV=2	1366.91	3	4098.71	4098.71	0	0	530	Specific	1034.59	1034.59	10	6040	2657	MW_EXP1_REL_THROMBIN_ALL.45577.45577.3	scan=45577 file=559	86.8669
K.DC[+57.021]VGDVTENQIC[+57.021]NKQDC[+57.021]PIDGC[+57.021]LS{+426.137}NPC[+57.021]FAGVK.C	C[+57]*5, S{+426}	17.99	>>sp|P07996|TSP1_HUMAN Thrombospondin-1 OS=Homo sapiens OX=9606 GN=THBS1 PE=1 SV=2	1366.24	3	4096.71	4096.71	0	0	530	Specific	1043.53	1043.53	22.37	6040	2657	MW_EXP1_REL_THROMBIN_ALL.45212.45212.3	scan=45212 file=558	86.9048
R.EEVVTVGNSVN[+0.984]EGLNQPTDDSC[+57.021]FDPYTVSHYAVGDEWER.M	C[+57], N[+1]	17.98	>>sp|P02751-8|FINC_HUMAN Isoform 8 of Fibronectin OS=Homo sapiens OX=9606 GN=FN1	1104.48	4	4414.91	4415.92	-1	-1	2095	Specific	965.24	965.24	6.98	719	2411	MW_EXP1_REL_THROMBIN_ALL.59018.59018.4	scan=59018 file=559	113.638
K.VSVLC[+57.021]QENYLIQEGEEITC[+57.021]KDGR.W	C[+57]*2	17.98	>>sp|P08603|CFAH_HUMAN Complement factor H OS=Homo sapiens OX=9606 GN=CFH PE=1 SV=4	914.102	3	2740.29	2740.29	0	-0.1	835	Specific	1107.37	226.93	226.93	415	1867	MW_EXP1_REL_THROMBIN_ALL.55659.55659.3	scan=55659 file=559	106.663
K.VEYTPYEEGLHSVDVTYDGSPVPSSPFQVPVTEGC[+57.021]DPSR.V	C[+57]	17.97	>>sp|P21333-2|FLNA_HUMAN Isoform 2 of Filamin-A OS=Homo sapiens OX=9606 GN=FLNA	1074.99	4	4296.95	4296.96	0	-1.4	1319	Specific	1025.31	1025.31	204.17	1530	1719	MW_EXP1_REL_THROMBIN_ALL.61982.61982.4	scan=61982 file=559	119.721
K.QTTYTEC[+57.021]C[+57.021]C[+57.021]LY{+18.023}GEAWGMQC[+57.021]ALC[+57.021]PLKDSDDYAQLC[+57.021]NIPVTGR.R	C[+57]*6, Y{+18}	17.97	>>sp|Q14766|LTBP1_HUMAN Latent-transforming growth factor beta-binding protein 1 OS=Homo sapiens OX=9606 GN=LTBP1 PE=1 SV=4	1231.28	4	4922.11	4923.11	-1	0.7	1544	Specific	953.15	953.15	5.52	1511	1847	MW_EXP1_REL_THROMBIN_ALL.66675.66675.4	scan=66675 file=555	129.36
R.TTGIVM[+15.995]DSGDGVTHTVPIYEGYALPHAILR.L	M[+16]	17.97	>>sp|P60709|ACTB_HUMAN Actin, cytoplasmic 1 OS=Homo sapiens OX=9606 GN=ACTB PE=1 SV=1	800.657	4	3199.61	3199.61	0	-0.9	148	Specific	1095.49	283.96	137.17	1617	2277	MW_EXP1_REL_THROMBIN_ALL.52344.52344.4	scan=52344 file=556	109.088
R.C[+57.021]EC[+57.021]VEGYQFSDEGTC[+57.021]VAVVDQRPINYC[+57.021]ETGLHNC[+57.021]DIPQR.A	C[+57]*5	17.97	>>sp|P14543|NID1_HUMAN Nidogen-1 OS=Homo sapiens OX=9606 GN=NID1 PE=1 SV=3	1169.76	4	4676.01	4676	0	2.8	736	Specific	1031.09	1031.09	83.13	529	381	MW_EXP1_REL_THROMBIN_ALL.54054.54054.4	scan=54054 file=559	103.476
R.DHSHGPPLPQGPPPLLPMSC[+57.021]SSC[+57.021]QHATFGTN[+0.984]GAQR.H	C[+57]*2, N[+1]	17.97	>>sp|P04196|HRG_HUMAN Histidine-rich glycoprotein OS=Homo sapiens OX=9606 GN=HRG PE=1 SV=1	935.179	4	3737.7	3737.7	0	-1.4	305	Specific	1006.4	1006.4	41.81	129	2101	MW_EXP1_REL_THROMBIN_ALL.48365.48365.4	scan=48365 file=555	92.305
K.DSDWPFC[+57.021]SDEDWNYKC[+57.021]PSGC[+57.021]R.M	C[+57]*3	17.95	>>sp|P02671|FIBA_HUMAN Fibrinogen alpha chain OS=Homo sapiens OX=9606 GN=FGA PE=1 SV=2	894.345	3	2681.02	2681.01	0	2.9	49	Specific	1011.68	892.92	892.92	2330	2333	MW_EXP1_REL_THROMBIN_ALL.48800.48800.3	scan=48800 file=559	93.1058
R.DNC[+57.021]QYVYNVDQRDTDMDGVGDQC[+57.021]DNC[+57.021]PLEHNPDQLDSDSDR.I	C[+57]*3	17.95	>>sp|P07996|TSP1_HUMAN Thrombospondin-1 OS=Homo sapiens OX=9606 GN=THBS1 PE=1 SV=2	1219.49	4	4874.93	4874.92	0	2	811	Specific	1021.09	1021.09	130.95	6040	2657	MW_EXP1_REL_THROMBIN_ALL.41848.41848.4	scan=41848 file=558	80.4237
K.QNC[+57.021]ELFEQLGEYKFQNALLVR.Y	C[+57]	17.94	>>sp|P02768|ALBU_HUMAN Serum albumin OS=Homo sapiens OX=9606 GN=ALB PE=1 SV=2	867.102	3	2599.29	2599.3	0	-2.4	414	Specific	1028.95	482.98	482.98	5562	243	MW_EXP1_REL_THROMBIN_ALL.60019.60019.2	scan=60019 file=556	125.364
R.TTGIVM[+15.995]DSGDGVTHTVPIYEGYALPHAILR.L	M[+16]	17.94	>>sp|P60709|ACTB_HUMAN Actin, cytoplasmic 1 OS=Homo sapiens OX=9606 GN=ACTB PE=1 SV=1	800.656	4	3199.6	3199.61	0	-1.9	148	Specific	1065.92	292.58	155.8	1617	2277	MW_EXP1_REL_THROMBIN_ALL.52586.52586.4	scan=52586 file=556	109.606
R.C[+57.021]NPDSNSANC[+57.021]LEEKGPMFELLPGESNKIPR.L	C[+57]*2	17.94	>>sp|P10124|SRGN_HUMAN Serglycin OS=Homo sapiens OX=9606 GN=SRGN PE=1 SV=3	851.648	4	3403.57	3403.57	0	-0.7	40	Specific	1071.99	293.41	293.41	395	2811	MW_EXP1_REL_THROMBIN_ALL.47664.47664.4	scan=47664 file=557	96.8626
R.QEKPSSPSPM[+15.995]PSSTPSPSLNLGNTEEAIR.D	M[+16]	17.94	>>sp|O95810|CAVN2_HUMAN Caveolae-associated protein 2 OS=Homo sapiens OX=9606 GN=CAVIN2 PE=1 SV=3	1018.83	3	3054.46	3054.47	0	-2.4	20	Specific	1075.34	305.04	114.56	132	2389	MW_EXP1_REL_THROMBIN_ALL.40173.40173.3	scan=40173 file=555	76.8963
R.YLSDHSFLVSQGDREQAPNLVYM[+15.995]VTGNPASDEIKR.L	M[+16]	17.92	>>sp|P04275|VWF_HUMAN von Willebrand factor OS=Homo sapiens OX=9606 GN=VWF PE=1 SV=4	988.982	4	3952.91	3952.91	0	-1.7	1584	Specific	1032.01	754.24	153.27	1412	2645	MW_EXP1_REL_THROMBIN_ALL.49878.49878.4	scan=49878 file=555	95.3088
K.EGFGHLSPTGTTEFWLGN[+0.984]EKIHLISTQSAIPYALR.V	N[+1]	17.92	>>sp|P02679-2|FIBG_HUMAN Isoform Gamma-A of Fibrinogen gamma chain OS=Homo sapiens OX=9606 GN=FGG	968.746	4	3871.96	3871.97	0	-0.3	239	Specific	1034.84	1034.84	278.86	2346	2027	MW_EXP1_REL_THROMBIN_ALL.66430.66430.4	scan=66430 file=559	129.075
R.TTGIVM[+15.995]DSGDGVTHTVPIYEGYALPHAILR.L	M[+16]	17.92	>>sp|P60709|ACTB_HUMAN Actin, cytoplasmic 1 OS=Homo sapiens OX=9606 GN=ACTB PE=1 SV=1	800.658	4	3199.61	3199.61	0	-0.3	148	Specific	1050.91	225	126.64	1617	2277	MW_EXP1_REL_THROMBIN_ALL.53694.53694.4	scan=53694 file=557	109.449
R.TPEVTC[+57.021]VVVDVSQEDPEVQFNWYVDGVEVHNAK.T	C[+57]	17.91	>>sp|P01861|IGHG4_HUMAN Immunoglobulin heavy constant gamma 4 OS=Homo sapiens OX=9606 GN=IGHG4 PE=1 SV=1	1263.6	3	3788.78	3788.77	0	0.9	136	Specific	1111.78	173	173	153	1605	MW_EXP1_REL_THROMBIN_ALL.66955.66955.3	scan=66955 file=558	131.746
R.DLC[+57.021]GC[+57.021]YSVSSVLPGC[+57.021]AQPWNHGETFTC[+57.021]TAAHPELK.T	C[+57]*4	17.89	>>sp|P0DOX2|IGA2_HUMAN Immunoglobulin alpha-2 heavy chain OS=Homo sapiens OX=9606 PE=1 SV=2	988.188	4	3949.73	3949.74	0	-2.2	280	Specific	1091.3	345.83	345.83	227	1501	MW_EXP1_REL_THROMBIN_ALL.54330.54330.4	scan=54330 file=558	105.344
R.DDILN[+0.984]GSHPVSFDKAC[+57.021]EFAGFQC[+57.021]QIQFGPHNEQK.H	C[+57]*2, N[+1]	17.88	>>sp|Q9Y490|TLN1_HUMAN Talin-1 OS=Homo sapiens OX=9606 GN=TLN1 PE=1 SV=3	981.194	4	3921.75	3921.76	0	-1.8	221	Specific	1002.75	1002.75	95.88	1408	2795	MW_EXP1_REL_THROMBIN_ALL.55814.55814.4	scan=55814 file=559	106.989
K.YFKPGMPFDLM[+15.995]VFVTNPDGSPAYRVPVAVQGEDTVQSLTQGDGVAK.L	M[+16]	17.88	>>sp|P01024|CO3_HUMAN Complement C3 OS=Homo sapiens OX=9606 GN=C3 PE=1 SV=2	1236.86	4	4944.41	4944.42	0	-1.8	363	Specific	1147.92	249.2	65.24	897	1729	MW_EXP1_REL_THROMBIN_ALL.67912.67912.4	scan=67912 file=559	132.043
R.TTGIVM[+15.995]DSGDGVTHTVPIYEGYALPHAILR.L	M[+16]	17.88	>>sp|P60709|ACTB_HUMAN Actin, cytoplasmic 1 OS=Homo sapiens OX=9606 GN=ACTB PE=1 SV=1	800.655	4	3199.6	3199.61	0	-3.5	148	Specific	1095.3	300.87	158.91	1617	2277	MW_EXP1_REL_THROMBIN_ALL.57350.57350.4	scan=57350 file=555	110.147
R.TTGIVM[+15.995]DSGDGVTHTVPIYEGYALPHAILR.L	M[+16]	17.87	>>sp|P60709|ACTB_HUMAN Actin, cytoplasmic 1 OS=Homo sapiens OX=9606 GN=ACTB PE=1 SV=1	800.657	4	3199.6	3199.61	0	-1.6	148	Specific	1089.44	257.77	140.18	1617	2277	MW_EXP1_REL_THROMBIN_ALL.56351.56351.4	scan=56351 file=558	109.548
K.DTWVEHWPEEDEC[+57.021]QDEENQK.Q	C[+57]	17.86	>>sp|P01024|CO3_HUMAN Complement C3 OS=Homo sapiens OX=9606 GN=C3 PE=1 SV=2	868.35	3	2603.04	2603.03	0	3.7	1625	Specific	1027.45	905.92	905.92	897	1729	MW_EXP1_REL_THROMBIN_ALL.38143.38143.3	scan=38143 file=555	73.3363
R.TTGIVM[+15.995]DSGDGVTHTVPIYEGYALPHAILR.L	M[+16]	17.86	>>sp|P60709|ACTB_HUMAN Actin, cytoplasmic 1 OS=Homo sapiens OX=9606 GN=ACTB PE=1 SV=1	800.656	4	3199.6	3199.61	0	-1.8	148	Specific	1072.04	250.03	142.92	1617	2277	MW_EXP1_REL_THROMBIN_ALL.53323.53323.4	scan=53323 file=556	111.15
K.DAC[+57.021]PINGGWGPWS{+324.341}PWDIC[+57.021]SVTC[+57.021]GGGVQK.R	C[+57]*3, S{+324}	17.86	>>sp|P07996|TSP1_HUMAN Thrombospondin-1 OS=Homo sapiens OX=9606 GN=THBS1 PE=1 SV=2	1129.23	3	3385.68	3385.68	0	0	487	Specific	1028.27	444.78	6.52	6040	2657	MW_EXP1_REL_THROMBIN_ALL.63270.63270.3	scan=63270 file=556	132.12
K.DAC[+57.021]PINGGWGPWS{+325.129}PWDIC[+57.021]SVTC[+57.021]GGGVQK.R	C[+57]*3, S{+325}	17.86	>>sp|P07996|TSP1_HUMAN Thrombospondin-1 OS=Homo sapiens OX=9606 GN=THBS1 PE=1 SV=2	1129.49	3	3386.47	3386.47	0	0	487	Specific	1028.32	433.43	6.52	6040	2657	MW_EXP1_REL_THROMBIN_ALL.63270.63270.3	scan=63270 file=556	132.12
K.VHTEC[+57.021]C[+57.021]HGDLLEC[+57.021]ADDRADLAK.Y	C[+57]*3	17.85	>>sp|P02768|ALBU_HUMAN Serum albumin OS=Homo sapiens OX=9606 GN=ALB PE=1 SV=2	862.376	3	2585.11	2585.12	0	-2.1	265	Specific	1198.45	168.37	168.37	5562	243	MW_EXP1_REL_THROMBIN_ALL.26156.26156.3	scan=26156 file=555	51.9478
K.SHC[+57.021]IAEVENDEMPADLPSLAADFVESK.D	C[+57]	17.85	>>sp|P02768|ALBU_HUMAN Serum albumin OS=Homo sapiens OX=9606 GN=ALB PE=1 SV=2	992.12	3	2974.35	2974.34	0	0.5	311	Specific	1013.14	1013.14	1013.14	5562	243	MW_EXP1_REL_THROMBIN_ALL.64973.64973.3	scan=64973 file=558	127.601
R.TNISDEESEQATEMLVHNAQNLM[+15.995]QSVK.E	M[+16]	17.85	>>sp|P18206|VINC_HUMAN Vinculin OS=Homo sapiens OX=9606 GN=VCL PE=1 SV=4	1021.47	3	3062.41	3062.4	0	0.3	1077	Specific	1013.39	816.78	196.82	653	2581	MW_EXP1_REL_THROMBIN_ALL.56216.56216.3	scan=56216 file=555	107.866
R.AEGSDVANAVLDGADC[+57.021]IMLSGETAK{+1000.516}.G	C[+57], K{+1001}	17.85	>>sp|P14618|KPYM_HUMAN Pyruvate kinase PKM OS=Homo sapiens OX=9606 GN=PKM PE=1 SV=4	1165.56	3	3494.66	3494.66	0	0	343	Specific	1018.83	929.59	89.03	276	405	MW_EXP1_REL_THROMBIN_ALL.67701.67701.3	scan=67701 file=559	131.718
R.LWLDNTENDLNQGDDHGFSPLHWAC[+57.021]R.E	C[+57]	17.85	>>sp|Q13418|ILK_HUMAN Integrin-linked protein kinase OS=Homo sapiens OX=9606 GN=ILK PE=1 SV=2	778.351	4	3110.38	3110.38	0	-0.2	18	Specific	1034.33	1034.33	1034.33	220	1987	MW_EXP1_REL_THROMBIN_ALL.57319.57319.4	scan=57319 file=555	110.086
K.C[+57.021]QC[+57.021]{-17.020}DELC[+57.021]SYYQSC[+57.021]C[+57.021]TDYTAEC[+57.021]KPQVTR.G	C{-17}[+57]*6	17.85	>>sp|P04004|VTNC_HUMAN Vitronectin OS=Homo sapiens OX=9606 GN=VTN PE=1 SV=1	1155.78	3	3465.33	3465.33	0	0	38	Specific	1028.34	842.12	12.66	146	2635	MW_EXP1_REL_THROMBIN_ALL.40492.40492.3	scan=40492 file=557	82.526
K.C[+57.021]QC[+57.021]{-17.034}DELC[+57.021]SYYQSC[+57.021]C[+57.021]TDYTAEC[+57.021]KPQVTR.G	C{-17}[+57]*6	17.85	>>sp|P04004|VTNC_HUMAN Vitronectin OS=Homo sapiens OX=9606 GN=VTN PE=1 SV=1	1155.78	3	3465.32	3465.32	0	0	38	Specific	1044.51	857.16	12.71	146	2635	MW_EXP1_REL_THROMBIN_ALL.39530.39530.3	scan=39530 file=556	82.6302
K.HGEVC[+57.021]PAGWKPGSDTIKPDVQK.S	C[+57]	17.85	>>sp|Q06830|PRDX1_HUMAN Peroxiredoxin-1 OS=Homo sapiens OX=9606 GN=PRDX1 PE=1 SV=1	602.303	4	2406.19	2406.19	0	1.8	169	Specific	1024.65	411.58	411.58	47	851	MW_EXP1_REL_THROMBIN_ALL.27003.27003.4	scan=27003 file=555	53.4818
R.EC[+57.021]ANGYLELLDHVLLTLQKPSPELK.Q	C[+57]	17.84	>>sp|Q9Y490|TLN1_HUMAN Talin-1 OS=Homo sapiens OX=9606 GN=TLN1 PE=1 SV=3	720.885	4	2880.52	2880.52	0	-0.1	2242	Specific	1042.31	468.78	468.78	1408	2795	MW_EXP1_REL_THROMBIN_ALL.65091.65091.4	scan=65091 file=557	132.789
K.C[+57.021]VDIDEC[+57.021]TQVQHLC[+57.021]SQGR.C	C[+57]*3	17.84	>>sp|Q14766|LTBP1_HUMAN Latent-transforming growth factor beta-binding protein 1 OS=Homo sapiens OX=9606 GN=LTBP1 PE=1 SV=4	735.654	3	2204.95	2204.95	0	-0.8	913	Specific	1005.3	755	755	1511	1847	MW_EXP1_REL_THROMBIN_ALL.30262.30262.3	scan=30262 file=559	58.9216
R.NNEEWTVDSC[+57.021]TEC[+57.021]HC[+57.021]QNSVTIC[+57.021]K.K	C[+57]*4	17.84	>>sp|P07996|TSP1_HUMAN Thrombospondin-1 OS=Homo sapiens OX=9606 GN=THBS1 PE=1 SV=2	957.72	3	2871.15	2871.14	0	0.5	327	Specific	1000.41	885.85	885.85	6040	2657	MW_EXP1_REL_THROMBIN_ALL.44691.44691.3	scan=44691 file=555	85.3349
R.NNEEWTVDSC[+57.021]TEC[+57.021]HC[+57.021]QNSVTIC[+57.021]K.K	C[+57]*4	17.84	>>sp|P07996|TSP1_HUMAN Thrombospondin-1 OS=Homo sapiens OX=9606 GN=THBS1 PE=1 SV=2	957.719	3	2871.14	2871.14	0	0	327	Specific	1007.2	885.52	885.52	6040	2657	MW_EXP1_REL_THROMBIN_ALL.40673.40673.3	scan=40673 file=555	77.8457
R.NNEEWTVDSC[+57.021]TEC[+57.021]HC[+57.021]QNSVTIC[+57.021]K.K	C[+57]*4	17.84	>>sp|P07996|TSP1_HUMAN Thrombospondin-1 OS=Homo sapiens OX=9606 GN=THBS1 PE=1 SV=2	957.72	3	2871.14	2871.14	0	0.2	327	Specific	1024.77	902.68	902.68	6040	2657	MW_EXP1_REL_THROMBIN_ALL.30505.30505.3	scan=30505 file=557	63.0234
K.VHTEC[+57.021]C[+57.021]HGDLLEC[+57.021]ADDRADLAK.Y	C[+57]*3	17.82	>>sp|P02768|ALBU_HUMAN Serum albumin OS=Homo sapiens OX=9606 GN=ALB PE=1 SV=2	862.374	3	2585.11	2585.12	0	-3.7	265	Specific	1181.78	194.29	194.29	5562	243	MW_EXP1_REL_THROMBIN_ALL.26479.26479.3	scan=26479 file=555	52.5039
K.DLATVYVDVLKDSGRDYVSQFEGS{+227.167}ALGK.Q	S{+227}	17.82	>>sp|P02647|APOA1_HUMAN Apolipoprotein A-I OS=Homo sapiens OX=9606 GN=APOA1 PE=1 SV=1	815.678	4	3259.69	3259.69	0	0	37	Specific	1036.32	854.16	38.98	619	2377	MW_EXP1_REL_THROMBIN_ALL.62849.62849.4	scan=62849 file=556	131.401
K.GILGYTEHQVVSSDFN[+0.984]SDTHSSTFDAGAGIALNDHFVK.L	N[+1]	17.82	>>sp|P04406|G3P_HUMAN Glyceraldehyde-3-phosphate dehydrogenase OS=Homo sapiens OX=9606 GN=GAPDH PE=1 SV=3	1010.22	4	4037.87	4037.88	0	-1	272	Specific	1018.44	1018.44	124.54	268	1877	MW_EXP1_REL_THROMBIN_ALL.55357.55357.4	scan=55357 file=555	106.105
K.C[+57.021]ISEVQAN[+0.984]NVVLGQYVGNPDGEGEATKGYLDDPTVPR.G	C[+57], N[+1]	17.82	>>sp|P11413|G6PD_HUMAN Glucose-6-phosphate 1-dehydrogenase OS=Homo sapiens OX=9606 GN=G6PD PE=1 SV=4	1321.63	3	3962.89	3962.87	0	3.8	294	Specific	1038.15	1038.15	12.24	125	2137	MW_EXP1_REL_THROMBIN_ALL.54191.54191.3	scan=54191 file=559	103.744
K.C[+57.021]GAC[+57.021]PPGYSGNGIQC[+57.021]T{+657.242}DVDEC[+57.021]KEVPDAC[+57.021]FNHNGEHR.C	C[+57]*5, T{+657}	17.82	>>sp|P07996|TSP1_HUMAN Thrombospondin-1 OS=Homo sapiens OX=9606 GN=THBS1 PE=1 SV=2	1191.73	4	4763.89	4764.89	-1	0.7	572	Specific	956.82	956.82	6.93	6040	2657	MW_EXP1_REL_THROMBIN_ALL.34590.34590.4	scan=34590 file=558	67.0459
K.C[+57.021]GAC[+57.021]PPGYS{+205.064}GNGIQC[+57.021]TDVDEC[+57.021]KEVPDAC[+57.021]FNHNGEHR.C	C[+57]*5, S{+205}	17.82	>>sp|P07996|TSP1_HUMAN Thrombospondin-1 OS=Homo sapiens OX=9606 GN=THBS1 PE=1 SV=2	1078.68	4	4311.72	4312.72	-1	0.8	572	Specific	977.34	977.34	2.37	6040	2657	MW_EXP1_REL_THROMBIN_ALL.30382.30382.4	scan=30382 file=556	64.4662
R.TTGIVM[+15.995]DSGDGVTHTVPIYEGYALPHAILR.L	M[+16]	17.81	>>sp|P60709|ACTB_HUMAN Actin, cytoplasmic 1 OS=Homo sapiens OX=9606 GN=ACTB PE=1 SV=1	800.658	4	3199.61	3199.61	0	0.7	148	Specific	1097.94	271.91	185.03	1617	2277	MW_EXP1_REL_THROMBIN_ALL.57086.57086.4	scan=57086 file=555	109.624
K.QSLMM[+15.995]LQMFEDLHIQESK.I	M[+16]	17.8	>>sp|Q13201|MMRN1_HUMAN Multimerin-1 OS=Homo sapiens OX=9606 GN=MMRN1 PE=1 SV=3	742.018	3	2224.04	2224.04	0	-2	556	Specific	1019.02	913.55	90.59	964	663	MW_EXP1_REL_THROMBIN_ALL.58971.58971.3	scan=58971 file=558	114.941
K.VADALTNAVAHVDDM[+15.995]PNALSALSDLHAHK.L	M[+16]	17.8	>>sp|HBA_HUMAN|(Common contaminant protein)	1004.83	3	3012.47	3012.48	0	-3.7	62	Specific	1024.86	892.65	156.36	577	3041	MW_EXP1_REL_THROMBIN_ALL.49811.49811.3	scan=49811 file=556	103.727
K.VADALTNAVAHVDDM[+15.995]PNALSALSDLHAHK.L	M[+16]	17.8	>>sp|HBA_HUMAN|(Common contaminant protein)	1004.83	3	3012.47	3012.48	0	-3.4	62	Specific	1032.73	900.82	154.1	577	3041	MW_EXP1_REL_THROMBIN_ALL.53612.53612.3	scan=53612 file=558	103.865
R.TEGNIDDSLIGGNASAEGPEGEGTESTVITGVDIVM[+15.995]NHHLQETSFTK.E	M[+16]	17.8	>>sp|P13693|TCTP_HUMAN Translationally-controlled tumor protein OS=Homo sapiens OX=9606 GN=TPT1 PE=1 SV=1	1219.07	4	4873.26	4873.26	0	-0.8	39	Specific	1049.25	1049.25	81.98	19	3019	MW_EXP1_REL_THROMBIN_ALL.54812.54812.4	scan=54812 file=557	111.8
K.Q[-17.027]AAASATQTIAAAQHAASTPK.A	Q[-17]	17.79	>>sp|Q9Y490|TLN1_HUMAN Talin-1 OS=Homo sapiens OX=9606 GN=TLN1 PE=1 SV=3	989.505	2	1978	1978	0	2.2	923	Specific	1039.85	898.09	323.12	1408	2795	MW_EXP1_REL_THROMBIN_ALL.38732.38732.2	scan=38732 file=558	74.6389
R.LVRPEVDVM[+15.995]C[+57.021]TAFHDNEETFLK.K	C[+57], M[+16]	17.77	>>sp|P02768|ALBU_HUMAN Serum albumin OS=Homo sapiens OX=9606 GN=ALB PE=1 SV=2	889.423	3	2666.25	2666.26	0	-2	139	Specific	1024.17	541.93	218.39	5562	243	MW_EXP1_REL_THROMBIN_ALL.45361.45361.3	scan=45361 file=555	86.5758
K.AQEAC[+57.021]GPLEM[+15.995]DSALSVVQNLEKDLQEVK.A	C[+57], M[+16]	17.77	>>sp|Q9Y490|TLN1_HUMAN Talin-1 OS=Homo sapiens OX=9606 GN=TLN1 PE=1 SV=3	1039.84	3	3117.51	3117.51	0	0	1041	Specific	1034.11	607.47	123.06	1408	2795	MW_EXP1_REL_THROMBIN_ALL.67586.67586.3	scan=67586 file=558	132.546
R.EHGPGVAEPEVAT{+656.270}APPEKEIPSLDQEK.T	T{+656}	17.77	>>sp|Q14766|LTBP1_HUMAN Latent-transforming growth factor beta-binding protein 1 OS=Homo sapiens OX=9606 GN=LTBP1 PE=1 SV=4	878.426	4	3510.68	3510.68	0	0	789	Specific	1033.49	1033.49	5.73	1511	1847	MW_EXP1_REL_THROMBIN_ALL.35996.35996.4	scan=35996 file=556	75.5378
K.VAQLEAQC[+57.021]QEPC[+57.021]KDTVQIHDITGK.D	C[+57]*2	17.77	>>sp|P02679-2|FIBG_HUMAN Isoform Gamma-A of Fibrinogen gamma chain OS=Homo sapiens OX=9606 GN=FGG	692.839	4	2768.33	2768.33	0	0	154	Specific	1030.05	825.64	825.64	2346	2027	MW_EXP1_REL_THROMBIN_ALL.32794.32794.4	scan=32794 file=558	63.7964
K.C[+57.021]DEWSVNSVGKIEC[+57.021]VSAETTEDC[+57.021]IAK.I	C[+57]*3	17.77	>>sp|TRFE_HUMAN|(Common contaminant protein)	996.44	3	2987.31	2987.31	0	-0.1	374	Specific	1026.91	928.14	928.14	1271	3045	MW_EXP1_REL_THROMBIN_ALL.49197.49197.3	scan=49197 file=559	93.8933
K.FTVNNLAEPQKAPSHQQATT{+656.226}AGSPLR.H	T{+656}	17.77	>>sp|P12259|FA5_HUMAN Coagulation factor V OS=Homo sapiens OX=9606 GN=F5 PE=1 SV=4	855.666	4	3419.64	3419.64	0	0	786	Specific	1047.38	1047.38	4.06	682	2355	MW_EXP1_REL_THROMBIN_ALL.34668.34668.4	scan=34668 file=559	66.8158
K.E[-18.011]C[+57.021]C[+57.021]HGDLLEC[+57.021]ADDRADLAK.Y	C[+57]*3, E[-18]	17.77	>>sp|ALBU_BOVIN|(Common contaminant protein)	743.983	3	2229.93	2229.93	0	0.6	267	Specific	1055.54	902.1	469.63	693	3033	MW_EXP1_REL_THROMBIN_ALL.32709.32709.3	scan=32709 file=557	67.2671
K.E[-18.011]C[+57.021]C[+57.021]HGDLLEC[+57.021]ADDRADLAK.Y	C[+57]*3, E[-18]	17.77	>>sp|ALBU_BOVIN|(Common contaminant protein)	743.983	3	2229.93	2229.93	0	0.5	267	Specific	1065.15	905.7	467.35	693	3033	MW_EXP1_REL_THROMBIN_ALL.31837.31837.3	scan=31837 file=556	67.3269
R.C[+57.021]NP{-17.031}DSNSANC[+57.021]LEEKGPMFELLPGESNK.I	C[+57]*2, P{-17}	17.77	>>sp|P10124|SRGN_HUMAN Serglycin OS=Homo sapiens OX=9606 GN=SRGN PE=1 SV=3	1007.44	3	3020.3	3020.3	0	0	40	Specific	1011.24	1011.24	9.72	395	2811	MW_EXP1_REL_THROMBIN_ALL.56007.56007.3	scan=56007 file=557	114.296
K.NWETEITAQPDGGKTENC[+57.021]AVLSGAANGK.W	C[+57]	17.77	>>sp|P05452|TETN_HUMAN Tetranectin OS=Homo sapiens OX=9606 GN=CLEC3B PE=1 SV=3	973.458	3	2918.36	2918.36	0	0.4	156	Specific	1035.09	933.26	933.26	59	2793	MW_EXP1_REL_THROMBIN_ALL.40515.40515.3	scan=40515 file=558	77.8662
R.NNEEWTVDSC[+57.021]TEC[+57.021]HC[+57.021]QNSVTIC[+57.021]KK.V	C[+57]*4	17.77	>>sp|P07996|TSP1_HUMAN Thrombospondin-1 OS=Homo sapiens OX=9606 GN=THBS1 PE=1 SV=2	750.565	4	2999.24	2999.24	0	0.1	327	Specific	1004.05	1004.05	1004.05	6040	2657	MW_EXP1_REL_THROMBIN_ALL.33478.33478.4	scan=33478 file=559	64.649
R.NNEEWTVDSC[+57.021]TEC[+57.021]HC[+57.021]QNSVTIC[+57.021]KK.V	C[+57]*4	17.77	>>sp|P07996|TSP1_HUMAN Thrombospondin-1 OS=Homo sapiens OX=9606 GN=THBS1 PE=1 SV=2	750.565	4	2999.24	2999.24	0	0.3	327	Specific	1024.95	1024.95	1024.95	6040	2657	MW_EXP1_REL_THROMBIN_ALL.24699.24699.4	scan=24699 file=557	51.9979
K.C[+57.021]GAC[+57.021]PPGYSGNGIQC[+57.021]TDVDEC[+57.021]KEVPDAC[+57.021]FNH{+0.965}NGEHR.C	C[+57]*5, H{+1}	17.77	>>sp|P07996|TSP1_HUMAN Thrombospondin-1 OS=Homo sapiens OX=9606 GN=THBS1 PE=1 SV=2	1028.16	4	4109.62	4108.62	1	-0.8	572	Specific	1014.28	1014.28	4.84	6040	2657	MW_EXP1_REL_THROMBIN_ALL.32307.32307.4	scan=32307 file=556	68.2598
K.APDAGGC[+57.021]LHADPDLGVLC[+57.021]PTGC[+57.021]QLQEALLQQERPIR.N	C[+57]*3	17.76	>>sp|P02675|FIBB_HUMAN Fibrinogen beta chain OS=Homo sapiens OX=9606 GN=FGB PE=1 SV=2	989.737	4	3955.92	3955.92	0	0.9	89	Specific	1050.51	337.99	337.99	2369	2107	MW_EXP1_REL_THROMBIN_ALL.57146.57146.4	scan=57146 file=556	119.224
R.VQSTELC[+57.021]AGHLAGGTDSC[+57.021]QGDSGGPLVC[+57.021]FEKDK.Y	C[+57]*3	17.76	>>sp|P00747|PLMN_HUMAN Plasminogen OS=Homo sapiens OX=9606 GN=PLG PE=1 SV=2	870.891	4	3480.54	3480.55	0	-1.5	739	Specific	1075.68	320.62	320.62	300	927	MW_EXP1_REL_THROMBIN_ALL.41287.41287.4	scan=41287 file=558	79.3176
K.AEISC[+57.021]TDNQDGTC[+57.021]SVSYLPVLPGDYSILVK.Y	C[+57]*2	17.75	>>sp|P21333-2|FLNA_HUMAN Isoform 2 of Filamin-A OS=Homo sapiens OX=9606 GN=FLNA	1101.19	3	3301.56	3301.56	0	0.7	1900	Specific	989.66	989.66	989.66	1530	1719	MW_EXP1_REL_THROMBIN_ALL.68133.68133.3	scan=68133 file=559	132.286
R.KAPDAGGC[+57.021]LHADPDLGVLC[+57.021]PTGC[+57.021]QLQEALLQQERPIR.N	C[+57]*3	17.75	>>sp|P02675|FIBB_HUMAN Fibrinogen beta chain OS=Homo sapiens OX=9606 GN=FGB PE=1 SV=2	817.406	5	4083	4084.02	-1	-3.1	88	Specific	1018.96	373.19	187.11	2369	2107	MW_EXP1_REL_THROMBIN_ALL.53549.53549.2	scan=53549 file=557	109.138
K.SLGPNSC[+57.021]SANGPGLYLIHGPNLYC[+57.021]YSDVEK.L	C[+57]*2	17.75	>>sp|P02790|HEMO_HUMAN Hemopexin OS=Homo sapiens OX=9606 GN=HPX PE=1 SV=2	1094.85	3	3282.52	3282.52	0	0.8	412	Specific	957.23	957.23	957.23	290	1931	MW_EXP1_REL_THROMBIN_ALL.56068.56068.3	scan=56068 file=558	108.943
R.DTDM[+15.995]DGVGDQC[+57.021]DNC[+57.021]PLEHNPDQLDSDSDR.I	C[+57]*2, M[+16]	17.75	>>sp|P07996|TSP1_HUMAN Thrombospondin-1 OS=Homo sapiens OX=9606 GN=THBS1 PE=1 SV=2	1112.76	3	3336.26	3336.26	0	1.4	823	Specific	984.6	984.6	76.86	6040	2657	MW_EXP1_REL_THROMBIN_ALL.34661.34661.3	scan=34661 file=555	67.0338
R.DTDM[+15.995]DGVGDQC[+57.021]DNC[+57.021]PLEHNPDQLDSDSDR.I	C[+57]*2, M[+16]	17.75	>>sp|P07996|TSP1_HUMAN Thrombospondin-1 OS=Homo sapiens OX=9606 GN=THBS1 PE=1 SV=2	1112.76	3	3336.26	3336.26	0	1.6	823	Specific	987.2	987.2	147.11	6040	2657	MW_EXP1_REL_THROMBIN_ALL.30572.30572.3	scan=30572 file=557	63.1568
R.DTDM[+15.995]DGVGDQC[+57.021]DNC[+57.021]PLEHNPDQLDSDSDR.I	C[+57]*2, M[+16]	17.75	>>sp|P07996|TSP1_HUMAN Thrombospondin-1 OS=Homo sapiens OX=9606 GN=THBS1 PE=1 SV=2	1112.76	3	3336.26	3336.26	0	1.2	823	Specific	993.05	993.05	184.31	6040	2657	MW_EXP1_REL_THROMBIN_ALL.27945.27945.3	scan=27945 file=556	59.6802
R.DTDM[+15.995]DGVGDQC[+57.021]DNC[+57.021]PLEHNPDQLDSDSDR.I	C[+57]*2, M[+16]	17.75	>>sp|P07996|TSP1_HUMAN Thrombospondin-1 OS=Homo sapiens OX=9606 GN=THBS1 PE=1 SV=2	1112.76	3	3336.26	3336.26	0	1	823	Specific	996.13	996.13	183.71	6040	2657	MW_EXP1_REL_THROMBIN_ALL.34059.34059.3	scan=34059 file=555	65.9711
K.C[+57.021]GAC[+57.021]PPGYSGNGIQC[+57.021]TDVDEC[+57.021]KEVPDAC[+57.021]FNHNGEHR.C	C[+57]*5	17.74	>>sp|P07996|TSP1_HUMAN Thrombospondin-1 OS=Homo sapiens OX=9606 GN=THBS1 PE=1 SV=2	1027.67	4	4107.65	4107.65	0	-1.2	572	Specific	1042.21	1042.21	83.88	6040	2657	MW_EXP1_REL_THROMBIN_ALL.32531.32531.4	scan=32531 file=558	63.3168
R.GDGM[+15.995]YKVEYTPYEEGLHSVDVTYDGSPVPSSPFQVPVTEGC[+57.021]DPSR.V	C[+57], M[+16]	17.73	>>sp|P21333-2|FLNA_HUMAN Isoform 2 of Filamin-A OS=Homo sapiens OX=9606 GN=FLNA	1241.81	4	4964.21	4964.22	0	-2.5	1313	Specific	1054.14	343.27	273.8	1530	1719	MW_EXP1_REL_THROMBIN_ALL.56437.56437.4	scan=56437 file=557	115.172
K.M[+15.995]LEEIMKYEASILTHDSSIR.Y	M[+16]	17.73	>>sp|P02679-2|FIBG_HUMAN Isoform Gamma-A of Fibrinogen gamma chain OS=Homo sapiens OX=9606 GN=FGG	794.727	3	2382.17	2382.17	0	-0.4	115	Specific	1036.58	503.21	320.26	2346	2027	MW_EXP1_REL_THROMBIN_ALL.57406.57406.3	scan=57406 file=559	110.285
R.TT{+26.012}GIVMDSGDGVTHTVPIYEGYALPHAILR.L	T{+26}	17.72	>>sp|P60709|ACTB_HUMAN Actin, cytoplasmic 1 OS=Homo sapiens OX=9606 GN=ACTB PE=1 SV=1	1070.55	3	3209.63	3209.63	0	0	148	Specific	1023.02	600.89	1.2	1617	2277	MW_EXP1_REL_THROMBIN_ALL.64841.64841.3	scan=64841 file=555	125.529
R.C[+57.021]NPDSNSAN[+0.984]C[+57.021]LEEKGPMFELLPGESNKIPR.L	C[+57]*2, N[+1]	17.71	>>sp|P10124|SRGN_HUMAN Serglycin OS=Homo sapiens OX=9606 GN=SRGN PE=1 SV=3	851.896	4	3404.56	3404.56	0	1.9	40	Specific	967.63	681.82	54.66	395	2811	MW_EXP1_REL_THROMBIN_ALL.51586.51586.4	scan=51586 file=555	98.6668
R.IQC[+57.021]AAGYEQSEHNVC[+57.021]QDIDEC[+57.021]TAGTHNC[+57.021]R.A	C[+57]*4	17.71	>>sp|Q12805|FBLN3_HUMAN EGF-containing fibulin-like extracellular matrix protein 1 OS=Homo sapiens OX=9606 GN=EFEMP1 PE=1 SV=2	856.601	4	3423.38	3423.38	0	-0.7	157	Specific	978.81	978.81	978.81	72	2169	MW_EXP1_REL_THROMBIN_ALL.27171.27171.4	scan=27171 file=557	56.7332
K.E[-18.011]FNAETFTFHADIC[+57.021]TLSEKER.Q	C[+57], E[-18]	17.7	>>sp|P02768|ALBU_HUMAN Serum albumin OS=Homo sapiens OX=9606 GN=ALB PE=1 SV=2	843.055	3	2527.15	2527.16	0	-1.6	525	Specific	1022.18	1022.18	415.9	5562	243	MW_EXP1_REL_THROMBIN_ALL.57263.57263.3	scan=57263 file=559	110.003
K.DGSC[+57.021]SVEYIPYEAGTYSLNVTYGGHQVPGSPFK.V	C[+57]	17.7	>>sp|P21333-2|FLNA_HUMAN Isoform 2 of Filamin-A OS=Homo sapiens OX=9606 GN=FLNA	1193.88	3	3579.64	3579.64	0	0.3	1407	Specific	1042.42	1042.42	1042.42	1530	1719	MW_EXP1_REL_THROMBIN_ALL.56882.56882.3	scan=56882 file=556	118.659
K.AHYGGFTVQN[+0.984]EANKYQISVNK.Y	N[+1]	17.7	>>sp|P02675|FIBB_HUMAN Fibrinogen beta chain OS=Homo sapiens OX=9606 GN=FGB PE=1 SV=2	790.388	3	2369.15	2369.15	0	-1.6	354	Specific	1018.98	581.21	47.16	2369	2107	MW_EXP1_REL_THROMBIN_ALL.30924.30924.3	scan=30924 file=556	65.5283
R.TPEVTC[+57.021]VVVDVSHEDPEVQFNWYVDGV{+31.955}EVHNAK.T	C[+57], V{+32}	17.7	>>sp|P01859|IGHG2_HUMAN Immunoglobulin heavy constant gamma 2 OS=Homo sapiens OX=9606 GN=IGHG2 PE=1 SV=2	958.188	4	3829.73	3829.73	0	0	135	Specific	1006.79	436.88	24.54	565	1825	MW_EXP1_REL_THROMBIN_ALL.66856.66856.4	scan=66856 file=558	131.544
K.VC[+57.021]ELDENNTPMC[+57.021]VC[+57.021]QDPTSC[+57.021]PAPIGEFEK.V	C[+57]*4	17.69	>>sp|P09486|SPRC_HUMAN SPARC OS=Homo sapiens OX=9606 GN=SPARC PE=1 SV=1	1133.15	3	3397.42	3397.41	0	2.3	82	Specific	997.42	997.42	997.42	793	1273	MW_EXP1_REL_THROMBIN_ALL.51814.51814.3	scan=51814 file=559	99.0455
R.TEDSGLQTQVIAAATQC[+57.021]ALSTSQLVAC[+57.021]TK.V	C[+57]*2	17.68	>>sp|Q9Y490|TLN1_HUMAN Talin-1 OS=Homo sapiens OX=9606 GN=TLN1 PE=1 SV=3	1018.17	3	3052.49	3052.49	0	-1.8	693	Specific	980.98	980.98	980.98	1408	2795	MW_EXP1_REL_THROMBIN_ALL.68075.68075.3	scan=68075 file=559	132.229
K.SLGPNSC[+57.021]SANGPGLYLIHGPNLYC[+57.021]YSDVEK.L	C[+57]*2	17.68	>>sp|P02790|HEMO_HUMAN Hemopexin OS=Homo sapiens OX=9606 GN=HPX PE=1 SV=2	1094.84	3	3282.52	3282.52	0	-0.9	412	Specific	958.45	958.45	958.45	290	1931	MW_EXP1_REL_THROMBIN_ALL.52598.52598.3	scan=52598 file=556	109.632
R.C[+57.021]NPD{-17.028}SNSANC[+57.021]LEEKGPMFELLPGESNKIPR.L	C[+57]*2, D{-17}	17.68	>>sp|P10124|SRGN_HUMAN Serglycin OS=Homo sapiens OX=9606 GN=SRGN PE=1 SV=3	1129.52	3	3386.54	3386.54	0	0	40	Specific	1013.6	918.94	3.09	395	2811	MW_EXP1_REL_THROMBIN_ALL.56933.56933.3	scan=56933 file=559	109.32
R.C[+57.021]NPD{-17.037}SNSANC[+57.021]LEEKGPMFELLPGESNKIPR.L	C[+57]*2, D{-17}	17.68	>>sp|P10124|SRGN_HUMAN Serglycin OS=Homo sapiens OX=9606 GN=SRGN PE=1 SV=3	1129.52	3	3386.53	3386.53	0	0	40	Specific	1020.99	909.68	5.29	395	2811	MW_EXP1_REL_THROMBIN_ALL.56297.56297.3	scan=56297 file=558	109.432
R.DTDMDGVGDQ[+0.984]C[+57.021]DNC[+57.021]PLEHNPDQLDSDSDR.I	C[+57]*2, Q[+1]	17.68	>>sp|P07996|TSP1_HUMAN Thrombospondin-1 OS=Homo sapiens OX=9606 GN=THBS1 PE=1 SV=2	1107.75	3	3321.24	3321.25	0	-1.1	823	Specific	982.83	982.83	21.47	6040	2657	MW_EXP1_REL_THROMBIN_ALL.36185.36185.3	scan=36185 file=555	69.7867
R.VSVQLEASPAFLAVPVEKEQAPHC[+57.021]IC[+57.021]AN[+0.984]GR.Q	C[+57]*2, N[+1]	17.67	>>sp|P01023|A2MG_HUMAN Alpha-2-macroglobulin OS=Homo sapiens OX=9606 GN=A2M PE=1 SV=3	820.414	4	3278.64	3278.63	0	1.9	824	Specific	951.87	951.87	240.57	679	3027	MW_EXP1_REL_THROMBIN_ALL.50250.50250.2	scan=50250 file=556	104.65
K.HGKVC[+57.021]ELDENNTPMC[+57.021]VC[+57.021]QDPTSC[+57.021]PAPIGEFEK.V	C[+57]*4	17.67	>>sp|P09486|SPRC_HUMAN SPARC OS=Homo sapiens OX=9606 GN=SPARC PE=1 SV=1	930.654	4	3719.59	3719.59	0	0.6	79	Specific	977.13	414.22	414.22	793	1273	MW_EXP1_REL_THROMBIN_ALL.43610.43610.4	scan=43610 file=559	83.0875
K.SC[+57.021]EDIDEC[+57.021]SENMC[+57.021]AQLC[+57.021]VN{+15.987}YPGGYTC[+57.021]YC[+57.021]DGKK.G	C[+57]*6, N{+16}	17.67	>>sp|P07225|PROS_HUMAN Vitamin K-dependent protein S OS=Homo sapiens OX=9606 GN=PROS1 PE=1 SV=1	1300.49	3	3899.46	3899.46	0	0	240	Specific	1085	375.6	70.34	472	1139	MW_EXP1_REL_THROMBIN_ALL.44850.44850.3	scan=44850 file=558	86.2135
R.C[+57.021]NPDSNSANC[+57.021]LEEKGPM[+15.995]FELLPGESNKIPR.L	C[+57]*2, M[+16]	17.67	>>sp|P10124|SRGN_HUMAN Serglycin OS=Homo sapiens OX=9606 GN=SRGN PE=1 SV=3	855.646	4	3419.56	3419.57	0	-0.9	40	Specific	997.17	616.07	139.45	395	2811	MW_EXP1_REL_THROMBIN_ALL.41735.41735.4	scan=41735 file=556	87.0001
R.DTDM[+15.995]DGVGDQC[+57.021]DNC[+57.021]PLEHNPDQLDSDSDR.I	C[+57]*2, M[+16]	17.67	>>sp|P07996|TSP1_HUMAN Thrombospondin-1 OS=Homo sapiens OX=9606 GN=THBS1 PE=1 SV=2	1112.76	3	3336.25	3336.26	0	-1.8	823	Specific	966.91	966.91	154.53	6040	2657	MW_EXP1_REL_THROMBIN_ALL.26979.26979.3	scan=26979 file=556	57.8711
R.C[+57.021]VDGC[+57.021]{-17.031}SC[+57.021]PEGQLLDEGLC[+57.021]VESTEC[+57.021]PC[+57.021]VHSGKR.Y	C{-17}[+57]*6	17.64	>>sp|P04275|VWF_HUMAN von Willebrand factor OS=Homo sapiens OX=9606 GN=VWF PE=1 SV=4	1226.84	3	3678.5	3678.5	0	0	325	Specific	1049.5	1049.5	10.65	1412	2645	MW_EXP1_REL_THROMBIN_ALL.53030.53030.3	scan=53030 file=559	101.412
K.IVQTYHVNM[+15.995]AGTNPYTTITPQEINGKWDHVR.Q	M[+16]	17.64	>>sp|P12814|ACTN1_HUMAN Alpha-actinin-1 OS=Homo sapiens OX=9606 GN=ACTN1 PE=1 SV=2	900.698	4	3599.77	3599.77	0	0.1	578	Specific	1011.67	1011.67	128.98	609	71	MW_EXP1_REL_THROMBIN_ALL.43553.43553.4	scan=43553 file=559	82.9789
K.TAASGVEAN{-27.012}SRPLDHAQPPSSLVIDKESEVYK.M	N{-27}	17.64	>>sp|O00151|PDLI1_HUMAN PDZ and LIM domain protein 1 OS=Homo sapiens OX=9606 GN=PDLIM1 PE=1 SV=4	842.929	4	3368.7	3368.7	0	0	167	Specific	1024.32	700.27	14.91	137	1129	MW_EXP1_REL_THROMBIN_ALL.37801.37801.4	scan=37801 file=559	72.5834
K.SHC[+57.021]IAEVENDEM[+15.995]PADLPSLAADFVESKDVC[+57.021]K.N	C[+57]*2, M[+16]	17.63	>>sp|P02768|ALBU_HUMAN Serum albumin OS=Homo sapiens OX=9606 GN=ALB PE=1 SV=2	873.895	4	3492.56	3492.56	0	-0.4	311	Specific	990.52	840.99	115.48	5562	243	MW_EXP1_REL_THROMBIN_ALL.58022.58022.4	scan=58022 file=559	111.564
K.VLGEAMTGISQNAKN[+0.984]GNLPEFGDAISTASK.A	N[+1]	17.63	>>sp|Q9Y490|TLN1_HUMAN Talin-1 OS=Homo sapiens OX=9606 GN=TLN1 PE=1 SV=3	1007.83	3	3021.48	3021.48	0	-0.5	1402	Specific	963.52	882.32	27.35	1408	2795	MW_EXP1_REL_THROMBIN_ALL.52809.52809.3	scan=52809 file=559	100.981
R.DAGYGGLSLSIEGPSKVDINTEDLEDGTC[+57.021]R.V	C[+57]	17.63	>>sp|P21333-2|FLNA_HUMAN Isoform 2 of Filamin-A OS=Homo sapiens OX=9606 GN=FLNA	1056.83	3	3168.46	3168.46	0	-0.4	2066	Specific	951.66	825.77	825.77	1530	1719	MW_EXP1_REL_THROMBIN_ALL.56572.56572.3	scan=56572 file=558	110.008
R.VSVQLEASPAFLAVPVEKEQAPHC[+57.021]IC[+57.021]AN[+0.984]GR.Q	C[+57]*2, N[+1]	17.63	>>sp|P01023|A2MG_HUMAN Alpha-2-macroglobulin OS=Homo sapiens OX=9606 GN=A2M PE=1 SV=3	820.413	4	3278.63	3278.63	0	-0.3	824	Specific	951.36	951.36	238.73	679	3027	MW_EXP1_REL_THROMBIN_ALL.50219.50219.4	scan=50219 file=556	104.584
K.VD{+26.019}NALQSGNSQESVTEQDSKDSTYSLSSTLTLSK.A	D{+26}	17.63	>>sp|P01834|IGKC_HUMAN Immunoglobulin kappa constant OS=Homo sapiens OX=9606 GN=IGKC PE=1 SV=2	1215.91	3	3645.73	3645.73	0	0	43	Specific	1018.14	934.72	1.2	711	1457	MW_EXP1_REL_THROMBIN_ALL.51475.51475.3	scan=51475 file=559	98.3627
K.VDNALQSGNSQESVTEQDS{+27.004}KDSTYSLSSTLTLSK.A	S{+27}	17.63	>>sp|P01834|IGKC_HUMAN Immunoglobulin kappa constant OS=Homo sapiens OX=9606 GN=IGKC PE=1 SV=2	1216.24	3	3646.71	3646.71	0	0	43	Specific	1022.8	1022.8	34.09	711	1457	MW_EXP1_REL_THROMBIN_ALL.41987.41987.3	scan=41987 file=557	85.4206
R.GEFNVGSTC[+57.021]HFSC[+57.021]DNGFKLEGPNNVEC[+57.021]TTSGR.W	C[+57]*3	17.63	>>sp|P16109|LYAM3_HUMAN P-selectin OS=Homo sapiens OX=9606 GN=SELP PE=1 SV=3	895.134	4	3577.51	3577.52	0	-0.7	590	Specific	958.12	958.12	958.12	157	379	MW_EXP1_REL_THROMBIN_ALL.42550.42550.4	scan=42550 file=558	81.8034
R.GEFNVGSTC[+57.021]HFSC[+57.021]DNGFKLEGPNNVEC[+57.021]TTSGR.W	C[+57]*3	17.63	>>sp|P16109|LYAM3_HUMAN P-selectin OS=Homo sapiens OX=9606 GN=SELP PE=1 SV=3	895.134	4	3577.51	3577.52	0	-0.8	590	Specific	991.68	991.68	991.68	157	379	MW_EXP1_REL_THROMBIN_ALL.42711.42711.4	scan=42711 file=555	81.707
R.EVVTDQFLC[+57.021]SGTQEDESPC[+57.021]KGESGGAVFLER.R	C[+57]*2	17.63	>>sp|P06681|CO2_HUMAN Complement C2 OS=Homo sapiens OX=9606 GN=C2 PE=1 SV=2	1144.52	3	3431.54	3431.54	0	-0.4	657	Specific	999.46	999.46	999.46	60	2245	MW_EXP1_REL_THROMBIN_ALL.47912.47912.3	scan=47912 file=557	97.3848
K.C[+57.021]GAC[+57.021]PPGYSGNGIQC[+57.021]TDVDEC[+57.021]KEVPDAC[+57.021]FNHNGEHR.C	C[+57]*5	17.63	>>sp|P07996|TSP1_HUMAN Thrombospondin-1 OS=Homo sapiens OX=9606 GN=THBS1 PE=1 SV=2	1027.67	4	4107.64	4107.65	0	-2.9	572	Specific	1045.57	1045.57	54.49	6040	2657	MW_EXP1_REL_THROMBIN_ALL.32778.32778.4	scan=32778 file=555	63.7026
K.ITHSPLTIC[+57.021]FPEYTGANKYDEAASYIQSK.F	C[+57]	17.61	>>sp|P04899|GNAI2_HUMAN Guanine nucleotide-binding protein G(i) subunit alpha-2 OS=Homo sapiens OX=9606 GN=GNAI2 PE=1 SV=3	826.903	4	3304.59	3304.58	0	2.1	279	Specific	955.8	579.59	579.59	80	1703	MW_EXP1_REL_THROMBIN_ALL.52393.52393.4	scan=52393 file=558	101.384
K.SHC[+57.021]IAEVENDEMPADLPSLAADFVESKDVC[+57.021]K.N	C[+57]*2	17.6	>>sp|P02768|ALBU_HUMAN Serum albumin OS=Homo sapiens OX=9606 GN=ALB PE=1 SV=2	869.896	4	3476.56	3476.57	0	-1.4	311	Specific	951.37	408.85	408.85	5562	243	MW_EXP1_REL_THROMBIN_ALL.62871.62871.4	scan=62871 file=555	121.416
K.APDAGGC[+57.021]LHADPDLGVLC[+57.021]PTGC[+57.021]QLQEALLQQERPIR.N	C[+57]*3	17.6	>>sp|P02675|FIBB_HUMAN Fibrinogen beta chain OS=Homo sapiens OX=9606 GN=FGB PE=1 SV=2	989.736	4	3955.92	3955.92	0	0.6	89	Specific	1056.2	302.55	302.55	2369	2107	MW_EXP1_REL_THROMBIN_ALL.60222.60222.4	scan=60222 file=555	115.943
R.VHVSEEGTEPEAMLQ{-1.024}VLGPKPALPAGTEDTAKEDAANRK.L	Q{-1}	17.6	>>sp|P06396|GELS_HUMAN Gelsolin OS=Homo sapiens OX=9606 GN=GSN PE=1 SV=1	1022.01	4	4085.02	4085.02	0	0	258	Specific	1086.8	1086.8	4.73	816	2125	MW_EXP1_REL_THROMBIN_ALL.44505.44505.4	scan=44505 file=557	90.4188
R.NPETDTYILFNPWC[+57.021]EDDAVYLDNEKER.E	C[+57]	17.6	>>sp|P00488|F13A_HUMAN Coagulation factor XIII A chain OS=Homo sapiens OX=9606 GN=F13A1 PE=1 SV=4	1116.16	3	3346.48	3346.48	0	-1.6	176	Specific	1094.56	233.04	233.04	272	2427	MW_EXP1_REL_THROMBIN_ALL.63637.63637.3	scan=63637 file=558	124.751
K.GFVPAGESSSEAGGENYKDADEC[+57.021]LLFGQEIC[+57.021]K.N	C[+57]*2	17.59	>>sp|Q14766|LTBP1_HUMAN Latent-transforming growth factor beta-binding protein 1 OS=Homo sapiens OX=9606 GN=LTBP1 PE=1 SV=4	1155.51	3	3464.52	3464.53	0	-1.9	1406	Specific	982.91	880.52	880.52	1511	1847	MW_EXP1_REL_THROMBIN_ALL.52300.52300.3	scan=52300 file=555	100.049
R.ALGALVDSC[+57.021]APGLC[+57.021]PDWDSWDASKPVTNAR.E	C[+57]*2	17.58	>>sp|P21333-2|FLNA_HUMAN Isoform 2 of Filamin-A OS=Homo sapiens OX=9606 GN=FLNA	808.129	4	3229.49	3229.5	0	-3.1	197	Specific	977.18	776.94	776.94	1530	1719	MW_EXP1_REL_THROMBIN_ALL.58622.58622.4	scan=58622 file=558	114.248
R.YFAHSILTVSEEEWNTGETYTC[+57.021]VVAHEALPNR.V	C[+57]	17.58	>>sp|P01871|IGHM_HUMAN Immunoglobulin heavy constant mu OS=Homo sapiens OX=9606 GN=IGHM PE=1 SV=4	931.693	4	3723.75	3723.74	0	2.8	392	Specific	987.37	987.37	987.37	200	1989	MW_EXP1_REL_THROMBIN_ALL.62040.62040.4	scan=62040 file=558	121.39
K.C[+57.021]GAC[+57.021]PPGYSGNGIQC[+57.021]TDVDEC[+57.021]KEVPDAC[+57.021]FN[+0.984]HNGEHR.C	C[+57]*5, N[+1]	17.58	>>sp|P07996|TSP1_HUMAN Thrombospondin-1 OS=Homo sapiens OX=9606 GN=THBS1 PE=1 SV=2	1028.16	4	4109.62	4108.64	1	-3.8	572	Specific	1013.27	1013.27	32.26	6040	2657	MW_EXP1_REL_THROMBIN_ALL.33137.33137.4	scan=33137 file=557	68.1007
R.DTDMDGVGDQC[+57.021]DNC[+57.021]PLEHNPDQLDSDSDR.I	C[+57]*2	17.58	>>sp|P07996|TSP1_HUMAN Thrombospondin-1 OS=Homo sapiens OX=9606 GN=THBS1 PE=1 SV=2	1107.43	3	3320.27	3320.26	0	3	823	Specific	996.73	996.73	996.73	6040	2657	MW_EXP1_REL_THROMBIN_ALL.36568.36568.3	scan=36568 file=555	70.4812
R.C[+57.021]VDGC[+57.021]SC[+57.021]PEGQLLDEGLC[+57.021]VESTEC[+57.021]PC[+57.021]VHSGKR.Y	C[+57]*6	17.57	>>sp|P04275|VWF_HUMAN von Willebrand factor OS=Homo sapiens OX=9606 GN=VWF PE=1 SV=4	924.636	4	3695.52	3695.53	0	-3.1	325	Specific	1133.01	140.6	140.6	1412	2645	MW_EXP1_REL_THROMBIN_ALL.44944.44944.4	scan=44944 file=555	85.8027
R.QNADQC[+57.021]C[+57.021]PEYEC[+57.021]VC[+57.021]DPVSC[+57.021]DLPPVPHC[+57.021]ER.G	C[+57]*6	17.57	>>sp|P04275|VWF_HUMAN von Willebrand factor OS=Homo sapiens OX=9606 GN=VWF PE=1 SV=4	1197.81	3	3591.41	3591.42	0	-2.6	2314	Specific	997.51	997.51	997.51	1412	2645	MW_EXP1_REL_THROMBIN_ALL.41393.41393.3	scan=41393 file=556	86.3218
K.EAESC[+57.021]DC[+57.021]LQGFQLTHSLGGGTGSGMGTLLISK.I	C[+57]*2	17.57	>>sp|P07437|TBB5_HUMAN Tubulin beta chain OS=Homo sapiens OX=9606 GN=TUBB PE=1 SV=2	1104.51	3	3311.53	3311.53	0	-2.6	123	Specific	967.39	967.39	967.39	128	2587	MW_EXP1_REL_THROMBIN_ALL.56563.56563.3	scan=56563 file=557	115.425
R.AQC[+57.021]IYTGGSSYTC[+57.021]SC[+57.021]LPGFSGDGQAC[+57.021]QDVDEC[+57.021]Q{+8.996}PSR.C	C[+57]*5, Q{+9}	17.56	>>sp|P14543|NID1_HUMAN Nidogen-1 OS=Homo sapiens OX=9606 GN=NID1 PE=1 SV=3	1343.2	3	4027.6	4027.6	0	0	775	Specific	1011.29	1011.29	18.38	529	381	MW_EXP1_REL_THROMBIN_ALL.40975.40975.3	scan=40975 file=557	83.4388
K.SHC[+57.021]IAEVENDEM[+15.995]PADLPSLAADFVESK.D	C[+57], M[+16]	17.53	>>sp|P02768|ALBU_HUMAN Serum albumin OS=Homo sapiens OX=9606 GN=ALB PE=1 SV=2	997.452	3	2990.34	2990.34	0	1.1	311	Specific	960.01	960.01	129.97	5562	243	MW_EXP1_REL_THROMBIN_ALL.63678.63678.3	scan=63678 file=559	123.263
K.SHC[+57.021]IAEVENDEM[+15.995]PADLPSLAADFVESK.D	C[+57], M[+16]	17.53	>>sp|P02768|ALBU_HUMAN Serum albumin OS=Homo sapiens OX=9606 GN=ALB PE=1 SV=2	997.453	3	2990.34	2990.34	0	1.3	311	Specific	985.88	985.88	128.63	5562	243	MW_EXP1_REL_THROMBIN_ALL.60038.60038.3	scan=60038 file=557	122.784
K.SHC[+57.021]IAEVENDEM[+15.995]PADLPSLAADFVESK.D	C[+57], M[+16]	17.53	>>sp|P02768|ALBU_HUMAN Serum albumin OS=Homo sapiens OX=9606 GN=ALB PE=1 SV=2	997.452	3	2990.34	2990.34	0	1.1	311	Specific	996.43	996.43	129.13	5562	243	MW_EXP1_REL_THROMBIN_ALL.57928.57928.3	scan=57928 file=556	120.882
R.AATAPLLEAVDNLSAFASNPE{+37.932}FSSIPAQISPEGR.A	E{+38}	17.53	>>sp|Q9Y490|TLN1_HUMAN Talin-1 OS=Homo sapiens OX=9606 GN=TLN1 PE=1 SV=3	877.924	4	3508.68	3508.68	0	0	1560	Specific	1015.01	891.21	0	1408	2795	MW_EXP1_REL_THROMBIN_ALL.64162.64162.4	scan=64162 file=556	133.3
R.TNISDEESEQATEM[+15.995]LVHNAQNLMQSVK.E	M[+16]	17.53	>>sp|P18206|VINC_HUMAN Vinculin OS=Homo sapiens OX=9606 GN=VCL PE=1 SV=4	1021.47	3	3062.41	3062.4	0	0.6	1077	Specific	999.63	770.23	103.31	653	2581	MW_EXP1_REL_THROMBIN_ALL.63082.63082.3	scan=63082 file=559	122.019
R.HTC[+57.021]ILITPPAN[+0.984]PC[+57.021]EDGSHTC[+57.021]APAGQAR.C	C[+57]*3, N[+1]	17.53	>>sp|Q14112|NID2_HUMAN Nidogen-2 OS=Homo sapiens OX=9606 GN=NID2 PE=1 SV=3	733.835	4	2932.32	2932.31	0	1.6	840	Specific	956.52	816.78	96.42	230	1425	MW_EXP1_REL_THROMBIN_ALL.31734.31734.4	scan=31734 file=557	65.3938
K.HWC[+57.021]EEGASSSSC[+57.021]SETYC[+57.021]GLYPESEPEVK.A	C[+57]*3	17.53	>>sp|Q96IY4|CBPB2_HUMAN Carboxypeptidase B2 OS=Homo sapiens OX=9606 GN=CPB2 PE=1 SV=2	1089.11	3	3265.3	3265.3	0	0.6	263	Specific	977.69	977.69	977.69	80	2283	MW_EXP1_REL_THROMBIN_ALL.37566.37566.3	scan=37566 file=555	72.3379
K.VYAC[+57.021]EVTHQGLSSPVTK.S	C[+57]	17.52	>>sp|P01834|IGKC_HUMAN Immunoglobulin kappa constant OS=Homo sapiens OX=9606 GN=IGKC PE=1 SV=2	938.468	2	1875.93	1875.93	0	0.6	84	Specific	1032.11	789.25	789.25	711	1457	MW_EXP1_REL_THROMBIN_ALL.26041.26041.2	scan=26041 file=557	54.5406
R.L{+392.264}VSLDSGLLNSLGALTELQFHR.N	L{+392}	17.52	>>sp|P40197|GPV_HUMAN Platelet glycoprotein V OS=Homo sapiens OX=9606 GN=GP5 PE=1 SV=1	925.859	3	2775.56	2775.56	0	0	206	Specific	1026.17	914.44	33.14	454	1949	MW_EXP1_REL_THROMBIN_ALL.69967.69967.3	scan=69967 file=559	134.597
R.HAFC[+57.021]TDYATGFC[+57.021]C[+57.021]HC[+57.021]QSK.F	C[+57]*4	17.52	>>sp|Q14112|NID2_HUMAN Nidogen-2 OS=Homo sapiens OX=9606 GN=NID2 PE=1 SV=3	750.626	3	2249.86	2249.86	0	0.7	498	Specific	1026.77	1026.77	1026.77	230	1425	MW_EXP1_REL_THROMBIN_ALL.25528.25528.3	scan=25528 file=559	50.6965
K.SC[+57.021]ESNSPFPVHPGTAEC[+57.021]C[+57.021]TK.E	C[+57]*3	17.52	>>sp|P02774|VTDB_HUMAN Vitamin D-binding protein OS=Homo sapiens OX=9606 GN=GC PE=1 SV=2	755.65	3	2264.94	2264.94	0	0	95	Specific	1010.95	875.69	875.69	263	2911	MW_EXP1_REL_THROMBIN_ALL.27104.27104.3	scan=27104 file=559	53.3828
K.SC[+57.021]ESNSPFPVHPGTAEC[+57.021]C[+57.021]TK.E	C[+57]*3	17.52	>>sp|P02774|VTDB_HUMAN Vitamin D-binding protein OS=Homo sapiens OX=9606 GN=GC PE=1 SV=2	755.651	3	2264.94	2264.94	0	0.5	95	Specific	1021.42	870.36	870.36	263	2911	MW_EXP1_REL_THROMBIN_ALL.27008.27008.3	scan=27008 file=558	53.4584
K.VHNDAQS{+928.475}FDYDHDAFLGAEEAK.T	S{+928}	17.52	>>sp|O43852|CALU_HUMAN Calumenin OS=Homo sapiens OX=9606 GN=CALU PE=1 SV=2	852.644	4	3407.55	3407.55	0	0	38	Specific	1012.32	1012.32	146.13	227	2469	MW_EXP1_REL_THROMBIN_ALL.38111.38111.3	scan=38111 file=558	73.5214
K.C[+57.021]QC[+57.021]DELC[+57.021]SYYQSC[+57.021]C[+57.021]TDYTAEC[+57.021]K{+581.312}.P	C[+57]*6, K{+581}	17.52	>>sp|P04004|VTNC_HUMAN Vitronectin OS=Homo sapiens OX=9606 GN=VTN PE=1 SV=1	1161.45	3	3482.34	3482.34	0	0	38	Specific	1017.26	1017.26	97.37	146	2635	MW_EXP1_REL_THROMBIN_ALL.34112.34112.3	scan=34112 file=557	69.9712
K.PSLQALPSS{+715.196}LVPLEKPVTLR.C	S{+715}	17.52	>>sp|Q9HCN6-3|GPVI_HUMAN Isoform 3 of Platelet glycoprotein VI OS=Homo sapiens OX=9606 GN=GP6	715.87	4	2860.46	2860.46	0	0	28	Specific	1020.2	931.98	1.2	58	2253	MW_EXP1_REL_THROMBIN_ALL.59433.59433.3	scan=59433 file=558	115.888
K.PSLQALPSS{+716.188}LVPLEKPVTLR.C	S{+716}	17.52	>>sp|Q9HCN6-3|GPVI_HUMAN Isoform 3 of Platelet glycoprotein VI OS=Homo sapiens OX=9606 GN=GP6	716.119	4	2861.45	2861.45	0	0	28	Specific	1020.26	932.02	1.2	58	2253	MW_EXP1_REL_THROMBIN_ALL.59433.59433.3	scan=59433 file=558	115.888
R.NNEEWTVDSC[+57.021]TEC[+57.021]HC[+57.021]QNSVTIC[+57.021]K.K	C[+57]*4	17.52	>>sp|P07996|TSP1_HUMAN Thrombospondin-1 OS=Homo sapiens OX=9606 GN=THBS1 PE=1 SV=2	957.72	3	2871.15	2871.14	0	1	327	Specific	950.26	831.36	831.36	6040	2657	MW_EXP1_REL_THROMBIN_ALL.42922.42922.3	scan=42922 file=558	82.4969
R.NNEEWTVDSC[+57.021]TEC[+57.021]HC[+57.021]QNSVTIC[+57.021]K.K	C[+57]*4	17.52	>>sp|P07996|TSP1_HUMAN Thrombospondin-1 OS=Homo sapiens OX=9606 GN=THBS1 PE=1 SV=2	957.72	3	2871.15	2871.14	0	1	327	Specific	951.25	839.47	839.47	6040	2657	MW_EXP1_REL_THROMBIN_ALL.32696.32696.3	scan=32696 file=557	67.2401
R.NNEEWTVDSC[+57.021]TEC[+57.021]HC[+57.021]QNSVTIC[+57.021]K.K	C[+57]*4	17.52	>>sp|P07996|TSP1_HUMAN Thrombospondin-1 OS=Homo sapiens OX=9606 GN=THBS1 PE=1 SV=2	957.72	3	2871.15	2871.14	0	0.8	327	Specific	954.09	836.09	836.09	6040	2657	MW_EXP1_REL_THROMBIN_ALL.37907.37907.3	scan=37907 file=559	72.7777
R.NNEEWTVDSC[+57.021]TEC[+57.021]HC[+57.021]QNSVTIC[+57.021]K.K	C[+57]*4	17.52	>>sp|P07996|TSP1_HUMAN Thrombospondin-1 OS=Homo sapiens OX=9606 GN=THBS1 PE=1 SV=2	957.72	3	2871.15	2871.14	0	0.8	327	Specific	957.07	867.25	867.25	6040	2657	MW_EXP1_REL_THROMBIN_ALL.34105.34105.3	scan=34105 file=559	65.8044
R.NNEEWTVDSC[+57.021]TEC[+57.021]HC[+57.021]QNSVTIC[+57.021]K.K	C[+57]*4	17.52	>>sp|P07996|TSP1_HUMAN Thrombospondin-1 OS=Homo sapiens OX=9606 GN=THBS1 PE=1 SV=2	957.72	3	2871.15	2871.14	0	0.8	327	Specific	959.95	850.43	850.43	6040	2657	MW_EXP1_REL_THROMBIN_ALL.32200.32200.3	scan=32200 file=558	62.7083
R.NNEEWTVDSC[+57.021]TEC[+57.021]HC[+57.021]QNSVTIC[+57.021]K.K	C[+57]*4	17.52	>>sp|P07996|TSP1_HUMAN Thrombospondin-1 OS=Homo sapiens OX=9606 GN=THBS1 PE=1 SV=2	957.721	3	2871.15	2871.14	0	1.8	327	Specific	962.41	861.73	861.73	6040	2657	MW_EXP1_REL_THROMBIN_ALL.37346.37346.3	scan=37346 file=558	72.1041
R.NNEEWTVDSC[+57.021]TEC[+57.021]HC[+57.021]QNSVTIC[+57.021]K.K	C[+57]*4	17.52	>>sp|P07996|TSP1_HUMAN Thrombospondin-1 OS=Homo sapiens OX=9606 GN=THBS1 PE=1 SV=2	957.721	3	2871.15	2871.14	0	1.6	327	Specific	969.51	868.2	868.2	6040	2657	MW_EXP1_REL_THROMBIN_ALL.34774.34774.3	scan=34774 file=558	67.3713
R.NNEEWTVDSC[+57.021]TEC[+57.021]HC[+57.021]QNSVTIC[+57.021]K.K	C[+57]*4	17.52	>>sp|P07996|TSP1_HUMAN Thrombospondin-1 OS=Homo sapiens OX=9606 GN=THBS1 PE=1 SV=2	957.721	3	2871.15	2871.14	0	1.1	327	Specific	971.94	856.03	856.03	6040	2657	MW_EXP1_REL_THROMBIN_ALL.31069.31069.3	scan=31069 file=558	60.6595
R.NNEEWTVDSC[+57.021]TEC[+57.021]HC[+57.021]QNSVTIC[+57.021]K.K	C[+57]*4	17.52	>>sp|P07996|TSP1_HUMAN Thrombospondin-1 OS=Homo sapiens OX=9606 GN=THBS1 PE=1 SV=2	957.721	3	2871.15	2871.14	0	1.8	327	Specific	975.31	880.91	880.91	6040	2657	MW_EXP1_REL_THROMBIN_ALL.39195.39195.3	scan=39195 file=555	75.2598
R.NNEEWTVDSC[+57.021]TEC[+57.021]HC[+57.021]QNSVTIC[+57.021]K.K	C[+57]*4	17.52	>>sp|P07996|TSP1_HUMAN Thrombospondin-1 OS=Homo sapiens OX=9606 GN=THBS1 PE=1 SV=2	957.721	3	2871.15	2871.14	0	1.7	327	Specific	979.48	876.27	876.27	6040	2657	MW_EXP1_REL_THROMBIN_ALL.36904.36904.3	scan=36904 file=555	71.1278
R.NNEEWTVDSC[+57.021]TEC[+57.021]HC[+57.021]QNSVTIC[+57.021]K.K	C[+57]*4	17.52	>>sp|P07996|TSP1_HUMAN Thrombospondin-1 OS=Homo sapiens OX=9606 GN=THBS1 PE=1 SV=2	957.72	3	2871.15	2871.14	0	0.7	327	Specific	983.82	861.2	861.2	6040	2657	MW_EXP1_REL_THROMBIN_ALL.41877.41877.3	scan=41877 file=558	80.4813
R.NNEEWTVDSC[+57.021]TEC[+57.021]HC[+57.021]QNSVTIC[+57.021]K.K	C[+57]*4	17.52	>>sp|P07996|TSP1_HUMAN Thrombospondin-1 OS=Homo sapiens OX=9606 GN=THBS1 PE=1 SV=2	957.721	3	2871.15	2871.14	0	1.2	327	Specific	984.82	882.07	882.07	6040	2657	MW_EXP1_REL_THROMBIN_ALL.31052.31052.3	scan=31052 file=555	60.6017
R.NNEEWTVDSC[+57.021]TEC[+57.021]HC[+57.021]QNSVTIC[+57.021]K.K	C[+57]*4	17.52	>>sp|P07996|TSP1_HUMAN Thrombospondin-1 OS=Homo sapiens OX=9606 GN=THBS1 PE=1 SV=2	957.721	3	2871.15	2871.14	0	1.9	327	Specific	985.66	861.25	861.25	6040	2657	MW_EXP1_REL_THROMBIN_ALL.34804.34804.3	scan=34804 file=555	67.2966
R.NNEEWTVDSC[+57.021]TEC[+57.021]HC[+57.021]QNSVTIC[+57.021]K.K	C[+57]*4	17.52	>>sp|P07996|TSP1_HUMAN Thrombospondin-1 OS=Homo sapiens OX=9606 GN=THBS1 PE=1 SV=2	957.72	3	2871.15	2871.14	0	0.8	327	Specific	989.92	869.51	869.51	6040	2657	MW_EXP1_REL_THROMBIN_ALL.40834.40834.3	scan=40834 file=559	77.9277
R.NNEEWTVDSC[+57.021]TEC[+57.021]HC[+57.021]QNSVTIC[+57.021]K.K	C[+57]*4	17.52	>>sp|P07996|TSP1_HUMAN Thrombospondin-1 OS=Homo sapiens OX=9606 GN=THBS1 PE=1 SV=2	957.721	3	2871.15	2871.14	0	1.2	327	Specific	995.68	874.91	874.91	6040	2657	MW_EXP1_REL_THROMBIN_ALL.32205.32205.3	scan=32205 file=555	62.6722
R.DTDMDGVGDQC[+57.021]DNC[+57.021]PLEHNPDQLDSDSDR.I	C[+57]*2	17.52	>>sp|P07996|TSP1_HUMAN Thrombospondin-1 OS=Homo sapiens OX=9606 GN=THBS1 PE=1 SV=2	1107.42	3	3320.25	3320.26	0	-3.2	823	Specific	984.25	984.25	984.25	6040	2657	MW_EXP1_REL_THROMBIN_ALL.30987.30987.3	scan=30987 file=556	65.6503
K.SHC[+57.021]IAEVENDEMPADLPSLAADFVESK.D	C[+57]	17.49	>>sp|P02768|ALBU_HUMAN Serum albumin OS=Homo sapiens OX=9606 GN=ALB PE=1 SV=2	992.119	3	2974.34	2974.34	0	-0.2	311	Specific	967.73	967.73	967.73	5562	243	MW_EXP1_REL_THROMBIN_ALL.62415.62415.3	scan=62415 file=557	127.877
K.SHC[+57.021]IAEVENDEM[+15.995]PADLPSLAADFVESK.D	C[+57], M[+16]	17.49	>>sp|P02768|ALBU_HUMAN Serum albumin OS=Homo sapiens OX=9606 GN=ALB PE=1 SV=2	997.45	3	2990.34	2990.34	0	-0.9	311	Specific	957.81	957.81	129.57	5562	243	MW_EXP1_REL_THROMBIN_ALL.63437.63437.3	scan=63437 file=559	122.746
K.C[+57.021]VDIDEC[+57.021]TQVQHLC[+57.021]SQGR.C	C[+57]*3	17.49	>>sp|Q14766|LTBP1_HUMAN Latent-transforming growth factor beta-binding protein 1 OS=Homo sapiens OX=9606 GN=LTBP1 PE=1 SV=4	1102.98	2	2204.95	2204.95	0	-0.4	913	Specific	1044.48	804.18	804.18	1511	1847	MW_EXP1_REL_THROMBIN_ALL.30290.30290.2	scan=30290 file=559	58.9776
K.VSVLC[+57.021]QENYLIQEGEEITC[+57.021]KDGR.W	C[+57]*2	17.49	>>sp|P08603|CFAH_HUMAN Complement factor H OS=Homo sapiens OX=9606 GN=CFH PE=1 SV=4	914.105	3	2740.3	2740.29	0	3.1	835	Specific	1068.15	235.21	235.21	415	1867	MW_EXP1_REL_THROMBIN_ALL.55649.55649.3	scan=55649 file=555	106.696
R.YC[+57.021]GQLQM[+15.995]IQEQISNLEAQITDVR.Q	C[+57], M[+16]	17.49	>>sp|P35527|K1C9_HUMAN Keratin, type I cytoskeletal 9 OS=Homo sapiens OX=9606 GN=KRT9 PE=1 SV=3	1377.16	2	2753.32	2753.32	0	-0.9	405	Specific	951.17	857.64	144.43	339	1901	MW_EXP1_REL_THROMBIN_ALL.65056.65056.2	scan=65056 file=557	132.745
K.DSLIVQVTFDC[+57.021]DC[+57.021]AC[+57.021]QAQAEPNSHR.C	C[+57]*3	17.49	>>sp|P05106|ITB3_HUMAN Integrin beta-3 OS=Homo sapiens OX=9606 GN=ITGB3 PE=1 SV=2	974.425	3	2921.26	2921.26	0	-0.4	449	Specific	970.27	764.04	764.04	236	1953	MW_EXP1_REL_THROMBIN_ALL.44325.44325.3	scan=44325 file=556	92.3022
R.AISGGSIQIENGYFVHYFAPEGLTTM[+15.995]PK.N	M[+16]	17.49	>>sp|Q14624|ITIH4_HUMAN Inter-alpha-trypsin inhibitor heavy chain H4 OS=Homo sapiens OX=9606 GN=ITIH4 PE=1 SV=4	1015.17	3	3043.48	3043.49	0	-0.8	246	Specific	969.32	760.7	474.46	202	1721	MW_EXP1_REL_THROMBIN_ALL.58740.58740.3	scan=58740 file=557	120.061
R.NNEEWTVDSC[+57.021]TEC[+57.021]HC[+57.021]QNSVTIC[+57.021]K.K	C[+57]*4	17.49	>>sp|P07996|TSP1_HUMAN Thrombospondin-1 OS=Homo sapiens OX=9606 GN=THBS1 PE=1 SV=2	957.719	3	2871.14	2871.14	0	-0.3	327	Specific	950.13	842.17	842.17	6040	2657	MW_EXP1_REL_THROMBIN_ALL.41775.41775.3	scan=41775 file=555	79.9098
R.NNEEWTVDSC[+57.021]TEC[+57.021]HC[+57.021]QNSVTIC[+57.021]K.K	C[+57]*4	17.49	>>sp|P07996|TSP1_HUMAN Thrombospondin-1 OS=Homo sapiens OX=9606 GN=THBS1 PE=1 SV=2	957.719	3	2871.14	2871.14	0	-0.4	327	Specific	958.21	855.26	855.26	6040	2657	MW_EXP1_REL_THROMBIN_ALL.31784.31784.3	scan=31784 file=559	61.6486
R.NNEEWTVDSC[+57.021]TEC[+57.021]HC[+57.021]QNSVTIC[+57.021]K.K	C[+57]*4	17.49	>>sp|P07996|TSP1_HUMAN Thrombospondin-1 OS=Homo sapiens OX=9606 GN=THBS1 PE=1 SV=2	957.719	3	2871.14	2871.14	0	-0.3	327	Specific	973.51	892.68	892.68	6040	2657	MW_EXP1_REL_THROMBIN_ALL.37632.37632.3	scan=37632 file=559	72.2513
R.NNEEWTVDSC[+57.021]TEC[+57.021]HC[+57.021]QNSVTIC[+57.021]K.K	C[+57]*4	17.49	>>sp|P07996|TSP1_HUMAN Thrombospondin-1 OS=Homo sapiens OX=9606 GN=THBS1 PE=1 SV=2	957.719	3	2871.14	2871.14	0	-0.7	327	Specific	977.02	858.58	858.58	6040	2657	MW_EXP1_REL_THROMBIN_ALL.42952.42952.3	scan=42952 file=555	82.1397
R.NNEEWTVDSC[+57.021]TEC[+57.021]HC[+57.021]QNSVTIC[+57.021]K.K	C[+57]*4	17.49	>>sp|P07996|TSP1_HUMAN Thrombospondin-1 OS=Homo sapiens OX=9606 GN=THBS1 PE=1 SV=2	957.719	3	2871.14	2871.14	0	-0.6	327	Specific	984.22	860.98	860.98	6040	2657	MW_EXP1_REL_THROMBIN_ALL.40959.40959.3	scan=40959 file=555	78.3692
R.NNEEWTVDSC[+57.021]TEC[+57.021]HC[+57.021]QNSVTIC[+57.021]K.K	C[+57]*4	17.49	>>sp|P07996|TSP1_HUMAN Thrombospondin-1 OS=Homo sapiens OX=9606 GN=THBS1 PE=1 SV=2	957.719	3	2871.14	2871.14	0	-0.7	327	Specific	985.62	866.37	866.37	6040	2657	MW_EXP1_REL_THROMBIN_ALL.33258.33258.3	scan=33258 file=559	64.2607
R.NNEEWTVDSC[+57.021]TEC[+57.021]HC[+57.021]QNSVTIC[+57.021]K.K	C[+57]*4	17.49	>>sp|P07996|TSP1_HUMAN Thrombospondin-1 OS=Homo sapiens OX=9606 GN=THBS1 PE=1 SV=2	957.719	3	2871.14	2871.14	0	-0.3	327	Specific	987.1	882.03	882.03	6040	2657	MW_EXP1_REL_THROMBIN_ALL.46350.46350.3	scan=46350 file=555	88.4917
R.NNEEWTVDSC[+57.021]TEC[+57.021]HC[+57.021]QNSVTIC[+57.021]K.K	C[+57]*4	17.49	>>sp|P07996|TSP1_HUMAN Thrombospondin-1 OS=Homo sapiens OX=9606 GN=THBS1 PE=1 SV=2	957.719	3	2871.14	2871.14	0	-0.4	327	Specific	992.12	860.93	860.93	6040	2657	MW_EXP1_REL_THROMBIN_ALL.38635.38635.3	scan=38635 file=555	74.2198
R.FTGSQPFGQGVEHATAN[+0.984]K.Q	N[+1]	17.49	>>sp|P07996|TSP1_HUMAN Thrombospondin-1 OS=Homo sapiens OX=9606 GN=THBS1 PE=1 SV=2	938.944	2	1876.88	1876.88	0	-0.3	624	Specific	1031.83	609.85	284.51	6040	2657	MW_EXP1_REL_THROMBIN_ALL.26241.26241.2	scan=26241 file=555	52.0885
K.SHC[+57.021]IAEVENDEMPADLPSLAADFVESK.D	C[+57]	17.47	>>sp|P02768|ALBU_HUMAN Serum albumin OS=Homo sapiens OX=9606 GN=ALB PE=1 SV=2	992.122	3	2974.35	2974.34	0	2.6	311	Specific	972.6	972.6	972.6	5562	243	MW_EXP1_REL_THROMBIN_ALL.66211.66211.3	scan=66211 file=555	128.415
K.SHC[+57.021]IAEVENDEM[+15.995]PADLPSLAADFVESK.D	C[+57], M[+16]	17.46	>>sp|P02768|ALBU_HUMAN Serum albumin OS=Homo sapiens OX=9606 GN=ALB PE=1 SV=2	997.449	3	2990.33	2990.34	0	-2.4	311	Specific	951.4	951.4	129.43	5562	243	MW_EXP1_REL_THROMBIN_ALL.58782.58782.3	scan=58782 file=557	120.151
K.SHC[+57.021]IAEVENDEM[+15.995]PADLPSLAADFVESK.D	C[+57], M[+16]	17.46	>>sp|P02768|ALBU_HUMAN Serum albumin OS=Homo sapiens OX=9606 GN=ALB PE=1 SV=2	997.45	3	2990.34	2990.34	0	-1.1	311	Specific	970.94	970.94	129.26	5562	243	MW_EXP1_REL_THROMBIN_ALL.60351.60351.3	scan=60351 file=556	126.073
K.SHC[+57.021]IAEVENDEM[+15.995]PADLPSLAADFVESK.D	C[+57], M[+16]	17.46	>>sp|P02768|ALBU_HUMAN Serum albumin OS=Homo sapiens OX=9606 GN=ALB PE=1 SV=2	997.449	3	2990.33	2990.34	0	-2.2	311	Specific	982.92	982.92	126.75	5562	243	MW_EXP1_REL_THROMBIN_ALL.62193.62193.3	scan=62193 file=559	120.158
K.E[-18.011]FNAETFTFHADIC[+57.021]TLSEK.E	C[+57], E[-18]	17.46	>>sp|P02768|ALBU_HUMAN Serum albumin OS=Homo sapiens OX=9606 GN=ALB PE=1 SV=2	1121.51	2	2242.01	2242.01	0	-1.5	525	Specific	1025.55	814.3	329.06	5562	243	MW_EXP1_REL_THROMBIN_ALL.61940.61940.2	scan=61940 file=558	121.179
K.LNDLNSVLVMPTFHVPFTDLQVPSC[+57.021]K.L	C[+57]	17.46	>>sp|P04114|APOB_HUMAN Apolipoprotein B-100 OS=Homo sapiens OX=9606 GN=APOB PE=1 SV=2	991.172	3	2971.5	2971.51	0	-1.1	3737	Specific	973.02	831.11	831.11	943	237	MW_EXP1_REL_THROMBIN_ALL.63580.63580.3	scan=63580 file=556	132.521
R.TNISDEESEQATEM[+15.995]LVHNAQNLMQSVK.E	M[+16]	17.46	>>sp|P18206|VINC_HUMAN Vinculin OS=Homo sapiens OX=9606 GN=VCL PE=1 SV=4	1021.47	3	3062.4	3062.4	0	-1.1	1077	Specific	964.86	781.26	152.43	653	2581	MW_EXP1_REL_THROMBIN_ALL.63516.63516.3	scan=63516 file=559	122.915
R.YDYC[+57.021]DILEC[+57.021]EEEC[+57.021]MHC[+57.021]SGENYDGK.I	C[+57]*4	17.46	>>sp|P00747|PLMN_HUMAN Plasminogen OS=Homo sapiens OX=9606 GN=PLG PE=1 SV=2	1026.04	3	3076.11	3076.1	0	2.5	173	Specific	983.54	983.54	983.54	300	927	MW_EXP1_REL_THROMBIN_ALL.45040.45040.3	scan=45040 file=556	93.7854
K.LYDYC[+57.021]DVPQC[+57.021]AAPSFDC[+57.021]GKPQVEPK.K	C[+57]*3	17.46	>>sp|P00747|PLMN_HUMAN Plasminogen OS=Homo sapiens OX=9606 GN=PLG PE=1 SV=2	982.102	3	2944.29	2944.3	0	-0.9	551	Specific	953.95	772.25	772.25	300	927	MW_EXP1_REL_THROMBIN_ALL.40206.40206.3	scan=40206 file=557	81.9522
R.HTC[+57.021]ILITPPANPC[+57.021]EDGSHTC[+57.021]APAGQAR.C	C[+57]*3	17.46	>>sp|Q14112|NID2_HUMAN Nidogen-2 OS=Homo sapiens OX=9606 GN=NID2 PE=1 SV=3	733.586	4	2931.32	2931.33	0	-2.2	840	Specific	983.83	766.33	766.33	230	1425	MW_EXP1_REL_THROMBIN_ALL.31773.31773.3	scan=31773 file=557	65.4739
R.HTC[+57.021]ILITPPANPC[+57.021]EDGSHTC[+57.021]APAGQAR.C	C[+57]*3	17.46	>>sp|Q14112|NID2_HUMAN Nidogen-2 OS=Homo sapiens OX=9606 GN=NID2 PE=1 SV=3	733.586	4	2931.32	2931.33	0	-2.4	840	Specific	990.56	869.35	869.35	230	1425	MW_EXP1_REL_THROMBIN_ALL.33736.33736.4	scan=33736 file=559	65.1262
K.TPGAVNAC[+57.021]HLSC[+57.021]SALLQDNIADAVAC[+57.021]AK.R	C[+57]*3	17.46	>>sp|P61626|LYSC_HUMAN Lysozyme C OS=Homo sapiens OX=9606 GN=LYZ PE=1 SV=1	976.464	3	2927.38	2927.38	0	-0.9	88	Specific	962.23	962.23	962.23	31	1365	MW_EXP1_REL_THROMBIN_ALL.49786.49786.3	scan=49786 file=557	101.209
R.NNEEWTVDSC[+57.021]TEC[+57.021]HC[+57.021]QNSVTIC[+57.021]K.K	C[+57]*4	17.46	>>sp|P07996|TSP1_HUMAN Thrombospondin-1 OS=Homo sapiens OX=9606 GN=THBS1 PE=1 SV=2	957.718	3	2871.14	2871.14	0	-0.9	327	Specific	956.28	846.17	846.17	6040	2657	MW_EXP1_REL_THROMBIN_ALL.35499.35499.3	scan=35499 file=555	68.5522
R.NNEEWTVDSC[+57.021]TEC[+57.021]HC[+57.021]QNSVTIC[+57.021]K.K	C[+57]*4	17.46	>>sp|P07996|TSP1_HUMAN Thrombospondin-1 OS=Homo sapiens OX=9606 GN=THBS1 PE=1 SV=2	957.718	3	2871.14	2871.14	0	-1.1	327	Specific	962.35	962.35	962.35	6040	2657	MW_EXP1_REL_THROMBIN_ALL.38347.38347.3	scan=38347 file=555	73.6952
R.NNEEWTVDSC[+57.021]TEC[+57.021]HC[+57.021]QNSVTIC[+57.021]K.K	C[+57]*4	17.46	>>sp|P07996|TSP1_HUMAN Thrombospondin-1 OS=Homo sapiens OX=9606 GN=THBS1 PE=1 SV=2	957.719	3	2871.14	2871.14	0	-0.9	327	Specific	966.9	838.7	838.7	6040	2657	MW_EXP1_REL_THROMBIN_ALL.32494.32494.3	scan=32494 file=555	63.1845
R.NNEEWTVDSC[+57.021]TEC[+57.021]HC[+57.021]QNSVTIC[+57.021]K.K	C[+57]*4	17.46	>>sp|P07996|TSP1_HUMAN Thrombospondin-1 OS=Homo sapiens OX=9606 GN=THBS1 PE=1 SV=2	957.722	3	2871.15	2871.14	0	2.4	327	Specific	971.38	841.82	841.82	6040	2657	MW_EXP1_REL_THROMBIN_ALL.41223.41223.3	scan=41223 file=555	78.8751
R.NNEEWTVDSC[+57.021]TEC[+57.021]HC[+57.021]QNSVTIC[+57.021]K.K	C[+57]*4	17.46	>>sp|P07996|TSP1_HUMAN Thrombospondin-1 OS=Homo sapiens OX=9606 GN=THBS1 PE=1 SV=2	957.718	3	2871.14	2871.14	0	-1.2	327	Specific	978.54	854.05	854.05	6040	2657	MW_EXP1_REL_THROMBIN_ALL.40127.40127.3	scan=40127 file=555	76.8196
R.NNEEWTVDSC[+57.021]TEC[+57.021]HC[+57.021]QNSVTIC[+57.021]K.K	C[+57]*4	17.46	>>sp|P07996|TSP1_HUMAN Thrombospondin-1 OS=Homo sapiens OX=9606 GN=THBS1 PE=1 SV=2	957.721	3	2871.15	2871.14	0	2.1	327	Specific	979.18	867.36	867.36	6040	2657	MW_EXP1_REL_THROMBIN_ALL.31446.31446.3	scan=31446 file=556	66.5674
R.NNEEWTVDSC[+57.021]TEC[+57.021]HC[+57.021]QNSVTIC[+57.021]K.K	C[+57]*4	17.46	>>sp|P07996|TSP1_HUMAN Thrombospondin-1 OS=Homo sapiens OX=9606 GN=THBS1 PE=1 SV=2	957.718	3	2871.14	2871.14	0	-1	327	Specific	982	861.42	861.42	6040	2657	MW_EXP1_REL_THROMBIN_ALL.34518.34518.3	scan=34518 file=555	66.7713
R.NNEEWTVDSC[+57.021]TEC[+57.021]HC[+57.021]QNSVTIC[+57.021]K.K	C[+57]*4	17.46	>>sp|P07996|TSP1_HUMAN Thrombospondin-1 OS=Homo sapiens OX=9606 GN=THBS1 PE=1 SV=2	957.718	3	2871.14	2871.14	0	-1.2	327	Specific	983.4	869.01	869.01	6040	2657	MW_EXP1_REL_THROMBIN_ALL.30115.30115.3	scan=30115 file=556	63.9639
R.NNEEWTVDSC[+57.021]TEC[+57.021]HC[+57.021]QNSVTIC[+57.021]K.K	C[+57]*4	17.46	>>sp|P07996|TSP1_HUMAN Thrombospondin-1 OS=Homo sapiens OX=9606 GN=THBS1 PE=1 SV=2	957.718	3	2871.14	2871.14	0	-0.9	327	Specific	987.22	878.54	878.54	6040	2657	MW_EXP1_REL_THROMBIN_ALL.40502.40502.3	scan=40502 file=558	77.8427
R.LC[+57.021]NSPSPQMN[+0.984]GKPC[+57.021]EGEAR.E	C[+57]*2, N[+1]	17.46	>>sp|P07996|TSP1_HUMAN Thrombospondin-1 OS=Homo sapiens OX=9606 GN=THBS1 PE=1 SV=2	1066.96	2	2132.91	2132.92	0	-1.1	461	Specific	1032.62	450.23	82.48	6040	2657	MW_EXP1_REL_THROMBIN_ALL.17551.17551.2	scan=17551 file=559	35.9667
K.IVGPSGAAVPC[+57.021]KVEPGLGADNSVVR.F	C[+57]	17.45	>>sp|P21333-2|FLNA_HUMAN Isoform 2 of Filamin-A OS=Homo sapiens OX=9606 GN=FLNA	817.101	3	2449.29	2449.29	0	1.2	1008	Specific	951.3	798.5	798.5	1530	1719	MW_EXP1_REL_THROMBIN_ALL.41423.41423.3	scan=41423 file=555	79.2613
K.IVGPSGAAVPC[+57.021]KVEPGLGADNSVVR.F	C[+57]	17.45	>>sp|P21333-2|FLNA_HUMAN Isoform 2 of Filamin-A OS=Homo sapiens OX=9606 GN=FLNA	817.101	3	2449.29	2449.29	0	0.6	1008	Specific	985.25	859.19	859.19	1530	1719	MW_EXP1_REL_THROMBIN_ALL.41318.41318.3	scan=41318 file=558	79.3777
R.ASGLGDHC[+57.021]EDINEC[+57.021]LEDKSVC[+57.021]QR.G	C[+57]*3	17.45	>>sp|Q14766|LTBP1_HUMAN Latent-transforming growth factor beta-binding protein 1 OS=Homo sapiens OX=9606 GN=LTBP1 PE=1 SV=4	673.791	4	2692.14	2692.14	0	1.5	1152	Specific	990.89	502.37	502.37	1511	1847	MW_EXP1_REL_THROMBIN_ALL.28237.28237.2	scan=28237 file=559	55.3993
R.ASGLGDHC[+57.021]EDINEC[+57.021]LEDKSVC[+57.021]QR.G	C[+57]*3	17.45	>>sp|Q14766|LTBP1_HUMAN Latent-transforming growth factor beta-binding protein 1 OS=Homo sapiens OX=9606 GN=LTBP1 PE=1 SV=4	673.791	4	2692.14	2692.14	0	1.5	1152	Specific	994.84	476.67	476.67	1511	1847	MW_EXP1_REL_THROMBIN_ALL.26496.26496.4	scan=26496 file=557	55.3947
K.VAQLEAQC[+57.021]QEPC[+57.021]KDTVQIHDITGK.D	C[+57]*2	17.45	>>sp|P02679-2|FIBG_HUMAN Isoform Gamma-A of Fibrinogen gamma chain OS=Homo sapiens OX=9606 GN=FGG	692.84	4	2768.34	2768.33	0	1.9	154	Specific	961.5	845.31	845.31	2346	2027	MW_EXP1_REL_THROMBIN_ALL.33102.33102.4	scan=33102 file=558	64.3045
K.GTHC[+57.021]NQVEVIATLKDGR.K	C[+57]	17.45	>>sp|P02775|CXCL7_HUMAN Platelet basic protein OS=Homo sapiens OX=9606 GN=PPBP PE=1 SV=3	633.324	3	1897.96	1897.95	0	0.7	86	Specific	1016.87	389.27	389.27	3409	2473	MW_EXP1_REL_THROMBIN_ALL.26750.26750.3	scan=26750 file=555	53.0147
K.GTHC[+57.021]NQ[+0.984]VEVIATLKDGR.K	C[+57], Q[+1]	17.45	>>sp|P02775|CXCL7_HUMAN Platelet basic protein OS=Homo sapiens OX=9606 GN=PPBP PE=1 SV=3	633.652	3	1898.94	1898.94	0	1.5	86	Specific	1012.77	930.32	19.66	3409	2473	MW_EXP1_REL_THROMBIN_ALL.31223.31223.3	scan=31223 file=559	60.6382
K.LC[+57.021]MGSGLNLC[+57.021]EPNNKEGYYGYTGAFR.C	C[+57]*2	17.45	>>sp|TRFE_HUMAN|(Common contaminant protein)	991.112	3	2971.32	2971.32	0	1.2	516	Specific	995.25	995.25	995.25	1271	3045	MW_EXP1_REL_THROMBIN_ALL.50317.50317.3	scan=50317 file=558	97.1624
K.LYDYC[+57.021]DVPQC[+57.021]AAPSFDC[+57.021]GKPQVEPK.K	C[+57]*3	17.45	>>sp|P00747|PLMN_HUMAN Plasminogen OS=Homo sapiens OX=9606 GN=PLG PE=1 SV=2	982.101	3	2944.29	2944.3	0	-2	551	Specific	982.56	771.82	771.82	300	927	MW_EXP1_REL_THROMBIN_ALL.42907.42907.3	scan=42907 file=559	81.8142
K.E[-18.011]C[+57.021]C[+57.021]HGDLLEC[+57.021]ADDRADLAK.Y	C[+57]*3, E[-18]	17.45	>>sp|ALBU_BOVIN|(Common contaminant protein)	743.984	3	2229.94	2229.93	0	2	267	Specific	1003.99	860.09	418.8	693	3033	MW_EXP1_REL_THROMBIN_ALL.34644.34644.3	scan=34644 file=558	67.1392
R.YASIC[+57.021]QQN[+0.984]GIVPIVEPEILPDGDHDLKR.C	C[+57], N[+1]	17.45	>>sp|P04075|ALDOA_HUMAN Fructose-bisphosphate aldolase A OS=Homo sapiens OX=9606 GN=ALDOA PE=1 SV=2	795.154	4	3177.59	3177.59	0	1.3	174	Specific	986.85	986.85	23.16	226	2279	MW_EXP1_REL_THROMBIN_ALL.53176.53176.4	scan=53176 file=556	110.838
R.DLC[+57.021]GC[+57.021]YSVSSVLPGC[+57.021]AEPWNHGK.T	C[+57]*3	17.45	>>sp|P01876|IGHA1_HUMAN Immunoglobulin heavy constant alpha 1 OS=Homo sapiens OX=9606 GN=IGHA1 PE=1 SV=2	865.045	3	2593.12	2593.13	0	-2	178	Specific	996.2	996.2	996.2	320	1049	MW_EXP1_REL_THROMBIN_ALL.47977.47977.3	scan=47977 file=556	99.9292
K.NWETEITAQPDGGKTENC[+57.021]AVLSGAANGK.W	C[+57]	17.45	>>sp|P05452|TETN_HUMAN Tetranectin OS=Homo sapiens OX=9606 GN=CLEC3B PE=1 SV=3	973.458	3	2918.36	2918.36	0	0.9	156	Specific	999.58	904.36	904.36	59	2793	MW_EXP1_REL_THROMBIN_ALL.40826.40826.3	scan=40826 file=559	77.9109
R.SIC[+57.021]TTVLELLDKYLIANATNPESK.V	C[+57]	17.45	>>sp|P27348|1433T_HUMAN 14-3-3 protein theta OS=Homo sapiens OX=9606 GN=YWHAQ PE=1 SV=1	898.475	3	2693.41	2693.41	0	1.1	92	Specific	952.33	855.53	855.53	39	185	MW_EXP1_REL_THROMBIN_ALL.69143.69143.3	scan=69143 file=555	133.243
R.NNEEWTVDSC[+57.021]TEC[+57.021]HC[+57.021]QNSVTIC[+57.021]K.K	C[+57]*4	17.45	>>sp|P07996|TSP1_HUMAN Thrombospondin-1 OS=Homo sapiens OX=9606 GN=THBS1 PE=1 SV=2	957.718	3	2871.14	2871.14	0	-1.7	327	Specific	961.92	847.58	847.58	6040	2657	MW_EXP1_REL_THROMBIN_ALL.36367.36367.3	scan=36367 file=555	70.1053
R.NNEEWTVDSC[+57.021]TEC[+57.021]HC[+57.021]QNSVTIC[+57.021]K.K	C[+57]*4	17.45	>>sp|P07996|TSP1_HUMAN Thrombospondin-1 OS=Homo sapiens OX=9606 GN=THBS1 PE=1 SV=2	957.718	3	2871.14	2871.14	0	-1.8	327	Specific	989.6	868.98	868.98	6040	2657	MW_EXP1_REL_THROMBIN_ALL.31341.31341.3	scan=31341 file=557	64.6359
R.NNEEWTVDSC[+57.021]TEC[+57.021]HC[+57.021]QNSVTIC[+57.021]KK.V	C[+57]*4	17.45	>>sp|P07996|TSP1_HUMAN Thrombospondin-1 OS=Homo sapiens OX=9606 GN=THBS1 PE=1 SV=2	750.566	4	2999.24	2999.24	0	0.8	327	Specific	953.51	842.46	842.46	6040	2657	MW_EXP1_REL_THROMBIN_ALL.37719.37719.4	scan=37719 file=555	72.6237
R.NNEEWTVDSC[+57.021]TEC[+57.021]HC[+57.021]QNSVTIC[+57.021]KK.V	C[+57]*4	17.45	>>sp|P07996|TSP1_HUMAN Thrombospondin-1 OS=Homo sapiens OX=9606 GN=THBS1 PE=1 SV=2	750.566	4	2999.24	2999.24	0	0.8	327	Specific	968.9	968.9	968.9	6040	2657	MW_EXP1_REL_THROMBIN_ALL.33753.33753.4	scan=33753 file=559	65.1588
R.NNEEWTVDSC[+57.021]TEC[+57.021]HC[+57.021]QNSVTIC[+57.021]KK.V	C[+57]*4	17.45	>>sp|P07996|TSP1_HUMAN Thrombospondin-1 OS=Homo sapiens OX=9606 GN=THBS1 PE=1 SV=2	750.566	4	2999.24	2999.24	0	1.3	327	Specific	978.79	978.79	978.79	6040	2657	MW_EXP1_REL_THROMBIN_ALL.36619.36619.4	scan=36619 file=555	70.5786
K.QEPERNEC[+57.021]FLQHKDDNPNLPR.L	C[+57]	17.44	>>sp|P02768|ALBU_HUMAN Serum albumin OS=Homo sapiens OX=9606 GN=ALB PE=1 SV=2	879.414	3	2636.23	2636.23	0	0.5	118	Specific	1011.52	514.84	514.84	5562	243	MW_EXP1_REL_THROMBIN_ALL.21835.21835.3	scan=21835 file=557	46.4701
K.QEPERNEC[+57.021]FLQHKDDNPNLPR.L	C[+57]	17.44	>>sp|P02768|ALBU_HUMAN Serum albumin OS=Homo sapiens OX=9606 GN=ALB PE=1 SV=2	879.414	3	2636.23	2636.23	0	0.6	118	Specific	1042.43	549.4	549.4	5562	243	MW_EXP1_REL_THROMBIN_ALL.21189.21189.3	scan=21189 file=556	46.5476
K.SHC[+57.021]IAEVENDEM[+15.995]PADLPSLAADFVESKDVC[+57.021]K.N	C[+57]*2, M[+16]	17.44	>>sp|P02768|ALBU_HUMAN Serum albumin OS=Homo sapiens OX=9606 GN=ALB PE=1 SV=2	873.892	4	3492.55	3492.56	0	-3.7	311	Specific	953.6	831.27	110.81	5562	243	MW_EXP1_REL_THROMBIN_ALL.58556.58556.4	scan=58556 file=559	112.667
K.QNC[+57.021]ELFEQLGEYKFQNALLVR.Y	C[+57]	17.44	>>sp|P02768|ALBU_HUMAN Serum albumin OS=Homo sapiens OX=9606 GN=ALB PE=1 SV=2	867.104	3	2599.3	2599.3	0	-0.1	414	Specific	1037.07	482.8	482.8	5562	243	MW_EXP1_REL_THROMBIN_ALL.60120.60120.3	scan=60120 file=556	125.576
K.QNC[+57.021]ELFEQLGEYKFQNALLVR.Y	C[+57]	17.44	>>sp|P02768|ALBU_HUMAN Serum albumin OS=Homo sapiens OX=9606 GN=ALB PE=1 SV=2	867.104	3	2599.3	2599.3	0	0	414	Specific	1037.16	473.96	473.96	5562	243	MW_EXP1_REL_THROMBIN_ALL.63246.63246.3	scan=63246 file=555	122.19
K.EFNAETFT{+844.261}FHADIC[+57.021]TLSEKER.Q	C[+57], T{+844}	17.44	>>sp|P02768|ALBU_HUMAN Serum albumin OS=Homo sapiens OX=9606 GN=ALB PE=1 SV=2	848.112	4	3389.43	3389.43	0	0	525	Specific	1036	1036	0	5562	243	MW_EXP1_REL_THROMBIN_ALL.49826.49826.4	scan=49826 file=559	95.0989
R.TTGIVM[+15.995]DSGDGVTHTVPIYEGYALPHAILR.L	M[+16]	17.43	>>sp|P60709|ACTB_HUMAN Actin, cytoplasmic 1 OS=Homo sapiens OX=9606 GN=ACTB PE=1 SV=1	800.658	4	3199.61	3199.61	0	0.5	148	Specific	1050.82	319.86	133.09	1617	2277	MW_EXP1_REL_THROMBIN_ALL.58033.58033.4	scan=58033 file=559	111.588
R.C[+57.021]TC[+57.021]GQ{-17.029}GYQLSAAKDQC[+57.021]EDIDEC[+57.021]QHR.H	C[+57]*4, Q{-17}	17.42	>>sp|Q14766|LTBP1_HUMAN Latent-transforming growth factor beta-binding protein 1 OS=Homo sapiens OX=9606 GN=LTBP1 PE=1 SV=4	1004.74	3	3012.2	3012.2	0	0	1103	Specific	1002.97	1002.97	4.26	1511	1847	MW_EXP1_REL_THROMBIN_ALL.31245.31245.3	scan=31245 file=559	60.675
R.SEFPESWLWNVEDLKEPPKN[+0.984]GISTK.L	N[+1]	17.42	>>sp|P01024|CO3_HUMAN Complement C3 OS=Homo sapiens OX=9606 GN=C3 PE=1 SV=2	733.615	4	2931.44	2931.44	0	-1.3	765	Specific	985.74	430.77	287.46	897	1729	MW_EXP1_REL_THROMBIN_ALL.57081.57081.4	scan=57081 file=557	116.522
K.VC[+57.021]ELDENNTPMC[+57.021]VC[+57.021]QDPTSC[+57.021]PAPIGEFEK.V	C[+57]*4	17.42	>>sp|P09486|SPRC_HUMAN SPARC OS=Homo sapiens OX=9606 GN=SPARC PE=1 SV=1	1133.15	3	3397.43	3397.41	0	3.6	82	Specific	987.58	987.58	987.58	793	1273	MW_EXP1_REL_THROMBIN_ALL.48759.48759.3	scan=48759 file=557	99.1547
K.NWETEITAQPDGGKTENC[+57.021]AVLSGAANGK.W	C[+57]	17.42	>>sp|P05452|TETN_HUMAN Tetranectin OS=Homo sapiens OX=9606 GN=CLEC3B PE=1 SV=3	973.457	3	2918.36	2918.36	0	-0.4	156	Specific	988.92	885.06	885.06	59	2793	MW_EXP1_REL_THROMBIN_ALL.38258.38258.3	scan=38258 file=557	78.0494
K.VAQLEAQC[+57.021]QEPC[+57.021]KDTVQIHDITGK.D	C[+57]*2	17.41	>>sp|P02679-2|FIBG_HUMAN Isoform Gamma-A of Fibrinogen gamma chain OS=Homo sapiens OX=9606 GN=FGG	692.838	4	2768.33	2768.33	0	-0.7	154	Specific	959.1	763.63	763.63	2346	2027	MW_EXP1_REL_THROMBIN_ALL.31894.31894.4	scan=31894 file=557	65.7035
K.SGAQATWTELPWPHEKVDGALC[+57.021]MEK.S	C[+57]	17.41	>>sp|P02790|HEMO_HUMAN Hemopexin OS=Homo sapiens OX=9606 GN=HPX PE=1 SV=2	711.088	4	2841.33	2841.33	0	-0.5	387	Specific	982.46	877.7	877.7	290	1931	MW_EXP1_REL_THROMBIN_ALL.52774.52774.4	scan=52774 file=555	100.974
K.EAESC[+57.021]DC[+57.021]LQGFQLTHSLGGGTGSGMGTLLISK.I	C[+57]*2	17.41	>>sp|P07437|TBB5_HUMAN Tubulin beta chain OS=Homo sapiens OX=9606 GN=TUBB PE=1 SV=2	1104.52	3	3311.55	3311.53	0	4	123	Specific	964.3	964.3	964.3	128	2587	MW_EXP1_REL_THROMBIN_ALL.55432.55432.3	scan=55432 file=556	115.56
R.NNEEWTVDSC[+57.021]TEC[+57.021]HC[+57.021]QNSVTIC[+57.021]KK.V	C[+57]*4	17.41	>>sp|P07996|TSP1_HUMAN Thrombospondin-1 OS=Homo sapiens OX=9606 GN=THBS1 PE=1 SV=2	750.565	4	2999.24	2999.24	0	-0.4	327	Specific	957.67	863.75	863.75	6040	2657	MW_EXP1_REL_THROMBIN_ALL.37169.37169.4	scan=37169 file=555	71.5957
R.NNEEWTVDSC[+57.021]TEC[+57.021]HC[+57.021]QNSVTIC[+57.021]KK.V	C[+57]*4	17.41	>>sp|P07996|TSP1_HUMAN Thrombospondin-1 OS=Homo sapiens OX=9606 GN=THBS1 PE=1 SV=2	750.565	4	2999.24	2999.24	0	-0.3	327	Specific	980.43	852.48	852.48	6040	2657	MW_EXP1_REL_THROMBIN_ALL.42675.42675.4	scan=42675 file=555	81.6412
K.C[+57.021]APGVVGPAEADIDFDIIRNDNDTFTVK.Y	C[+57]	17.39	>>sp|P21333-2|FLNA_HUMAN Isoform 2 of Filamin-A OS=Homo sapiens OX=9606 GN=FLNA	1017.16	3	3049.45	3049.46	0	-1.1	810	Specific	985.22	846.94	846.94	1530	1719	MW_EXP1_REL_THROMBIN_ALL.58784.58784.3	scan=58784 file=557	120.155
K.GTHC[+57.021]NQVEVIATLKDGR.K	C[+57]	17.39	>>sp|P02775|CXCL7_HUMAN Platelet basic protein OS=Homo sapiens OX=9606 GN=PPBP PE=1 SV=3	633.325	3	1897.96	1897.95	0	2.3	86	Specific	1006.76	391.57	391.57	3409	2473	MW_EXP1_REL_THROMBIN_ALL.24303.24303.3	scan=24303 file=557	51.2558
K.C[+57.021]DEWSVNSVGKIEC[+57.021]VSAETTEDC[+57.021]IAK.I	C[+57]*3	17.39	>>sp|TRFE_HUMAN|(Common contaminant protein)	996.439	3	2987.3	2987.31	0	-1.7	374	Specific	964.82	827.73	827.73	1271	3045	MW_EXP1_REL_THROMBIN_ALL.46266.46266.3	scan=46266 file=557	94.0174
K.LC[+57.021]MGSGLNLC[+57.021]EPN[+0.984]NKEGYYGYTGAFR.C	C[+57]*2, N[+1]	17.39	>>sp|TRFE_HUMAN|(Common contaminant protein)	991.441	3	2972.31	2972.3	0	2.1	516	Specific	980.1	872.53	54.6	1271	3045	MW_EXP1_REL_THROMBIN_ALL.53011.53011.3	scan=53011 file=555	101.43
R.C[+57.021]NPDSNSANC[+57.021]LEEKGPM[+15.995]FELLPGESNK.I	C[+57]*2, M[+16]	17.39	>>sp|P10124|SRGN_HUMAN Serglycin OS=Homo sapiens OX=9606 GN=SRGN PE=1 SV=3	1018.45	3	3053.33	3053.33	0	-1.1	40	Specific	972.14	972.14	138.77	395	2811	MW_EXP1_REL_THROMBIN_ALL.45438.45438.3	scan=45438 file=555	86.7251
R.C[+57.021]NPDSNSANC[+57.021]LEEKGPM[+15.995]FELLPGESNK.I	C[+57]*2, M[+16]	17.39	>>sp|P10124|SRGN_HUMAN Serglycin OS=Homo sapiens OX=9606 GN=SRGN PE=1 SV=3	1018.45	3	3053.33	3053.33	0	-1.1	40	Specific	989.78	989.78	147.56	395	2811	MW_EXP1_REL_THROMBIN_ALL.42698.42698.3	scan=42698 file=557	86.8422
R.TC[+57.021]QDINEC[+57.021]ETTNEC[+57.021]REDEM[+15.995]C[+57.021]WNYHGGFR.C	C[+57]*4, M[+16]	17.39	>>sp|Q12805|FBLN3_HUMAN EGF-containing fibulin-like extracellular matrix protein 1 OS=Homo sapiens OX=9606 GN=EFEMP1 PE=1 SV=2	907.597	4	3627.37	3627.37	0	-1.4	331	Specific	974.26	717.69	151.85	72	2169	MW_EXP1_REL_THROMBIN_ALL.31025.31025.4	scan=31025 file=558	60.5856
K.SLHTLFGDKLC[+57.021]TVATLR.E	C[+57]	17.38	>>sp|P02768|ALBU_HUMAN Serum albumin OS=Homo sapiens OX=9606 GN=ALB PE=1 SV=2	644.683	3	1932.03	1932.04	0	-1.2	89	Specific	1013.84	450.73	450.73	5562	243	MW_EXP1_REL_THROMBIN_ALL.47335.47335.4	scan=47335 file=558	91.1567
K.DGSC[+57.021]SVEYIPYEAGTYSLNVTYGGHQVPGSPFK.V	C[+57]	17.38	>>sp|P21333-2|FLNA_HUMAN Isoform 2 of Filamin-A OS=Homo sapiens OX=9606 GN=FLNA	1193.89	3	3579.64	3579.64	0	1.7	1407	Specific	971.99	971.99	971.99	1530	1719	MW_EXP1_REL_THROMBIN_ALL.57684.57684.3	scan=57684 file=557	117.804
R.LDPQLQLHC[+57.021]SDEISSLC[+57.021]AEEAAAQEQTGQVEEC[+57.021]LK.V	C[+57]*3	17.38	>>sp|Q92896-3|GSLG1_HUMAN Isoform 3 of Golgi apparatus protein 1 OS=Homo sapiens OX=9606 GN=GLG1	1329.61	3	3986.81	3986.81	0	1.7	990	Specific	972.55	853.22	853.22	201	2189	MW_EXP1_REL_THROMBIN_ALL.56438.56438.3	scan=56438 file=555	108.305
K.YAATSQVLLPSKDVMQGTDEHVVC[+57.021]K.V	C[+57]	17.38	>>sp|P01871|IGHM_HUMAN Immunoglobulin heavy constant mu OS=Homo sapiens OX=9606 GN=IGHM PE=1 SV=4	694.846	4	2776.36	2776.36	0	-1.3	65	Specific	996.88	996.88	996.88	200	1989	MW_EXP1_REL_THROMBIN_ALL.37066.37066.4	scan=37066 file=556	77.6134
R.LC[+57.021]FFPFVENGHSESSGQTHLEGDTVQIIC[+57.021]NTGYR.L	C[+57]*2	17.38	>>sp|Q03591|FHR1_HUMAN Complement factor H-related protein 1 OS=Homo sapiens OX=9606 GN=CFHR1 PE=1 SV=2	975.701	4	3899.78	3899.78	0	1.5	86	Specific	953.09	855.41	855.41	33	2251	MW_EXP1_REL_THROMBIN_ALL.60168.60168.4	scan=60168 file=558	117.424
R.LC[+57.021]FFPFVENGHSESSGQTHLEGDTVQIIC[+57.021]NTGYR.L	C[+57]*2	17.38	>>sp|Q03591|FHR1_HUMAN Complement factor H-related protein 1 OS=Homo sapiens OX=9606 GN=CFHR1 PE=1 SV=2	975.701	4	3899.78	3899.78	0	1.6	86	Specific	970.68	874.78	874.78	33	2251	MW_EXP1_REL_THROMBIN_ALL.57539.57539.4	scan=57539 file=557	117.488
K.TKDLQAIC[+57.021]GISC[+57.021]DELSSMVLELR.G	C[+57]*2	17.38	>>sp|P07996|TSP1_HUMAN Thrombospondin-1 OS=Homo sapiens OX=9606 GN=THBS1 PE=1 SV=2	880.1	3	2638.28	2638.29	0	-1.5	263	Specific	987.7	512.93	512.93	6040	2657	MW_EXP1_REL_THROMBIN_ALL.65765.65765.3	scan=65765 file=555	127.488
R.LC[+57.021]NNPTPQFGGKDC[+57.021]VGDVTENQIC[+57.021]NK.Q	C[+57]*3	17.38	>>sp|P07996|TSP1_HUMAN Thrombospondin-1 OS=Homo sapiens OX=9606 GN=THBS1 PE=1 SV=2	989.111	3	2965.32	2965.32	0	-1.7	518	Specific	970.14	865.55	865.55	6040	2657	MW_EXP1_REL_THROMBIN_ALL.36035.36035.3	scan=36035 file=555	69.5084
R.LC[+57.021]NNPTPQFGGKDC[+57.021]VGDVT{+427.104}ENQIC[+57.021]NKQDC[+57.021]PIDGC[+57.021]LSNPC[+57.021]FAGVK.C	C[+57]*6, T{+427}	17.38	>>sp|P07996|TSP1_HUMAN Thrombospondin-1 OS=Homo sapiens OX=9606 GN=THBS1 PE=1 SV=2	1353.33	4	5410.29	5411.29	-1	0.6	518	Specific	945.66	945.66	0	6040	2657	MW_EXP1_REL_THROMBIN_ALL.47226.47226.4	scan=47226 file=558	90.9333
R.FFETC[+57.021]DLDNDKYIALDEWAGC[+57.021]FGIK.Q	C[+57]*2	17.37	>>sp|P09486|SPRC_HUMAN SPARC OS=Homo sapiens OX=9606 GN=SPARC PE=1 SV=1	1009.79	3	3027.35	3027.35	0	-1.8	269	Specific	986.77	986.77	986.77	793	1273	MW_EXP1_REL_THROMBIN_ALL.68032.68032.3	scan=68032 file=559	132.178
K.ELSSFIDKGQELC[+57.021]ADYSENTFTEYK.K	C[+57]	17.37	>>sp|P02774|VTDB_HUMAN Vitamin D-binding protein OS=Homo sapiens OX=9606 GN=GC PE=1 SV=2	992.113	3	2974.32	2974.33	0	-2.1	395	Specific	967.84	577.26	577.26	263	2911	MW_EXP1_REL_THROMBIN_ALL.53671.53671.3	scan=53671 file=555	102.746
K.C[+57.021]C[+57.021]EEWVC[+57.021]DEPKDQTVVGPALAAYR.L	C[+57]*3	17.37	>>sp|P29279|CCN2_HUMAN CCN family member 2 OS=Homo sapiens OX=9606 GN=CCN2 PE=1 SV=2	951.758	3	2853.26	2853.26	0	-1.9	160	Specific	979.97	979.97	979.97	174	363	MW_EXP1_REL_THROMBIN_ALL.43763.43763.3	scan=43763 file=556	91.145
R.NNEEWTVDSC[+57.021]TEC[+57.021]HC[+57.021]QNSVTIC[+57.021]KK.V	C[+57]*4	17.37	>>sp|P07996|TSP1_HUMAN Thrombospondin-1 OS=Homo sapiens OX=9606 GN=THBS1 PE=1 SV=2	750.564	4	2999.23	2999.24	0	-1.8	327	Specific	964.56	865.48	865.48	6040	2657	MW_EXP1_REL_THROMBIN_ALL.43237.43237.4	scan=43237 file=555	82.6673
K.SLHTLFGDKLC[+57.021]TVATLRETYGEMADC[+57.021]C[+57.021]AK.Q	C[+57]*3	17.36	>>sp|P02768|ALBU_HUMAN Serum albumin OS=Homo sapiens OX=9606 GN=ALB PE=1 SV=2	837.644	4	3347.56	3347.55	0	0.8	89	Specific	996.2	696.8	696.8	5562	243	MW_EXP1_REL_THROMBIN_ALL.51067.51067.4	scan=51067 file=559	97.5437
R.FGM[+15.995]HFC[+57.021]GGTLISPEWVLTAAHC[+57.021]LEK.S	C[+57]*2, M[+16]	17.36	>>sp|P00747|PLMN_HUMAN Plasminogen OS=Homo sapiens OX=9606 GN=PLG PE=1 SV=2	720.096	4	2877.36	2877.35	0	3.4	602	Specific	983.87	902.66	125.99	300	927	MW_EXP1_REL_THROMBIN_ALL.63082.63082.4	scan=63082 file=556	131.848
K.AITSGGITYQDQPWHADC[+57.021]FVC[+57.021]VTC[+57.021]SK.K	C[+57]*3	17.36	>>sp|Q13642-1|FHL1_HUMAN Isoform 1 of Four and a half LIM domains protein 1 OS=Homo sapiens OX=9606 GN=FHL1	1001.12	3	3001.34	3001.33	0	2.8	168	Specific	981.68	864.05	864.05	87	619	MW_EXP1_REL_THROMBIN_ALL.46646.46646.3	scan=46646 file=556	97.0965
K.SHC[+57.021]IAEVENDEM[+15.995]PADLPSLAADFVESK.D	C[+57], M[+16]	17.35	>>sp|P02768|ALBU_HUMAN Serum albumin OS=Homo sapiens OX=9606 GN=ALB PE=1 SV=2	997.448	3	2990.33	2990.34	0	-2.9	311	Specific	953.09	953.09	126.41	5562	243	MW_EXP1_REL_THROMBIN_ALL.57444.57444.3	scan=57444 file=556	119.859
K.SHC[+57.021]IAEVENDEM[+15.995]PADLPSLAADFVESK.D	C[+57], M[+16]	17.35	>>sp|P02768|ALBU_HUMAN Serum albumin OS=Homo sapiens OX=9606 GN=ALB PE=1 SV=2	997.448	3	2990.33	2990.34	0	-2.8	311	Specific	993.31	993.31	127.43	5562	243	MW_EXP1_REL_THROMBIN_ALL.56985.56985.3	scan=56985 file=557	116.322
K.VLAPATFYAIC[+57.021]QQDSC[+57.021]HQEQVC[+57.021]EVIASYAHLC[+57.021]R.T	C[+57]*4	17.35	>>sp|P04275|VWF_HUMAN von Willebrand factor OS=Homo sapiens OX=9606 GN=VWF PE=1 SV=4	981.953	4	3924.79	3924.79	0	-0.7	2153	Specific	965.56	965.56	965.56	1412	2645	MW_EXP1_REL_THROMBIN_ALL.64714.64714.4	scan=64714 file=559	125.435
R.EGSPDALQNPC[+57.021]YIGTHGC[+57.021]DTNAAC[+57.021]R.P	C[+57]*3	17.35	>>sp|P14543|NID1_HUMAN Nidogen-1 OS=Homo sapiens OX=9606 GN=NID1 PE=1 SV=3	922.052	3	2764.14	2764.15	0	-3	662	Specific	964.99	964.99	964.99	529	381	MW_EXP1_REL_THROMBIN_ALL.27990.27990.3	scan=27990 file=556	59.772
R.C[+57.021]EC[+57.021]VEGYQ{-17.011}FSDEGTC[+57.021]VAVVDQRPINYC[+57.021]ETGLHNC[+57.021]DIPQR.A	C[+57]*5, Q{-17}	17.35	>>sp|P14543|NID1_HUMAN Nidogen-1 OS=Homo sapiens OX=9606 GN=NID1 PE=1 SV=3	1165.5	4	4658.99	4658.99	0	0	736	Specific	1000.41	1000.41	16.23	529	381	MW_EXP1_REL_THROMBIN_ALL.53405.53405.4	scan=53405 file=558	103.449
R.FGMHFC[+57.021]GGTLISPEWVLTAAHC[+57.021]LEK.S	C[+57]*2	17.35	>>sp|P00747|PLMN_HUMAN Plasminogen OS=Homo sapiens OX=9606 GN=PLG PE=1 SV=2	716.093	4	2861.35	2861.36	0	-2.4	602	Specific	991.4	991.4	991.4	300	927	MW_EXP1_REL_THROMBIN_ALL.68073.68073.4	scan=68073 file=555	132.08
K.VYAC[+57.021]EVTHQGLSSPVTK.S	C[+57]	17.35	>>sp|P01834|IGKC_HUMAN Immunoglobulin kappa constant OS=Homo sapiens OX=9606 GN=IGKC PE=1 SV=2	938.465	2	1875.92	1875.93	0	-2.6	84	Specific	1013.75	796.58	796.58	711	1457	MW_EXP1_REL_THROMBIN_ALL.27613.27613.2	scan=27613 file=559	54.2725
K.EGILQYC[+57.021]QEVYPELQITNVVEANQPVTIQNWC[+57.021]K.R	C[+57]*2	17.35	>>sp|P05067|A4_HUMAN Amyloid-beta precursor protein OS=Homo sapiens OX=9606 GN=APP PE=1 SV=3	1321.98	3	3963.92	3963.93	0	-0.5	67	Specific	999.63	999.63	999.63	437	319	MW_EXP1_REL_THROMBIN_ALL.68218.68218.3	scan=68218 file=559	132.371
R.AISGGSIQIENGYFVHYFAPEGLTTM[+15.995]PK.N	M[+16]	17.35	>>sp|Q14624|ITIH4_HUMAN Inter-alpha-trypsin inhibitor heavy chain H4 OS=Homo sapiens OX=9606 GN=ITIH4 PE=1 SV=4	1015.16	3	3043.48	3043.49	0	-2.9	246	Specific	951.93	784.64	465.4	202	1721	MW_EXP1_REL_THROMBIN_ALL.62107.62107.3	scan=62107 file=559	119.979
R.YASIC[+57.021]QQNGIVPIVEPEILPDGDHDLKR.C	C[+57]	17.35	>>sp|P04075|ALDOA_HUMAN Fructose-bisphosphate aldolase A OS=Homo sapiens OX=9606 GN=ALDOA PE=1 SV=2	794.907	4	3176.61	3176.6	0	0.5	174	Specific	1054.15	349.37	349.37	226	2279	MW_EXP1_REL_THROMBIN_ALL.56352.56352.4	scan=56352 file=559	108.123
R.AEILAC[+57.021]PVSDPNDLFLEAPASGSSDPLDFQHHNYK.A	C[+57]	17.35	>>sp|Q96SM3|CPXM1_HUMAN Probable carboxypeptidase X1 OS=Homo sapiens OX=9606 GN=CPXM1 PE=2 SV=2	964.454	4	3854.79	3854.8	0	-0.9	269	Specific	966.51	966.51	966.51	62	331	MW_EXP1_REL_THROMBIN_ALL.58647.58647.4	scan=58647 file=557	119.866
K.HLEEPLSLQELDTSSGVLLPFFDPDTNIVYLC[+57.021]GK.G	C[+57]	17.35	>>sp|P31146|COR1A_HUMAN Coronin-1A OS=Homo sapiens OX=9606 GN=CORO1A PE=1 SV=4	1282.98	3	3846.91	3846.91	0	-0.7	254	Specific	950.11	950.11	950.11	74	515	MW_EXP1_REL_THROMBIN_ALL.68084.68084.3	scan=68084 file=558	133.095
R.LGLALNYSVFYYEIQNAPEQAC[+57.021]HLAK.T	C[+57]	17.35	>>sp|P61981|1433G_HUMAN 14-3-3 protein gamma OS=Homo sapiens OX=9606 GN=YWHAG PE=1 SV=2	1004.83	3	3012.48	3012.49	0	-3	173	Specific	997.47	867.25	867.25	52	1	MW_EXP1_REL_THROMBIN_ALL.68075.68075.3	scan=68075 file=555	132.083
R.NNEEWTVDSC[+57.021]TEC[+57.021]HC[+57.021]QNSVTIC[+57.021]K.K	C[+57]*4	17.35	>>sp|P07996|TSP1_HUMAN Thrombospondin-1 OS=Homo sapiens OX=9606 GN=THBS1 PE=1 SV=2	957.717	3	2871.14	2871.14	0	-2.8	327	Specific	951.18	849.81	849.81	6040	2657	MW_EXP1_REL_THROMBIN_ALL.35787.35787.3	scan=35787 file=555	69.064
R.NNEEWTVDSC[+57.021]TEC[+57.021]HC[+57.021]QNSVTIC[+57.021]K.K	C[+57]*4	17.35	>>sp|P07996|TSP1_HUMAN Thrombospondin-1 OS=Homo sapiens OX=9606 GN=THBS1 PE=1 SV=2	957.717	3	2871.14	2871.14	0	-2.3	327	Specific	981.66	865.63	865.63	6040	2657	MW_EXP1_REL_THROMBIN_ALL.38193.38193.3	scan=38193 file=558	73.6583
R.NNEEWTVDSC[+57.021]TEC[+57.021]HC[+57.021]QNSVTIC[+57.021]K.K	C[+57]*4	17.35	>>sp|P07996|TSP1_HUMAN Thrombospondin-1 OS=Homo sapiens OX=9606 GN=THBS1 PE=1 SV=2	957.717	3	2871.14	2871.14	0	-2.9	327	Specific	986.36	863.29	863.29	6040	2657	MW_EXP1_REL_THROMBIN_ALL.39821.39821.3	scan=39821 file=555	76.2931
K.LQC[+57.021]FDMDEC[+57.021]QDPSS{+163.063}C[+57.021]IDGQC[+57.021]VNTEGSYNC[+57.021]FC[+57.021]THPMVLDASEKR.C	C[+57]*6, S{+163}	17.34	>>sp|Q14766|LTBP1_HUMAN Latent-transforming growth factor beta-binding protein 1 OS=Homo sapiens OX=9606 GN=LTBP1 PE=1 SV=4	1331.54	4	5323.12	5324.12	-1	0.6	1463	Specific	940.73	940.73	0	1511	1847	MW_EXP1_REL_THROMBIN_ALL.49407.49407.4	scan=49407 file=558	95.3427
K.EGILQYC[+57.021]QEVYPELQITNVVEANQPVTIQNWC[+57.021]K.R	C[+57]*2	17.33	>>sp|P05067|A4_HUMAN Amyloid-beta precursor protein OS=Homo sapiens OX=9606 GN=APP PE=1 SV=3	1321.98	3	3963.94	3963.93	0	2.7	67	Specific	976.36	976.36	976.36	437	319	MW_EXP1_REL_THROMBIN_ALL.68319.68319.3	scan=68319 file=555	132.344
R.TLETLLLPTAN[+0.984]ISDVDPAHAQHYQDVLYHAK.S	N[+1]	17.33	>>sp|Q13576|IQGA2_HUMAN Ras GTPase-activating-like protein IQGAP2 OS=Homo sapiens OX=9606 GN=IQGAP2 PE=1 SV=4	869.443	4	3474.75	3474.75	0	-1.6	472	Specific	959.44	959.44	104.35	118	1459	MW_EXP1_REL_THROMBIN_ALL.59293.59293.2	scan=59293 file=559	114.191
R.TFLTDLGGGLLQVEMVTLQEEDAGEYGC[+57.021]MVDGAR.G	C[+57]	17.33	>>sp|Q86YW5|TRML1_HUMAN Trem-like transcript 1 protein OS=Homo sapiens OX=9606 GN=TREML1 PE=1 SV=2	1225.58	3	3674.71	3674.7	0	2.5	77	Specific	957.14	957.14	957.14	69	2511	MW_EXP1_REL_THROMBIN_ALL.69309.69309.3	scan=69309 file=555	133.471
R.LC[+57.021]NNPTPQFGGKDC[+57.021]VGDVT{+425.118}ENQIC[+57.021]NKQDC[+57.021]PIDGC[+57.021]LSNPC[+57.021]FAGVK.C	C[+57]*6, T{+425}	17.33	>>sp|P07996|TSP1_HUMAN Thrombospondin-1 OS=Homo sapiens OX=9606 GN=THBS1 PE=1 SV=2	1353.33	4	5410.31	5409.31	1	-0.6	518	Specific	988.67	988.67	0	6040	2657	MW_EXP1_REL_THROMBIN_ALL.47863.47863.4	scan=47863 file=559	91.3199
K.LQC[+57.021]FDMDEC[+57.021]QDPSSC[+57.021]IDGQC[+57.021]VNTEGSYNC[+57.021]FC[+57.021]THPMVLDASEKR.C	C[+57]*6	17.32	>>sp|Q14766|LTBP1_HUMAN Latent-transforming growth factor beta-binding protein 1 OS=Homo sapiens OX=9606 GN=LTBP1 PE=1 SV=4	1291.02	4	5161.07	5161.06	0	1.7	1463	Specific	979.58	979.58	144.54	1511	1847	MW_EXP1_REL_THROMBIN_ALL.51003.51003.4	scan=51003 file=555	97.4942
K.VAQLEAQC[+57.021]QEPC[+57.021]KDTVQIHDITGKDC[+57.021]QDIANK.G	C[+57]*3	17.32	>>sp|P02679-2|FIBG_HUMAN Isoform Gamma-A of Fibrinogen gamma chain OS=Homo sapiens OX=9606 GN=FGG	928.939	4	3712.73	3712.74	0	-0.7	154	Specific	957.75	479.61	479.61	2346	2027	MW_EXP1_REL_THROMBIN_ALL.33082.33082.4	scan=33082 file=559	63.9689
K.VAQLEAQC[+57.021]QEPC[+57.021]KDTVQIHDITGKDC[+57.021]QDIANK.G	C[+57]*3	17.32	>>sp|P02679-2|FIBG_HUMAN Isoform Gamma-A of Fibrinogen gamma chain OS=Homo sapiens OX=9606 GN=FGG	928.939	4	3712.73	3712.74	0	-0.4	154	Specific	970.32	491.44	491.44	2346	2027	MW_EXP1_REL_THROMBIN_ALL.32626.32626.4	scan=32626 file=558	63.4837
R.LESEETM[+15.995]VLEAHDAQGDVPVTVTVHDFPGKK.L	M[+16]	17.32	>>sp|P01024|CO3_HUMAN Complement C3 OS=Homo sapiens OX=9606 GN=C3 PE=1 SV=2	849.418	4	3394.65	3394.65	0	0.9	36	Specific	991.06	991.06	124.55	897	1729	MW_EXP1_REL_THROMBIN_ALL.43501.43501.4	scan=43501 file=558	83.6202
K.IVQTYHVNMAGTNPYTTITPQEIN[+0.984]GKWDHVR.Q	N[+1]	17.32	>>sp|P12814|ACTN1_HUMAN Alpha-actinin-1 OS=Homo sapiens OX=9606 GN=ACTN1 PE=1 SV=2	896.946	4	3584.76	3584.76	0	0.7	578	Specific	957.24	569.91	133.3	609	71	MW_EXP1_REL_THROMBIN_ALL.47911.47911.4	scan=47911 file=559	91.4072
K.AVGDKLPEC[+57.021]EADDGC[+57.021]PKPPEIAHGYVEHSVR.Y	C[+57]*2	17.32	>>sp|P00738|HPT_HUMAN Haptoglobin OS=Homo sapiens OX=9606 GN=HP PE=1 SV=1	858.905	4	3432.6	3432.59	0	1	78	Specific	1059.39	302.64	302.64	330	1771	MW_EXP1_REL_THROMBIN_ALL.30588.30588.4	scan=30588 file=557	63.1876
K.EGILQYC[+57.021]QEVYPELQITNVVEANQPVTIQNWC[+57.021]K.R	C[+57]*2	17.31	>>sp|P05067|A4_HUMAN Amyloid-beta precursor protein OS=Homo sapiens OX=9606 GN=APP PE=1 SV=3	1321.98	3	3963.92	3963.93	0	-2.3	67	Specific	989.51	989.51	989.51	437	319	MW_EXP1_REL_THROMBIN_ALL.64694.64694.3	scan=64694 file=557	132.353
R.SGASGPENFQVGSMPPAQQQITSGQM[+15.995]HR.G	M[+16]	17.3	>>sp|Q9Y490|TLN1_HUMAN Talin-1 OS=Homo sapiens OX=9606 GN=TLN1 PE=1 SV=3	981.784	3	2943.34	2943.35	0	-3.4	455	Specific	964.06	964.06	278.44	1408	2795	MW_EXP1_REL_THROMBIN_ALL.37412.37412.3	scan=37412 file=559	71.8596
K.VSVLC[+57.021]QENYLIQEGEEIT{+908.469}C[+57.021]KDGR.W	C[+57]*2, T{+908}	17.3	>>sp|P08603|CFAH_HUMAN Complement factor H OS=Homo sapiens OX=9606 GN=CFH PE=1 SV=4	912.946	4	3648.76	3648.76	0	0	835	Specific	1075.64	331.48	93.86	415	1867	MW_EXP1_REL_THROMBIN_ALL.55617.55617.4	scan=55617 file=555	106.63
K.YDGSTIVPGEQGAEYQHFIQQC[+57.021]TDDVR.L	C[+57]	17.3	>>sp|Q14019|COTL1_HUMAN Coactosin-like protein OS=Homo sapiens OX=9606 GN=COTL1 PE=1 SV=3	1038.46	3	3113.38	3113.39	0	-3.6	31	Specific	957.61	957.61	957.61	52	343	MW_EXP1_REL_THROMBIN_ALL.49255.49255.3	scan=49255 file=555	94.0836
K.VAQLEAQC[+57.021]QEPC[+57.021]KDTVQIHDITGKDC[+57.021]QDIANK.G	C[+57]*3	17.29	>>sp|P02679-2|FIBG_HUMAN Isoform Gamma-A of Fibrinogen gamma chain OS=Homo sapiens OX=9606 GN=FGG	928.938	4	3712.73	3712.74	0	-1.5	154	Specific	974.11	463.28	463.28	2346	2027	MW_EXP1_REL_THROMBIN_ALL.32926.32926.4	scan=32926 file=558	64.0065
R.DLC[+57.021]GC[+57.021]YSVSSVLPGC[+57.021]AEPWNHGK.T	C[+57]*3	17.29	>>sp|P01876|IGHA1_HUMAN Immunoglobulin heavy constant alpha 1 OS=Homo sapiens OX=9606 GN=IGHA1 PE=1 SV=2	865.044	3	2593.12	2593.13	0	-3.7	178	Specific	951.73	951.73	951.73	320	1049	MW_EXP1_REL_THROMBIN_ALL.51570.51570.3	scan=51570 file=558	99.7583
R.NNEEWTVDSC[+57.021]TEC[+57.021]HC[+57.021]QNSVTIC[+57.021]K.K	C[+57]*4	17.29	>>sp|P07996|TSP1_HUMAN Thrombospondin-1 OS=Homo sapiens OX=9606 GN=THBS1 PE=1 SV=2	957.716	3	2871.13	2871.14	0	-3.7	327	Specific	967.09	855.76	855.76	6040	2657	MW_EXP1_REL_THROMBIN_ALL.34691.34691.3	scan=34691 file=559	66.8568
R.NNEEWTVDSC[+57.021]TEC[+57.021]HC[+57.021]QNSVTIC[+57.021]K.K	C[+57]*4	17.29	>>sp|P07996|TSP1_HUMAN Thrombospondin-1 OS=Homo sapiens OX=9606 GN=THBS1 PE=1 SV=2	957.716	3	2871.13	2871.14	0	-3.7	327	Specific	978.55	857.09	857.09	6040	2657	MW_EXP1_REL_THROMBIN_ALL.43213.43213.3	scan=43213 file=558	83.0477
R.NNEEWTVDSC[+57.021]TEC[+57.021]HC[+57.021]QNSVTIC[+57.021]K.K	C[+57]*4	17.29	>>sp|P07996|TSP1_HUMAN Thrombospondin-1 OS=Homo sapiens OX=9606 GN=THBS1 PE=1 SV=2	957.716	3	2871.13	2871.14	0	-3.4	327	Specific	982.64	846.78	846.78	6040	2657	MW_EXP1_REL_THROMBIN_ALL.31713.31713.3	scan=31713 file=556	67.0823
R.NNEEWTVDSC[+57.021]TEC[+57.021]HC[+57.021]QNSVTIC[+57.021]K.K	C[+57]*4	17.29	>>sp|P07996|TSP1_HUMAN Thrombospondin-1 OS=Homo sapiens OX=9606 GN=THBS1 PE=1 SV=2	957.716	3	2871.13	2871.14	0	-3.6	327	Specific	995.43	885.24	885.24	6040	2657	MW_EXP1_REL_THROMBIN_ALL.33927.33927.3	scan=33927 file=558	65.8234
R.TTGIVM[+15.995]DSGDGVTHTVPIYEGYALPHAILR.L	M[+16]	17.28	>>sp|P60709|ACTB_HUMAN Actin, cytoplasmic 1 OS=Homo sapiens OX=9606 GN=ACTB PE=1 SV=1	800.658	4	3199.61	3199.61	0	0	148	Specific	1064.15	231.36	140.89	1617	2277	MW_EXP1_REL_THROMBIN_ALL.53938.53938.4	scan=53938 file=557	109.971
R.QLLLTADDRVNPC[+57.021]IGGVILFHETLYQK.A	C[+57]	17.28	>>sp|P04075|ALDOA_HUMAN Fructose-bisphosphate aldolase A OS=Homo sapiens OX=9606 GN=ALDOA PE=1 SV=2	779.164	4	3113.64	3113.65	0	-2.9	61	Specific	998.35	853.3	853.3	226	2279	MW_EXP1_REL_THROMBIN_ALL.60755.60755.4	scan=60755 file=557	124.328
R.LC[+57.021]NNPTPQFGGKDC[+57.021]VGDVTENQIC[+57.021]NK.Q	C[+57]*3	17.28	>>sp|P07996|TSP1_HUMAN Thrombospondin-1 OS=Homo sapiens OX=9606 GN=THBS1 PE=1 SV=2	989.11	3	2965.32	2965.32	0	-2.4	518	Specific	956.71	850.29	850.29	6040	2657	MW_EXP1_REL_THROMBIN_ALL.32583.32583.3	scan=32583 file=556	68.7904
R.DHSGTLGPEEFKAC[+57.021]LISLGYDIGNDPQGEAEFAR.I	C[+57]	17.27	>>sp|P12814|ACTN1_HUMAN Alpha-actinin-1 OS=Homo sapiens OX=9606 GN=ACTN1 PE=1 SV=2	924.183	4	3693.71	3693.71	0	-0.4	761	Specific	960.31	878.67	878.67	609	71	MW_EXP1_REL_THROMBIN_ALL.65752.65752.4	scan=65752 file=559	127.642
R.NNEEWTVDSC[+57.021]TEC[+57.021]HC[+57.021]QNSVTIC[+57.021]KK.V	C[+57]*4	17.27	>>sp|P07996|TSP1_HUMAN Thrombospondin-1 OS=Homo sapiens OX=9606 GN=THBS1 PE=1 SV=2	750.563	4	2999.23	2999.24	0	-3	327	Specific	966.8	966.8	966.8	6040	2657	MW_EXP1_REL_THROMBIN_ALL.24703.24703.4	scan=24703 file=557	52.0034
K.ETTFNSLLC[+57.021]PSGGEVSEELSLKLPPNVVEESAR.A	C[+57]	17.24	>>sp|P01023|A2MG_HUMAN Alpha-2-macroglobulin OS=Homo sapiens OX=9606 GN=A2M PE=1 SV=3	1196.93	3	3588.77	3588.77	0	-1	913	Specific	988.93	988.93	988.93	679	3027	MW_EXP1_REL_THROMBIN_ALL.67512.67512.3	scan=67512 file=555	131.087
R.TVAAPSVFIFPPSDEQLKSGTASVVC[+57.021]LLNNFYPR.E	C[+57]	17.24	>>sp|P01834|IGKC_HUMAN Immunoglobulin kappa constant OS=Homo sapiens OX=9606 GN=IGKC PE=1 SV=2	1242.3	3	3724.9	3724.9	0	-1.6	2	Specific	993.65	993.65	993.65	711	1457	MW_EXP1_REL_THROMBIN_ALL.63846.63846.3	scan=63846 file=556	132.855
R.LYGITTALSQC[+57.021]PQGHNYC[+57.021]SVNN[+0.984]GGC[+57.021]THLC[+57.021]LATPGSR.T	C[+57]*4, N[+1]	17.23	>>sp|P14543|NID1_HUMAN Nidogen-1 OS=Homo sapiens OX=9606 GN=NID1 PE=1 SV=3	992.201	4	3965.78	3965.78	0	0.7	1195	Specific	961.84	961.84	37.74	529	381	MW_EXP1_REL_THROMBIN_ALL.48216.48216.4	scan=48216 file=558	92.8878
R.VAEGTQVLELPFKGDDITM[+15.995]VLILPKPEK.S	M[+16]	17.22	>>sp|P01008|ANT3_HUMAN Antithrombin-III OS=Homo sapiens OX=9606 GN=SERPINC1 PE=1 SV=1	774.925	4	3096.68	3096.69	0	-3.3	295	Specific	986.09	542.6	117.24	170	195	MW_EXP1_REL_THROMBIN_ALL.64276.64276.4	scan=64276 file=557	131.814
K.C[+57.021]C[+57.021]EEWVC[+57.021]DEPKDQTVVGPALAAYR.L	C[+57]*3	17.22	>>sp|P29279|CCN2_HUMAN CCN family member 2 OS=Homo sapiens OX=9606 GN=CCN2 PE=1 SV=2	951.756	3	2853.25	2853.26	0	-3.5	160	Specific	996.6	996.6	996.6	174	363	MW_EXP1_REL_THROMBIN_ALL.47236.47236.3	scan=47236 file=558	90.953
R.SIC[+57.021]TTVLELLDKYLIANATNPESK.V	C[+57]	17.22	>>sp|P27348|1433T_HUMAN 14-3-3 protein theta OS=Homo sapiens OX=9606 GN=YWHAQ PE=1 SV=1	898.471	3	2693.4	2693.41	0	-3.3	92	Specific	965.28	871.77	871.77	39	185	MW_EXP1_REL_THROMBIN_ALL.68223.68223.3	scan=68223 file=558	133.266
R.LC[+57.021]FFPFVENGHSESSGQTHLEGDTVQIIC[+57.021]NTGYR.L	C[+57]*2	17.21	>>sp|Q03591|FHR1_HUMAN Complement factor H-related protein 1 OS=Homo sapiens OX=9606 GN=CFHR1 PE=1 SV=2	975.697	4	3899.77	3899.78	0	-2.4	86	Specific	983.7	860.76	860.76	33	2251	MW_EXP1_REL_THROMBIN_ALL.60873.60873.4	scan=60873 file=559	117.401
K.SHC[+57.021]IAEVENDEM[+15.995]PADLPSLAADFVESK.D	C[+57], M[+16]	17.2	>>sp|P02768|ALBU_HUMAN Serum albumin OS=Homo sapiens OX=9606 GN=ALB PE=1 SV=2	997.455	3	2990.35	2990.34	0	3.5	311	Specific	961.13	961.13	125.5	5562	243	MW_EXP1_REL_THROMBIN_ALL.57203.57203.3	scan=57203 file=556	119.345
K.SHC[+57.021]IAEVENDEM[+15.995]PADLPSLAADFVESK.D	C[+57], M[+16]	17.2	>>sp|P02768|ALBU_HUMAN Serum albumin OS=Homo sapiens OX=9606 GN=ALB PE=1 SV=2	997.455	3	2990.35	2990.34	0	3.9	311	Specific	961.68	961.68	124.55	5562	243	MW_EXP1_REL_THROMBIN_ALL.56836.56836.3	scan=56836 file=557	116.01
K.GGETSEM[+15.995]YLIQPDSSVKPYR.V	M[+16]	17.2	>>sp|P02675|FIBB_HUMAN Fibrinogen beta chain OS=Homo sapiens OX=9606 GN=FGB PE=1 SV=2	758.365	3	2273.08	2273.08	0	1.6	248	Specific	953.15	822.98	211.24	2369	2107	MW_EXP1_REL_THROMBIN_ALL.33562.33562.3	scan=33562 file=556	70.6824
K.NHKEEM[+15.995]SQLTGQNSGDVNVEINVAPGKDLTK.T	M[+16]	17.2	>>sp|P35527|K1C9_HUMAN Keratin, type I cytoskeletal 9 OS=Homo sapiens OX=9606 GN=KRT9 PE=1 SV=3	842.918	4	3368.65	3368.64	0	3.3	291	Specific	959.49	509.69	481.09	339	1901	MW_EXP1_REL_THROMBIN_ALL.34996.34996.4	scan=34996 file=558	67.7686
K.LLQDEFPGIPSPLDAAVEC[+57.021]HR.G	C[+57]	17.2	>>sp|P02790|HEMO_HUMAN Hemopexin OS=Homo sapiens OX=9606 GN=HPX PE=1 SV=2	788.727	3	2364.17	2364.17	0	0.9	131	Specific	987.45	876.37	876.37	290	1931	MW_EXP1_REL_THROMBIN_ALL.57069.57069.2	scan=57069 file=556	119.058
R.C[+57.021]IDSGHWSAPLPTC[+57.021]EAISC[+57.021]EPLESPVHGSM[+15.995]DC[+57.021]SPSLR.A	C[+57]*4, M[+16]	17.2	>>sp|P16109|LYAM3_HUMAN P-selectin OS=Homo sapiens OX=9606 GN=SELP PE=1 SV=3	1039.7	4	4155.8	4155.8	0	-0.4	368	Specific	978.13	978.13	199.66	157	379	MW_EXP1_REL_THROMBIN_ALL.49952.49952.4	scan=49952 file=557	101.547
R.C[+57.021]IDSGHWSAPLPTC[+57.021]E{-0.981}AISC[+57.021]EPLESPVHGSMDC[+57.021]SPSLR.A	C[+57]*4, E{-1}	17.2	>>sp|P16109|LYAM3_HUMAN P-selectin OS=Homo sapiens OX=9606 GN=SELP PE=1 SV=3	1035.71	4	4139.82	4138.82	1	-0.8	368	Specific	985.04	985.04	1.52	157	379	MW_EXP1_REL_THROMBIN_ALL.53999.53999.4	scan=53999 file=558	104.662
R.NAFAC[+57.021]FDEEASGFIHEDHLR.E	C[+57]	17.2	>>sp|P24844|MYL9_HUMAN Myosin regulatory light polypeptide 9 OS=Homo sapiens OX=9606 GN=MYL9 PE=1 SV=4	592.014	4	2365.03	2365.03	0	0.7	105	Specific	982	623.29	623.29	70	451	MW_EXP1_REL_THROMBIN_ALL.53019.53019.4	scan=53019 file=559	101.389
R.YDGVEVDDSYC[+57.021]DALTRPEPVHEFC[+57.021]AGR.E	C[+57]*2	17.2	>>sp|Q86TH1|ATL2_HUMAN ADAMTS-like protein 2 OS=Homo sapiens OX=9606 GN=ADAMTSL2 PE=1 SV=1	790.099	4	3157.37	3157.36	0	3.8	594	Specific	991.19	991.19	991.19	48	415	MW_EXP1_REL_THROMBIN_ALL.44968.44968.4	scan=44968 file=555	85.8502
R.C[+57.021]DNC[+57.021]PYNHNPDQADTDNNGEG{+20.972}DAC[+57.021]AADIDGDGILNER.D	C[+57]*3, G{+21}	17.2	>>sp|P07996|TSP1_HUMAN Thrombospondin-1 OS=Homo sapiens OX=9606 GN=THBS1 PE=1 SV=2	1029.4	4	4114.56	4113.56	1	-0.8	774	Specific	977.84	977.84	1.85	6040	2657	MW_EXP1_REL_THROMBIN_ALL.38581.38581.4	scan=38581 file=558	74.3649
K.QSLMM[+15.995]LQMFEDLHIQESK.I	M[+16]	17.19	>>sp|Q13201|MMRN1_HUMAN Multimerin-1 OS=Homo sapiens OX=9606 GN=MMRN1 PE=1 SV=3	742.02	3	2224.04	2224.04	0	-0.1	556	Specific	1009.49	894.1	87.76	964	663	MW_EXP1_REL_THROMBIN_ALL.59890.59890.3	scan=59890 file=555	115.256
K.VSVLC[+57.021]QENYLIQEGEEITC[+57.021]KDGR.W	C[+57]*2	17.19	>>sp|P08603|CFAH_HUMAN Complement factor H OS=Homo sapiens OX=9606 GN=CFH PE=1 SV=4	914.105	3	2740.3	2740.29	0	3	835	Specific	1064.92	208.57	208.57	415	1867	MW_EXP1_REL_THROMBIN_ALL.55002.55002.4	scan=55002 file=558	106.719
R.N[+0.984]NEEWTVDSC[+57.021]TEC[+57.021]HC[+57.021]QNSVTIC[+57.021]K.K	C[+57]*4, N[+1]	17.19	>>sp|P07996|TSP1_HUMAN Thrombospondin-1 OS=Homo sapiens OX=9606 GN=THBS1 PE=1 SV=2	958.051	3	2872.14	2872.13	0	3.5	327	Specific	956.58	803.36	1.53	6040	2657	MW_EXP1_REL_THROMBIN_ALL.32973.32973.3	scan=32973 file=557	67.7732
R.Q[-17.027]QTHMLDVMQDHFSR.A	Q[-17]	17.18	>>sp|P10909-2|CLUS_HUMAN Isoform 2 of Clusterin OS=Homo sapiens OX=9606 GN=CLU	619.278	3	1855.82	1855.82	0	-0.8	220	Specific	1008.11	880.37	504.53	325	937	MW_EXP1_REL_THROMBIN_ALL.42985.42985.3	scan=42985 file=555	82.2045
R.Q[-17.027]QTHMLDVMQDHFSR.A	Q[-17]	17.18	>>sp|P10909-2|CLUS_HUMAN Isoform 2 of Clusterin OS=Homo sapiens OX=9606 GN=CLU	619.278	3	1855.82	1855.82	0	-0.8	220	Specific	1027.84	918.83	541.69	325	937	MW_EXP1_REL_THROMBIN_ALL.39485.39485.3	scan=39485 file=556	82.5368
R.KGLAYC[+57.021]ETHYNQLFGDVC[+57.021]FHC[+57.021]NR.V	C[+57]*3	17.18	>>sp|P48059|LIMS1_HUMAN LIM and senescent cell antigen-like-containing domain protein 1 OS=Homo sapiens OX=9606 GN=LIMS1 PE=1 SV=4	723.074	4	2889.27	2889.27	0	2.7	235	Specific	1082.71	261.83	261.83	108	1395	MW_EXP1_REL_THROMBIN_ALL.41882.41882.4	scan=41882 file=558	80.4927
R.EC[+57.021]ISIHVGQAGVQIGNAC[+57.021]WELYC[+57.021]LEHGIQPDGQM[+15.995]PSDK.T	C[+57]*3, M[+16]	17.17	>>sp|P68363|TBA1B_HUMAN Tubulin alpha-1B chain OS=Homo sapiens OX=9606 GN=TUBA1B PE=1 SV=1	1078.99	4	4312.95	4312.95	0	-1.3	3	Specific	962.77	962.77	134.79	45	2659	MW_EXP1_REL_THROMBIN_ALL.62778.62778.4	scan=62778 file=558	122.933
R.AVTDSINQLITMC[+57.021]TQQAPGQK.E	C[+57]	17.16	>>sp|Q9Y490|TLN1_HUMAN Talin-1 OS=Homo sapiens OX=9606 GN=TLN1 PE=1 SV=3	1152.57	2	2304.13	2304.13	0	-0.4	1341	Specific	977.64	829.01	829.01	1408	2795	MW_EXP1_REL_THROMBIN_ALL.55550.55550.4	scan=55550 file=555	106.492
R.GWNGQC[+57.021]LDVDEC[+57.021]LEPNVC[+57.021]ANGDC[+57.021]SNLEGSYM[+15.995]C[+57.021]SC[+57.021]HK.G	C[+57]*6, M[+16]	17.16	>>sp|Q14766|LTBP1_HUMAN Latent-transforming growth factor beta-binding protein 1 OS=Homo sapiens OX=9606 GN=LTBP1 PE=1 SV=4	1063.66	4	4251.63	4251.63	0	-1.7	1031	Specific	991.06	991.06	132.26	1511	1847	MW_EXP1_REL_THROMBIN_ALL.45188.45188.4	scan=45188 file=557	91.7954
K.TPVSC[+57.021]FNIQM[+15.995]C[+57.021]VGATGHNIPQK.L	C[+57]*2, M[+16]	17.16	>>sp|P08514|ITA2B_HUMAN Integrin alpha-IIb OS=Homo sapiens OX=9606 GN=ITGA2B PE=1 SV=3	825.723	3	2475.16	2475.16	0	-0.9	511	Specific	952.45	871.24	351.17	280	569	MW_EXP1_REL_THROMBIN_ALL.39598.39598.3	scan=39598 file=559	75.7479
K.EGILQYC[+57.021]QEVYPELQITNVVEANQPVTIQNWC[+57.021]K.R	C[+57]*2	17.16	>>sp|P05067|A4_HUMAN Amyloid-beta precursor protein OS=Homo sapiens OX=9606 GN=APP PE=1 SV=3	1321.98	3	3963.91	3963.93	0	-3.3	67	Specific	959.99	959.99	959.99	437	319	MW_EXP1_REL_THROMBIN_ALL.67420.67420.3	scan=67420 file=558	132.366
K.LLQDEFPGIPSPLDAAVEC[+57.021]HR.G	C[+57]	17.16	>>sp|P02790|HEMO_HUMAN Hemopexin OS=Homo sapiens OX=9606 GN=HPX PE=1 SV=2	788.726	3	2364.16	2364.17	0	-0.4	131	Specific	987.92	987.92	987.92	290	1931	MW_EXP1_REL_THROMBIN_ALL.56956.56956.3	scan=56956 file=556	118.82
K.SPVGVQPILNEHTFC[+57.021]AGMSK.Y	C[+57]	17.16	>>sp|P00738|HPT_HUMAN Haptoglobin OS=Homo sapiens OX=9606 GN=HP PE=1 SV=1	724.69	3	2172.06	2172.06	0	-0.6	326	Specific	989.84	503.53	503.53	330	1771	MW_EXP1_REL_THROMBIN_ALL.45672.45672.3	scan=45672 file=559	87.0562
K.LGC[+57.021]SLNQNSVPDIHGVEAPAR.E	C[+57]	17.16	>>sp|Q14118|DAG1_HUMAN Dystroglycan OS=Homo sapiens OX=9606 GN=DAG1 PE=1 SV=2	745.371	3	2234.1	2234.1	0	-0.3	262	Specific	999.68	908.87	908.87	71	95	MW_EXP1_REL_THROMBIN_ALL.38506.38506.3	scan=38506 file=555	73.9886
R.TFLTDLGGGLLQVEMVTLQEEDAGEYGC[+57.021]MVDGAR.G	C[+57]	17.16	>>sp|Q86YW5|TRML1_HUMAN Trem-like transcript 1 protein OS=Homo sapiens OX=9606 GN=TREML1 PE=1 SV=2	1225.57	3	3674.69	3674.7	0	-3.2	77	Specific	972.21	972.21	972.21	69	2511	MW_EXP1_REL_THROMBIN_ALL.69220.69220.3	scan=69220 file=559	133.49
K.VFPLSLC[+57.021]STQPDGN[+0.984]VVIAC[+57.021]LVQGFFPQEPLSVTWSESGQGVTAR.N	C[+57]*2, N[+1]	17.15	>>sp|P01876|IGHA1_HUMAN Immunoglobulin heavy constant alpha 1 OS=Homo sapiens OX=9606 GN=IGHA1 PE=1 SV=2	1195.59	4	4779.33	4779.34	0	-2.3	8	Specific	957.58	957.58	3.96	320	1049	MW_EXP1_REL_THROMBIN_ALL.64524.64524.4	scan=64524 file=556	133.884
K.LADDVDLEQVANETHGHVGADLAALC[+57.021]SEAALQAIR.K	C[+57]	17.15	>>sp|P55072|TERA_HUMAN Transitional endoplasmic reticulum ATPase OS=Homo sapiens OX=9606 GN=VCP PE=1 SV=4	918.95	4	3672.78	3672.79	0	-3.6	390	Specific	954.81	834.4	834.4	168	2899	MW_EXP1_REL_THROMBIN_ALL.64200.64200.4	scan=64200 file=559	124.346
R.SLSYPDEEC[+57.021]NEAC[+57.021]LEGC[+57.021]FC[+57.021]PPGLYMDERGDC[+57.021]VPK.A	C[+57]*5	17.14	>>sp|P04275|VWF_HUMAN von Willebrand factor OS=Homo sapiens OX=9606 GN=VWF PE=1 SV=4	1352.22	3	4054.65	4054.64	0	3.2	671	Specific	987.7	987.7	158.69	1412	2645	MW_EXP1_REL_THROMBIN_ALL.55422.55422.3	scan=55422 file=558	107.609
K.GGETSEM[+15.995]YLIQPDSSVKPYR.V	M[+16]	17.13	>>sp|P02675|FIBB_HUMAN Fibrinogen beta chain OS=Homo sapiens OX=9606 GN=FGB PE=1 SV=2	758.362	3	2273.07	2273.08	0	-1.2	248	Specific	981.29	881.22	194.18	2369	2107	MW_EXP1_REL_THROMBIN_ALL.36312.36312.3	scan=36312 file=559	69.8447
R.C[+57.021]VDGC[+57.021]SC[+57.021]PEGQLLDEGLC[+57.021]VESTEC[+57.021]PC[+57.021]VHSGKR.Y	C[+57]*6	17.13	>>sp|P04275|VWF_HUMAN von Willebrand factor OS=Homo sapiens OX=9606 GN=VWF PE=1 SV=4	924.639	4	3695.53	3695.53	0	0.5	325	Specific	1134.65	140.99	140.99	1412	2645	MW_EXP1_REL_THROMBIN_ALL.45094.45094.4	scan=45094 file=559	85.9302
K.VGLSGM[+15.995]AIADVTLLSGFHALR.A	M[+16]	17.13	>>sp|P0C0L5|CO4B_HUMAN Complement C4-B OS=Homo sapiens OX=9606 GN=C4B PE=1 SV=2	715.389	3	2144.15	2144.15	0	-1.1	1478	Specific	960.34	812.97	355.89	470	1731	MW_EXP1_REL_THROMBIN_ALL.67424.67424.3	scan=67424 file=555	130.906
K.EVEELEQLTQQLM[+15.995]QDMEHPQR.Q	M[+16]	17.13	>>sp|Q15942|ZYX_HUMAN Zyxin OS=Homo sapiens OX=9606 GN=ZYX PE=1 SV=1	876.406	3	2627.2	2627.21	0	-1.2	355	Specific	994.17	785.32	176.57	130	2679	MW_EXP1_REL_THROMBIN_ALL.64901.64901.3	scan=64901 file=559	125.826
K.C[+57.021]TEEGKWSPELPVC[+57.021]APIIC[+57.021]PPPSIPTFATLR.V	C[+57]*3	17.13	>>sp|P02749|APOH_HUMAN Beta-2-glycoprotein 1 OS=Homo sapiens OX=9606 GN=APOH PE=1 SV=3	1175.25	3	3523.75	3523.74	0	2.1	124	Specific	1003.37	328.31	328.31	169	391	MW_EXP1_REL_THROMBIN_ALL.64611.64611.3	scan=64611 file=557	132.254
R.AGEWGTIC[+57.021]DDDFTLQAAHILC[+57.021]R.E	C[+57]*2	17.13	>>sp|P58215|LOXL3_HUMAN Lysyl oxidase homolog 3 OS=Homo sapiens OX=9606 GN=LOXL3 PE=1 SV=1	850.389	3	2549.15	2549.15	0	-1.1	63	Specific	986.01	869.22	869.22	117	1165	MW_EXP1_REL_THROMBIN_ALL.58488.58488.3	scan=58488 file=557	119.532
K.GLAYC[+57.021]ETHYNQLFGDVC[+57.021]FHC[+57.021]NR.V	C[+57]*3	17.13	>>sp|P48059|LIMS1_HUMAN LIM and senescent cell antigen-like-containing domain protein 1 OS=Homo sapiens OX=9606 GN=LIMS1 PE=1 SV=4	691.047	4	2761.17	2761.17	0	-1.6	236	Specific	950.85	950.85	950.85	108	1395	MW_EXP1_REL_THROMBIN_ALL.46587.46587.4	scan=46587 file=558	89.6507
R.VPAPPSPQPATYTC[+57.021]VVSHEDSR.T	C[+57]	17.13	>>sp|P0DOX3|IGD_HUMAN Immunoglobulin delta heavy chain OS=Homo sapiens OX=9606 PE=1 SV=1	799.049	3	2395.13	2395.13	0	-1	471	Specific	981.13	879.8	879.8	49	1145	MW_EXP1_REL_THROMBIN_ALL.36053.36053.3	scan=36053 file=558	69.6872
K.C[+57.021]GAC[+57.021]PPGYSGNGIQC[+57.021]TDVDEC[+57.021]KEVPDAC[+57.021]FNHNGEHR.C	C[+57]*5	17.13	>>sp|P07996|TSP1_HUMAN Thrombospondin-1 OS=Homo sapiens OX=9606 GN=THBS1 PE=1 SV=2	1027.67	4	4107.65	4107.65	0	0.4	572	Specific	1032.79	1032.79	190.42	6040	2657	MW_EXP1_REL_THROMBIN_ALL.29961.29961.4	scan=29961 file=556	63.6528
K.C[+57.021]GAC[+57.021]PPGYS{+366.117}GNGIQC[+57.021]TDVDEC[+57.021]KEVPDAC[+57.021]FNHNGEHR.C	C[+57]*5, S{+366}	17.13	>>sp|P07996|TSP1_HUMAN Thrombospondin-1 OS=Homo sapiens OX=9606 GN=THBS1 PE=1 SV=2	1119.2	4	4473.77	4473.77	0	0	572	Specific	1000.96	1000.96	5	6040	2657	MW_EXP1_REL_THROMBIN_ALL.32883.32883.3	scan=32883 file=558	63.9257
K.C[+57.021]{-1.034}GAC[+57.021]PPGYSGNGIQC[+57.021]TDVDEC[+57.021]KEVPDAC[+57.021]FNHNGEHR.C	C{-1}[+57]*5	17.13	>>sp|P07996|TSP1_HUMAN Thrombospondin-1 OS=Homo sapiens OX=9606 GN=THBS1 PE=1 SV=2	1027.41	4	4106.62	4106.62	0	0	572	Specific	1012.18	1012.18	0	6040	2657	MW_EXP1_REL_THROMBIN_ALL.35961.35961.4	scan=35961 file=558	69.5197
K.QNC[+57.021]ELFEQLGEYKFQNALLVR.Y	C[+57]	17.12	>>sp|P02768|ALBU_HUMAN Serum albumin OS=Homo sapiens OX=9606 GN=ALB PE=1 SV=2	867.105	3	2599.3	2599.3	0	0.9	414	Specific	982.56	500.26	500.26	5562	243	MW_EXP1_REL_THROMBIN_ALL.63482.63482.2	scan=63482 file=559	122.842
R.GAGSYTIM[+15.995]VLFADQATPTSPIR.V	M[+16]	17.12	>>sp|P21333-2|FLNA_HUMAN Isoform 2 of Filamin-A OS=Homo sapiens OX=9606 GN=FLNA	1156.58	2	2312.15	2312.16	0	-2	842	Specific	960.44	829.94	272.05	1530	1719	MW_EXP1_REL_THROMBIN_ALL.61882.61882.4	scan=61882 file=559	119.51
R.M[+15.995]FTTAPDQVDKEDEDFQESNK.M	M[+16]	17.12	>>sp|P00450|CERU_HUMAN Ceruloplasmin OS=Homo sapiens OX=9606 GN=CP PE=1 SV=1	830.693	3	2490.07	2490.06	0	1.6	599	Specific	950.13	950.13	298.04	406	215	MW_EXP1_REL_THROMBIN_ALL.29397.29397.3	scan=29397 file=558	57.7417
K.GQWGTVC[+57.021]DDGWDIKDVAVLC[+57.021]R.E	C[+57]*2	17.12	>>sp|O43866|CD5L_HUMAN CD5 antigen-like OS=Homo sapiens OX=9606 GN=CD5L PE=1 SV=1	817.38	3	2450.12	2450.12	0	0.6	43	Specific	975.92	471.41	471.41	47	2093	MW_EXP1_REL_THROMBIN_ALL.57473.57473.3	scan=57473 file=555	110.397
R.Q[-17.027]MQLENVSVALEFLDRESIK.L	Q[-17]	17.09	>>sp|P21333-2|FLNA_HUMAN Isoform 2 of Filamin-A OS=Homo sapiens OX=9606 GN=FLNA	1166.6	2	2332.19	2332.19	0	0.4	101	Specific	1014.69	794.66	126.88	1530	1719	MW_EXP1_REL_THROMBIN_ALL.68877.68877.2	scan=68877 file=559	133.062
K.DAGEGGLSLAIEGPSKAEISC[+57.021]TDNQDGTC[+57.021]SVSYLPVLPGDYSILVK.Y	C[+57]*2	17.09	>>sp|P21333-2|FLNA_HUMAN Isoform 2 of Filamin-A OS=Homo sapiens OX=9606 GN=FLNA	1196.58	4	4783.3	4783.3	0	0.1	1884	Specific	1041.78	1041.78	83.87	1530	1719	MW_EXP1_REL_THROMBIN_ALL.67465.67465.4	scan=67465 file=558	132.407
K.M[+15.995]ADEAGSEADHEGTHSTK.R	M[+16]	17.08	>>sp|P02671|FIBA_HUMAN Fibrinogen alpha chain OS=Homo sapiens OX=9606 GN=FGA PE=1 SV=2	944.883	2	1888.76	1888.76	0	-2	603	Specific	1006.22	808.08	355.55	2330	2333	MW_EXP1_REL_THROMBIN_ALL.4574.4574.2	scan=4574 file=555	13.1071
K.M[+15.995]QQNIQELEEQLEEEESARQK.L	M[+16]	17.08	>>sp|P35579|MYH9_HUMAN Myosin-9 OS=Homo sapiens OX=9606 GN=MYH9 PE=1 SV=4	869.072	3	2605.2	2605.2	0	-0.6	941	Specific	982.62	861.53	133.91	1194	717	MW_EXP1_REL_THROMBIN_ALL.45349.45349.3	scan=45349 file=559	86.4469
K.VDNALQSGN[+0.984]SQESVTEQDSKDSTYSLSSTLTLSK.A	N[+1]	17.08	>>sp|P01834|IGKC_HUMAN Immunoglobulin kappa constant OS=Homo sapiens OX=9606 GN=IGKC PE=1 SV=2	1207.57	3	3620.68	3620.69	0	-3.1	43	Specific	966.07	966.07	0.98	711	1457	MW_EXP1_REL_THROMBIN_ALL.43679.43679.3	scan=43679 file=557	88.7787
R.ALGALVDSC[+57.021]AP{+1.006}GLC[+57.021]PDWDSWDASKPVTNAR.E	C[+57]*2, P{+1}	17.07	>>sp|P21333-2|FLNA_HUMAN Isoform 2 of Filamin-A OS=Homo sapiens OX=9606 GN=FLNA	1077.51	3	3230.51	3230.51	0	0	197	Specific	961.9	403.91	4.13	1530	1719	MW_EXP1_REL_THROMBIN_ALL.58590.58590.3	scan=58590 file=558	114.181
R.EEGPYEVEVTYDGVPVPGSPFPLEAVAP{+312.197}TK.P	P{+312}	17.07	>>sp|P21333-2|FLNA_HUMAN Isoform 2 of Filamin-A OS=Homo sapiens OX=9606 GN=FLNA	1162.59	3	3485.75	3485.75	0	0	1037	Specific	957.92	957.92	35.22	1530	1719	MW_EXP1_REL_THROMBIN_ALL.65304.65304.3	scan=65304 file=555	126.512
R.TC[+57.021]AQEGMVLYGWTDHSAC[+57.021]SPVC[+57.021]PAGM[+15.995]EYR.Q	C[+57]*3, M[+16]	17.07	>>sp|P04275|VWF_HUMAN von Willebrand factor OS=Homo sapiens OX=9606 GN=VWF PE=1 SV=4	1117.13	3	3349.38	3349.38	0	0.2	274	Specific	973.75	973.75	88.3	1412	2645	MW_EXP1_REL_THROMBIN_ALL.45898.45898.3	scan=45898 file=556	95.5704
R.C[+57.021]VDGC[+57.021]SC[+57.021]{-17.025}PEGQLLDEGLC[+57.021]VESTEC[+57.021]PC[+57.021]VHSGK.R	C{-17}[+57]*6	17.07	>>sp|P04275|VWF_HUMAN von Willebrand factor OS=Homo sapiens OX=9606 GN=VWF PE=1 SV=4	1174.81	3	3522.41	3522.41	0	0	325	Specific	950.77	950.77	19.13	1412	2645	MW_EXP1_REL_THROMBIN_ALL.57210.57210.3	scan=57210 file=555	109.877
R.C[+57.021]VDGC[+57.021]SC[+57.021]{-17.039}PEGQLLDEGLC[+57.021]VESTEC[+57.021]PC[+57.021]VHSGK.R	C{-17}[+57]*6	17.07	>>sp|P04275|VWF_HUMAN von Willebrand factor OS=Homo sapiens OX=9606 GN=VWF PE=1 SV=4	1174.8	3	3522.39	3522.39	0	0	325	Specific	998.93	998.93	52.03	1412	2645	MW_EXP1_REL_THROMBIN_ALL.53940.53940.3	scan=53940 file=557	109.975
R.C[+57.021]VDGC[+57.021]SC[+57.021]{+15.988}PEGQLLDEGLC[+57.021]VESTEC[+57.021]PC[+57.021]VHSGK.R	C{+16}[+57]*6	17.07	>>sp|P04275|VWF_HUMAN von Willebrand factor OS=Homo sapiens OX=9606 GN=VWF PE=1 SV=4	1185.81	3	3555.42	3555.42	0	0	325	Specific	998.98	998.98	38.55	1412	2645	MW_EXP1_REL_THROMBIN_ALL.47658.47658.3	scan=47658 file=555	90.9604
K.AVQC[+57.021]QHLEAPS{+27.007}EGTMDC[+57.021]VHPLTAFAYGSSC[+57.021]K.F	C[+57]*3, S{+27}	17.07	>>sp|P16109|LYAM3_HUMAN P-selectin OS=Homo sapiens OX=9606 GN=SELP PE=1 SV=3	870.387	4	3478.52	3478.52	0	0	321	Specific	989.34	989.34	24.44	157	379	MW_EXP1_REL_THROMBIN_ALL.45790.45790.4	scan=45790 file=555	87.3892
R.DTDMDGVGDQC[+57.021]DNC[+57.021]PLEH{+57.026}NPDQLDSDSDR.I	C[+57]*2, H{+57}	17.07	>>sp|P07996|TSP1_HUMAN Thrombospondin-1 OS=Homo sapiens OX=9606 GN=THBS1 PE=1 SV=2	1126.43	3	3377.29	3377.29	0	0	823	Specific	970.39	970.39	22.21	6040	2657	MW_EXP1_REL_THROMBIN_ALL.32023.32023.3	scan=32023 file=556	67.6839
R.DTDMDGVGDQC[+57.021]D{+15.994}NC[+57.021]PLEHNPDQLDSDSDR.I	C[+57]*2, D{+16}	17.07	>>sp|P07996|TSP1_HUMAN Thrombospondin-1 OS=Homo sapiens OX=9606 GN=THBS1 PE=1 SV=2	1112.76	3	3336.26	3336.26	0	0	823	Specific	975.69	975.69	2.78	6040	2657	MW_EXP1_REL_THROMBIN_ALL.31391.31391.3	scan=31391 file=556	66.4526
R.DTDMDGVGDQC[+57.021]DNC[+57.021]{+357.210}PLEHNPDQLDSDSDR.I	C[+57]*2{+357}	17.07	>>sp|P07996|TSP1_HUMAN Thrombospondin-1 OS=Homo sapiens OX=9606 GN=THBS1 PE=1 SV=2	920.124	4	3677.47	3677.47	0	0	823	Specific	976.97	976.97	47.19	6040	2657	MW_EXP1_REL_THROMBIN_ALL.36103.36103.4	scan=36103 file=555	69.6439
R.DTDMDGVGDQC[+57.021]DNC[+57.021]PLEHNPDQLDSDSD{+385.192}R.I	C[+57]*2, D{+385}	17.07	>>sp|P07996|TSP1_HUMAN Thrombospondin-1 OS=Homo sapiens OX=9606 GN=THBS1 PE=1 SV=2	1235.82	3	3705.46	3705.46	0	0	823	Specific	977.6	977.6	41.03	6040	2657	MW_EXP1_REL_THROMBIN_ALL.40307.40307.3	scan=40307 file=559	76.9315
R.DTDM[+15.995]DGVGDQC[+57.021]DNC[+57.021]PLEHNPDQLDSDSDR.I	C[+57]*2, M[+16]	17.07	>>sp|P07996|TSP1_HUMAN Thrombospondin-1 OS=Homo sapiens OX=9606 GN=THBS1 PE=1 SV=2	1112.76	3	3336.26	3336.26	0	0.5	823	Specific	980.63	980.63	166.52	6040	2657	MW_EXP1_REL_THROMBIN_ALL.31760.31760.4	scan=31760 file=555	61.8823
R.DTDMDGVGDQC[+57.021]DNC[+57.021]{+357.213}PLEHNPDQLDSDSDR.I	C[+57]*2{+357}	17.07	>>sp|P07996|TSP1_HUMAN Thrombospondin-1 OS=Homo sapiens OX=9606 GN=THBS1 PE=1 SV=2	920.125	4	3677.48	3677.48	0	0	823	Specific	984.41	895.48	54.65	6040	2657	MW_EXP1_REL_THROMBIN_ALL.36048.36048.4	scan=36048 file=558	69.6793
R.DTDMDGVGDQC[+57.021]DN{+15.998}C[+57.021]PLEHNPDQLDSDSDR.I	C[+57]*2, N{+16}	17.07	>>sp|P07996|TSP1_HUMAN Thrombospondin-1 OS=Homo sapiens OX=9606 GN=THBS1 PE=1 SV=2	1112.76	3	3336.26	3336.26	0	0	823	Specific	987.65	987.65	4.08	6040	2657	MW_EXP1_REL_THROMBIN_ALL.34224.34224.3	scan=34224 file=558	66.3715
K.Q[-17.027]NC[+57.021]ELFEQLGEYKFQNALLVR.Y	C[+57], Q[-17]	17.06	>>sp|P02768|ALBU_HUMAN Serum albumin OS=Homo sapiens OX=9606 GN=ALB PE=1 SV=2	861.43	3	2582.28	2582.27	0	2.1	414	Specific	985.3	871.6	397.88	5562	243	MW_EXP1_REL_THROMBIN_ALL.64650.64650.3	scan=64650 file=557	132.297
K.EFNAETFTFHADIC[+57.021]TLSEKER.Q	C[+57]	17.06	>>sp|P02768|ALBU_HUMAN Serum albumin OS=Homo sapiens OX=9606 GN=ALB PE=1 SV=2	637.048	4	2545.17	2545.17	0	2	525	Specific	966.5	642.71	642.71	5562	243	MW_EXP1_REL_THROMBIN_ALL.50223.50223.4	scan=50223 file=559	95.8996
R.QM[+15.995]QLENVSVALEFLDRESIK.L	M[+16]	17.06	>>sp|P21333-2|FLNA_HUMAN Isoform 2 of Filamin-A OS=Homo sapiens OX=9606 GN=FLNA	789.076	3	2365.21	2365.21	0	2.3	101	Specific	981.36	851.16	388.65	1530	1719	MW_EXP1_REL_THROMBIN_ALL.63664.63664.2	scan=63664 file=559	123.232
K.TMSGLEC[+57.021]QAWDSQSPHAHGYIPSKFPNK.N	C[+57]	17.04	>>sp|P00747|PLMN_HUMAN Plasminogen OS=Homo sapiens OX=9606 GN=PLG PE=1 SV=2	794.119	4	3173.45	3173.46	0	-1.3	200	Specific	998.37	398.69	398.69	300	927	MW_EXP1_REL_THROMBIN_ALL.37889.37889.4	scan=37889 file=555	72.9233
K.VSVLC[+57.021]QENYLIQEGEEIT{+911.667}C[+57.021]KDGR.W	C[+57]*2, T{+912}	17.04	>>sp|P08603|CFAH_HUMAN Complement factor H OS=Homo sapiens OX=9606 GN=CFH PE=1 SV=4	913.745	4	3651.96	3651.96	0	0	835	Specific	1067.82	293.7	88.03	415	1867	MW_EXP1_REL_THROMBIN_ALL.55685.55685.4	scan=55685 file=559	106.718
K.TPFVTHPGYDTGN[+0.984]GIQLPGTSGQQPSVGQQMIFEEHGFR.R	N[+1]	17.03	>>sp|P02751-8|FINC_HUMAN Isoform 8 of Fibronectin OS=Homo sapiens OX=9606 GN=FN1	1054.75	4	4215.99	4215.98	0	0.9	1930	Specific	997.22	997.22	60.61	719	2411	MW_EXP1_REL_THROMBIN_ALL.57471.57471.4	scan=57471 file=558	111.88
K.DTWVEHWPEEDEC[+57.021]QDEENQK.Q	C[+57]	17.03	>>sp|P01024|CO3_HUMAN Complement C3 OS=Homo sapiens OX=9606 GN=C3 PE=1 SV=2	868.35	3	2603.03	2603.03	0	3.1	1625	Specific	951.31	844.78	844.78	897	1729	MW_EXP1_REL_THROMBIN_ALL.35928.35928.3	scan=35928 file=557	73.5701
M.[+42.011]ADQLTEEQ[+0.984]IAEFKEAFSLFDKDGDGTITTK.E	.[42], Q[+1]	17.03	>>sp|P0DP23|CALM1_HUMAN Calmodulin-1 OS=Homo sapiens OX=9606 GN=CALM1 PE=1 SV=1	1130.88	3	3390.62	3390.61	0	3.8	2	NRagged	967.11	847.35	173.25	73	2025	MW_EXP1_REL_THROMBIN_ALL.68637.68637.3	scan=68637 file=555	132.672
K.VSHITFAHEVGHNFGSPHDSGTEC[+57.021]TPGESK.N	C[+57]	17.03	>>sp|O14672|ADA10_HUMAN Disintegrin and metalloproteinase domain-containing protein 10 OS=Homo sapiens OX=9606 GN=ADAM10 PE=1 SV=1	806.116	4	3221.44	3221.43	0	2	376	Specific	976.14	976.14	976.14	65	2373	MW_EXP1_REL_THROMBIN_ALL.24958.24958.4	scan=24958 file=559	49.6394
R.DKNHPAVVM[+15.995]WSVANEPASHLESAGYYLK.M	M[+16]	17.03	>>sp|P08236|BGLR_HUMAN Beta-glucuronidase OS=Homo sapiens OX=9606 GN=GUSB PE=1 SV=2	783.131	4	3129.5	3129.51	0	-2.2	437	Specific	959.5	384.44	180.4	62	669	MW_EXP1_REL_THROMBIN_ALL.47922.47922.4	scan=47922 file=559	91.4296
K.GGETSEM[+15.995]YLIQPDSSVKPYR.V	M[+16]	17.02	>>sp|P02675|FIBB_HUMAN Fibrinogen beta chain OS=Homo sapiens OX=9606 GN=FGB PE=1 SV=2	758.361	3	2273.07	2273.08	0	-2.8	248	Specific	966.31	882.07	194.55	2369	2107	MW_EXP1_REL_THROMBIN_ALL.33030.33030.3	scan=33030 file=556	69.6539
R.WQQGNVFSC[+57.021]SVM[+15.995]HEALHNHYTQK.S	C[+57], M[+16]	17.01	>>sp|P0DOX5|IGG1_HUMAN Immunoglobulin gamma-1 heavy chain OS=Homo sapiens OX=9606 PE=1 SV=2	705.073	4	2817.27	2817.26	0	3	419	Specific	969.2	547.37	360.36	1248	2079	MW_EXP1_REL_THROMBIN_ALL.28038.28038.4	scan=28038 file=556	59.8627
K.VEYTPYEEGLHSVDVTYDGSPVPSSPFQVPVTEGC[+57.021]DPSR.V	C[+57]	17	>>sp|P21333-2|FLNA_HUMAN Isoform 2 of Filamin-A OS=Homo sapiens OX=9606 GN=FLNA	1074.99	4	4296.95	4296.96	0	-0.9	1319	Specific	985.24	985.24	163.5	1530	1719	MW_EXP1_REL_THROMBIN_ALL.58617.58617.4	scan=58617 file=557	119.806
K.M[+15.995]ADEAGSEADHEGTHSTKR.G	M[+16]	17	>>sp|P02671|FIBA_HUMAN Fibrinogen alpha chain OS=Homo sapiens OX=9606 GN=FGA PE=1 SV=2	682.291	3	2044.86	2044.86	0	-1.9	603	Specific	1011.07	867.54	187.63	2330	2333	MW_EXP1_REL_THROMBIN_ALL.6078.6078.3	scan=6078 file=555	15.7822
K.DC[+57.021]VGDVTENQIC[+57.021]NKQDC[+57.021]PIDGC[+57.021]LS{+615.185}NPC[+57.021]FAGVK.C	C[+57]*5, S{+615}	17	>>sp|P07996|TSP1_HUMAN Thrombospondin-1 OS=Homo sapiens OX=9606 GN=THBS1 PE=1 SV=2	1072.19	4	4285.75	4285.75	0	0	530	Specific	983.06	983.06	15.07	6040	2657	MW_EXP1_REL_THROMBIN_ALL.49304.49304.4	scan=49304 file=558	95.1351
K.IGFGPDPTFSSC[+57.021]VPDPPVISEEKGPC[+57.021]YR.L	C[+57]*2	16.99	>>sp|Q14766|LTBP1_HUMAN Latent-transforming growth factor beta-binding protein 1 OS=Homo sapiens OX=9606 GN=LTBP1 PE=1 SV=4	1036.82	3	3108.44	3108.44	0	-0.7	654	Specific	1049.1	340.08	340.08	1511	1847	MW_EXP1_REL_THROMBIN_ALL.56671.56671.2	scan=56671 file=558	110.201
K.DC[+57.021]VGDVTENQIC[+57.021]NKQDC[+57.021]PIDGC[+57.021]LS{+163.039}NPC[+57.021]FAGVK.C	C[+57]*5, S{+163}	16.99	>>sp|P07996|TSP1_HUMAN Thrombospondin-1 OS=Homo sapiens OX=9606 GN=THBS1 PE=1 SV=2	1278.54	3	3833.61	3833.61	0	0	530	Specific	956.98	956.98	27.68	6040	2657	MW_EXP1_REL_THROMBIN_ALL.47357.47357.3	scan=47357 file=559	90.3478
K.DC[+57.021]VGDVTENQIC[+57.021]NKQDC[+57.021]PIDGC[+57.021]LS{+162.046}NPC[+57.021]FAGVK.C	C[+57]*5, S{+162}	16.99	>>sp|P07996|TSP1_HUMAN Thrombospondin-1 OS=Homo sapiens OX=9606 GN=THBS1 PE=1 SV=2	1278.21	3	3832.62	3832.62	0	0	530	Specific	963.84	963.84	46.45	6040	2657	MW_EXP1_REL_THROMBIN_ALL.47600.47600.3	scan=47600 file=555	90.8468
K.DC[+57.021]VGDVTENQIC[+57.021]NKQDC[+57.021]PIDGC[+57.021]LS{+162.038}NPC[+57.021]FAGVK.C	C[+57]*5, S{+162}	16.99	>>sp|P07996|TSP1_HUMAN Thrombospondin-1 OS=Homo sapiens OX=9606 GN=THBS1 PE=1 SV=2	1278.21	3	3832.61	3832.61	0	0	530	Specific	964.85	964.85	44.64	6040	2657	MW_EXP1_REL_THROMBIN_ALL.47318.47318.3	scan=47318 file=555	90.3198
K.DC[+57.021]VGDVTENQIC[+57.021]NKQDC[+57.021]PIDGC[+57.021]LS{+325.100}NPC[+57.021]FAGVK.C	C[+57]*5, S{+325}	16.99	>>sp|P07996|TSP1_HUMAN Thrombospondin-1 OS=Homo sapiens OX=9606 GN=THBS1 PE=1 SV=2	1332.56	3	3995.67	3995.67	0	0	530	Specific	965.8	965.8	28.77	6040	2657	MW_EXP1_REL_THROMBIN_ALL.45498.45498.3	scan=45498 file=559	86.7161
K.DC[+57.021]VGDVTENQIC[+57.021]NKQDC[+57.021]PIDGC[+57.021]LS{+162.066}NPC[+57.021]FAGVK.C	C[+57]*5, S{+162}	16.99	>>sp|P07996|TSP1_HUMAN Thrombospondin-1 OS=Homo sapiens OX=9606 GN=THBS1 PE=1 SV=2	1278.22	3	3832.64	3832.64	0	0	530	Specific	983.67	983.67	76.68	6040	2657	MW_EXP1_REL_THROMBIN_ALL.45874.45874.3	scan=45874 file=559	87.4664
K.DC[+57.021]VGDVTENQIC[+57.021]NKQDC[+57.021]PIDGC[+57.021]LS{+162.059}NPC[+57.021]FAGVK.C	C[+57]*5, S{+162}	16.99	>>sp|P07996|TSP1_HUMAN Thrombospondin-1 OS=Homo sapiens OX=9606 GN=THBS1 PE=1 SV=2	1278.21	3	3832.63	3832.63	0	0	530	Specific	985.43	985.43	76.4	6040	2657	MW_EXP1_REL_THROMBIN_ALL.45510.45510.3	scan=45510 file=558	87.5075
K.DC[+57.021]VGDVTENQIC[+57.021]NKQDC[+57.021]PIDGC[+57.021]LS{+324.090}NPC[+57.021]FAGVK.C	C[+57]*5, S{+324}	16.99	>>sp|P07996|TSP1_HUMAN Thrombospondin-1 OS=Homo sapiens OX=9606 GN=THBS1 PE=1 SV=2	1332.22	3	3994.66	3994.66	0	0	530	Specific	988.65	988.65	21.82	6040	2657	MW_EXP1_REL_THROMBIN_ALL.45418.45418.3	scan=45418 file=555	86.6903
R.N[+0.984]SQWIC[+57.021]SNEEC[+57.021]PGEC[+57.021]LVTGQSHFK.S	C[+57]*3, N[+1]	16.98	>>sp|P04275|VWF_HUMAN von Willebrand factor OS=Homo sapiens OX=9606 GN=VWF PE=1 SV=4	956.735	3	2868.19	2868.2	0	-3.9	374	Specific	966.86	867.78	23.96	1412	2645	MW_EXP1_REL_THROMBIN_ALL.44092.44092.3	scan=44092 file=557	89.5795
K.VSVLC[+57.021]QENYLIQEGEEITC[+57.021]KDGR.W	C[+57]*2	16.98	>>sp|P08603|CFAH_HUMAN Complement factor H OS=Homo sapiens OX=9606 GN=CFH PE=1 SV=4	914.102	3	2740.29	2740.29	0	0.1	835	Specific	1058.17	225.81	225.81	415	1867	MW_EXP1_REL_THROMBIN_ALL.52429.52429.3	scan=52429 file=557	106.75
K.C[+57.021]GAC[+57.021]PPGYSGNGIQC[+57.021]TDVDEC[+57.021]KEVPDAC[+57.021]FN[+0.984]HNGEHR.C	C[+57]*5, N[+1]	16.98	>>sp|P07996|TSP1_HUMAN Thrombospondin-1 OS=Homo sapiens OX=9606 GN=THBS1 PE=1 SV=2	822.531	5	4108.63	4108.64	0	-2.9	572	Specific	958.95	958.95	96.18	6040	2657	MW_EXP1_REL_THROMBIN_ALL.33683.33683.3	scan=33683 file=558	65.3681
K.C[+57.021]GAC[+57.021]PPGYSGNGIQC[+57.021]TDVDEC[+57.021]KEVPDAC[+57.021]FNHN[+0.984]GEHR.C	C[+57]*5, N[+1]	16.98	>>sp|P07996|TSP1_HUMAN Thrombospondin-1 OS=Homo sapiens OX=9606 GN=THBS1 PE=1 SV=2	822.531	5	4108.63	4108.64	0	-2.7	572	Specific	981.06	981.06	97.46	6040	2657	MW_EXP1_REL_THROMBIN_ALL.34364.34364.2	scan=34364 file=558	66.6257
R.TTGIVM[+15.995]DSGDGVTHTVPIYEGYALPHAILR.L	M[+16]	16.97	>>sp|P60709|ACTB_HUMAN Actin, cytoplasmic 1 OS=Homo sapiens OX=9606 GN=ACTB PE=1 SV=1	800.657	4	3199.61	3199.61	0	-0.5	148	Specific	1014.25	288.25	145.55	1617	2277	MW_EXP1_REL_THROMBIN_ALL.56580.56580.4	scan=56580 file=555	108.584
R.TTGIVM[+15.995]DSGDGVTHTVPIYEGYALPHAILR.L	M[+16]	16.96	>>sp|P60709|ACTB_HUMAN Actin, cytoplasmic 1 OS=Homo sapiens OX=9606 GN=ACTB PE=1 SV=1	800.659	4	3199.61	3199.61	0	1.3	148	Specific	1045.59	230.33	132.6	1617	2277	MW_EXP1_REL_THROMBIN_ALL.55785.55785.3	scan=55785 file=558	108.36
M.[+42.011]AGSVADSDAVVKLDDGHLNN[+0.984]SLSSPVQADVYFPR.L	.[42], N[+1]	16.96	>>sp|Q3ZCW2|LEGL_HUMAN Galectin-related protein OS=Homo sapiens OX=9606 GN=LGALSL PE=1 SV=2	1196.25	3	3586.74	3586.73	0	1.8	2	NRagged	971.43	853.39	3.68	40	1163	MW_EXP1_REL_THROMBIN_ALL.62475.62475.3	scan=62475 file=559	120.751
K.QNC[+57.021]ELFEQLGEYKFQNALLVR.Y	C[+57]	16.95	>>sp|P02768|ALBU_HUMAN Serum albumin OS=Homo sapiens OX=9606 GN=ALB PE=1 SV=2	867.107	3	2599.31	2599.3	0	3	414	Specific	992.36	455.22	455.22	5562	243	MW_EXP1_REL_THROMBIN_ALL.60604.60604.3	scan=60604 file=556	126.62
R.GRC[+57.021]EDIDEC[+57.021]LNPSTC[+57.021]PDEQC[+57.021]VNSPGSYQC[+57.021]VPC[+57.021]TEGFR.G	C[+57]*6	16.95	>>sp|Q14766|LTBP1_HUMAN Latent-transforming growth factor beta-binding protein 1 OS=Homo sapiens OX=9606 GN=LTBP1 PE=1 SV=4	1098.94	4	4392.74	4393.76	-1	-3.3	994	Specific	911.19	911.19	127.44	1511	1847	MW_EXP1_REL_THROMBIN_ALL.44311.44311.4	scan=44311 file=555	84.614
R.VPFDAATLHTSTAM[+15.995]AAQHGMDDDGTGQK.Q	M[+16]	16.95	>>sp|P06396|GELS_HUMAN Gelsolin OS=Homo sapiens OX=9606 GN=GSN PE=1 SV=1	963.761	3	2889.27	2889.28	0	-3.2	420	Specific	952.22	952.22	214.19	816	2125	MW_EXP1_REL_THROMBIN_ALL.30816.30816.3	scan=30816 file=556	65.3157
K.YQEDTC[+57.021]YGDAGSAFAVHDLEEDTWYATGILSFDK.S	C[+57]	16.92	>>sp|P00738|HPT_HUMAN Haptoglobin OS=Homo sapiens OX=9606 GN=HP PE=1 SV=1	1292.23	3	3874.66	3874.67	0	-2.4	346	Specific	1126.89	136.52	136.52	330	1771	MW_EXP1_REL_THROMBIN_ALL.68417.68417.3	scan=68417 file=555	132.445
R.DNC[+57.021]QYVYNVDQRDTDM[+15.995]DGVGDQC[+57.021]DNC[+57.021]PLEHNPDQLDSDSDR.I	C[+57]*3, M[+16]	16.92	>>sp|P07996|TSP1_HUMAN Thrombospondin-1 OS=Homo sapiens OX=9606 GN=THBS1 PE=1 SV=2	1223.73	4	4891.91	4890.91	1	-0.9	811	Specific	963.47	963.47	124	6040	2657	MW_EXP1_REL_THROMBIN_ALL.38934.38934.4	scan=38934 file=559	74.5254
K.APDAGGC[+57.021]LHADPDLGVLC[+57.021]PTGC[+57.021]QLQEALLQQERPIR.N	C[+57]*3	16.91	>>sp|P02675|FIBB_HUMAN Fibrinogen beta chain OS=Homo sapiens OX=9606 GN=FGB PE=1 SV=2	989.732	4	3955.91	3955.92	0	-3.8	89	Specific	1093.26	205.81	205.81	2369	2107	MW_EXP1_REL_THROMBIN_ALL.58114.58114.4	scan=58114 file=556	121.287
K.C[+57.021]TEEGKWSPELPVC[+57.021]APIIC[+57.021]PPPSIPTFATLR.V	C[+57]*3	16.9	>>sp|P02749|APOH_HUMAN Beta-2-glycoprotein 1 OS=Homo sapiens OX=9606 GN=APOH PE=1 SV=3	1175.25	3	3523.74	3523.74	0	-0.5	124	Specific	1002.53	286.86	286.86	169	391	MW_EXP1_REL_THROMBIN_ALL.68221.68221.3	scan=68221 file=555	132.242
R.NNEEWTVDSC[+57.021]TEC[+57.021]HC[+57.021]QNSVTIC[+57.021]KK.V	C[+57]*4	16.9	>>sp|P07996|TSP1_HUMAN Thrombospondin-1 OS=Homo sapiens OX=9606 GN=THBS1 PE=1 SV=2	750.562	4	2999.23	2999.24	0	-3.9	327	Specific	955.78	955.78	955.78	6040	2657	MW_EXP1_REL_THROMBIN_ALL.28774.28774.4	scan=28774 file=559	56.38
R.NNEEWTVDSC[+57.021]TEC[+57.021]HC[+57.021]QNSVTIC[+57.021]KK.V	C[+57]*4	16.9	>>sp|P07996|TSP1_HUMAN Thrombospondin-1 OS=Homo sapiens OX=9606 GN=THBS1 PE=1 SV=2	750.562	4	2999.23	2999.24	0	-3.9	327	Specific	981.96	981.96	981.96	6040	2657	MW_EXP1_REL_THROMBIN_ALL.24023.24023.4	scan=24023 file=556	52.0871
R.TTGIVM[+15.995]DSGDGVTHTVPIYEGYALPHAILR.L	M[+16]	16.89	>>sp|P60709|ACTB_HUMAN Actin, cytoplasmic 1 OS=Homo sapiens OX=9606 GN=ACTB PE=1 SV=1	800.657	4	3199.61	3199.61	0	-1	148	Specific	1018.66	220.29	114.14	1617	2277	MW_EXP1_REL_THROMBIN_ALL.56537.56537.4	scan=56537 file=559	108.505
K.QTTYTEC[+57.021]C[+57.021]C[+57.021]LYGEAWGM[+15.995]QC[+57.021]ALC[+57.021]PLKDSDDYAQLC[+57.021]NIPVTGR.R	C[+57]*6, M[+16]	16.88	>>sp|Q14766|LTBP1_HUMAN Latent-transforming growth factor beta-binding protein 1 OS=Homo sapiens OX=9606 GN=LTBP1 PE=1 SV=4	1231.02	4	4921.07	4921.08	0	-1.9	1544	Specific	994.94	994.94	88.78	1511	1847	MW_EXP1_REL_THROMBIN_ALL.61647.61647.4	scan=61647 file=555	118.878
K.Q[-17.027]THLEGALEQEHSR.S	Q[-17]	16.88	>>sp|Q13201|MMRN1_HUMAN Multimerin-1 OS=Homo sapiens OX=9606 GN=MMRN1 PE=1 SV=3	539.927	3	1617.77	1617.76	0	3.6	485	Specific	1008.38	819.84	562.17	964	663	MW_EXP1_REL_THROMBIN_ALL.12812.12812.3	scan=12812 file=557	29.1239
R.KFDLGQDVIDFT{+756.349}GHALALYR.T	T{+756}	16.88	>>sp|P31150|GDIA_HUMAN Rab GDP dissociation inhibitor alpha OS=Homo sapiens OX=9606 GN=GDI1 PE=1 SV=2	759.638	4	3035.53	3035.53	0	0	174	Specific	1055.67	301.86	301.86	111	2109	MW_EXP1_REL_THROMBIN_ALL.67968.67968.3	scan=67968 file=559	132.103
K.LQVEPAVDTSGVQC[+57.021]YGPGIEGQGVFR.E	C[+57]	16.86	>>sp|P21333-2|FLNA_HUMAN Isoform 2 of Filamin-A OS=Homo sapiens OX=9606 GN=FLNA	921.785	3	2763.34	2763.34	0	0.4	1247	Specific	979.79	802.69	802.69	1530	1719	MW_EXP1_REL_THROMBIN_ALL.51837.51837.3	scan=51837 file=557	105.509
K.QQPTQFINPET{+980.814}PGYVGFANLPNQVHR.K	T{+981}	16.86	>>sp|Q15019-2|SEPT2_HUMAN Isoform 2 of Septin-2 OS=Homo sapiens OX=9606 GN=SEPTIN2	984.078	4	3933.29	3933.29	0	0	39	Specific	952.35	434.82	90.49	65	2951	MW_EXP1_REL_THROMBIN_ALL.55588.55588.3	scan=55588 file=555	106.572
K.DAC[+57.021]PINGGWGPWS{+307.319}PWDIC[+57.021]SVTC[+57.021]GGGVQK.R	C[+57]*3, S{+307}	16.86	>>sp|P07996|TSP1_HUMAN Thrombospondin-1 OS=Homo sapiens OX=9606 GN=THBS1 PE=1 SV=2	1123.56	3	3368.66	3368.66	0	0	487	Specific	958.23	420.84	8.22	6040	2657	MW_EXP1_REL_THROMBIN_ALL.63267.63267.3	scan=63267 file=556	132.115
K.DAC[+57.021]PINGGWGPWS{+308.102}PWDIC[+57.021]SVTC[+57.021]GGGVQK.R	C[+57]*3, S{+308}	16.86	>>sp|P07996|TSP1_HUMAN Thrombospondin-1 OS=Homo sapiens OX=9606 GN=THBS1 PE=1 SV=2	1123.82	3	3369.44	3369.44	0	0	487	Specific	958.27	420.85	8.22	6040	2657	MW_EXP1_REL_THROMBIN_ALL.63267.63267.3	scan=63267 file=556	132.115
K.SHC[+57.021]IAEVENDEMPADLPSLAADFVESK.D	C[+57]	16.85	>>sp|P02768|ALBU_HUMAN Serum albumin OS=Homo sapiens OX=9606 GN=ALB PE=1 SV=2	992.12	3	2974.35	2974.34	0	0.4	311	Specific	955.8	955.8	955.8	5562	243	MW_EXP1_REL_THROMBIN_ALL.65741.65741.2	scan=65741 file=559	127.621
K.SHC[+57.021]IAEVENDEMPADLPSLAADFVESK.D	C[+57]	16.85	>>sp|P02768|ALBU_HUMAN Serum albumin OS=Homo sapiens OX=9606 GN=ALB PE=1 SV=2	992.12	3	2974.34	2974.34	0	0	311	Specific	959.19	959.19	959.19	5562	243	MW_EXP1_REL_THROMBIN_ALL.62155.62155.3	scan=62155 file=556	129.943
K.SHC[+57.021]IAEVENDEMPADLPSLAADFVESK.D	C[+57]	16.85	>>sp|P02768|ALBU_HUMAN Serum albumin OS=Homo sapiens OX=9606 GN=ALB PE=1 SV=2	992.12	3	2974.34	2974.34	0	-0.2	311	Specific	999.44	999.44	999.44	5562	243	MW_EXP1_REL_THROMBIN_ALL.65725.65725.3	scan=65725 file=559	127.588
K.SHC[+57.021]IAEVENDEMP{+37.936}ADLPSLAADFVESK.D	C[+57], P{+38}	16.85	>>sp|P02768|ALBU_HUMAN Serum albumin OS=Homo sapiens OX=9606 GN=ALB PE=1 SV=2	1004.76	3	3012.28	3012.28	0	0	311	Specific	965.47	644.86	6.81	5562	243	MW_EXP1_REL_THROMBIN_ALL.65925.65925.3	scan=65925 file=555	127.811
K.SHC[+57.021]IAEVENDEM[+15.995]PADLPSLAADFVESK.D	C[+57], M[+16]	16.85	>>sp|P02768|ALBU_HUMAN Serum albumin OS=Homo sapiens OX=9606 GN=ALB PE=1 SV=2	997.451	3	2990.34	2990.34	0	-0.2	311	Specific	970.15	970.15	129.72	5562	243	MW_EXP1_REL_THROMBIN_ALL.55878.55878.3	scan=55878 file=556	116.514
K.SHC[+57.021]IAEVENDEM[+15.995]PADLPSLAADFVESK.D	C[+57], M[+16]	16.85	>>sp|P02768|ALBU_HUMAN Serum albumin OS=Homo sapiens OX=9606 GN=ALB PE=1 SV=2	997.451	3	2990.34	2990.34	0	-0.2	311	Specific	987.26	987.26	131.59	5562	243	MW_EXP1_REL_THROMBIN_ALL.57051.57051.3	scan=57051 file=557	116.459
K.SHC[+57.021]IAEVENDEMP{+37.932}ADLPSLAADFVESK.D	C[+57], P{+38}	16.85	>>sp|P02768|ALBU_HUMAN Serum albumin OS=Homo sapiens OX=9606 GN=ALB PE=1 SV=2	1004.76	3	3012.28	3012.28	0	0	311	Specific	987.45	620.62	6.63	5562	243	MW_EXP1_REL_THROMBIN_ALL.62352.62352.3	scan=62352 file=557	127.746
K.SHC[+57.021]IAEVENDEM[+15.995]PADLPSLAADFVESK.D	C[+57], M[+16]	16.85	>>sp|P02768|ALBU_HUMAN Serum albumin OS=Homo sapiens OX=9606 GN=ALB PE=1 SV=2	997.451	3	2990.34	2990.34	0	-0.2	311	Specific	992.53	992.53	130.26	5562	243	MW_EXP1_REL_THROMBIN_ALL.58540.58540.3	scan=58540 file=557	119.644
K.Q[-17.027]AAASATQTIAAAQHAASTPK.A	Q[-17]	16.85	>>sp|Q9Y490|TLN1_HUMAN Talin-1 OS=Homo sapiens OX=9606 GN=TLN1 PE=1 SV=3	989.505	2	1978	1978	0	1.8	923	Specific	998.22	824.3	323.81	1408	2795	MW_EXP1_REL_THROMBIN_ALL.38963.38963.2	scan=38963 file=559	74.5815
K.VMLEGSC[+57.021]VP{-1.972}EEAC[+57.021]TQC[+57.021]IGEDGVQHQFLEAWVPDHQPC[+57.021]QIC[+57.021]TC[+57.021]LSGR.K	C[+57]*6, P{-2}	16.85	>>sp|P04275|VWF_HUMAN von Willebrand factor OS=Homo sapiens OX=9606 GN=VWF PE=1 SV=4	1347.1	4	5385.37	5386.37	-1	0.6	2242	Specific	908.63	908.63	3.84	1412	2645	MW_EXP1_REL_THROMBIN_ALL.61718.61718.4	scan=61718 file=559	119.17
R.HAFC[+57.021]TDYATGFC[+57.021]C[+57.021]HC[+57.021]QSK.F	C[+57]*4	16.85	>>sp|Q14112|NID2_HUMAN Nidogen-2 OS=Homo sapiens OX=9606 GN=NID2 PE=1 SV=3	750.626	3	2249.86	2249.86	0	0.4	498	Specific	1047.36	837.13	837.13	230	1425	MW_EXP1_REL_THROMBIN_ALL.25495.25495.3	scan=25495 file=558	50.7504
R.LGQLEGLLQAHGDEGC[+57.021]GAC[+57.021]GGVQEELGR.L	C[+57]*2	16.85	>>sp|Q9Y6C2|EMIL1_HUMAN EMILIN-1 OS=Homo sapiens OX=9606 GN=EMILIN1 PE=1 SV=3	970.788	3	2910.35	2910.35	0	0.4	567	Specific	977.09	836.19	836.19	184	1763	MW_EXP1_REL_THROMBIN_ALL.48794.48794.3	scan=48794 file=555	93.1525
K.SM[+15.995]EAEMIQLQEELAAAER.A	M[+16]	16.84	>>sp|P35579|MYH9_HUMAN Myosin-9 OS=Homo sapiens OX=9606 GN=MYH9 PE=1 SV=4	1032.98	2	2064.96	2064.96	0	-0.5	1677	Specific	963.59	843.26	129.49	1194	717	MW_EXP1_REL_THROMBIN_ALL.56647.56647.2	scan=56647 file=555	108.718
R.TTGIVM[+15.995]DSGDGVTHTVPIYEGYALPHAILR.L	M[+16]	16.84	>>sp|P60709|ACTB_HUMAN Actin, cytoplasmic 1 OS=Homo sapiens OX=9606 GN=ACTB PE=1 SV=1	800.656	4	3199.6	3199.61	0	-2.6	148	Specific	1023.08	297.01	159.1	1617	2277	MW_EXP1_REL_THROMBIN_ALL.57285.57285.4	scan=57285 file=559	110.047
R.TPEVTC[+57.021]VVVDVSHEDPEVK.F	C[+57]	16.84	>>sp|P0DOX5|IGG1_HUMAN Immunoglobulin gamma-1 heavy chain OS=Homo sapiens OX=9606 PE=1 SV=2	713.681	3	2139.03	2139.03	0	-0.2	258	Specific	982.28	807.07	807.07	1248	2079	MW_EXP1_REL_THROMBIN_ALL.41638.41638.2	scan=41638 file=557	84.7501
R.TPEVTC[+57.021]VVVDVSHEDPEVK.F	C[+57]	16.84	>>sp|P0DOX5|IGG1_HUMAN Immunoglobulin gamma-1 heavy chain OS=Homo sapiens OX=9606 PE=1 SV=2	713.68	3	2139.03	2139.03	0	-0.5	258	Specific	988.69	809.93	809.93	1248	2079	MW_EXP1_REL_THROMBIN_ALL.40622.40622.2	scan=40622 file=556	84.79
K.LGC[+57.021]EVLGVSVDSQFTHLAWINTPR.K	C[+57]	16.84	>>sp|P32119|PRDX2_HUMAN Peroxiredoxin-2 OS=Homo sapiens OX=9606 GN=PRDX2 PE=1 SV=5	900.458	3	2699.36	2699.36	0	0	68	Specific	964.19	809.69	809.69	62	1231	MW_EXP1_REL_THROMBIN_ALL.65639.65639.3	scan=65639 file=558	129.002
R.NNEEWTVDSC[+57.021]TEC[+57.021]HC[+57.021]QNSVTIC[+57.021]K.K	C[+57]*4	16.84	>>sp|P07996|TSP1_HUMAN Thrombospondin-1 OS=Homo sapiens OX=9606 GN=THBS1 PE=1 SV=2	957.719	3	2871.14	2871.14	0	-0.1	327	Specific	958.33	838.03	838.03	6040	2657	MW_EXP1_REL_THROMBIN_ALL.29851.29851.3	scan=29851 file=556	63.4372
R.NNEEWTVDSC[+57.021]TEC[+57.021]HC[+57.021]QNSVTIC[+57.021]K.K	C[+57]*4	16.84	>>sp|P07996|TSP1_HUMAN Thrombospondin-1 OS=Homo sapiens OX=9606 GN=THBS1 PE=1 SV=2	957.72	3	2871.14	2871.14	0	0.2	327	Specific	958.34	834.44	834.44	6040	2657	MW_EXP1_REL_THROMBIN_ALL.29702.29702.3	scan=29702 file=557	61.4899
R.NNEEWTVDSC[+57.021]TEC[+57.021]HC[+57.021]QNSVTIC[+57.021]K.K	C[+57]*4	16.84	>>sp|P07996|TSP1_HUMAN Thrombospondin-1 OS=Homo sapiens OX=9606 GN=THBS1 PE=1 SV=2	957.72	3	2871.15	2871.14	0	0.5	327	Specific	961.43	854.83	854.83	6040	2657	MW_EXP1_REL_THROMBIN_ALL.36491.36491.3	scan=36491 file=559	70.1743
R.NNEEWTVDSC[+57.021]TEC[+57.021]HC[+57.021]QNSVTIC[+57.021]K.K	C[+57]*4	16.84	>>sp|P07996|TSP1_HUMAN Thrombospondin-1 OS=Homo sapiens OX=9606 GN=THBS1 PE=1 SV=2	957.72	3	2871.14	2871.14	0	0.1	327	Specific	964.47	863.68	863.68	6040	2657	MW_EXP1_REL_THROMBIN_ALL.36796.36796.3	scan=36796 file=558	71.079
R.NNEEWTVDSC[+57.021]TEC[+57.021]HC[+57.021]QNSVTIC[+57.021]K.K	C[+57]*4	16.84	>>sp|P07996|TSP1_HUMAN Thrombospondin-1 OS=Homo sapiens OX=9606 GN=THBS1 PE=1 SV=2	957.719	3	2871.14	2871.14	0	-0.1	327	Specific	965.52	874.27	874.27	6040	2657	MW_EXP1_REL_THROMBIN_ALL.37192.37192.3	scan=37192 file=555	71.6381
R.NNEEWTVDSC[+57.021]TEC[+57.021]HC[+57.021]QNSVTIC[+57.021]K.K	C[+57]*4	16.84	>>sp|P07996|TSP1_HUMAN Thrombospondin-1 OS=Homo sapiens OX=9606 GN=THBS1 PE=1 SV=2	957.72	3	2871.14	2871.14	0	0.1	327	Specific	970.03	852.86	852.86	6040	2657	MW_EXP1_REL_THROMBIN_ALL.32941.32941.3	scan=32941 file=559	63.7382
R.NNEEWTVDSC[+57.021]TEC[+57.021]HC[+57.021]QNSVTIC[+57.021]K.K	C[+57]*4	16.84	>>sp|P07996|TSP1_HUMAN Thrombospondin-1 OS=Homo sapiens OX=9606 GN=THBS1 PE=1 SV=2	957.72	3	2871.14	2871.14	0	0.3	327	Specific	974.76	882.33	882.33	6040	2657	MW_EXP1_REL_THROMBIN_ALL.30783.30783.3	scan=30783 file=558	60.136
R.NNEEWTVDSC[+57.021]TEC[+57.021]HC[+57.021]QNSVTIC[+57.021]K.K	C[+57]*4	16.84	>>sp|P07996|TSP1_HUMAN Thrombospondin-1 OS=Homo sapiens OX=9606 GN=THBS1 PE=1 SV=2	957.72	3	2871.15	2871.14	0	0.5	327	Specific	978.08	888.3	888.3	6040	2657	MW_EXP1_REL_THROMBIN_ALL.33371.33371.3	scan=33371 file=555	64.7217
R.NNEEWTVDSC[+57.021]TEC[+57.021]HC[+57.021]QNSVTIC[+57.021]K.K	C[+57]*4	16.84	>>sp|P07996|TSP1_HUMAN Thrombospondin-1 OS=Homo sapiens OX=9606 GN=THBS1 PE=1 SV=2	957.72	3	2871.14	2871.14	0	0.2	327	Specific	993.3	868.06	868.06	6040	2657	MW_EXP1_REL_THROMBIN_ALL.32154.32154.3	scan=32154 file=557	66.2062
K.DLATVYVDVLKDSGRDYVSQFEGS{+227.165}ALGK.Q	S{+227}	16.82	>>sp|P02647|APOA1_HUMAN Apolipoprotein A-I OS=Homo sapiens OX=9606 GN=APOA1 PE=1 SV=1	815.677	4	3259.69	3259.69	0	0	37	Specific	968.2	817.38	28.17	619	2377	MW_EXP1_REL_THROMBIN_ALL.62838.62838.4	scan=62838 file=555	121.349
K.C[+57.021]GAC[+57.021]PPGY{+22.973}SGNGIQC[+57.021]TDVDEC[+57.021]KEVPDAC[+57.021]FNHNGEHR.C	C[+57]*5, Y{+23}	16.82	>>sp|P07996|TSP1_HUMAN Thrombospondin-1 OS=Homo sapiens OX=9606 GN=THBS1 PE=1 SV=2	1033.16	4	4129.63	4130.63	-1	0.8	572	Specific	902.27	902.27	17.77	6040	2657	MW_EXP1_REL_THROMBIN_ALL.32646.32646.4	scan=32646 file=555	63.4637
K.C[+57.021]GAC[+57.021]PPGYS{+205.068}GNGIQC[+57.021]TDVDEC[+57.021]KEVPDAC[+57.021]FNHNGEHR.C	C[+57]*5, S{+205}	16.82	>>sp|P07996|TSP1_HUMAN Thrombospondin-1 OS=Homo sapiens OX=9606 GN=THBS1 PE=1 SV=2	1078.69	4	4311.72	4312.72	-1	0.8	572	Specific	908.46	908.46	4.02	6040	2657	MW_EXP1_REL_THROMBIN_ALL.33087.33087.4	scan=33087 file=555	64.1947
K.C[+57.021]GAC[+57.021]PPGYSGNGIQC[+57.021]T{+367.101}DVDEC[+57.021]KEVPDAC[+57.021]FNHNGEHR.C	C[+57]*5, T{+367}	16.82	>>sp|P07996|TSP1_HUMAN Thrombospondin-1 OS=Homo sapiens OX=9606 GN=THBS1 PE=1 SV=2	1119.19	4	4473.75	4474.75	-1	0.7	572	Specific	926.27	926.27	0	6040	2657	MW_EXP1_REL_THROMBIN_ALL.32810.32810.4	scan=32810 file=558	63.8211
K.C[+57.021]GAC[+57.021]PPGYSGNGIQC[+57.021]T{+657.238}DVDEC[+57.021]KEVPDAC[+57.021]FNHNGEHR.C	C[+57]*5, T{+657}	16.82	>>sp|P07996|TSP1_HUMAN Thrombospondin-1 OS=Homo sapiens OX=9606 GN=THBS1 PE=1 SV=2	1191.73	4	4763.89	4764.89	-1	0.7	572	Specific	928.02	928.02	2.84	6040	2657	MW_EXP1_REL_THROMBIN_ALL.34802.34802.4	scan=34802 file=559	67.048
R.GNVAVTVSGHTC[+57.021]QHWSAQTPHTHNR.T	C[+57]	16.81	>>sp|P00747|PLMN_HUMAN Plasminogen OS=Homo sapiens OX=9606 GN=PLG PE=1 SV=2	696.331	4	2782.3	2782.3	0	1.2	285	Specific	977.12	977.12	977.12	300	927	MW_EXP1_REL_THROMBIN_ALL.18361.18361.4	scan=18361 file=559	37.4923
R.SGYEFADDRHTC[+57.021]ILITPPANPC[+57.021]EDGSHTC[+57.021]APAGQAR.C	C[+57]*3	16.81	>>sp|Q14112|NID2_HUMAN Nidogen-2 OS=Homo sapiens OX=9606 GN=NID2 PE=1 SV=3	993.694	4	3971.75	3971.75	0	1.3	831	Specific	950.14	950.14	950.14	230	1425	MW_EXP1_REL_THROMBIN_ALL.41368.41368.4	scan=41368 file=558	79.4735
K.ALSDHHIYLEGTLLKPNM[+15.995]VTPGHAC[+57.021]TQK.F	C[+57], M[+16]	16.81	>>sp|P04075|ALDOA_HUMAN Fructose-bisphosphate aldolase A OS=Homo sapiens OX=9606 GN=ALDOA PE=1 SV=2	787.649	4	3147.57	3147.57	0	0.8	216	Specific	980.2	980.2	469.19	226	2279	MW_EXP1_REL_THROMBIN_ALL.34855.34855.4	scan=34855 file=557	71.4571
K.C[+57.021]GAC[+57.021]PPGYSGNGIQC[+57.021]TDVDEC[+57.021]KEVPDAC[+57.021]FN[+0.984]HNGEHR.C	C[+57]*5, N[+1]	16.81	>>sp|P07996|TSP1_HUMAN Thrombospondin-1 OS=Homo sapiens OX=9606 GN=THBS1 PE=1 SV=2	1027.92	4	4108.64	4108.64	0	0.7	572	Specific	975.08	975.08	40.79	6040	2657	MW_EXP1_REL_THROMBIN_ALL.30734.30734.4	scan=30734 file=556	65.1594
R.IGDTC[+57.021]DNNQDIDEDGHQNNLDNC[+57.021]PYVPNANQADHDK.D	C[+57]*2	16.81	>>sp|P07996|TSP1_HUMAN Thrombospondin-1 OS=Homo sapiens OX=9606 GN=THBS1 PE=1 SV=2	1375.9	3	4125.67	4125.68	0	-2	852	Specific	992.36	992.36	102.46	6040	2657	MW_EXP1_REL_THROMBIN_ALL.30013.30013.3	scan=30013 file=555	58.751
K.DGSC[+57.021]SVEYIPYEAGTYSLNVTYGGHQVPGSPFKVPVHDVTDASK.V	C[+57]	16.8	>>sp|P21333-2|FLNA_HUMAN Isoform 2 of Filamin-A OS=Homo sapiens OX=9606 GN=FLNA	1182.81	4	4728.21	4728.22	0	-3.1	1407	Specific	972.08	972.08	102.52	1530	1719	MW_EXP1_REL_THROMBIN_ALL.58309.58309.4	scan=58309 file=558	113.603
R.M[+15.995]GPTELLIEMEDWKGDK.V	M[+16]	16.8	>>sp|P02675|FIBB_HUMAN Fibrinogen beta chain OS=Homo sapiens OX=9606 GN=FGB PE=1 SV=2	669.986	3	2007.94	2007.94	0	1.1	335	Specific	957.7	842.18	447.28	2369	2107	MW_EXP1_REL_THROMBIN_ALL.57527.57527.4	scan=57527 file=555	110.5
[truncated: 163,083 more rows]
