# Supplementary material for: Analysis of the Healthy Platelet Proteome Identifies a New Form of Domain-Specific O-Fucosylation
Source: Mol Cell Proteomics. 2024 Jan 16;23(2):100717. doi: 10.1016/j.mcpro.2024.100717 (PMC10879016; doi:10.1016/j.mcpro.2024.100717)
Supplement: Supplemental Table S3 — HCD Peptide identification data for the O-glycosylation search of platelet releasate proteins. [file mmc5.xlsx]

## Sheet: Glycosylation Site Table S3
Peptide	Glycans NHFAGNa	Glycosylation site Localisation Assignment	Modification Type(s)	|Log Prob|	Delta Mod	Protein Name	Observed m/z	z	Observed (M+H)	Calc. mass (M+H)	Off-by-x error	Mass error (ppm)	Starting position	Cleavage	Score	Delta	|Log Prob|	# of unique peptides	Protein DB number	Comment	Scan #	Scan Time
K.QDC[+57.021]PIDGC[+57.021]LS[+426.137]NPC[+57.021]FAGVK.C	Hex(1)Pent(2)	Ambiguous	C[+57]*3, S[+426]	17.15	856.09	>>sp|P07996|TSP1_HUMAN Thrombospondin-1 OS=Homo sapiens OX=9606 GN=THBS1 PE=1 SV=2	1232.51	2	2464.02	2464.02	0	0.1	544	Specific	915.56	856.09	17.15	671	2657	MW_EXP1_REL_THROMBIN_ALL.42559.42559.2	scan=42559 file=558	81.8206
K.QDC[+57.021]PIDGC[+57.021]LS[+426.137]NPC[+57.021]FAGVK.C	Hex(1)Pent(2)	Ambiguous	C[+57]*3, S[+426]	16.01	839.15	>>sp|P07996|TSP1_HUMAN Thrombospondin-1 OS=Homo sapiens OX=9606 GN=THBS1 PE=1 SV=2	1232.52	2	2464.02	2464.02	0	1.5	544	Specific	892.07	839.15	16.01	671	2657	MW_EXP1_REL_THROMBIN_ALL.40985.40985.2	scan=40985 file=555	78.4186
K.QDC[+57.021]PIDGC[+57.021]LS[+426.137]NPC[+57.021]FAGVK.C	Hex(1)Pent(2)	Ambiguous	C[+57]*3, S[+426]	17.18	829.5	>>sp|P07996|TSP1_HUMAN Thrombospondin-1 OS=Homo sapiens OX=9606 GN=THBS1 PE=1 SV=2	1232.51	2	2464.02	2464.02	0	-0.3	544	Specific	915.21	829.5	17.18	671	2657	MW_EXP1_REL_THROMBIN_ALL.42470.42470.2	scan=42470 file=555	81.2631
K.QDC[+57.021]PIDGC[+57.021]LS[+426.137]NPC[+57.021]FAGVK.C	Hex(1)Pent(2)	Ambiguous	C[+57]*3, S[+426]	16.09	828.61	>>sp|P07996|TSP1_HUMAN Thrombospondin-1 OS=Homo sapiens OX=9606 GN=THBS1 PE=1 SV=2	1232.51	2	2464.02	2464.02	0	0.5	544	Specific	890.02	828.61	16.09	671	2657	MW_EXP1_REL_THROMBIN_ALL.39955.39955.2	scan=39955 file=557	81.4401
K.QDC[+57.021]PIDGC[+57.021]LS[+426.137]NPC[+57.021]FAGVK.C	Hex(1)Pent(2)	Ambiguous	C[+57]*3, S[+426]	16.14	828.23	>>sp|P07996|TSP1_HUMAN Thrombospondin-1 OS=Homo sapiens OX=9606 GN=THBS1 PE=1 SV=2	1232.51	2	2464.01	2464.02	0	-2.5	544	Specific	856.03	828.23	16.14	671	2657	MW_EXP1_REL_THROMBIN_ALL.43263.43263.2	scan=43263 file=555	82.7125
K.QDC[+57.021]PIDGC[+57.021]LS[+426.137]NPC[+57.021]FAGVK.C	Hex(1)Pent(2)	Ambiguous	C[+57]*3, S[+426]	15.78	818.54	>>sp|P07996|TSP1_HUMAN Thrombospondin-1 OS=Homo sapiens OX=9606 GN=THBS1 PE=1 SV=2	1232.52	2	2464.03	2464.02	0	2.5	544	Specific	874.68	818.54	15.78	671	2657	MW_EXP1_REL_THROMBIN_ALL.40845.40845.2	scan=40845 file=558	78.4817
K.QDC[+57.021]PIDGC[+57.021]LS[+426.137]NPC[+57.021]FAGVK.C	Hex(1)Pent(2)	Ambiguous	C[+57]*3, S[+426]	16.15	807.2	>>sp|P07996|TSP1_HUMAN Thrombospondin-1 OS=Homo sapiens OX=9606 GN=THBS1 PE=1 SV=2	1232.51	2	2464.02	2464.02	0	-0.1	544	Specific	886.38	807.2	16.15	671	2657	MW_EXP1_REL_THROMBIN_ALL.38958.38958.2	scan=38958 file=556	81.4753
K.QDC[+57.021]PIDGC[+57.021]LS[+426.137]NPC[+57.021]FAGVK.C	Hex(1)Pent(2)	Ambiguous	C[+57]*3, S[+426]	16.09	801.52	>>sp|P07996|TSP1_HUMAN Thrombospondin-1 OS=Homo sapiens OX=9606 GN=THBS1 PE=1 SV=2	1232.51	2	2464.02	2464.02	0	0.7	544	Specific	884.86	801.52	16.09	671	2657	MW_EXP1_REL_THROMBIN_ALL.42752.42752.2	scan=42752 file=555	81.7827
K.QDC[+57.021]PIDGC[+57.021]LS[+426.137]NPC[+57.021]FAGVK.C	Hex(1)Pent(2)	Ambiguous	C[+57]*3, S[+426]	15.15	783.15	>>sp|P07996|TSP1_HUMAN Thrombospondin-1 OS=Homo sapiens OX=9606 GN=THBS1 PE=1 SV=2	1232.51	2	2464.02	2464.02	0	0	544	Specific	845.31	783.15	15.15	671	2657	MW_EXP1_REL_THROMBIN_ALL.41967.41967.2	scan=41967 file=555	80.3019
K.QDC[+57.021]PIDGC[+57.021]LS[+426.137]NPC[+57.021]FAGVK.C	Hex(1)Pent(2)	Ambiguous	C[+57]*3, S[+426]	15.09	765.26	>>sp|P07996|TSP1_HUMAN Thrombospondin-1 OS=Homo sapiens OX=9606 GN=THBS1 PE=1 SV=2	1232.51	2	2464.02	2464.02	0	0.8	544	Specific	828.08	765.26	15.09	671	2657	MW_EXP1_REL_THROMBIN_ALL.38529.38529.2	scan=38529 file=557	78.5651
K.QDC[+57.021]PIDGC[+57.021]LS[+426.137]NPC[+57.021]FAGVK.C	Hex(1)Pent(2)	Ambiguous	C[+57]*3, S[+426]	14.78	755.67	>>sp|P07996|TSP1_HUMAN Thrombospondin-1 OS=Homo sapiens OX=9606 GN=THBS1 PE=1 SV=2	1232.52	2	2464.03	2464.02	0	2	544	Specific	801.73	755.67	14.78	671	2657	MW_EXP1_REL_THROMBIN_ALL.37549.37549.2	scan=37549 file=556	78.5811
R.EHGPGVAEPEVAT[+947.323]APPEK.E	HexNAc(1)Hex(1)NeuAc(2)	Ambiguous	T[+947]	15.02	748.95	>>sp|Q14766|LTBP1_HUMAN Latent-transforming growth factor beta-binding protein 1 OS=Homo sapiens OX=9606 GN=LTBP1 PE=1 SV=4	921.407	3	2762.21	2762.21	0	-3.5	789	Specific	817.07	748.95	15.02	254	1847	MW_EXP1_REL_THROMBIN_ALL.25174.25174.3	scan=25174 file=556	54.3451
K.QDC[+57.021]PIDGC[+57.021]LS[+426.137]NPC[+57.021]FAGVK.C	Hex(1)Pent(2)	Ambiguous	C[+57]*3, S[+426]	14.09	743.8	>>sp|P07996|TSP1_HUMAN Thrombospondin-1 OS=Homo sapiens OX=9606 GN=THBS1 PE=1 SV=2	1232.51	2	2464.02	2464.02	0	0.8	544	Specific	777.82	743.8	14.09	671	2657	MW_EXP1_REL_THROMBIN_ALL.41798.41798.2	scan=41798 file=558	80.321
K.QDC[+57.021]PIDGC[+57.021]LS[+426.137]NPC[+57.021]FAGVK.C	Hex(1)Pent(2)	Ambiguous	C[+57]*3, S[+426]	14.18	741.3	>>sp|P07996|TSP1_HUMAN Thrombospondin-1 OS=Homo sapiens OX=9606 GN=THBS1 PE=1 SV=2	1232.51	2	2464.02	2464.02	0	-0.9	544	Specific	750.35	741.3	14.18	671	2657	MW_EXP1_REL_THROMBIN_ALL.39473.39473.2	scan=39473 file=557	80.4617
K.QDC[+57.021]PIDGC[+57.021]LS[+426.137]NPC[+57.021]FAGVK.C	Hex(1)Pent(2)	Ambiguous	C[+57]*3, S[+426]	15.18	731.71	>>sp|P07996|TSP1_HUMAN Thrombospondin-1 OS=Homo sapiens OX=9606 GN=THBS1 PE=1 SV=2	1232.51	2	2464.02	2464.02	0	-0.9	544	Specific	801.69	731.71	15.18	671	2657	MW_EXP1_REL_THROMBIN_ALL.41111.41111.2	scan=41111 file=559	78.4234
R.EHGPGVAEPEVAT[+1312.455]APPEK.E	HexNAc(2)Hex(2)NeuAc(2)	Ambiguous	T[+1312]	15.09	726.87	>>sp|Q14766|LTBP1_HUMAN Latent-transforming growth factor beta-binding protein 1 OS=Homo sapiens OX=9606 GN=LTBP1 PE=1 SV=4	1043.12	3	3127.35	3127.35	0	0.5	789	Specific	844.39	726.87	15.09	254	1847	MW_EXP1_REL_THROMBIN_ALL.27894.27894.3	scan=27894 file=555	55.0646
K.Q[-17.027]DC[+57.021]PIDGC[+57.021]LS[+162.053]NPC[+57.021]FAGVK.C	Hex(1)	Ambiguous	C[+57]*3, Q[-17], S[+162]	12.18	686.45	>>sp|P07996|TSP1_HUMAN Thrombospondin-1 OS=Homo sapiens OX=9606 GN=THBS1 PE=1 SV=2	1091.96	2	2182.91	2182.91	0	-0.7	544	Specific	686.45	686.45	12.18	671	2657	MW_EXP1_REL_THROMBIN_ALL.46490.46490.2	scan=46490 file=556	96.767
R.EHGPGVAEPEVAT[+947.323]APPEK.E	HexNAc(1)Hex(1)NeuAc(2)	Ambiguous	T[+947]	14.02	684.84	>>sp|Q14766|LTBP1_HUMAN Latent-transforming growth factor beta-binding protein 1 OS=Homo sapiens OX=9606 GN=LTBP1 PE=1 SV=4	921.407	3	2762.21	2762.21	0	-3.3	789	Specific	772.25	684.84	14.02	254	1847	MW_EXP1_REL_THROMBIN_ALL.25909.25909.3	scan=25909 file=557	54.2933
K.Q[-17.027]DC[+57.021]PIDGC[+57.021]LS[+426.137]NPC[+57.021]FAGVK.C	Hex(1)Pent(2)	Ambiguous	C[+57]*3, Q[-17], S[+426]	12.15	684.26	>>sp|P07996|TSP1_HUMAN Thrombospondin-1 OS=Homo sapiens OX=9606 GN=THBS1 PE=1 SV=2	1224	2	2446.99	2446.99	0	0.3	544	Specific	684.26	684.26	12.15	671	2657	MW_EXP1_REL_THROMBIN_ALL.50089.50089.2	scan=50089 file=555	95.7254
K.Q[-17.027]DC[+57.021]PIDGC[+57.021]LS[+426.137]NPC[+57.021]FAGVK.C	Hex(1)Pent(2)	Ambiguous	C[+57]*3, Q[-17], S[+426]	11.78	679.23	>>sp|P07996|TSP1_HUMAN Thrombospondin-1 OS=Homo sapiens OX=9606 GN=THBS1 PE=1 SV=2	1224	2	2447	2446.99	0	2	544	Specific	679.23	679.23	11.78	671	2657	MW_EXP1_REL_THROMBIN_ALL.45995.45995.2	scan=45995 file=556	95.7769
K.Q[-17.027]DC[+57.021]PIDGC[+57.021]LS[+162.053]NPC[+57.021]FAGVK.C	Hex(1)	Ambiguous	C[+57]*3, Q[-17], S[+162]	12.15	677.14	>>sp|P07996|TSP1_HUMAN Thrombospondin-1 OS=Homo sapiens OX=9606 GN=THBS1 PE=1 SV=2	1091.96	2	2182.91	2182.91	0	0.4	544	Specific	677.14	677.14	12.15	671	2657	MW_EXP1_REL_THROMBIN_ALL.50617.50617.2	scan=50617 file=555	96.7173
K.Q[-17.027]DC[+57.021]PIDGC[+57.021]LS[+162.053]NPC[+57.021]FAGVK.C	Hex(1)	Ambiguous	C[+57]*3, Q[-17], S[+162]	12.15	655.24	>>sp|P07996|TSP1_HUMAN Thrombospondin-1 OS=Homo sapiens OX=9606 GN=THBS1 PE=1 SV=2	1091.96	2	2182.91	2182.91	0	-0.3	544	Specific	655.24	655.24	12.15	671	2657	MW_EXP1_REL_THROMBIN_ALL.50009.50009.2	scan=50009 file=558	96.535
K.Q[-17.027]DC[+57.021]PIDGC[+57.021]LS[+426.137]NPC[+57.021]FAGVK.C	Hex(1)Pent(2)	Ambiguous	C[+57]*3, Q[-17], S[+426]	11.15	646.94	>>sp|P07996|TSP1_HUMAN Thrombospondin-1 OS=Homo sapiens OX=9606 GN=THBS1 PE=1 SV=2	1224	2	2446.99	2446.99	0	-0.2	544	Specific	646.94	646.94	11.15	671	2657	MW_EXP1_REL_THROMBIN_ALL.50036.50036.2	scan=50036 file=559	95.5199
K.QDC[+57.021]PIDGC[+57.021]LS[+426.137]NPC[+57.021]FAGVK.C	Hex(1)Pent(2)	Ambiguous	C[+57]*3, S[+426]	10.88	614.21	>>sp|P07996|TSP1_HUMAN Thrombospondin-1 OS=Homo sapiens OX=9606 GN=THBS1 PE=1 SV=2	822.011	3	2464.02	2464.02	0	-1.1	544	Specific	614.21	614.21	10.88	671	2657	MW_EXP1_REL_THROMBIN_ALL.38476.38476.3	scan=38476 file=556	80.4764
K.Q[-17.027]DC[+57.021]PIDGC[+57.021]LS[+162.053]NPC[+57.021]FAGVK.C	Hex(1)	Ambiguous	C[+57]*3, Q[-17], S[+162]	10.36	608.69	>>sp|P07996|TSP1_HUMAN Thrombospondin-1 OS=Homo sapiens OX=9606 GN=THBS1 PE=1 SV=2	1091.96	2	2182.92	2182.91	0	3.7	544	Specific	608.69	608.69	10.36	671	2657	MW_EXP1_REL_THROMBIN_ALL.47098.47098.2	scan=47098 file=557	95.7292
K.Q[-17.027]DC[+57.021]PIDGC[+57.021]LS[+426.137]NPC[+57.021]FAGVK.C	Hex(1)Pent(2)	Ambiguous	C[+57]*3, Q[-17], S[+426]	11.17	608.04	>>sp|P07996|TSP1_HUMAN Thrombospondin-1 OS=Homo sapiens OX=9606 GN=THBS1 PE=1 SV=2	1224	2	2446.99	2446.99	0	-1.7	544	Specific	608.04	608.04	11.17	671	2657	MW_EXP1_REL_THROMBIN_ALL.47940.47940.2	scan=47940 file=558	92.3371
K.Q[-17.027]DC[+57.021]PIDGC[+57.021]LS[+162.053]NPC[+57.021]FAGVK.C	Hex(1)	Ambiguous	C[+57]*3, Q[-17], S[+162]	10.15	599.94	>>sp|P07996|TSP1_HUMAN Thrombospondin-1 OS=Homo sapiens OX=9606 GN=THBS1 PE=1 SV=2	1091.96	2	2182.91	2182.91	0	-0.1	544	Specific	599.94	599.94	10.15	671	2657	MW_EXP1_REL_THROMBIN_ALL.50541.50541.2	scan=50541 file=559	96.4984
K.Q[-17.027]DC[+57.021]PIDGC[+57.021]LS[+426.137]NPC[+57.021]FAGVK.C	Hex(1)Pent(2)	Ambiguous	C[+57]*3, Q[-17], S[+426]	10.18	588.44	>>sp|P07996|TSP1_HUMAN Thrombospondin-1 OS=Homo sapiens OX=9606 GN=THBS1 PE=1 SV=2	1224	2	2446.99	2446.99	0	-1	544	Specific	588.44	588.44	10.18	671	2657	MW_EXP1_REL_THROMBIN_ALL.45500.45500.2	scan=45500 file=557	92.43
K.QDC[+57.021]PIDGC[+57.021]LS[+426.137]NPC[+57.021]FAGVK.C	Hex(1)Pent(2)	Ambiguous	C[+57]*3, S[+426]	9.73	587.36	>>sp|P07996|TSP1_HUMAN Thrombospondin-1 OS=Homo sapiens OX=9606 GN=THBS1 PE=1 SV=2	822.013	3	2464.02	2464.02	0	1.3	544	Specific	587.36	587.36	9.73	671	2657	MW_EXP1_REL_THROMBIN_ALL.43046.43046.3	scan=43046 file=558	82.7356
K.Q[-17.027]DC[+57.021]PIDGC[+57.021]LS[+162.053]NPC[+57.021]FAGVK.C	Hex(1)	Ambiguous	C[+57]*3, Q[-17], S[+162]	11.09	584.54	>>sp|P07996|TSP1_HUMAN Thrombospondin-1 OS=Homo sapiens OX=9606 GN=THBS1 PE=1 SV=2	1091.96	2	2182.91	2182.91	0	1.2	544	Specific	633.69	584.54	11.09	671	2657	MW_EXP1_REL_THROMBIN_ALL.50346.50346.2	scan=50346 file=555	96.2
K.Q[-17.027]DC[+57.021]PIDGC[+57.021]LS[+162.053]NPC[+57.021]FAGVK.C	Hex(1)	Ambiguous	C[+57]*3, Q[-17], S[+162]	10.09	581.5	>>sp|P07996|TSP1_HUMAN Thrombospondin-1 OS=Homo sapiens OX=9606 GN=THBS1 PE=1 SV=2	1091.96	2	2182.91	2182.91	0	0.8	544	Specific	581.5	581.5	10.09	671	2657	MW_EXP1_REL_THROMBIN_ALL.45966.45966.2	scan=45966 file=556	95.7169
K.Q[-17.027]DC[+57.021]PIDGC[+57.021]LS[+426.137]NPC[+57.021]FAGVK.C	Hex(1)Pent(2)	Ambiguous	C[+57]*3, Q[-17], S[+426]	11.15	579.83	>>sp|P07996|TSP1_HUMAN Thrombospondin-1 OS=Homo sapiens OX=9606 GN=THBS1 PE=1 SV=2	1224	2	2446.99	2446.99	0	0.1	544	Specific	601.39	579.83	11.15	671	2657	MW_EXP1_REL_THROMBIN_ALL.49826.49826.2	scan=49826 file=555	95.2001
K.Q[-17.027]DC[+57.021]PIDGC[+57.021]LS[+162.053]NPC[+57.021]FAGVK.C	Hex(1)	Ambiguous	C[+57]*3, Q[-17], S[+162]	8.61	579.06	>>sp|P07996|TSP1_HUMAN Thrombospondin-1 OS=Homo sapiens OX=9606 GN=THBS1 PE=1 SV=2	1091.96	2	2182.91	2182.91	0	2.3	544	Specific	579.06	579.06	8.61	671	2657	MW_EXP1_REL_THROMBIN_ALL.45948.45948.2	scan=45948 file=557	93.348
K.Q[-17.027]DC[+57.021]PIDGC[+57.021]LS[+162.053]NPC[+57.021]FAGVK.C	Hex(1)	Ambiguous	C[+57]*3, Q[-17], S[+162]	8.98	578.92	>>sp|P07996|TSP1_HUMAN Thrombospondin-1 OS=Homo sapiens OX=9606 GN=THBS1 PE=1 SV=2	1091.96	2	2182.91	2182.91	0	0	544	Specific	578.92	578.92	8.98	671	2657	MW_EXP1_REL_THROMBIN_ALL.48455.48455.2	scan=48455 file=558	93.3958
K.Q[-17.027]DC[+57.021]PIDGC[+57.021]LS[+426.137]NPC[+57.021]FAGVK.C	Hex(1)Pent(2)	Ambiguous	C[+57]*3, Q[-17], S[+426]	10.15	576.48	>>sp|P07996|TSP1_HUMAN Thrombospondin-1 OS=Homo sapiens OX=9606 GN=THBS1 PE=1 SV=2	1224	2	2446.99	2446.99	0	0.3	544	Specific	583.84	576.48	10.15	671	2657	MW_EXP1_REL_THROMBIN_ALL.46943.46943.2	scan=46943 file=557	95.3957
K.Q[-17.027]DC[+57.021]PIDGC[+57.021]LS[+162.053]NPC[+57.021]FAGVK.C	Hex(1)	Ambiguous	C[+57]*3, Q[-17], S[+162]	8.99	567.22	>>sp|P07996|TSP1_HUMAN Thrombospondin-1 OS=Homo sapiens OX=9606 GN=THBS1 PE=1 SV=2	1091.96	2	2182.91	2182.91	0	-1.7	544	Specific	567.22	567.22	8.99	671	2657	MW_EXP1_REL_THROMBIN_ALL.50024.50024.2	scan=50024 file=555	95.5969
K.Q[-17.027]DC[+57.021]PIDGC[+57.021]LS[+162.053]NPC[+57.021]FAGVK.C	Hex(1)	Ambiguous	C[+57]*3, Q[-17], S[+162]	8.95	558.31	>>sp|P07996|TSP1_HUMAN Thrombospondin-1 OS=Homo sapiens OX=9606 GN=THBS1 PE=1 SV=2	1091.95	2	2182.9	2182.91	0	-3.6	544	Specific	558.31	558.31	8.95	671	2657	MW_EXP1_REL_THROMBIN_ALL.49721.49721.2	scan=49721 file=558	95.9885
K.QDC[+57.021]PIDGC[+57.021]LS[+426.137]NPC[+57.021]FAGVK.C	Hex(1)Pent(2)	Ambiguous	C[+57]*3, S[+426]	8.82	553.63	>>sp|P07996|TSP1_HUMAN Thrombospondin-1 OS=Homo sapiens OX=9606 GN=THBS1 PE=1 SV=2	822.011	3	2464.02	2464.02	0	-0.9	544	Specific	553.63	553.63	8.82	671	2657	MW_EXP1_REL_THROMBIN_ALL.43035.43035.3	scan=43035 file=555	82.297
K.Q[-17.027]DC[+57.021]PIDGC[+57.021]LS[+162.053]NPC[+57.021]FAGVK.C	Hex(1)	Ambiguous	C[+57]*3, Q[-17], S[+162]	8.98	544.49	>>sp|P07996|TSP1_HUMAN Thrombospondin-1 OS=Homo sapiens OX=9606 GN=THBS1 PE=1 SV=2	1091.96	2	2182.9	2182.91	0	-2.6	544	Specific	544.49	544.49	8.98	671	2657	MW_EXP1_REL_THROMBIN_ALL.47417.47417.2	scan=47417 file=557	96.3692
K.QDC[+57.021]PIDGC[+57.021]LS[+426.137]NPC[+57.021]FAGVK.C	Hex(1)Pent(2)	Ambiguous	C[+57]*3, S[+426]	8.98	541.34	>>sp|P07996|TSP1_HUMAN Thrombospondin-1 OS=Homo sapiens OX=9606 GN=THBS1 PE=1 SV=2	1232.51	2	2464.02	2464.02	0	0.3	544	Specific	563.87	541.34	8.98	671	2657	MW_EXP1_REL_THROMBIN_ALL.47069.47069.2	scan=47069 file=557	95.6663
K.Q[-17.027]DC[+57.021]PIDGC[+57.021]LS[+162.053]NPC[+57.021]FAGVK.C	Hex(1)	Ambiguous	C[+57]*3, Q[-17], S[+162]	8.47	535.9	>>sp|P07996|TSP1_HUMAN Thrombospondin-1 OS=Homo sapiens OX=9606 GN=THBS1 PE=1 SV=2	1091.96	2	2182.92	2182.91	0	2.8	544	Specific	548.05	535.9	8.47	671	2657	MW_EXP1_REL_THROMBIN_ALL.48880.48880.2	scan=48880 file=555	93.3326
K.Q[-17.027]DC[+57.021]PIDGC[+57.021]LS[+426.137]NPC[+57.021]FAGVK.C	Hex(1)Pent(2)	Ambiguous	C[+57]*3, Q[-17], S[+426]	8.88	523.78	>>sp|P07996|TSP1_HUMAN Thrombospondin-1 OS=Homo sapiens OX=9606 GN=THBS1 PE=1 SV=2	1224	2	2446.99	2446.99	0	0.5	544	Specific	523.78	523.78	8.88	671	2657	MW_EXP1_REL_THROMBIN_ALL.45754.45754.2	scan=45754 file=556	95.2653
K.QDC[+57.021]PIDGC[+57.021]LS[+426.137]NPC[+57.021]FAGVK.C	Hex(1)Pent(2)	Ambiguous	C[+57]*3, S[+426]	9.02	523.07	>>sp|P07996|TSP1_HUMAN Thrombospondin-1 OS=Homo sapiens OX=9606 GN=THBS1 PE=1 SV=2	1232.52	2	2464.02	2464.02	0	1.1	544	Specific	541.29	523.07	9.02	671	2657	MW_EXP1_REL_THROMBIN_ALL.50048.50048.2	scan=50048 file=555	95.6456
K.QDC[+57.021]PIDGC[+57.021]LS[+426.137]NPC[+57.021]FAGVK.C	Hex(1)Pent(2)	Ambiguous	C[+57]*3, S[+426]	8.94	517.06	>>sp|P07996|TSP1_HUMAN Thrombospondin-1 OS=Homo sapiens OX=9606 GN=THBS1 PE=1 SV=2	1232.51	2	2464.02	2464.02	0	0.1	544	Specific	527.71	517.06	8.94	671	2657	MW_EXP1_REL_THROMBIN_ALL.49527.49527.2	scan=49527 file=558	95.595
K.Q[-17.027]DC[+57.021]PIDGC[+57.021]LS[+162.053]NPC[+57.021]FAGVK.C	Hex(1)	Ambiguous	C[+57]*3, Q[-17], S[+162]	8.66	507.63	>>sp|P07996|TSP1_HUMAN Thrombospondin-1 OS=Homo sapiens OX=9606 GN=THBS1 PE=1 SV=2	1091.95	2	2182.9	2182.91	0	-3.3	544	Specific	507.63	507.63	8.66	671	2657	MW_EXP1_REL_THROMBIN_ALL.44843.44843.2	scan=44843 file=556	93.3676
K.QDC[+57.021]PIDGC[+57.021]LS[+426.137]NPC[+57.021]FAGVK.C	Hex(1)Pent(2)	Ambiguous	C[+57]*3, S[+426]	8.81	507.07	>>sp|P07996|TSP1_HUMAN Thrombospondin-1 OS=Homo sapiens OX=9606 GN=THBS1 PE=1 SV=2	1232.52	2	2464.02	2464.02	0	1.8	544	Specific	527.23	507.07	8.81	671	2657	MW_EXP1_REL_THROMBIN_ALL.50065.50065.2	scan=50065 file=559	95.5795
K.Q[-17.027]DC[+57.021]PIDGC[+57.021]LS[+162.053]NPC[+57.021]FAGVK.C	Hex(1)	Ambiguous	C[+57]*3, Q[-17], S[+162]	8.72	495.83	>>sp|P07996|TSP1_HUMAN Thrombospondin-1 OS=Homo sapiens OX=9606 GN=THBS1 PE=1 SV=2	1091.96	2	2182.91	2182.91	0	-1.3	544	Specific	495.83	495.83	8.72	671	2657	MW_EXP1_REL_THROMBIN_ALL.49203.49203.2	scan=49203 file=558	94.9344
K.QDC[+57.021]PIDGC[+57.021]LS[+426.137]N[+15.995]PC[+57.021]FAGVK.C	Hex(1)Pent(2)	Ambiguous	C[+57]*3, N[+16], S[+426]	8.76	473.24	>>sp|P07996|TSP1_HUMAN Thrombospondin-1 OS=Homo sapiens OX=9606 GN=THBS1 PE=1 SV=2	1240.51	2	2480.02	2480.01	0	0.2	544	Specific	513.13	473.24	8.76	671	2657	MW_EXP1_REL_THROMBIN_ALL.41350.41350.2	scan=41350 file=558	79.4371
K.QDC[+57.021]PIDGC[+57.021]LS[+426.137]NPC[+57.021]FAGVK.C	Hex(1)Pent(2)	Ambiguous	C[+57]*3, S[+426]	8.73	472.91	>>sp|P07996|TSP1_HUMAN Thrombospondin-1 OS=Homo sapiens OX=9606 GN=THBS1 PE=1 SV=2	1232.51	2	2464.02	2464.02	0	-0.5	544	Specific	483.6	472.91	8.73	671	2657	MW_EXP1_REL_THROMBIN_ALL.45947.45947.2	scan=45947 file=556	95.6773
K.QDC[+57.021]PIDGC[+57.021]LS[+426.137]NPC[+57.021]FAGVK.C	Hex(1)Pent(2)	Ambiguous	C[+57]*3, S[+426]	8.4	469.02	>>sp|P07996|TSP1_HUMAN Thrombospondin-1 OS=Homo sapiens OX=9606 GN=THBS1 PE=1 SV=2	822.011	3	2464.02	2464.02	0	-1.1	544	Specific	469.02	469.02	8.4	671	2657	MW_EXP1_REL_THROMBIN_ALL.42786.42786.2	scan=42786 file=555	81.8412
K.NWC[+57.021]AYVHT[+146.058]R.L	Fuc(1)	Ambiguous	C[+57], T[+146]	7.87	468.79	>>sp|Q13201|MMRN1_HUMAN Multimerin-1 OS=Homo sapiens OX=9606 GN=MMRN1 PE=1 SV=3	451.539	3	1352.6	1352.61	0	-1.2	209	Specific	537.58	468.79	7.87	200	663	MW_EXP1_REL_THROMBIN_ALL.25539.25539.3	scan=25539 file=558	50.8261
K.VDKDLQS[+203.079]LEDILHQVENK.T	HexNAc(1)	Ambiguous	S[+203]	8.08	468.36	>>sp|P02679-2|FIBG_HUMAN Isoform Gamma-A of Fibrinogen gamma chain OS=Homo sapiens OX=9606 GN=FGG	776.063	3	2326.17	2326.18	0	-1.3	62	Specific	494.23	468.36	8.08	136	2027	MW_EXP1_REL_THROMBIN_ALL.56686.56686.3	scan=56686 file=558	110.231
K.Q[-17.027]DC[+57.021]PIDGC[+57.021]LS[+162.053]NPC[+57.021]FAGVK.C	Hex(1)	Ambiguous	C[+57]*3, Q[-17], S[+162]	8.37	462.8	>>sp|P07996|TSP1_HUMAN Thrombospondin-1 OS=Homo sapiens OX=9606 GN=THBS1 PE=1 SV=2	728.306	3	2182.9	2182.91	0	-2.2	544	Specific	462.8	462.8	8.37	671	2657	MW_EXP1_REL_THROMBIN_ALL.47576.47576.3	scan=47576 file=557	96.6853
K.QDC[+57.021]PIDGC[+57.021]LS[+426.137]NPC[+57.021]FAGVK.C	Hex(1)Pent(2)	Ambiguous	C[+57]*3, S[+426]	8.18	453.73	>>sp|P07996|TSP1_HUMAN Thrombospondin-1 OS=Homo sapiens OX=9606 GN=THBS1 PE=1 SV=2	822.009	3	2464.01	2464.02	0	-3.3	544	Specific	453.73	453.73	8.18	671	2657	MW_EXP1_REL_THROMBIN_ALL.39690.39690.3	scan=39690 file=556	82.9372
R.EHGPGVAEPEVAT[+1312.455]APPEK.E	HexNAc(2)Hex(2)NeuAc(2)	Ambiguous	T[+1312]	8.98	436.93	>>sp|Q14766|LTBP1_HUMAN Latent-transforming growth factor beta-binding protein 1 OS=Homo sapiens OX=9606 GN=LTBP1 PE=1 SV=4	1043.12	3	3127.35	3127.35	0	-0.1	789	Specific	572.47	436.93	8.98	254	1847	MW_EXP1_REL_THROMBIN_ALL.27926.27926.3	scan=27926 file=558	55.0869
K.QDC[+57.021]PIDGC[+57.021]LS[+426.137]N[+15.995]PC[+57.021]FAGVK.C	Hex(1)Pent(2)	Ambiguous	C[+57]*3, N[+16], S[+426]	8.4	421.13	>>sp|P07996|TSP1_HUMAN Thrombospondin-1 OS=Homo sapiens OX=9606 GN=THBS1 PE=1 SV=2	1240.51	2	2480.01	2480.01	0	-0.9	544	Specific	434.19	421.13	8.4	671	2657	MW_EXP1_REL_THROMBIN_ALL.40951.40951.2	scan=40951 file=555	78.3525
K.QDC[+57.021]PIDGC[+57.021]LS[+308.111]N[+15.995]PC[+57.021]FAGVK.C	Hex(1)Fuc(1)	Ambiguous	C[+57]*3, N[+16], S[+308]	8.73	420.84	>>sp|P07996|TSP1_HUMAN Thrombospondin-1 OS=Homo sapiens OX=9606 GN=THBS1 PE=1 SV=2	1181.5	2	2361.99	2361.99	0	-0.8	544	Specific	483.35	420.84	8.73	671	2657	MW_EXP1_REL_THROMBIN_ALL.42415.42415.2	scan=42415 file=559	80.9067
K.NWC[+57.021]AYVHT[+146.058]R.L	Fuc(1)	Ambiguous	C[+57], T[+146]	6.87	415.04	>>sp|Q13201|MMRN1_HUMAN Multimerin-1 OS=Homo sapiens OX=9606 GN=MMRN1 PE=1 SV=3	451.54	3	1352.6	1352.61	0	-0.8	209	Specific	524.69	415.04	6.87	200	663	MW_EXP1_REL_THROMBIN_ALL.25598.25598.3	scan=25598 file=559	50.8229
R.VQPFNVT[+349.137]QGK.Y	HexNAc(1)Fuc(1)	Ambiguous	T[+349]	7.93	412.39	>>sp|P13473|LAMP2_HUMAN Lysosome-associated membrane glycoprotein 2 OS=Homo sapiens OX=9606 GN=LAMP2 PE=1 SV=2	733.872	2	1466.74	1466.74	0	-0.1	352	Specific	472.72	412.39	7.93	17	655	MW_EXP1_REL_THROMBIN_ALL.23531.23531.2	scan=23531 file=558	47.0844
K.QDC[+57.021]PIDGC[+57.021]LS[+426.137]N[+15.995]PC[+57.021]FAGVK.C	Hex(1)Pent(2)	Ambiguous	C[+57]*3, N[+16], S[+426]	8.31	412.16	>>sp|P07996|TSP1_HUMAN Thrombospondin-1 OS=Homo sapiens OX=9606 GN=THBS1 PE=1 SV=2	1240.51	2	2480.01	2480.01	0	-0.6	544	Specific	412.16	412.16	8.31	671	2657	MW_EXP1_REL_THROMBIN_ALL.37522.37522.2	scan=37522 file=556	78.5285
K.QDC[+57.021]PIDGC[+57.021]LS[+308.111]N[+15.995]PC[+57.021]FAGVK.C	Hex(1)Fuc(1)	Ambiguous	C[+57]*3, N[+16], S[+308]	8.61	406.82	>>sp|P07996|TSP1_HUMAN Thrombospondin-1 OS=Homo sapiens OX=9606 GN=THBS1 PE=1 SV=2	1181.5	2	2361.99	2361.99	0	1	544	Specific	476.12	406.82	8.61	671	2657	MW_EXP1_REL_THROMBIN_ALL.40594.40594.2	scan=40594 file=558	78.0225
K.QDC[+57.021]PIDGC[+57.021]LS[+426.137]N[+15.995]PC[+57.021]FAGVK.C	Hex(1)Pent(2)	Ambiguous	C[+57]*3, N[+16], S[+426]	7.91	406.59	>>sp|P07996|TSP1_HUMAN Thrombospondin-1 OS=Homo sapiens OX=9606 GN=THBS1 PE=1 SV=2	1240.51	2	2480.02	2480.01	0	2.4	544	Specific	406.59	406.59	7.91	671	2657	MW_EXP1_REL_THROMBIN_ALL.38493.38493.2	scan=38493 file=557	78.494
K.QDC[+57.021]PIDGC[+57.021]LS[+426.137]N[+15.995]PC[+57.021]FAGVK.C	Hex(1)Pent(2)	Ambiguous	C[+57]*3, N[+16], S[+426]	8.29	403.99	>>sp|P07996|TSP1_HUMAN Thrombospondin-1 OS=Homo sapiens OX=9606 GN=THBS1 PE=1 SV=2	1240.51	2	2480.01	2480.01	0	-1.6	544	Specific	403.99	403.99	8.29	671	2657	MW_EXP1_REL_THROMBIN_ALL.41096.41096.2	scan=41096 file=559	78.3943
R.VQPFNVT[+349.137]QGK.Y	HexNAc(1)Fuc(1)	Ambiguous	T[+349]	7.45	403.43	>>sp|P13473|LAMP2_HUMAN Lysosome-associated membrane glycoprotein 2 OS=Homo sapiens OX=9606 GN=LAMP2 PE=1 SV=2	733.87	2	1466.73	1466.74	0	-3.1	352	Specific	406.67	403.43	7.45	17	655	MW_EXP1_REL_THROMBIN_ALL.21564.21564.2	scan=21564 file=556	47.2737
K.QDC[+57.021]PIDGC[+57.021]LS[+308.111]N[+15.995]PC[+57.021]FAGVK.C	Hex(1)Fuc(1)	Ambiguous	C[+57]*3, N[+16], S[+308]	8.23	394.14	>>sp|P07996|TSP1_HUMAN Thrombospondin-1 OS=Homo sapiens OX=9606 GN=THBS1 PE=1 SV=2	1181.5	2	2361.99	2361.99	0	2.5	544	Specific	445.12	394.14	8.23	671	2657	MW_EXP1_REL_THROMBIN_ALL.42198.42198.2	scan=42198 file=555	80.7391
R.VQPFNVT[+349.137]QGK.Y	HexNAc(1)Fuc(1)	Ambiguous	T[+349]	7.89	393.16	>>sp|P13473|LAMP2_HUMAN Lysosome-associated membrane glycoprotein 2 OS=Homo sapiens OX=9606 GN=LAMP2 PE=1 SV=2	733.872	2	1466.74	1466.74	0	-0.6	352	Specific	444.15	393.16	7.89	17	655	MW_EXP1_REL_THROMBIN_ALL.22252.22252.2	scan=22252 file=557	47.2615
K.DVEC[+57.021]GEGHFC[+57.021]HDNQT[+203.079]C[+57.021]C[+57.021]R.D	HexNAc(1)	Ambiguous	C[+57]*4, T[+203]	8.19	385.68	>>sp|P28799|GRN_HUMAN Progranulin OS=Homo sapiens OX=9606 GN=GRN PE=1 SV=2	621.732	4	2483.91	2483.91	0	-0.2	518	Specific	385.68	385.68	8.19	18	1737	MW_EXP1_REL_THROMBIN_ALL.12104.12104.4	scan=12104 file=558	26.2966
K.QDC[+57.021]PIDGC[+57.021]LS[+426.137]N[+15.995]PC[+57.021]FAGVK.C	Hex(1)Pent(2)	Ambiguous	C[+57]*3, N[+16], S[+426]	6.71	379.65	>>sp|P07996|TSP1_HUMAN Thrombospondin-1 OS=Homo sapiens OX=9606 GN=THBS1 PE=1 SV=2	827.343	3	2480.01	2480.01	0	0	544	Specific	412.57	379.65	6.71	671	2657	MW_EXP1_REL_THROMBIN_ALL.40800.40800.3	scan=40800 file=558	78.4003
K.QDC[+57.021]PIDGC[+57.021]LS[+162.053]NPC[+57.021]FAGVK.C	Hex(1)	Ambiguous	C[+57]*3, S[+162]	13.78	375.16	>>sp|P07996|TSP1_HUMAN Thrombospondin-1 OS=Homo sapiens OX=9606 GN=THBS1 PE=1 SV=2	1100.47	2	2199.94	2199.94	0	2.4	544	Specific	770.27	699.57	13.78	671	2657	MW_EXP1_REL_THROMBIN_ALL.38752.38752.2	scan=38752 file=557	79.0126
K.QDC[+57.021]PIDGC[+57.021]LS[+162.053]NPC[+57.021]FAGVK.C	Hex(1)	Ambiguous	C[+57]*3, S[+162]	16.17	373.96	>>sp|P07996|TSP1_HUMAN Thrombospondin-1 OS=Homo sapiens OX=9606 GN=THBS1 PE=1 SV=2	1100.47	2	2199.93	2199.94	0	-1.7	544	Specific	882.06	822.55	16.17	671	2657	MW_EXP1_REL_THROMBIN_ALL.39252.39252.2	scan=39252 file=556	82.0743
K.QDC[+57.021]PIDGC[+57.021]LS[+162.053]NPC[+57.021]FAGVK.C	Hex(1)	Ambiguous	C[+57]*3, S[+162]	16.18	367.38	>>sp|P07996|TSP1_HUMAN Thrombospondin-1 OS=Homo sapiens OX=9606 GN=THBS1 PE=1 SV=2	1100.47	2	2199.93	2199.94	0	-0.8	544	Specific	890.27	820.74	16.18	671	2657	MW_EXP1_REL_THROMBIN_ALL.40195.40195.2	scan=40195 file=557	81.9323
K.C[+57.021]NYLGHYS[+558.180]DPM[+15.995]YR.C	Hex(1)Pent(3)	Ambiguous	C[+57], M[+16], S[+558]	6.68	362.33	>>sp|P07996|TSP1_HUMAN Thrombospondin-1 OS=Homo sapiens OX=9606 GN=THBS1 PE=1 SV=2	563.222	4	2249.87	2249.87	0	-2.8	663	Specific	489.98	362.33	6.68	671	2657	MW_EXP1_REL_THROMBIN_ALL.25607.25607.2	scan=25607 file=559	50.8406
K.QDC[+57.021]PIDGC[+57.021]LS[+426.137]N[+15.995]PC[+57.021]FAGVK.C	Hex(1)Pent(2)	Ambiguous	C[+57]*3, N[+16], S[+426]	6.81	360.19	>>sp|P07996|TSP1_HUMAN Thrombospondin-1 OS=Homo sapiens OX=9606 GN=THBS1 PE=1 SV=2	1240.51	2	2480.01	2480.01	0	-1	544	Specific	360.19	360.19	6.81	671	2657	MW_EXP1_REL_THROMBIN_ALL.41445.41445.2	scan=41445 file=555	79.3029
K.QDC[+57.021]PIDGC[+57.021]LS[+308.111]N[+15.995]PC[+57.021]FAGVK.C	Hex(1)Fuc(1)	Ambiguous	C[+57]*3, N[+16], S[+308]	6.38	352.5	>>sp|P07996|TSP1_HUMAN Thrombospondin-1 OS=Homo sapiens OX=9606 GN=THBS1 PE=1 SV=2	1181.49	2	2361.98	2361.99	0	-3.6	544	Specific	352.5	352.5	6.38	671	2657	MW_EXP1_REL_THROMBIN_ALL.39671.39671.2	scan=39671 file=557	80.8675
K.QDC[+57.021]PIDGC[+57.021]LS[+162.053]NPC[+57.021]FAGVK.C	Hex(1)	Ambiguous	C[+57]*3, S[+162]	16.15	351.8	>>sp|P07996|TSP1_HUMAN Thrombospondin-1 OS=Homo sapiens OX=9606 GN=THBS1 PE=1 SV=2	1100.47	2	2199.94	2199.94	0	-0.1	544	Specific	880.54	800.72	16.15	671	2657	MW_EXP1_REL_THROMBIN_ALL.42614.42614.2	scan=42614 file=558	81.9191
K.QDC[+57.021]PIDGC[+57.021]LS[+308.111]N[+15.995]PC[+57.021]FAGVK.C	Hex(1)Fuc(1)	Ambiguous	C[+57]*3, N[+16], S[+308]	5.06	350.89	>>sp|P07996|TSP1_HUMAN Thrombospondin-1 OS=Homo sapiens OX=9606 GN=THBS1 PE=1 SV=2	788.001	3	2361.99	2361.99	0	-0.3	544	Specific	353.71	350.89	5.06	671	2657	MW_EXP1_REL_THROMBIN_ALL.39764.39764.3	scan=39764 file=557	81.0606
K.QDC[+57.021]PIDGC[+57.021]LS[+162.053]NPC[+57.021]FAGVK.C	Hex(1)	Ambiguous	C[+57]*3, S[+162]	16.17	350.11	>>sp|P07996|TSP1_HUMAN Thrombospondin-1 OS=Homo sapiens OX=9606 GN=THBS1 PE=1 SV=2	1100.47	2	2199.93	2199.94	0	-1.1	544	Specific	864.12	825.49	16.17	671	2657	MW_EXP1_REL_THROMBIN_ALL.42829.42829.2	scan=42829 file=555	81.9149
K.QDC[+57.021]PIDGC[+57.021]LS[+162.053]NPC[+57.021]FAGVK.C	Hex(1)	Ambiguous	C[+57]*3, S[+162]	16.15	349.42	>>sp|P07996|TSP1_HUMAN Thrombospondin-1 OS=Homo sapiens OX=9606 GN=THBS1 PE=1 SV=2	1100.47	2	2199.94	2199.94	0	0.4	544	Specific	868.74	771.34	16.15	671	2657	MW_EXP1_REL_THROMBIN_ALL.43401.43401.2	scan=43401 file=555	82.9465
K.QDC[+57.021]PIDGC[+57.021]LS[+162.053]NPC[+57.021]FAGVK.C	Hex(1)	Ambiguous	C[+57]*3, S[+162]	14.18	349.37	>>sp|P07996|TSP1_HUMAN Thrombospondin-1 OS=Homo sapiens OX=9606 GN=THBS1 PE=1 SV=2	1100.47	2	2199.93	2199.94	0	-0.5	544	Specific	784.35	708.04	14.18	671	2657	MW_EXP1_REL_THROMBIN_ALL.43176.43176.2	scan=43176 file=558	82.9679
K.QDC[+57.021]PIDGC[+57.021]LS[+162.053]NPC[+57.021]FAGVK.C	Hex(1)	Ambiguous	C[+57]*3, S[+162]	13.01	347.85	>>sp|P07996|TSP1_HUMAN Thrombospondin-1 OS=Homo sapiens OX=9606 GN=THBS1 PE=1 SV=2	1100.47	2	2199.94	2199.94	0	1.8	544	Specific	731.97	670.29	13.01	671	2657	MW_EXP1_REL_THROMBIN_ALL.37770.37770.2	scan=37770 file=556	79.0375
K.QDC[+57.021]PIDGC[+57.021]LS[+426.137]NPC[+57.021]FAGVK.C	Hex(1)Pent(2)	Ambiguous	C[+57]*3, S[+426]	6.22	347.76	>>sp|P07996|TSP1_HUMAN Thrombospondin-1 OS=Homo sapiens OX=9606 GN=THBS1 PE=1 SV=2	822.012	3	2464.02	2464.02	0	0.3	544	Specific	347.76	347.76	6.22	671	2657	MW_EXP1_REL_THROMBIN_ALL.39291.39291.2	scan=39291 file=556	82.1476
K.QDC[+57.021]PIDGC[+57.021]LS[+162.053]NPC[+57.021]FAGVK.C	Hex(1)	Ambiguous	C[+57]*3, S[+162]	16.09	341.05	>>sp|P07996|TSP1_HUMAN Thrombospondin-1 OS=Homo sapiens OX=9606 GN=THBS1 PE=1 SV=2	1100.47	2	2199.94	2199.94	0	1	544	Specific	887.72	804.85	16.09	671	2657	MW_EXP1_REL_THROMBIN_ALL.42968.42968.2	scan=42968 file=559	81.929
K.QDC[+57.021]PIDGC[+57.021]LS[+162.053]NPC[+57.021]FAGVK.C	Hex(1)	Ambiguous	C[+57]*3, S[+162]	14.18	337.63	>>sp|P07996|TSP1_HUMAN Thrombospondin-1 OS=Homo sapiens OX=9606 GN=THBS1 PE=1 SV=2	1100.47	2	2199.93	2199.94	0	-0.5	544	Specific	789.43	726.4	14.18	671	2657	MW_EXP1_REL_THROMBIN_ALL.40457.40457.2	scan=40457 file=557	82.4567
K.QDC[+57.021]PIDGC[+57.021]LS[+308.111]N[+15.995]PC[+57.021]FAGVK.C	Hex(1)Fuc(1)	Ambiguous	C[+57]*3, N[+16], S[+308]	6.08	336.17	>>sp|P07996|TSP1_HUMAN Thrombospondin-1 OS=Homo sapiens OX=9606 GN=THBS1 PE=1 SV=2	1181.5	2	2361.99	2361.99	0	2.7	544	Specific	389.93	336.17	6.08	671	2657	MW_EXP1_REL_THROMBIN_ALL.40748.40748.2	scan=40748 file=555	77.9872
K.QDC[+57.021]PIDGC[+57.021]LS[+162.053]NPC[+57.021]FAGVK.C	Hex(1)	Ambiguous	C[+57]*3, S[+162]	13.78	332.73	>>sp|P07996|TSP1_HUMAN Thrombospondin-1 OS=Homo sapiens OX=9606 GN=THBS1 PE=1 SV=2	1100.47	2	2199.94	2199.94	0	2.4	544	Specific	791.97	728.91	13.78	671	2657	MW_EXP1_REL_THROMBIN_ALL.42272.42272.2	scan=42272 file=555	80.8757
K.QDC[+57.021]PIDGC[+57.021]LS[+162.053]NPC[+57.021]FAGVK.C	Hex(1)	Ambiguous	C[+57]*3, S[+162]	13.53	332.23	>>sp|P07996|TSP1_HUMAN Thrombospondin-1 OS=Homo sapiens OX=9606 GN=THBS1 PE=1 SV=2	1100.47	2	2199.94	2199.94	0	2.8	544	Specific	768.06	703.33	13.53	671	2657	MW_EXP1_REL_THROMBIN_ALL.43666.43666.2	scan=43666 file=555	83.4601
K.ET[+426.137]C[+57.021]FAEEGKK.L	Hex(1)Pent(2)	Ambiguous	C[+57], T[+426]	4.02	332.03	>>sp|P02768|ALBU_HUMAN Serum albumin OS=Homo sapiens OX=9606 GN=ALB PE=1 SV=2	542.231	3	1624.68	1624.68	0	1	589	Specific	347.46	332.03	4.02	288	243	MW_EXP1_REL_THROMBIN_ALL.8541.8541.3	scan=8541 file=557	20.919
K.QDC[+57.021]PIDGC[+57.021]LS[+162.053]NPC[+57.021]FAGVK.C	Hex(1)	Ambiguous	C[+57]*3, S[+162]	15.18	328.71	>>sp|P07996|TSP1_HUMAN Thrombospondin-1 OS=Homo sapiens OX=9606 GN=THBS1 PE=1 SV=2	1100.47	2	2199.93	2199.94	0	-0.9	544	Specific	839.14	806.08	15.18	671	2657	MW_EXP1_REL_THROMBIN_ALL.43115.43115.2	scan=43115 file=555	82.4386
K.EET[+203.079]KDWILPS[+203.079]DYDHAEAEAR.H	HexNAc(1),HexNAc(1)	Ambiguous	S[+203], T[+203]	4.4	327.23	>>sp|O43852|CALU_HUMAN Calumenin OS=Homo sapiens OX=9606 GN=CALU PE=1 SV=2	696.064	4	2781.23	2781.24	0	-1.6	252	Specific	327.23	327.23	4.4	38	2469	MW_EXP1_REL_THROMBIN_ALL.31349.31349.4	scan=31349 file=559	60.8638
K.QDC[+57.021]PIDGC[+57.021]LS[+162.053]NPC[+57.021]FAGVK.C	Hex(1)	Ambiguous	C[+57]*3, S[+162]	11.02	326.34	>>sp|P07996|TSP1_HUMAN Thrombospondin-1 OS=Homo sapiens OX=9606 GN=THBS1 PE=1 SV=2	1100.47	2	2199.93	2199.94	0	-3.8	544	Specific	621.61	611.63	11.02	671	2657	MW_EXP1_REL_THROMBIN_ALL.41044.41044.2	scan=41044 file=557	83.575
K.QDC[+57.021]PIDGC[+57.021]LS[+162.053]NPC[+57.021]FAGVK.C	Hex(1)	Ambiguous	C[+57]*3, S[+162]	12.17	320.71	>>sp|P07996|TSP1_HUMAN Thrombospondin-1 OS=Homo sapiens OX=9606 GN=THBS1 PE=1 SV=2	1100.47	2	2199.93	2199.94	0	-1.1	544	Specific	674	598.42	12.17	671	2657	MW_EXP1_REL_THROMBIN_ALL.43778.43778.2	scan=43778 file=559	83.419
K.QDC[+57.021]PIDGC[+57.021]LS[+162.053]NPC[+57.021]FAGVK.C	Hex(1)	Ambiguous	C[+57]*3, S[+162]	12.18	311.88	>>sp|P07996|TSP1_HUMAN Thrombospondin-1 OS=Homo sapiens OX=9606 GN=THBS1 PE=1 SV=2	1100.47	2	2199.93	2199.94	0	-0.3	544	Specific	699.42	649.94	12.18	671	2657	MW_EXP1_REL_THROMBIN_ALL.38733.38733.2	scan=38733 file=556	81.0139
K.QDC[+57.021]PIDGC[+57.021]LS[+162.053]NPC[+57.021]FAGVK.C	Hex(1)	Ambiguous	C[+57]*3, S[+162]	12.15	311	>>sp|P07996|TSP1_HUMAN Thrombospondin-1 OS=Homo sapiens OX=9606 GN=THBS1 PE=1 SV=2	1100.47	2	2199.94	2199.94	0	0.2	544	Specific	655.33	646.03	12.15	671	2657	MW_EXP1_REL_THROMBIN_ALL.43270.43270.2	scan=43270 file=559	82.483
K.QDC[+57.021]PIDGC[+57.021]LS[+162.053]NPC[+57.021]FAGVK.C	Hex(1)	Ambiguous	C[+57]*3, S[+162]	11.05	307.94	>>sp|P07996|TSP1_HUMAN Thrombospondin-1 OS=Homo sapiens OX=9606 GN=THBS1 PE=1 SV=2	1100.47	2	2199.93	2199.94	0	-2.9	544	Specific	641.94	623.94	11.05	671	2657	MW_EXP1_REL_THROMBIN_ALL.39722.39722.2	scan=39722 file=557	80.97
K.QDC[+57.021]PIDGC[+57.021]LS[+162.053]NPC[+57.021]FAGVK.C	Hex(1)	Ambiguous	C[+57]*3, S[+162]	13.15	303.35	>>sp|P07996|TSP1_HUMAN Thrombospondin-1 OS=Homo sapiens OX=9606 GN=THBS1 PE=1 SV=2	1100.47	2	2199.94	2199.94	0	0.1	544	Specific	732.26	673.39	13.15	671	2657	MW_EXP1_REL_THROMBIN_ALL.39518.39518.2	scan=39518 file=556	82.6067
K.QDC[+57.021]PIDGC[+57.021]LS[+162.053]NPC[+57.021]FAGVK.C	Hex(1)	Ambiguous	C[+57]*3, S[+162]	11.17	302.09	>>sp|P07996|TSP1_HUMAN Thrombospondin-1 OS=Homo sapiens OX=9606 GN=THBS1 PE=1 SV=2	1100.47	2	2199.93	2199.94	0	-1.3	544	Specific	609.71	571.47	11.17	671	2657	MW_EXP1_REL_THROMBIN_ALL.50061.50061.2	scan=50061 file=558	96.6344
K.QDC[+57.021]PIDGC[+57.021]LS[+162.053]NPC[+57.021]FAGVK.C	Hex(1)	Ambiguous	C[+57]*3, S[+162]	12.18	300.14	>>sp|P07996|TSP1_HUMAN Thrombospondin-1 OS=Homo sapiens OX=9606 GN=THBS1 PE=1 SV=2	1100.47	2	2199.93	2199.94	0	-0.6	544	Specific	675.07	615.78	12.18	671	2657	MW_EXP1_REL_THROMBIN_ALL.42061.42061.2	scan=42061 file=558	80.8471
K.APDAGGC[+57.021]LHADPDLGVLC[+57.021]PT[+146.058]GC[+57.021]QLQEALLQQERPIR.N	Fuc(1)	Ambiguous	C[+57]*3, T[+146]	5.66	297.94	>>sp|P02675|FIBB_HUMAN Fibrinogen beta chain OS=Homo sapiens OX=9606 GN=FGB PE=1 SV=2	821.004	5	4100.99	4101.98	-1	3.2	89	Specific	297.94	297.94	5.66	225	2107	MW_EXP1_REL_THROMBIN_ALL.55980.55980.4	scan=55980 file=556	116.72
K.QDC[+57.021]PIDGC[+57.021]LS[+162.053]NPC[+57.021]FAGVK.C	Hex(1)	Ambiguous	C[+57]*3, S[+162]	9.08	287.58	>>sp|P07996|TSP1_HUMAN Thrombospondin-1 OS=Homo sapiens OX=9606 GN=THBS1 PE=1 SV=2	1100.47	2	2199.94	2199.94	0	0.1	544	Specific	545.43	461.38	9.08	671	2657	MW_EXP1_REL_THROMBIN_ALL.50555.50555.2	scan=50555 file=555	96.5997
K.DVEC[+57.021]GEGHFC[+57.021]HDNQT[+203.079]C[+57.021]C[+57.021]R.D	HexNAc(1)	Ambiguous	C[+57]*4, T[+203]	5.85	284.1	>>sp|P28799|GRN_HUMAN Progranulin OS=Homo sapiens OX=9606 GN=GRN PE=1 SV=2	621.731	4	2483.9	2483.91	0	-1.9	518	Specific	284.1	284.1	5.85	18	1737	MW_EXP1_REL_THROMBIN_ALL.12250.12250.4	scan=12250 file=559	26.3342
K.QDC[+57.021]PIDGC[+57.021]LS[+162.053]NPC[+57.021]FAGVK.C	Hex(1)	Ambiguous	C[+57]*3, S[+162]	8.98	283.37	>>sp|P07996|TSP1_HUMAN Thrombospondin-1 OS=Homo sapiens OX=9606 GN=THBS1 PE=1 SV=2	1100.47	2	2199.94	2199.94	0	0.1	544	Specific	563.73	524.71	8.98	671	2657	MW_EXP1_REL_THROMBIN_ALL.50593.50593.2	scan=50593 file=559	96.5994
K.ET[+162.053]C[+57.021]FAEEGKK.L	Hex(1)	Ambiguous	C[+57], T[+162]	3.23	282.67	>>sp|P02768|ALBU_HUMAN Serum albumin OS=Homo sapiens OX=9606 GN=ALB PE=1 SV=2	680.8	2	1360.59	1360.59	0	-1.4	589	Specific	282.67	282.67	3.23	288	243	MW_EXP1_REL_THROMBIN_ALL.12246.12246.3	scan=12246 file=559	26.3272
K.QDC[+57.021]PIDGC[+57.021]LS[+162.053]NPC[+57.021]FAGVK.C	Hex(1)	Ambiguous	C[+57]*3, S[+162]	8.57	278.92	>>sp|P07996|TSP1_HUMAN Thrombospondin-1 OS=Homo sapiens OX=9606 GN=THBS1 PE=1 SV=2	1100.47	2	2199.93	2199.94	0	-3.6	544	Specific	499.44	461.5	8.57	671	2657	MW_EXP1_REL_THROMBIN_ALL.46459.46459.2	scan=46459 file=556	96.7107
K.QDC[+57.021]PIDGC[+57.021]LS[+426.137]N[+15.995]PC[+57.021]FAGVK.C	Hex(1)Pent(2)	Ambiguous	C[+57]*3, N[+16], S[+426]	3.43	264.56	>>sp|P07996|TSP1_HUMAN Thrombospondin-1 OS=Homo sapiens OX=9606 GN=THBS1 PE=1 SV=2	1240.51	2	2480.02	2480.01	0	2.9	544	Specific	264.56	264.56	3.43	671	2657	MW_EXP1_REL_THROMBIN_ALL.41075.41075.2	scan=41075 file=558	78.9203
K.QDC[+57.021]PIDGC[+57.021]LS[+162.053]NPC[+57.021]FAGVK.C	Hex(1)	Ambiguous	C[+57]*3, S[+162]	8.73	262.65	>>sp|P07996|TSP1_HUMAN Thrombospondin-1 OS=Homo sapiens OX=9606 GN=THBS1 PE=1 SV=2	1100.47	2	2199.93	2199.94	0	-0.7	544	Specific	499.91	499.91	8.73	671	2657	MW_EXP1_REL_THROMBIN_ALL.47564.47564.2	scan=47564 file=557	96.6589
K.QDC[+57.021]PIDGC[+57.021]LS[+426.137]N[+15.995]PC[+57.021]FAGVK.C	Hex(1)Pent(2)	Ambiguous	C[+57]*3, N[+16], S[+426]	3.71	255.5	>>sp|P07996|TSP1_HUMAN Thrombospondin-1 OS=Homo sapiens OX=9606 GN=THBS1 PE=1 SV=2	827.342	3	2480.01	2480.01	0	-1.8	544	Specific	268.66	255.5	3.71	671	2657	MW_EXP1_REL_THROMBIN_ALL.41729.41729.3	scan=41729 file=555	79.8224
R.KVT[+146.058]EEN[+0.984]KELANELR.R	Fuc(1)	Ambiguous	N[+1], T[+146]	4.22	254.48	>>sp|P07996|TSP1_HUMAN Thrombospondin-1 OS=Homo sapiens OX=9606 GN=THBS1 PE=1 SV=2	607.314	3	1819.93	1819.93	0	-0.2	300	Specific	274.28	254.48	4.22	671	2657	MW_EXP1_REL_THROMBIN_ALL.17317.17317.2	scan=17317 file=558	35.7372
R.KVT[+162.053]EENKELANELR.R	Hex(1)	Ambiguous	T[+162]	7.62	253.91	>>sp|P07996|TSP1_HUMAN Thrombospondin-1 OS=Homo sapiens OX=9606 GN=THBS1 PE=1 SV=2	612.317	3	1834.94	1834.94	0	-1.7	300	Specific	455.49	455.49	7.62	671	2657	MW_EXP1_REL_THROMBIN_ALL.17555.17555.3	scan=17555 file=559	35.9743
K.DVEC[+57.021]GEGHFC[+57.021]HDNQT[+203.079]C[+57.021]C[+57.021]R.D	HexNAc(1)	Ambiguous	C[+57]*4, T[+203]	5.1	243.92	>>sp|P28799|GRN_HUMAN Progranulin OS=Homo sapiens OX=9606 GN=GRN PE=1 SV=2	621.732	4	2483.9	2483.91	0	-0.8	518	Specific	243.92	243.92	5.1	18	1737	MW_EXP1_REL_THROMBIN_ALL.10722.10722.4	scan=10722 file=556	26.0589
R.KVT[+162.053]EENKELANELR.R	Hex(1)	Ambiguous	T[+162]	7.13	236.28	>>sp|P07996|TSP1_HUMAN Thrombospondin-1 OS=Homo sapiens OX=9606 GN=THBS1 PE=1 SV=2	612.318	3	1834.94	1834.94	0	0.6	300	Specific	391.94	391.94	7.13	671	2657	MW_EXP1_REL_THROMBIN_ALL.17447.17447.3	scan=17447 file=558	35.97
K.DVEC[+57.021]GEGHFC[+57.021]HDNQT[+203.079]C[+57.021]C[+57.021]R.D	HexNAc(1)	Ambiguous	C[+57]*4, T[+203]	4.72	233.36	>>sp|P28799|GRN_HUMAN Progranulin OS=Homo sapiens OX=9606 GN=GRN PE=1 SV=2	621.731	4	2483.9	2483.91	0	-2.6	518	Specific	233.36	233.36	4.72	18	1737	MW_EXP1_REL_THROMBIN_ALL.11372.11372.4	scan=11372 file=557	26.3176
K.QDC[+57.021]PIDGC[+57.021]LS[+426.137]N[+15.995]PC[+57.021]FAGVK.C	Hex(1)Pent(2)	Ambiguous	C[+57]*3, N[+16], S[+426]	5.36	227.61	>>sp|P07996|TSP1_HUMAN Thrombospondin-1 OS=Homo sapiens OX=9606 GN=THBS1 PE=1 SV=2	1240.51	2	2480.01	2480.01	0	-1.2	544	Specific	302.17	227.61	5.36	671	2657	MW_EXP1_REL_THROMBIN_ALL.39116.39116.2	scan=39116 file=557	79.7409
R.YKAAFT[+162.053]EC[+57.021]C[+57.021]QAADK.A	Hex(1)	Ambiguous	C[+57]*2, T[+162]	3.63	226.09	>>sp|P02768|ALBU_HUMAN Serum albumin OS=Homo sapiens OX=9606 GN=ALB PE=1 SV=2	912.891	2	1824.77	1824.78	0	-1.7	185	Specific	226.09	226.09	3.63	288	243	MW_EXP1_REL_THROMBIN_ALL.16577.16577.2	scan=16577 file=555	34.5515
R.KVT[+146.058]EEN[+0.984]KELANELR.R	Fuc(1)	Ambiguous	N[+1], T[+146]	3.14	224.61	>>sp|P07996|TSP1_HUMAN Thrombospondin-1 OS=Homo sapiens OX=9606 GN=THBS1 PE=1 SV=2	607.314	3	1819.93	1819.93	0	-0.2	300	Specific	247.97	224.61	3.14	671	2657	MW_EXP1_REL_THROMBIN_ALL.17316.17316.2	scan=17316 file=558	35.7349
R.GRAES[+947.323]PGVPVAK.V	HexNAc(1)Hex(1)NeuAc(2)	Ambiguous	S[+947]	4.35	223.13	>>sp|Q9H1B5|XYLT2_HUMAN Xylosyltransferase 2 OS=Homo sapiens OX=9606 GN=XYLT2 PE=1 SV=2	705.665	3	2114.98	2114.97	0	3.9	83	Specific	431.8	223.13	4.35	49	2785	MW_EXP1_REL_THROMBIN_ALL.20094.20094.3	scan=20094 file=559	40.6544
K.QDC[+57.021]PIDGC[+57.021]LS[+162.053]N[+0.984]PC[+57.021]FAGVK.C	Hex(1)	Ambiguous	C[+57]*3, N[+1], S[+162]	8.57	218.81	>>sp|P07996|TSP1_HUMAN Thrombospondin-1 OS=Homo sapiens OX=9606 GN=THBS1 PE=1 SV=2	1100.96	2	2200.91	2200.92	0	-3.3	544	Specific	463.51	463.51	8.57	671	2657	MW_EXP1_REL_THROMBIN_ALL.41326.41326.2	scan=41326 file=556	86.1773
R.VQPFNVT[+349.137]QGK.Y	HexNAc(1)Fuc(1)	Ambiguous	T[+349]	5.4	215.2	>>sp|P13473|LAMP2_HUMAN Lysosome-associated membrane glycoprotein 2 OS=Homo sapiens OX=9606 GN=LAMP2 PE=1 SV=2	733.873	2	1466.74	1466.74	0	0.6	352	Specific	468.55	215.2	5.4	17	655	MW_EXP1_REL_THROMBIN_ALL.23563.23563.2	scan=23563 file=559	47.0448
K.IS[+146.058]NPVYRM[+15.995]QHK.I	Fuc(1)	Ambiguous	M[+16], S[+146]	3.42	214.99	>>sp|Q13201|MMRN1_HUMAN Multimerin-1 OS=Homo sapiens OX=9606 GN=MMRN1 PE=1 SV=3	512.262	3	1534.77	1534.77	0	1.7	252	Specific	359.45	338.89	3.42	200	663	MW_EXP1_REL_THROMBIN_ALL.17035.17035.3	scan=17035 file=559	35.0464
K.QDC[+57.021]PIDGC[+57.021]LS[+426.137]N[+15.995]PC[+57.021]FAGVK.C	Hex(1)Pent(2)	Ambiguous	C[+57]*3, N[+16], S[+426]	3.21	213.51	>>sp|P07996|TSP1_HUMAN Thrombospondin-1 OS=Homo sapiens OX=9606 GN=THBS1 PE=1 SV=2	1240.51	2	2480.02	2480.01	0	2.9	544	Specific	257.74	213.51	3.21	671	2657	MW_EXP1_REL_THROMBIN_ALL.38806.38806.2	scan=38806 file=557	79.1255
K.IS[+146.058]NPVYRM[+15.995]QHK.I	Fuc(1)	Ambiguous	M[+16], S[+146]	3.78	204.23	>>sp|Q13201|MMRN1_HUMAN Multimerin-1 OS=Homo sapiens OX=9606 GN=MMRN1 PE=1 SV=3	512.259	3	1534.76	1534.77	0	-3.9	252	Specific	275.02	275.02	3.78	200	663	MW_EXP1_REL_THROMBIN_ALL.15342.15342.3	scan=15342 file=556	35.092
K.QDC[+57.021]PIDGC[+57.021]LS[+162.053]NPC[+57.021]FAGVK.C	Hex(1)	Ambiguous	C[+57]*3, S[+162]	8.29	202.08	>>sp|P07996|TSP1_HUMAN Thrombospondin-1 OS=Homo sapiens OX=9606 GN=THBS1 PE=1 SV=2	733.985	3	2199.94	2199.94	0	2.3	544	Specific	538.85	538.85	8.29	671	2657	MW_EXP1_REL_THROMBIN_ALL.41232.41232.4	scan=41232 file=555	78.8948
K.KQT[+162.053]ALVELVK.H	Hex(1)	Ambiguous	T[+162]	3.15	201.25	>>sp|P02768|ALBU_HUMAN Serum albumin OS=Homo sapiens OX=9606 GN=ALB PE=1 SV=2	430.921	3	1290.75	1290.75	0	-1.5	549	Specific	254.35	201.25	3.15	288	243	MW_EXP1_REL_THROMBIN_ALL.28610.28610.3	scan=28610 file=559	56.0919
K.IS[+146.058]NPVYRM[+15.995]QHK.I	Fuc(1)	Ambiguous	M[+16], S[+146]	3.86	197.93	>>sp|Q13201|MMRN1_HUMAN Multimerin-1 OS=Homo sapiens OX=9606 GN=MMRN1 PE=1 SV=3	512.261	3	1534.77	1534.77	0	0	252	Specific	363.69	197.93	3.86	200	663	MW_EXP1_REL_THROMBIN_ALL.17119.17119.3	scan=17119 file=559	35.1939
K.QDC[+57.021]PIDGC[+57.021]LS[+162.053]N[+0.984]PC[+57.021]FAGVK.C	Hex(1)	Ambiguous	C[+57]*3, N[+1], S[+162]	8.18	191.4	>>sp|P07996|TSP1_HUMAN Thrombospondin-1 OS=Homo sapiens OX=9606 GN=THBS1 PE=1 SV=2	734.309	3	2200.91	2200.92	0	-3.3	544	Specific	452.03	452.03	8.18	671	2657	MW_EXP1_REL_THROMBIN_ALL.42543.42543.3	scan=42543 file=555	81.4014
R.GRAES[+947.323]PGVPVAK.V	HexNAc(1)Hex(1)NeuAc(2)	Ambiguous	S[+947]	4.52	190.65	>>sp|Q9H1B5|XYLT2_HUMAN Xylosyltransferase 2 OS=Homo sapiens OX=9606 GN=XYLT2 PE=1 SV=2	705.661	3	2114.97	2114.97	0	-0.7	83	Specific	367.87	190.65	4.52	49	2785	MW_EXP1_REL_THROMBIN_ALL.19966.19966.3	scan=19966 file=555	40.7134
K.DLQ[+0.984]S[+1238.418]LEDILHQVENK.T	HexNAc(1)Hex(1)NeuAc(3)	Ambiguous	Q[+1], S[+1238]	3.25	144.76	>>sp|P02679-2|FIBG_HUMAN Isoform Gamma-A of Fibrinogen gamma chain OS=Homo sapiens OX=9606 GN=FGG	1007.44	3	3020.31	3020.31	0	-1.5	65	Specific	226.61	144.76	3.25	136	2027	MW_EXP1_REL_THROMBIN_ALL.57953.57953.2	scan=57953 file=558	112.871
R.GRAES[+947.323]PGVPVAK.V	HexNAc(1)Hex(1)NeuAc(2)	Ambiguous	S[+947]	3.2	134.27	>>sp|Q9H1B5|XYLT2_HUMAN Xylosyltransferase 2 OS=Homo sapiens OX=9606 GN=XYLT2 PE=1 SV=2	705.659	3	2114.96	2114.97	0	-4	83	Specific	368.88	134.27	3.2	49	2785	MW_EXP1_REL_THROMBIN_ALL.18941.18941.3	scan=18941 file=557	40.8626
R.LDS[+308.111]ELKN[+15.995]MQDM[+15.995]VEDYR.N	Hex(1)Fuc(1)	Ambiguous	M[+16], N[+16], S[+308]	3.19	126.35	>>sp|P04264|K2C1_HUMAN Keratin, type II cytoskeletal 1 OS=Homo sapiens OX=9606 GN=KRT1 PE=1 SV=6	776.002	3	2325.99	2325.99	0	-1.5	252	Specific	273.58	257.19	3.19	120	1959	MW_EXP1_REL_THROMBIN_ALL.38036.38036.3	scan=38036 file=558	73.4029
R.HIGWKDFT[+162.053]AYR.W	Hex(1)	Ambiguous	T[+162]	5.91	122.71	>>sp|P07996|TSP1_HUMAN Thrombospondin-1 OS=Homo sapiens OX=9606 GN=THBS1 PE=1 SV=2	519.256	3	1555.75	1555.75	0	-0.5	1099	Specific	415.13	399.13	5.91	671	2657	MW_EXP1_REL_THROMBIN_ALL.32884.32884.3	scan=32884 file=555	63.8638
K.DC[+57.021]VGDVTENQIC[+57.021]NKQDC[+57.021]PIDGC[+57.021]LS[+162.053]NPC[+57.021]FAGVK.C	Hex(1)	Ambiguous	C[+57]*5, S[+162]	23.75	95.98	>>sp|P07996|TSP1_HUMAN Thrombospondin-1 OS=Homo sapiens OX=9606 GN=THBS1 PE=1 SV=2	1278.21	3	3832.63	3832.62	0	1.2	530	Specific	1227.81	1227.81	23.75	671	2657	MW_EXP1_REL_THROMBIN_ALL.45823.45823.3	scan=45823 file=555	87.4566
K.DC[+57.021]VGDVTENQIC[+57.021]NKQDC[+57.021]PIDGC[+57.021]LS[+162.053]NPC[+57.021]FAGVK.C	Hex(1)	Ambiguous	C[+57]*5, S[+162]	23.81	91.32	>>sp|P07996|TSP1_HUMAN Thrombospondin-1 OS=Homo sapiens OX=9606 GN=THBS1 PE=1 SV=2	1278.21	3	3832.62	3832.62	0	0.3	530	Specific	1247.56	1247.56	23.81	671	2657	MW_EXP1_REL_THROMBIN_ALL.47093.47093.3	scan=47093 file=559	89.8278
K.DC[+57.021]VGDVTENQIC[+57.021]NKQDC[+57.021]PIDGC[+57.021]LS[+162.053]NPC[+57.021]FAGVK.C	Hex(1)	Ambiguous	C[+57]*5, S[+162]	22.81	74.84	>>sp|P07996|TSP1_HUMAN Thrombospondin-1 OS=Homo sapiens OX=9606 GN=THBS1 PE=1 SV=2	1278.21	3	3832.62	3832.62	0	-0.1	530	Specific	1186.65	1186.65	22.81	671	2657	MW_EXP1_REL_THROMBIN_ALL.43072.43072.3	scan=43072 file=557	87.5894
K.NIQS[+162.053]LEVIGK.G	Hex(1)	Ambiguous	S[+162]	3.04	73.36	>>sp|P02775|CXCL7_HUMAN Platelet basic protein OS=Homo sapiens OX=9606 GN=PPBP PE=1 SV=3	631.843	2	1262.68	1262.68	0	-3.2	76	Specific	275.39	224.97	3.04	69	2473	MW_EXP1_REL_THROMBIN_ALL.33294.33294.2	scan=33294 file=556	70.1589
R.HPC[+57.021]QN[+0.984]GGT[+146.058]C[+57.021]INGR.T	Fuc(1)	Ambiguous	C[+57]*2, N[+1], T[+146]	7.98	72.75	>>sp|Q13201|MMRN1_HUMAN Multimerin-1 OS=Homo sapiens OX=9606 GN=MMRN1 PE=1 SV=3	539.898	3	1617.68	1617.67	0	2.1	1048	Specific	488.78	488.78	7.98	200	663	MW_EXP1_REL_THROMBIN_ALL.7044.7044.3	scan=7044 file=559	16.8117
K.DC[+57.021]VGDVTENQIC[+57.021]NKQDC[+57.021]PIDGC[+57.021]LS[+162.053]NPC[+57.021]FAGVK.C	Hex(1)	Ambiguous	C[+57]*5, S[+162]	20.03	72.53	>>sp|P07996|TSP1_HUMAN Thrombospondin-1 OS=Homo sapiens OX=9606 GN=THBS1 PE=1 SV=2	1278.22	3	3832.64	3832.62	0	3.9	530	Specific	1095.38	1076.26	20.03	671	2657	MW_EXP1_REL_THROMBIN_ALL.45874.45874.3	scan=45874 file=559	87.4664
K.DC[+57.021]VGDVTENQIC[+57.021]NKQDC[+57.021]PIDGC[+57.021]LS[+162.053]NPC[+57.021]FAGVK.C	Hex(1)	Ambiguous	C[+57]*5, S[+162]	22.81	72	>>sp|P07996|TSP1_HUMAN Thrombospondin-1 OS=Homo sapiens OX=9606 GN=THBS1 PE=1 SV=2	1278.21	3	3832.62	3832.62	0	0.2	530	Specific	1185.19	1185.19	22.81	671	2657	MW_EXP1_REL_THROMBIN_ALL.46565.46565.3	scan=46565 file=559	88.8107
K.DC[+57.021]VGDVTENQIC[+57.021]NKQDC[+57.021]PIDGC[+57.021]LS[+162.053]NPC[+57.021]FAGVK.C	Hex(1)	Ambiguous	C[+57]*5, S[+162]	20.72	69.53	>>sp|P07996|TSP1_HUMAN Thrombospondin-1 OS=Homo sapiens OX=9606 GN=THBS1 PE=1 SV=2	1278.21	3	3832.61	3832.62	0	-2.6	530	Specific	1067.28	1067.28	20.72	671	2657	MW_EXP1_REL_THROMBIN_ALL.46684.46684.3	scan=46684 file=558	89.8432
R.HPC[+57.021]QN[+0.984]GGT[+146.058]C[+57.021]INGR.T	Fuc(1)	Ambiguous	C[+57]*2, N[+1], T[+146]	4	68.62	>>sp|Q13201|MMRN1_HUMAN Multimerin-1 OS=Homo sapiens OX=9606 GN=MMRN1 PE=1 SV=3	809.342	2	1617.68	1617.67	0	2.1	1048	Specific	378.52	378.52	4	200	663	MW_EXP1_REL_THROMBIN_ALL.7250.7250.2	scan=7250 file=558	17.4652
K.DC[+57.021]VGDVTENQIC[+57.021]NKQDC[+57.021]PIDGC[+57.021]LS[+162.053]NPC[+57.021]FAGVK.C	Hex(1)	Ambiguous	C[+57]*5, S[+162]	19.45	62.95	>>sp|P07996|TSP1_HUMAN Thrombospondin-1 OS=Homo sapiens OX=9606 GN=THBS1 PE=1 SV=2	1278.22	3	3832.63	3832.62	0	2.1	530	Specific	1045.72	1045.72	19.45	671	2657	MW_EXP1_REL_THROMBIN_ALL.45510.45510.3	scan=45510 file=558	87.5075
K.DC[+57.021]VGDVTENQIC[+57.021]NKQDC[+57.021]PIDGC[+57.021]LS[+162.053]NPC[+57.021]FAGVK.C	Hex(1)	Ambiguous	C[+57]*5, S[+162]	21.83	62.37	>>sp|P07996|TSP1_HUMAN Thrombospondin-1 OS=Homo sapiens OX=9606 GN=THBS1 PE=1 SV=2	1278.21	3	3832.62	3832.62	0	-1.7	530	Specific	1112.48	1108	21.83	671	2657	MW_EXP1_REL_THROMBIN_ALL.47053.47053.3	scan=47053 file=555	89.8113
K.NTEGS[+162.053]FR.C	Hex(1)	Ambiguous	S[+162]	4.52	62.02	>>sp|Q14766|LTBP1_HUMAN Latent-transforming growth factor beta-binding protein 1 OS=Homo sapiens OX=9606 GN=LTBP1 PE=1 SV=4	486.717	2	972.427	972.427	0	-0.4	1096	Specific	341.62	234.67	4.52	254	1847	MW_EXP1_REL_THROMBIN_ALL.6642.6642.2	scan=6642 file=558	16.3854
K.DC[+57.021]VGDVTENQIC[+57.021]NKQDC[+57.021]PIDGC[+57.021]LS[+162.053]NPC[+57.021]FAGVK.C	Hex(1)	Ambiguous	C[+57]*5, S[+162]	22.84	59.81	>>sp|P07996|TSP1_HUMAN Thrombospondin-1 OS=Homo sapiens OX=9606 GN=THBS1 PE=1 SV=2	1278.21	3	3832.62	3832.62	0	-0.7	530	Specific	1152.88	1152.88	22.84	671	2657	MW_EXP1_REL_THROMBIN_ALL.44273.44273.3	scan=44273 file=557	89.953
K.DC[+57.021]VGDVTENQIC[+57.021]NKQDC[+57.021]PIDGC[+57.021]LS[+162.053]NPC[+57.021]FAGVK.C	Hex(1)	Ambiguous	C[+57]*5, S[+162]	21.84	57.53	>>sp|P07996|TSP1_HUMAN Thrombospondin-1 OS=Homo sapiens OX=9606 GN=THBS1 PE=1 SV=2	1278.21	3	3832.62	3832.62	0	-0.7	530	Specific	1148.22	1148.22	21.84	671	2657	MW_EXP1_REL_THROMBIN_ALL.43179.43179.3	scan=43179 file=556	89.9518
K.DC[+57.021]VGDVTENQIC[+57.021]NKQDC[+57.021]PIDGC[+57.021]LS[+162.053]NPC[+57.021]FAGVK.C	Hex(1)	Ambiguous	C[+57]*5, S[+162]	16.68	57.52	>>sp|P07996|TSP1_HUMAN Thrombospondin-1 OS=Homo sapiens OX=9606 GN=THBS1 PE=1 SV=2	1278.21	3	3832.63	3832.62	0	1.5	530	Specific	876.48	850.8	16.68	671	2657	MW_EXP1_REL_THROMBIN_ALL.47111.47111.4	scan=47111 file=555	89.921
K.DC[+57.021]VGDVTENQIC[+57.021]NKQDC[+57.021]PIDGC[+57.021]LS[+162.053]NPC[+57.021]FAGVK.C	Hex(1)	Ambiguous	C[+57]*5, S[+162]	16.72	53.26	>>sp|P07996|TSP1_HUMAN Thrombospondin-1 OS=Homo sapiens OX=9606 GN=THBS1 PE=1 SV=2	1278.21	3	3832.61	3832.62	0	-2.8	530	Specific	891.29	891.29	16.72	671	2657	MW_EXP1_REL_THROMBIN_ALL.46164.46164.3	scan=46164 file=558	88.8214
K.DC[+57.021]VGDVTENQIC[+57.021]N[+15.995]KQDC[+57.021]PIDGC[+57.021]LS[+162.053]NPC[+57.021]FAGVK.C	Hex(1)	Ambiguous	C[+57]*5, N[+16], S[+162]	15.68	52.01	>>sp|P07996|TSP1_HUMAN Thrombospondin-1 OS=Homo sapiens OX=9606 GN=THBS1 PE=1 SV=2	1283.54	3	3848.61	3848.62	0	-3.3	530	Specific	835.53	835.53	15.68	671	2657	MW_EXP1_REL_THROMBIN_ALL.46024.46024.3	scan=46024 file=558	88.5381
R.NTEGS[+162.053]FQC[+57.021]VC[+57.021]DQGYR.A	Hex(1)	Ambiguous	C[+57]*2, S[+162]	13.81	48.04	>>sp|Q14766|LTBP1_HUMAN Latent-transforming growth factor beta-binding protein 1 OS=Homo sapiens OX=9606 GN=LTBP1 PE=1 SV=4	991.895	2	1982.78	1982.79	0	-1.1	1137	Specific	764.86	729.31	13.81	254	1847	MW_EXP1_REL_THROMBIN_ALL.24021.24021.2	scan=24021 file=559	47.879
K.DC[+57.021]VGDVTENQIC[+57.021]NKQDC[+57.021]PIDGC[+57.021]LS[+162.053]NPC[+57.021]FAGVK.C	Hex(1)	Ambiguous	C[+57]*5, S[+162]	20.68	47.92	>>sp|P07996|TSP1_HUMAN Thrombospondin-1 OS=Homo sapiens OX=9606 GN=THBS1 PE=1 SV=2	1278.21	3	3832.61	3832.62	0	-3.4	530	Specific	1055.37	1055.37	20.68	671	2657	MW_EXP1_REL_THROMBIN_ALL.47318.47318.3	scan=47318 file=555	90.3198
K.DC[+57.021]VGDVTENQIC[+57.021]NKQDC[+57.021]PIDGC[+57.021]LS[+162.053]NPC[+57.021]FAGVK.C	Hex(1)	Ambiguous	C[+57]*5, S[+162]	22.75	47.74	>>sp|P07996|TSP1_HUMAN Thrombospondin-1 OS=Homo sapiens OX=9606 GN=THBS1 PE=1 SV=2	1278.21	3	3832.63	3832.62	0	0.9	530	Specific	1154.34	1154.34	22.75	671	2657	MW_EXP1_REL_THROMBIN_ALL.42028.42028.3	scan=42028 file=556	87.6002
K.DC[+57.021]VGDVTEN[+0.984]QIC[+57.021]NKQDC[+57.021]PIDGC[+57.021]LS[+162.053]NPC[+57.021]FAGVK.C	Hex(1)	Ambiguous	C[+57]*5, N[+1], S[+162]	19.68	46.92	>>sp|P07996|TSP1_HUMAN Thrombospondin-1 OS=Homo sapiens OX=9606 GN=THBS1 PE=1 SV=2	1278.54	3	3833.59	3833.61	0	-3.3	530	Specific	1018.31	1018.31	19.68	671	2657	MW_EXP1_REL_THROMBIN_ALL.42926.42926.3	scan=42926 file=556	89.4432
R.NTEGS[+162.053]FQC[+57.021]VC[+57.021]DQGYR.A	Hex(1)	Ambiguous	C[+57]*2, S[+162]	13.82	46.3	>>sp|Q14766|LTBP1_HUMAN Latent-transforming growth factor beta-binding protein 1 OS=Homo sapiens OX=9606 GN=LTBP1 PE=1 SV=4	991.896	2	1982.78	1982.79	0	-0.5	1137	Specific	758.12	680.37	13.82	254	1847	MW_EXP1_REL_THROMBIN_ALL.23879.23879.2	scan=23879 file=555	47.8599
K.VSC[+57.021]PIM[+15.995]PC[+57.021]S[+1167.418]NAT[+1167.418]VPDGEC[+57.021]C[+57.021]PR.C	HexNAc(2)Hex(2)Fuc(1)NeuAc(1),HexNAc(2)Hex(2)Fuc(1)NeuAc(1)	Ambiguous	C[+57]*4, M[+16], S[+1167], T[+1167]	5.17	46.13	>>sp|P07996|TSP1_HUMAN Thrombospondin-1 OS=Homo sapiens OX=9606 GN=THBS1 PE=1 SV=2	1190.21	4	4757.83	4757.83	0	0.4	351	Specific	306.79	306.79	5.17	671	2657	MW_EXP1_REL_THROMBIN_ALL.41798.41798.4	scan=41798 file=555	79.9553
R.LC[+57.021]NNPTPQFGGKDC[+57.021]VGDVTENQIC[+57.021]NKQDC[+57.021]PIDGC[+57.021]LS[+162.053]NPC[+57.021]FAGVK.C	Hex(1)	Ambiguous	C[+57]*6, S[+162]	25.24	46.04	>>sp|P07996|TSP1_HUMAN Thrombospondin-1 OS=Homo sapiens OX=9606 GN=THBS1 PE=1 SV=2	1287.31	4	5146.22	5146.24	0	-4	518	Specific	1300.46	1300.46	25.24	671	2657	MW_EXP1_REL_THROMBIN_ALL.47095.47095.4	scan=47095 file=559	89.8324
R.NTEGS[+162.053]FQC[+57.021]VC[+57.021]DQGYR.A	Hex(1)	Ambiguous	C[+57]*2, S[+162]	12.82	44	>>sp|Q14766|LTBP1_HUMAN Latent-transforming growth factor beta-binding protein 1 OS=Homo sapiens OX=9606 GN=LTBP1 PE=1 SV=4	991.896	2	1982.78	1982.79	0	-0.8	1137	Specific	707.67	601.66	12.82	254	1847	MW_EXP1_REL_THROMBIN_ALL.22005.22005.2	scan=22005 file=556	48.161
R.N[+15.995]TEGS[+162.053]FQC[+57.021]VC[+57.021]DQGYR.A	Hex(1)	Ambiguous	C[+57]*2, N[+16], S[+162]	12.01	43.29	>>sp|Q14766|LTBP1_HUMAN Latent-transforming growth factor beta-binding protein 1 OS=Homo sapiens OX=9606 GN=LTBP1 PE=1 SV=4	999.898	2	1998.79	1998.78	0	3.7	1137	Specific	727.87	707.33	12.01	254	1847	MW_EXP1_REL_THROMBIN_ALL.24016.24016.2	scan=24016 file=555	48.1121
K.DC[+57.021]VGDVTENQIC[+57.021]NKQDC[+57.021]PIDGC[+57.021]LS[+426.137]NPC[+57.021]FAGVK.C	Hex(1)Pent(2)	Ambiguous	C[+57]*5, S[+426]	26.68	43.17	>>sp|P07996|TSP1_HUMAN Thrombospondin-1 OS=Homo sapiens OX=9606 GN=THBS1 PE=1 SV=2	1366.24	3	4096.69	4096.71	0	-3.4	530	Specific	1372.1	1372.1	26.68	671	2657	MW_EXP1_REL_THROMBIN_ALL.46752.46752.3	scan=46752 file=559	89.1674
K.DC[+57.021]VGDVTENQIC[+57.021]NKQDC[+57.021]PIDGC[+57.021]LS[+162.053]NPC[+57.021]FAGVK.C	Hex(1)	Ambiguous	C[+57]*5, S[+162]	16.72	42.67	>>sp|P07996|TSP1_HUMAN Thrombospondin-1 OS=Homo sapiens OX=9606 GN=THBS1 PE=1 SV=2	1278.21	3	3832.61	3832.62	0	-2.6	530	Specific	856.29	856.29	16.72	671	2657	MW_EXP1_REL_THROMBIN_ALL.43750.43750.3	scan=43750 file=557	88.9223
R.N[+15.995]TEGS[+162.053]FQC[+57.021]VC[+57.021]DQGYR.A	Hex(1)	Ambiguous	C[+57]*2, N[+16], S[+162]	13.81	41.36	>>sp|Q14766|LTBP1_HUMAN Latent-transforming growth factor beta-binding protein 1 OS=Homo sapiens OX=9606 GN=LTBP1 PE=1 SV=4	999.893	2	1998.78	1998.78	0	-1.4	1137	Specific	768.28	716.65	13.81	254	1847	MW_EXP1_REL_THROMBIN_ALL.24144.24144.2	scan=24144 file=559	48.1151
R.LC[+57.021]NNPTPQ[+0.984]FGGKDC[+57.021]VGDVTENQIC[+57.021]NKQDC[+57.021]PIDGC[+57.021]LS[+162.053]NPC[+57.021]FAGVK.C	Hex(1)	Ambiguous	C[+57]*6, Q[+1], S[+162]	20.74	40.8	>>sp|P07996|TSP1_HUMAN Thrombospondin-1 OS=Homo sapiens OX=9606 GN=THBS1 PE=1 SV=2	1287.31	4	5146.21	5147.23	-1	-2.3	518	Specific	1095.91	1095.91	20.74	671	2657	MW_EXP1_REL_THROMBIN_ALL.47056.47056.4	scan=47056 file=555	89.8164
K.DC[+57.021]VGDVTENQIC[+57.021]NKQDC[+57.021]PIDGC[+57.021]LS[+426.137]NPC[+57.021]FAGVK.C	Hex(1)Pent(2)	Ambiguous	C[+57]*5, S[+426]	23.75	38.11	>>sp|P07996|TSP1_HUMAN Thrombospondin-1 OS=Homo sapiens OX=9606 GN=THBS1 PE=1 SV=2	1366.24	3	4096.71	4096.71	0	1.1	530	Specific	1229.75	1229.75	23.75	671	2657	MW_EXP1_REL_THROMBIN_ALL.46701.46701.3	scan=46701 file=555	89.1292
R.LC[+57.021]NNPTPQFGGKDC[+57.021]VGDVTENQIC[+57.021]NKQDC[+57.021]PIDGC[+57.021]LS[+162.053]NPC[+57.021]FAGVK.C	Hex(1)	Ambiguous	C[+57]*6, S[+162]	23.24	37.71	>>sp|P07996|TSP1_HUMAN Thrombospondin-1 OS=Homo sapiens OX=9606 GN=THBS1 PE=1 SV=2	1287.31	4	5146.22	5146.24	0	-3.5	518	Specific	1218.77	1218.77	23.24	671	2657	MW_EXP1_REL_THROMBIN_ALL.48347.48347.4	scan=48347 file=559	92.2305
K.DC[+57.021]VGDVTENQIC[+57.021]NKQDC[+57.021]PIDGC[+57.021]LS[+162.053]NPC[+57.021]FAGVK.C	Hex(1)	Ambiguous	C[+57]*5, S[+162]	15.72	36.93	>>sp|P07996|TSP1_HUMAN Thrombospondin-1 OS=Homo sapiens OX=9606 GN=THBS1 PE=1 SV=2	1278.21	3	3832.61	3832.62	0	-2.6	530	Specific	815.25	815.25	15.72	671	2657	MW_EXP1_REL_THROMBIN_ALL.42671.42671.3	scan=42671 file=556	88.9287
K.GSLSYLNVT[+203.079]R.K	HexNAc(1)	Ambiguous	T[+203]	4.47	36.89	>>sp|P07339|CATD_HUMAN Cathepsin D OS=Homo sapiens OX=9606 GN=CTSD PE=1 SV=1	656.841	2	1312.67	1312.67	0	0.4	257	Specific	423.84	270.61	4.47	41	291	MW_EXP1_REL_THROMBIN_ALL.33737.33737.2	scan=33737 file=559	65.1284
K.DC[+57.021]VGDVTENQIC[+57.021]NKQDC[+57.021]PIDGC[+57.021]LS[+426.137]NPC[+57.021]FAGVK.C	Hex(1)Pent(2)	Ambiguous	C[+57]*5, S[+426]	24.84	36.57	>>sp|P07996|TSP1_HUMAN Thrombospondin-1 OS=Homo sapiens OX=9606 GN=THBS1 PE=1 SV=2	1366.24	3	4096.71	4096.71	0	-0.4	530	Specific	1250.51	1239.61	24.84	671	2657	MW_EXP1_REL_THROMBIN_ALL.45504.45504.3	scan=45504 file=555	86.8437
R.LGESC[+57.021]IN[+15.995]TVGS[+162.053]FR.C	Hex(1)	Ambiguous	C[+57], N[+16], S[+162]	13.79	36.47	>>sp|P23142-4|FBLN1_HUMAN Isoform C of Fibulin-1 OS=Homo sapiens OX=9606 GN=FBLN1	809.375	2	1617.74	1617.74	0	-0.1	229	Specific	773.2	636.31	13.79	18	2231	MW_EXP1_REL_THROMBIN_ALL.33480.33480.2	scan=33480 file=555	64.9124
R.LGESC[+57.021]INTVGS[+162.053]FR.C	Hex(1)	Ambiguous	C[+57], S[+162]	12.73	36.18	>>sp|P23142-4|FBLN1_HUMAN Isoform C of Fibulin-1 OS=Homo sapiens OX=9606 GN=FBLN1	801.378	2	1601.75	1601.75	0	0.9	229	Specific	709.32	665.94	12.73	18	2231	MW_EXP1_REL_THROMBIN_ALL.33646.33646.2	scan=33646 file=555	65.2251
R.N[+15.995]TEGS[+162.053]FQC[+57.021]VC[+57.021]DQGYR.A	Hex(1)	Ambiguous	C[+57]*2, N[+16], S[+162]	12.79	35.9	>>sp|Q14766|LTBP1_HUMAN Latent-transforming growth factor beta-binding protein 1 OS=Homo sapiens OX=9606 GN=LTBP1 PE=1 SV=4	999.894	2	1998.78	1998.78	0	0.3	1137	Specific	716.37	716.37	12.79	254	1847	MW_EXP1_REL_THROMBIN_ALL.24110.24110.2	scan=24110 file=558	48.1646
K.DC[+57.021]VGDVTEN[+0.984]QIC[+57.021]NKQDC[+57.021]PIDGC[+57.021]LS[+162.053]NPC[+57.021]FAGVK.C	Hex(1)	Ambiguous	C[+57]*5, N[+1], S[+162]	22.84	34.49	>>sp|P07996|TSP1_HUMAN Thrombospondin-1 OS=Homo sapiens OX=9606 GN=THBS1 PE=1 SV=2	1278.54	3	3833.61	3833.61	0	-0.5	530	Specific	1168.31	1168.31	22.84	671	2657	MW_EXP1_REL_THROMBIN_ALL.46778.46778.3	scan=46778 file=555	89.2872
K.DC[+57.021]VGDVTENQIC[+57.021]NKQDC[+57.021]PIDGC[+57.021]LS[+162.053]NPC[+57.021]FAGVK.C	Hex(1)	Ambiguous	C[+57]*5, S[+162]	19.83	33.88	>>sp|P07996|TSP1_HUMAN Thrombospondin-1 OS=Homo sapiens OX=9606 GN=THBS1 PE=1 SV=2	1278.21	3	3832.62	3832.62	0	-1.3	530	Specific	1026.24	1026.24	19.83	671	2657	MW_EXP1_REL_THROMBIN_ALL.47600.47600.3	scan=47600 file=555	90.8468
R.TVVQPS[+656.228]VGAAAGPVVPPC[+57.021]PGR.I	HexNAc(1)Hex(1)NeuAc(1)	Ambiguous	C[+57], S[+656]	13.98	33.01	>>sp|P02765|FETUA_HUMAN Alpha-2-HS-glycoprotein OS=Homo sapiens OX=9606 GN=AHSG PE=1 SV=2	891.434	3	2672.29	2672.3	0	-3.4	341	Specific	761.63	727.04	13.98	24	2363	MW_EXP1_REL_THROMBIN_ALL.43756.43756.3	scan=43756 file=558	84.0857
R.N[+15.995]TEGS[+162.053]FQC[+57.021]VC[+57.021]DQGYR.A	Hex(1)	Ambiguous	C[+57]*2, N[+16], S[+162]	11.7	32.88	>>sp|Q14766|LTBP1_HUMAN Latent-transforming growth factor beta-binding protein 1 OS=Homo sapiens OX=9606 GN=LTBP1 PE=1 SV=4	999.891	2	1998.77	1998.78	0	-2.9	1137	Specific	690.83	644.07	11.7	254	1847	MW_EXP1_REL_THROMBIN_ALL.22817.22817.2	scan=22817 file=557	48.3757
R.NTEGS[+162.053]FQC[+57.021]VC[+57.021]DQGYR.A	Hex(1)	Ambiguous	C[+57]*2, S[+162]	12.82	32.73	>>sp|Q14766|LTBP1_HUMAN Latent-transforming growth factor beta-binding protein 1 OS=Homo sapiens OX=9606 GN=LTBP1 PE=1 SV=4	991.896	2	1982.78	1982.79	0	-0.4	1137	Specific	712.1	663.19	12.82	254	1847	MW_EXP1_REL_THROMBIN_ALL.23977.23977.2	scan=23977 file=558	47.9094
R.LGESC[+57.021]IN[+15.995]TVGS[+162.053]FR.C	Hex(1)	Ambiguous	C[+57], N[+16], S[+162]	10.78	31.21	>>sp|P23142-4|FBLN1_HUMAN Isoform C of Fibulin-1 OS=Homo sapiens OX=9606 GN=FBLN1	809.373	2	1617.74	1617.74	0	-2.1	229	Specific	647.58	538.14	10.78	18	2231	MW_EXP1_REL_THROMBIN_ALL.33471.33471.2	scan=33471 file=558	64.9805
R.NTEGS[+162.053]FQC[+57.021]VC[+57.021]DQGYR.A	Hex(1)	Ambiguous	C[+57]*2, S[+162]	10.73	30.44	>>sp|Q14766|LTBP1_HUMAN Latent-transforming growth factor beta-binding protein 1 OS=Homo sapiens OX=9606 GN=LTBP1 PE=1 SV=4	991.897	2	1982.79	1982.79	0	0.8	1137	Specific	611.8	563	10.73	254	1847	MW_EXP1_REL_THROMBIN_ALL.22655.22655.2	scan=22655 file=557	48.0737
R.LC[+57.021]NNPTPQFGGKDC[+57.021]VGDVTENQIC[+57.021]NKQDC[+57.021]PIDGC[+57.021]LS[+162.053]NPC[+57.021]FAGVK.C	Hex(1)	Ambiguous	C[+57]*6, S[+162]	18.36	30.14	>>sp|P07996|TSP1_HUMAN Thrombospondin-1 OS=Homo sapiens OX=9606 GN=THBS1 PE=1 SV=2	1287.32	4	5146.24	5146.24	0	-0.2	518	Specific	998.83	998.83	18.36	671	2657	MW_EXP1_REL_THROMBIN_ALL.48439.48439.4	scan=48439 file=555	92.4447
K.DC[+57.021]VGDVT[+162.053]ENQIC[+57.021]NKQDC[+57.021]PIDGC[+57.021]LS[+162.053]NPC[+57.021]FAGVK.C	Hex(1),Hex(1)	Ambiguous	C[+57]*5, S[+162], T[+162]	23.84	30.1	>>sp|P07996|TSP1_HUMAN Thrombospondin-1 OS=Homo sapiens OX=9606 GN=THBS1 PE=1 SV=2	1332.23	3	3994.67	3994.68	0	-1	530	Specific	1240.4	1240.4	23.84	671	2657	MW_EXP1_REL_THROMBIN_ALL.46633.46633.3	scan=46633 file=559	88.9433
R.LC[+57.021]NNPTPQFGGKDC[+57.021]VGDVTENQIC[+57.021]NKQDC[+57.021]PIDGC[+57.021]LS[+162.053]NPC[+57.021]FAGVK.C	Hex(1)	Ambiguous	C[+57]*6, S[+162]	24.38	29.65	>>sp|P07996|TSP1_HUMAN Thrombospondin-1 OS=Homo sapiens OX=9606 GN=THBS1 PE=1 SV=2	1287.31	4	5146.23	5146.24	0	-1.7	518	Specific	1272.12	1272.12	24.38	671	2657	MW_EXP1_REL_THROMBIN_ALL.48074.48074.4	scan=48074 file=559	91.724
K.DC[+57.021]VGDVTENQIC[+57.021]NKQDC[+57.021]PIDGC[+57.021]LS[+426.137]NPC[+57.021]FAGVK.C	Hex(1)Pent(2)	Ambiguous	C[+57]*5, S[+426]	23.81	29.28	>>sp|P07996|TSP1_HUMAN Thrombospondin-1 OS=Homo sapiens OX=9606 GN=THBS1 PE=1 SV=2	1366.24	3	4096.71	4096.71	0	0.4	530	Specific	1238.3	1238.3	23.81	671	2657	MW_EXP1_REL_THROMBIN_ALL.42764.42764.3	scan=42764 file=557	86.9741
R.LC[+57.021]NNPTPQFGGKDC[+57.021]VGDVTENQIC[+57.021]NKQDC[+57.021]PIDGC[+57.021]LS[+162.053]NPC[+57.021]FAGVK.C	Hex(1)	Ambiguous	C[+57]*6, S[+162]	14.3	29.2	>>sp|P07996|TSP1_HUMAN Thrombospondin-1 OS=Homo sapiens OX=9606 GN=THBS1 PE=1 SV=2	1287.32	4	5146.25	5146.24	0	1.2	518	Specific	791.09	791.09	14.3	671	2657	MW_EXP1_REL_THROMBIN_ALL.46732.46732.4	scan=46732 file=558	89.9372
K.DC[+57.021]VGDVTEN[+0.984]QIC[+57.021]NKQDC[+57.021]PIDGC[+57.021]LS[+426.137]NPC[+57.021]FAGVK.C	Hex(1)Pent(2)	Ambiguous	C[+57]*5, N[+1], S[+426]	21.2	29.13	>>sp|P07996|TSP1_HUMAN Thrombospondin-1 OS=Homo sapiens OX=9606 GN=THBS1 PE=1 SV=2	1366.57	3	4097.7	4097.69	0	3.3	530	Specific	1138.85	1117.48	21.2	671	2657	MW_EXP1_REL_THROMBIN_ALL.46489.46489.3	scan=46489 file=559	88.6636
K.DC[+57.021]VGDVTEN[+0.984]QIC[+57.021]NKQDC[+57.021]PIDGC[+57.021]LS[+162.053]NPC[+57.021]FAGVK.C	Hex(1)	Ambiguous	C[+57]*5, N[+1], S[+162]	18.81	28.98	>>sp|P07996|TSP1_HUMAN Thrombospondin-1 OS=Homo sapiens OX=9606 GN=THBS1 PE=1 SV=2	1278.54	3	3833.61	3833.61	0	0.5	530	Specific	998.62	998.62	18.81	671	2657	MW_EXP1_REL_THROMBIN_ALL.44009.44009.3	scan=44009 file=557	89.4319
K.T[+162.053]KDLQAIC[+57.021]GISC[+57.021]DELSSMVLELR.G	Hex(1)	Ambiguous	C[+57]*2, T[+162]	6.55	28.92	>>sp|P07996|TSP1_HUMAN Thrombospondin-1 OS=Homo sapiens OX=9606 GN=THBS1 PE=1 SV=2	934.119	3	2800.34	2800.34	0	0.1	263	Specific	316.39	316.39	6.55	671	2657	MW_EXP1_REL_THROMBIN_ALL.64748.64748.3	scan=64748 file=558	127.124
K.VSC[+57.021]PIM[+15.995]PC[+57.021]S[+1167.418]NAT[+1167.418]VPDGEC[+57.021]C[+57.021]PR.C	HexNAc(2)Hex(2)Fuc(1)NeuAc(1),HexNAc(2)Hex(2)Fuc(1)NeuAc(1)	Ambiguous	C[+57]*4, M[+16], S[+1167], T[+1167]	4.79	28.89	>>sp|P07996|TSP1_HUMAN Thrombospondin-1 OS=Homo sapiens OX=9606 GN=THBS1 PE=1 SV=2	1190.21	4	4757.83	4757.83	0	0.2	351	Specific	273.53	273.53	4.79	671	2657	MW_EXP1_REL_THROMBIN_ALL.38212.38212.4	scan=38212 file=556	79.9427
K.DC[+57.021]VGDVTENQIC[+57.021]NKQDC[+57.021]PIDGC[+57.021]LS[+426.137]NPC[+57.021]FAGVK.C	Hex(1)Pent(2)	Ambiguous	C[+57]*5, S[+426]	21.81	28.49	>>sp|P07996|TSP1_HUMAN Thrombospondin-1 OS=Homo sapiens OX=9606 GN=THBS1 PE=1 SV=2	1366.24	3	4096.71	4096.71	0	0.4	530	Specific	1123.4	1123.4	21.81	671	2657	MW_EXP1_REL_THROMBIN_ALL.45212.45212.3	scan=45212 file=558	86.9048
K.DC[+57.021]VGDVTEN[+0.984]QIC[+57.021]NKQDC[+57.021]PIDGC[+57.021]LS[+426.137]NPC[+57.021]FAGVK.C	Hex(1)Pent(2)	Ambiguous	C[+57]*5, N[+1], S[+426]	22.84	28.31	>>sp|P07996|TSP1_HUMAN Thrombospondin-1 OS=Homo sapiens OX=9606 GN=THBS1 PE=1 SV=2	1366.57	3	4097.69	4097.69	0	-0.2	530	Specific	1176.95	1176.95	22.84	671	2657	MW_EXP1_REL_THROMBIN_ALL.46415.46415.3	scan=46415 file=555	88.6105
K.DC[+57.021]VGDVTENQIC[+57.021]NKQDC[+57.021]PIDGC[+57.021]LS[+162.053]NPC[+57.021]FAGVK.C	Hex(1)	Ambiguous	C[+57]*5, S[+162]	3.09	27.63	>>sp|P07996|TSP1_HUMAN Thrombospondin-1 OS=Homo sapiens OX=9606 GN=THBS1 PE=1 SV=2	1278.21	3	3832.61	3832.62	0	-2.2	530	Specific	206.67	206.67	3.09	671	2657	MW_EXP1_REL_THROMBIN_ALL.44358.44358.4	scan=44358 file=557	90.1218
K.DC[+57.021]VGDVTENQIC[+57.021]NKQ[+0.984]DC[+57.021]PIDGC[+57.021]LS[+426.137]NPC[+57.021]FAGVK.C	Hex(1)Pent(2)	Ambiguous	C[+57]*5, Q[+1], S[+426]	20.68	27.59	>>sp|P07996|TSP1_HUMAN Thrombospondin-1 OS=Homo sapiens OX=9606 GN=THBS1 PE=1 SV=2	1366.57	3	4097.7	4097.69	0	1.4	530	Specific	1068.44	1068.44	20.68	671	2657	MW_EXP1_REL_THROMBIN_ALL.43446.43446.3	scan=43446 file=556	90.4847
K.DC[+57.021]VGDVTEN[+0.984]QIC[+57.021]NKQDC[+57.021]PIDGC[+57.021]LS[+162.053]NPC[+57.021]FAGVK.C	Hex(1)	Ambiguous	C[+57]*5, N[+1], S[+162]	21.83	27.39	>>sp|P07996|TSP1_HUMAN Thrombospondin-1 OS=Homo sapiens OX=9606 GN=THBS1 PE=1 SV=2	1278.54	3	3833.6	3833.61	0	-1.4	530	Specific	1112.3	1112.3	21.83	671	2657	MW_EXP1_REL_THROMBIN_ALL.46420.46420.3	scan=46420 file=558	89.3256
K.DC[+57.021]VGDVTENQIC[+57.021]NKQDC[+57.021]PIDGC[+57.021]LS[+162.053]NPC[+57.021]FAGVK.C	Hex(1)	Ambiguous	C[+57]*5, S[+162]	11.91	27.32	>>sp|P07996|TSP1_HUMAN Thrombospondin-1 OS=Homo sapiens OX=9606 GN=THBS1 PE=1 SV=2	958.914	4	3832.63	3832.62	0	3	530	Specific	686.65	686.65	11.91	671	2657	MW_EXP1_REL_THROMBIN_ALL.43078.43078.4	scan=43078 file=557	87.6018
K.DC[+57.021]VGDVTENQIC[+57.021]N[+15.995]KQ[+0.984]DC[+57.021]PIDGC[+57.021]LS[+203.079]NPC[+57.021]FAGVK.C	HexNAc(1)	Ambiguous	C[+57]*5, N[+16], Q[+1], S[+203]	12.75	26.89	>>sp|P07996|TSP1_HUMAN Thrombospondin-1 OS=Homo sapiens OX=9606 GN=THBS1 PE=1 SV=2	1297.55	3	3890.63	3890.63	0	0.8	530	Specific	670.5	670.5	12.75	671	2657	MW_EXP1_REL_THROMBIN_ALL.44073.44073.3	scan=44073 file=557	89.5425
K.DC[+57.021]VGDVTEN[+0.984]QIC[+57.021]NKQDC[+57.021]PIDGC[+57.021]LS[+426.137]NPC[+57.021]FAGVK.C	Hex(1)Pent(2)	Ambiguous	C[+57]*5, N[+1], S[+426]	20.45	26.58	>>sp|P07996|TSP1_HUMAN Thrombospondin-1 OS=Homo sapiens OX=9606 GN=THBS1 PE=1 SV=2	1366.57	3	4097.7	4097.69	0	2.2	530	Specific	1062.22	1062.22	20.45	671	2657	MW_EXP1_REL_THROMBIN_ALL.42596.42596.3	scan=42596 file=556	88.7698
R.LC[+57.021]NNPTPQFGGKDC[+57.021]VGDVT[+162.053]ENQIC[+57.021]NKQDC[+57.021]PIDGC[+57.021]LS[+162.053]NPC[+57.021]FAGVK.C	Hex(1),Hex(1)	Ambiguous	C[+57]*6, S[+162], T[+162]	26.36	26.37	>>sp|P07996|TSP1_HUMAN Thrombospondin-1 OS=Homo sapiens OX=9606 GN=THBS1 PE=1 SV=2	1327.83	4	5308.29	5308.29	0	-0.1	518	Specific	1387.03	1387.03	26.36	671	2657	MW_EXP1_REL_THROMBIN_ALL.47575.47575.4	scan=47575 file=555	90.8017
K.DC[+57.021]VGDVTENQIC[+57.021]NKQDC[+57.021]PIDGC[+57.021]LS[+426.137]N[+15.995]PC[+57.021]FAGVK.C	Hex(1)Pent(2)	Ambiguous	C[+57]*5, N[+16], S[+426]	9.67	26.33	>>sp|P07996|TSP1_HUMAN Thrombospondin-1 OS=Homo sapiens OX=9606 GN=THBS1 PE=1 SV=2	1371.57	3	4112.7	4112.7	0	-0.4	530	Specific	565.15	565.15	9.67	671	2657	MW_EXP1_REL_THROMBIN_ALL.45506.45506.3	scan=45506 file=555	86.8483
K.DC[+57.021]VGDVTENQIC[+57.021]NKQDC[+57.021]PIDGC[+57.021]LS[+426.137]NPC[+57.021]FAGVK.C	Hex(1)Pent(2)	Ambiguous	C[+57]*5, S[+426]	21.83	26.3	>>sp|P07996|TSP1_HUMAN Thrombospondin-1 OS=Homo sapiens OX=9606 GN=THBS1 PE=1 SV=2	1366.57	3	4097.71	4096.71	1	-1.1	530	Specific	1121.92	1121.92	21.83	671	2657	MW_EXP1_REL_THROMBIN_ALL.47382.47382.3	scan=47382 file=559	90.3996
R.N[+15.995]TEGS[+162.053]FQC[+57.021]VC[+57.021]DQGYR.A	Hex(1)	Ambiguous	C[+57]*2, N[+16], S[+162]	8.44	26.2	>>sp|Q14766|LTBP1_HUMAN Latent-transforming growth factor beta-binding protein 1 OS=Homo sapiens OX=9606 GN=LTBP1 PE=1 SV=4	666.932	3	1998.78	1998.78	0	-0.2	1137	Specific	547.29	547.29	8.44	254	1847	MW_EXP1_REL_THROMBIN_ALL.22189.22189.2	scan=22189 file=556	48.5147
R.TC[+57.021]EDIDEC[+57.021]VNNTVC[+57.021]DSHGFC[+57.021]DN[+15.995]TAGS[+162.053]FR.C	Hex(1)	Ambiguous	C[+57]*4, N[+16], S[+162]	15.95	25.97	>>sp|Q14766|LTBP1_HUMAN Latent-transforming growth factor beta-binding protein 1 OS=Homo sapiens OX=9606 GN=LTBP1 PE=1 SV=4	1153.44	3	3458.31	3458.31	0	-1.3	1241	Specific	835.62	683.6	15.95	254	1847	MW_EXP1_REL_THROMBIN_ALL.39494.39494.3	scan=39494 file=555	75.7894
K.DC[+57.021]VGDVTENQIC[+57.021]N[+0.984]KQDC[+57.021]PIDGC[+57.021]LS[+162.053]NPC[+57.021]FAGVK.C	Hex(1)	Ambiguous	C[+57]*5, N[+1], S[+162]	21.83	25.36	>>sp|P07996|TSP1_HUMAN Thrombospondin-1 OS=Homo sapiens OX=9606 GN=THBS1 PE=1 SV=2	1278.54	3	3833.6	3833.61	0	-1.4	530	Specific	1133.59	1133.59	21.83	671	2657	MW_EXP1_REL_THROMBIN_ALL.47734.47734.3	scan=47734 file=559	91.0833
R.LC[+57.021]NNPTPQFGGKDC[+57.021]VGDVTENQIC[+57.021]NKQDC[+57.021]PIDGC[+57.021]LS[+162.053]NPC[+57.021]FAGVK.C	Hex(1)	Ambiguous	C[+57]*6, S[+162]	14.23	24.77	>>sp|P07996|TSP1_HUMAN Thrombospondin-1 OS=Homo sapiens OX=9606 GN=THBS1 PE=1 SV=2	1287.57	4	5147.25	5146.24	1	1.9	518	Specific	769.15	769.15	14.23	671	2657	MW_EXP1_REL_THROMBIN_ALL.48886.48886.4	scan=48886 file=559	93.2737
R.HPC[+57.021]QNGGT[+146.058]C[+57.021]IN[+0.984]GR.T	Fuc(1)	Ambiguous	C[+57]*2, N[+1], T[+146]	6.14	24.47	>>sp|Q13201|MMRN1_HUMAN Multimerin-1 OS=Homo sapiens OX=9606 GN=MMRN1 PE=1 SV=3	539.895	3	1617.67	1617.67	0	-1.9	1048	Specific	353.41	353.41	6.14	200	663	MW_EXP1_REL_THROMBIN_ALL.7183.7183.3	scan=7183 file=559	17.0738
K.DC[+57.021]VGDVTENQIC[+57.021]NKQDC[+57.021]PIDGC[+57.021]LS[+162.053]N[+15.995]PC[+57.021]FAGVK.C	Hex(1)	Ambiguous	C[+57]*5, N[+16], S[+162]	7.42	24.46	>>sp|P07996|TSP1_HUMAN Thrombospondin-1 OS=Homo sapiens OX=9606 GN=THBS1 PE=1 SV=2	1283.55	3	3848.63	3848.62	0	3.6	530	Specific	485.82	485.82	7.42	671	2657	MW_EXP1_REL_THROMBIN_ALL.45826.45826.3	scan=45826 file=555	87.4635
K.DC[+57.021]VGDVTENQIC[+57.021]NKQDC[+57.021]PIDGC[+57.021]LS[+426.137]N[+15.995]PC[+57.021]FAGVK.C	Hex(1)Pent(2)	Ambiguous	C[+57]*5, N[+16], S[+426]	9.61	24.39	>>sp|P07996|TSP1_HUMAN Thrombospondin-1 OS=Homo sapiens OX=9606 GN=THBS1 PE=1 SV=2	1371.57	3	4112.71	4112.7	0	1.4	530	Specific	552.09	547.84	9.61	671	2657	MW_EXP1_REL_THROMBIN_ALL.45587.45587.3	scan=45587 file=559	86.8866
K.VSC[+57.021]PIM[+15.995]PC[+57.021]S[+1167.418]NAT[+1167.418]VPDGEC[+57.021]C[+57.021]PR.C	HexNAc(2)Hex(2)Fuc(1)NeuAc(1),HexNAc(2)Hex(2)Fuc(1)NeuAc(1)	Ambiguous	C[+57]*4, M[+16], S[+1167], T[+1167]	4.41	24.14	>>sp|P07996|TSP1_HUMAN Thrombospondin-1 OS=Homo sapiens OX=9606 GN=THBS1 PE=1 SV=2	1190.21	4	4757.83	4757.83	0	0.2	351	Specific	255.88	255.88	4.41	671	2657	MW_EXP1_REL_THROMBIN_ALL.39195.39195.4	scan=39195 file=557	79.9031
R.LC[+57.021]NNPTPQFGGKDC[+57.021]VGDVTENQIC[+57.021]NKQDC[+57.021]PIDGC[+57.021]LS[+162.053]NPC[+57.021]FAGVK.C	Hex(1)	Ambiguous	C[+57]*6, S[+162]	11.74	24.08	>>sp|P07996|TSP1_HUMAN Thrombospondin-1 OS=Homo sapiens OX=9606 GN=THBS1 PE=1 SV=2	1287.06	4	5145.23	5146.24	-1	-2.2	518	Specific	616.71	616.71	11.74	671	2657	MW_EXP1_REL_THROMBIN_ALL.48169.48169.4	scan=48169 file=555	91.9319
K.DC[+57.021]VGDVTENQIC[+57.021]NKQDC[+57.021]PIDGC[+57.021]LS[+426.137]N[+15.995]PC[+57.021]FAGVK.C	Hex(1)Pent(2)	Ambiguous	C[+57]*5, N[+16], S[+426]	9.35	24.08	>>sp|P07996|TSP1_HUMAN Thrombospondin-1 OS=Homo sapiens OX=9606 GN=THBS1 PE=1 SV=2	1371.57	3	4112.69	4112.7	0	-2.2	530	Specific	499.17	499.17	9.35	671	2657	MW_EXP1_REL_THROMBIN_ALL.42769.42769.3	scan=42769 file=557	86.9843
K.DC[+57.021]VGDVTENQIC[+57.021]NKQ[+0.984]DC[+57.021]PIDGC[+57.021]LS[+162.053]NPC[+57.021]FAGVK.C	Hex(1)	Ambiguous	C[+57]*5, Q[+1], S[+162]	21.75	23.33	>>sp|P07996|TSP1_HUMAN Thrombospondin-1 OS=Homo sapiens OX=9606 GN=THBS1 PE=1 SV=2	1278.54	3	3833.61	3833.61	0	0.9	530	Specific	1132.82	1132.82	21.75	671	2657	MW_EXP1_REL_THROMBIN_ALL.44880.44880.3	scan=44880 file=557	91.1725
K.DC[+57.021]VGDVTENQIC[+57.021]NKQDC[+57.021]PIDGC[+57.021]LS[+426.137]NPC[+57.021]FAGVK.C	Hex(1)Pent(2)	Ambiguous	C[+57]*5, S[+426]	20.68	22.64	>>sp|P07996|TSP1_HUMAN Thrombospondin-1 OS=Homo sapiens OX=9606 GN=THBS1 PE=1 SV=2	1366.24	3	4096.69	4096.71	0	-3.4	530	Specific	1074.05	1074.05	20.68	671	2657	MW_EXP1_REL_THROMBIN_ALL.46376.46376.3	scan=46376 file=558	89.2343
K.DC[+57.021]VGDVTENQIC[+57.021]NKQDC[+57.021]PIDGC[+57.021]LS[+426.137]N[+15.995]PC[+57.021]FAGVK.C	Hex(1)Pent(2)	Ambiguous	C[+57]*5, N[+16], S[+426]	9.26	22.52	>>sp|P07996|TSP1_HUMAN Thrombospondin-1 OS=Homo sapiens OX=9606 GN=THBS1 PE=1 SV=2	1371.57	3	4112.7	4112.7	0	0.4	530	Specific	447.67	447.67	9.26	671	2657	MW_EXP1_REL_THROMBIN_ALL.45224.45224.3	scan=45224 file=558	86.9284
R.EPQDTYHYLPFS[+1312.455]LPHR.R	HexNAc(2)Hex(2)NeuAc(2)	Ambiguous	S[+1312]	6.56	22.49	>>sp|P10909-2|CLUS_HUMAN Isoform 2 of Clusterin OS=Homo sapiens OX=9606 GN=CLU	828.86	4	3312.42	3312.42	0	-1.5	251	Specific	405	333.26	6.56	57	937	MW_EXP1_REL_THROMBIN_ALL.53551.53551.4	scan=53551 file=559	102.455
K.C[+57.021]IN[+15.995]TDGS[+162.053]YK.C	Hex(1)	Ambiguous	C[+57], N[+16], S[+162]	4.7	22.08	>>sp|Q14766|LTBP1_HUMAN Latent-transforming growth factor beta-binding protein 1 OS=Homo sapiens OX=9606 GN=LTBP1 PE=1 SV=4	618.256	2	1235.51	1235.51	0	-3.2	1681	Specific	353.46	278.55	4.7	254	1847	MW_EXP1_REL_THROMBIN_ALL.9941.9941.2	scan=9941 file=559	22.1881
R.LC[+57.021]NNPTPQ[+0.984]FGGKDC[+57.021]VGDVT[+146.058]ENQIC[+57.021]NKQDC[+57.021]PIDGC[+57.021]LS[+146.058]NPC[+57.021]FAGVK.C	Fuc(1),Fuc(1)	Ambiguous	C[+57]*6, Q[+1], S[+146], T[+146]	20.38	22.01	>>sp|P07996|TSP1_HUMAN Thrombospondin-1 OS=Homo sapiens OX=9606 GN=THBS1 PE=1 SV=2	1320.33	4	5278.29	5277.29	1	-1.2	518	Specific	1080.66	1080.66	20.38	671	2657	MW_EXP1_REL_THROMBIN_ALL.47748.47748.4	scan=47748 file=559	91.1115
R.LC[+57.021]NNPT[+203.079]PQFGGKDC[+57.021]VGDVTENQIC[+57.021]NKQDC[+57.021]PIDGC[+57.021]LS[+203.079]NPC[+57.021]FAGVK.C	HexNAc(1),HexNAc(1)	Ambiguous	C[+57]*6, S[+203], T[+203]	5.6	21.63	>>sp|P07996|TSP1_HUMAN Thrombospondin-1 OS=Homo sapiens OX=9606 GN=THBS1 PE=1 SV=2	1348.59	4	5391.33	5390.35	1	-4.2	518	Specific	361.09	361.09	5.6	671	2657	MW_EXP1_REL_THROMBIN_ALL.48164.48164.4	scan=48164 file=559	91.8943
K.DC[+57.021]VGDVTENQIC[+57.021]N[+15.995]KQDC[+57.021]PIDGC[+57.021]LS[+203.079]NPC[+57.021]FAGVK.C	HexNAc(1)	Ambiguous	C[+57]*5, N[+16], S[+203]	12.8	21.32	>>sp|P07996|TSP1_HUMAN Thrombospondin-1 OS=Homo sapiens OX=9606 GN=THBS1 PE=1 SV=2	1297.22	3	3889.64	3889.64	0	-2	530	Specific	697.64	697.64	12.8	671	2657	MW_EXP1_REL_THROMBIN_ALL.46503.46503.3	scan=46503 file=558	89.4805
K.DC[+57.021]VGDVTENQIC[+57.021]NKQDC[+57.021]PIDGC[+57.021]LS[+426.137]NPC[+57.021]FAGVK.C	Hex(1)Pent(2)	Ambiguous	C[+57]*5, S[+426]	21.84	20.95	>>sp|P07996|TSP1_HUMAN Thrombospondin-1 OS=Homo sapiens OX=9606 GN=THBS1 PE=1 SV=2	1366.24	3	4096.7	4096.71	0	-0.7	530	Specific	1133.09	1133.09	21.84	671	2657	MW_EXP1_REL_THROMBIN_ALL.46226.46226.3	scan=46226 file=559	88.1566
K.DC[+57.021]VGDVTENQIC[+57.021]N[+15.995]KQDC[+57.021]PIDGC[+57.021]LS[+162.053]NPC[+57.021]FAGVK.C	Hex(1)	Ambiguous	C[+57]*5, N[+16], S[+162]	16.81	20.87	>>sp|P07996|TSP1_HUMAN Thrombospondin-1 OS=Homo sapiens OX=9606 GN=THBS1 PE=1 SV=2	1283.54	3	3848.62	3848.62	0	-0.1	530	Specific	887.51	865	16.81	671	2657	MW_EXP1_REL_THROMBIN_ALL.46411.46411.3	scan=46411 file=559	88.5091
R.LC[+57.021]NNPTPQFGGKDC[+57.021]VGDVTENQIC[+57.021]N[+15.995]KQDC[+57.021]PIDGC[+57.021]LS[+162.053]NPC[+57.021]FAGVK.C	Hex(1)	Ambiguous	C[+57]*6, N[+16], S[+162]	14.75	20.07	>>sp|P07996|TSP1_HUMAN Thrombospondin-1 OS=Homo sapiens OX=9606 GN=THBS1 PE=1 SV=2	1291.32	4	5162.25	5162.24	0	3	518	Specific	829.84	822.7	14.75	671	2657	MW_EXP1_REL_THROMBIN_ALL.47302.47302.4	scan=47302 file=559	90.2376
K.C[+57.021]GAC[+57.021]PPGYSGNGIQC[+57.021]T[+203.079]DVDEC[+57.021]KEVPDAC[+57.021]FNHNGEHR.C	HexNAc(1)	Ambiguous	C[+57]*5, T[+203]	18.84	19.85	>>sp|P07996|TSP1_HUMAN Thrombospondin-1 OS=Homo sapiens OX=9606 GN=THBS1 PE=1 SV=2	1078.44	4	4310.73	4310.73	0	-1.4	572	Specific	1010.55	994.51	18.84	671	2657	MW_EXP1_REL_THROMBIN_ALL.32157.32157.4	scan=32157 file=555	62.5875
K.C[+57.021]GAC[+57.021]PPGYSGNGIQC[+57.021]T[+203.079]DVDEC[+57.021]KEVPDAC[+57.021]FN[+0.984]HNGEHR.C	HexNAc(1)	Ambiguous	C[+57]*5, N[+1], T[+203]	19.85	19.81	>>sp|P07996|TSP1_HUMAN Thrombospondin-1 OS=Homo sapiens OX=9606 GN=THBS1 PE=1 SV=2	1078.68	4	4311.71	4311.72	0	-1	572	Specific	1084.39	1084.39	19.85	671	2657	MW_EXP1_REL_THROMBIN_ALL.33835.33835.4	scan=33835 file=559	65.2975
K.C[+57.021]GAC[+57.021]PPGYSGNGIQC[+57.021]T[+203.079]DVDEC[+57.021]KEVPDAC[+57.021]FN[+0.984]HNGEHR.C	HexNAc(1)	Ambiguous	C[+57]*5, N[+1], T[+203]	22.82	19.74	>>sp|P07996|TSP1_HUMAN Thrombospondin-1 OS=Homo sapiens OX=9606 GN=THBS1 PE=1 SV=2	1078.68	4	4311.72	4311.72	0	0.3	572	Specific	1224.52	1224.52	22.82	671	2657	MW_EXP1_REL_THROMBIN_ALL.33650.33650.4	scan=33650 file=558	65.3142
K.DC[+57.021]VGDVTENQIC[+57.021]NKQDC[+57.021]PIDGC[+57.021]LS[+426.137]NPC[+57.021]FAGVK.C	Hex(1)Pent(2)	Ambiguous	C[+57]*5, S[+426]	22.72	19.55	>>sp|P07996|TSP1_HUMAN Thrombospondin-1 OS=Homo sapiens OX=9606 GN=THBS1 PE=1 SV=2	1366.24	3	4096.7	4096.71	0	-2.5	530	Specific	1167.37	1167.37	22.72	671	2657	MW_EXP1_REL_THROMBIN_ALL.46966.46966.3	scan=46966 file=555	89.641
K.T[+162.053]KDLQAIC[+57.021]GISC[+57.021]DELSSMVLELR.G	Hex(1)	Ambiguous	C[+57]*2, T[+162]	7.1	19.29	>>sp|P07996|TSP1_HUMAN Thrombospondin-1 OS=Homo sapiens OX=9606 GN=THBS1 PE=1 SV=2	934.12	3	2800.35	2800.34	0	1.8	263	Specific	342.5	342.5	7.1	671	2657	MW_EXP1_REL_THROMBIN_ALL.65536.65536.3	scan=65536 file=555	127.01
R.LC[+57.021]NNPTPQ[+0.984]FGGKDC[+57.021]VGDVT[+146.058]ENQIC[+57.021]NKQDC[+57.021]PIDGC[+57.021]LS[+146.058]NPC[+57.021]FAGVK.C	Fuc(1),Fuc(1)	Ambiguous	C[+57]*6, Q[+1], S[+146], T[+146]	16.36	18.89	>>sp|P07996|TSP1_HUMAN Thrombospondin-1 OS=Homo sapiens OX=9606 GN=THBS1 PE=1 SV=2	1320.33	4	5278.28	5277.29	1	-2	518	Specific	856.56	856.56	16.36	671	2657	MW_EXP1_REL_THROMBIN_ALL.47360.47360.4	scan=47360 file=558	91.204
K.DC[+57.021]VGDVTEN[+0.984]QIC[+57.021]NKQDC[+57.021]PIDGC[+57.021]LS[+426.137]NPC[+57.021]FAGVK.C	Hex(1)Pent(2)	Ambiguous	C[+57]*5, N[+1], S[+426]	21.84	18.75	>>sp|P07996|TSP1_HUMAN Thrombospondin-1 OS=Homo sapiens OX=9606 GN=THBS1 PE=1 SV=2	1366.57	3	4097.69	4097.69	0	-0.9	530	Specific	1144.57	1144.57	21.84	671	2657	MW_EXP1_REL_THROMBIN_ALL.47560.47560.3	scan=47560 file=555	90.7709
K.DC[+57.021]VGDVTENQIC[+57.021]NKQDC[+57.021]PIDGC[+57.021]LS[+426.137]NPC[+57.021]FAGVK.C	Hex(1)Pent(2)	Ambiguous	C[+57]*5, S[+426]	23.68	18.14	>>sp|P07996|TSP1_HUMAN Thrombospondin-1 OS=Homo sapiens OX=9606 GN=THBS1 PE=1 SV=2	1366.24	3	4096.71	4096.71	0	1.7	530	Specific	1203.96	1203.96	23.68	671	2657	MW_EXP1_REL_THROMBIN_ALL.41730.41730.3	scan=41730 file=556	86.9888
R.TVVQPS[+656.228]VGAAAGPVVPPC[+57.021]PGR.I	HexNAc(1)Hex(1)NeuAc(1)	Ambiguous	C[+57], S[+656]	11.05	17.95	>>sp|P02765|FETUA_HUMAN Alpha-2-HS-glycoprotein OS=Homo sapiens OX=9606 GN=AHSG PE=1 SV=2	891.438	3	2672.3	2672.3	0	0.7	341	Specific	601.45	601.45	11.05	24	2363	MW_EXP1_REL_THROMBIN_ALL.41191.41191.3	scan=41191 file=557	83.8776
K.DC[+57.021]VGDVT[+162.053]ENQIC[+57.021]NKQDC[+57.021]PIDGC[+57.021]LS[+162.053]NPC[+57.021]FAGVK.C	Hex(1),Hex(1)	Ambiguous	C[+57]*5, S[+162], T[+162]	20.84	17.64	>>sp|P07996|TSP1_HUMAN Thrombospondin-1 OS=Homo sapiens OX=9606 GN=THBS1 PE=1 SV=2	1332.23	3	3994.67	3994.68	0	-0.5	530	Specific	1057.63	1049.99	20.84	671	2657	MW_EXP1_REL_THROMBIN_ALL.46235.46235.3	scan=46235 file=558	88.9621
K.C[+57.021]GAC[+57.021]PPGYSGNGIQC[+57.021]T[+203.079]DVDEC[+57.021]KEVPDAC[+57.021]FNHNGEHR.C	HexNAc(1)	Ambiguous	C[+57]*5, T[+203]	17.11	17.59	>>sp|P07996|TSP1_HUMAN Thrombospondin-1 OS=Homo sapiens OX=9606 GN=THBS1 PE=1 SV=2	1078.19	4	4309.72	4310.73	-1	-2.5	572	Specific	919.43	919.43	17.11	671	2657	MW_EXP1_REL_THROMBIN_ALL.35663.35663.4	scan=35663 file=559	68.6358
R.SC[+57.021]QDVNEC[+57.021]ATENPC[+57.021]VQTC[+57.021]VN[+15.995]TYGS[+162.053]FIC[+57.021]R.C	Hex(1)	Ambiguous	C[+57]*5, N[+16], S[+162]	13.64	17.49	>>sp|Q9UBX5|FBLN5_HUMAN Fibulin-5 OS=Homo sapiens OX=9606 GN=FBLN5 PE=1 SV=1	1183.14	3	3547.41	3547.42	0	-2.4	204	Specific	727.06	727.06	13.64	20	2003	MW_EXP1_REL_THROMBIN_ALL.45459.45459.3	scan=45459 file=558	87.4052
K.DC[+57.021]VGDVTENQIC[+57.021]NKQDC[+57.021]PIDGC[+57.021]LS[+426.137]NPC[+57.021]FAGVK.C	Hex(1)Pent(2)	Ambiguous	C[+57]*5, S[+426]	23.8	17.36	>>sp|P07996|TSP1_HUMAN Thrombospondin-1 OS=Homo sapiens OX=9606 GN=THBS1 PE=1 SV=2	1366.24	3	4096.7	4096.71	0	-2.1	530	Specific	1239.91	1239.91	23.8	671	2657	MW_EXP1_REL_THROMBIN_ALL.42849.42849.3	scan=42849 file=556	89.2917
K.GKEES[+162.053]LDSDLYAELR.C	Hex(1)	Ambiguous	S[+162]	4.22	16.94	>>sp|P02775|CXCL7_HUMAN Platelet basic protein OS=Homo sapiens OX=9606 GN=PPBP PE=1 SV=3	629.633	3	1886.88	1886.89	0	-1	48	Specific	292.95	292.95	4.22	69	2473	MW_EXP1_REL_THROMBIN_ALL.39701.39701.3	scan=39701 file=555	76.1391
K.S[+146.058]HC[+57.021]IAEVENDEMPADLPSLAADFVESK.D	Fuc(1)	Ambiguous	C[+57], S[+146]	9.1	16.8	>>sp|P02768|ALBU_HUMAN Serum albumin OS=Homo sapiens OX=9606 GN=ALB PE=1 SV=2	1040.81	3	3120.41	3120.4	0	0.9	311	Specific	431.1	431.1	9.1	288	243	MW_EXP1_REL_THROMBIN_ALL.60129.60129.3	scan=60129 file=558	117.34
K.DC[+57.021]VGDVTENQIC[+57.021]NKQ[+0.984]DC[+57.021]PIDGC[+57.021]LS[+162.053]NPC[+57.021]FAGVK.C	Hex(1)	Ambiguous	C[+57]*5, Q[+1], S[+162]	16.2	16.55	>>sp|P07996|TSP1_HUMAN Thrombospondin-1 OS=Homo sapiens OX=9606 GN=THBS1 PE=1 SV=2	1278.54	3	3833.62	3833.61	0	3	530	Specific	896.81	896.81	16.2	671	2657	MW_EXP1_REL_THROMBIN_ALL.45664.45664.3	scan=45664 file=557	92.7466
K.T[+162.053]KDLQAIC[+57.021]GISC[+57.021]DELSSMVLELR.G	Hex(1)	Ambiguous	C[+57]*2, T[+162]	6.46	16.33	>>sp|P07996|TSP1_HUMAN Thrombospondin-1 OS=Homo sapiens OX=9606 GN=THBS1 PE=1 SV=2	934.115	3	2800.33	2800.34	0	-3.9	263	Specific	286.13	286.13	6.46	671	2657	MW_EXP1_REL_THROMBIN_ALL.62115.62115.3	scan=62115 file=557	127.242
K.DC[+57.021]VGDVTENQIC[+57.021]NKQ[+0.984]DC[+57.021]PIDGC[+57.021]LS[+426.137]NPC[+57.021]FAGVK.C	Hex(1)Pent(2)	Ambiguous	C[+57]*5, Q[+1], S[+426]	19.68	16.28	>>sp|P07996|TSP1_HUMAN Thrombospondin-1 OS=Homo sapiens OX=9606 GN=THBS1 PE=1 SV=2	1366.56	3	4097.68	4097.69	0	-3.8	530	Specific	1026.28	1026.28	19.68	671	2657	MW_EXP1_REL_THROMBIN_ALL.44518.44518.3	scan=44518 file=557	90.4432
K.DC[+57.021]VGDVTEN[+15.995]QIC[+57.021]NKQDC[+57.021]PIDGC[+57.021]LS[+426.137]NPC[+57.021]FAGVK.C	Hex(1)Pent(2)	Ambiguous	C[+57]*5, N[+16], S[+426]	15.81	16.21	>>sp|P07996|TSP1_HUMAN Thrombospondin-1 OS=Homo sapiens OX=9606 GN=THBS1 PE=1 SV=2	1371.57	3	4112.7	4112.7	0	-0.1	530	Specific	812.08	786.04	15.81	671	2657	MW_EXP1_REL_THROMBIN_ALL.45777.45777.3	scan=45777 file=555	87.3646
R.EHGPGVAEPEVAT[+1312.455]APPEKEIPSLDQEK.T	HexNAc(2)Hex(2)NeuAc(2)	Ambiguous	T[+1312]	16.72	16	>>sp|Q14766|LTBP1_HUMAN Latent-transforming growth factor beta-binding protein 1 OS=Homo sapiens OX=9606 GN=LTBP1 PE=1 SV=4	1042.47	4	4166.87	4166.87	0	0.8	789	Specific	874.55	644.81	16.72	254	1847	MW_EXP1_REL_THROMBIN_ALL.38386.38386.4	scan=38386 file=556	80.2877
R.TVVQPS[+656.228]VGAAAGPVVPPC[+57.021]PGR.I	HexNAc(1)Hex(1)NeuAc(1)	Ambiguous	C[+57], S[+656]	14.13	15.92	>>sp|P02765|FETUA_HUMAN Alpha-2-HS-glycoprotein OS=Homo sapiens OX=9606 GN=AHSG PE=1 SV=2	891.436	3	2672.29	2672.3	0	-1.1	341	Specific	798.08	747.97	14.13	24	2363	MW_EXP1_REL_THROMBIN_ALL.44048.44048.3	scan=44048 file=559	83.9417
R.YPS[+308.111]YGLNYYQQKPVALINN[+15.995]QFLPYPYYAKPAAVR.S	Hex(1)Fuc(1)	Ambiguous	N[+16], S[+308]	3.2	15.66	>>sp|CASK_BOVIN|(Common contaminant protein)	1084.3	4	4334.18	4334.17	0	1.6	56	Specific	206.9	206.9	3.2	28	3055	MW_EXP1_REL_THROMBIN_ALL.58333.58333.4	scan=58333 file=557	119.2
K.C[+57.021]GAC[+57.021]PPGYS[+146.058]GNGIQC[+57.021]TDVDEC[+57.021]KEVPDAC[+57.021]FNHNGEHR.C	Fuc(1)	Ambiguous	C[+57]*5, S[+146]	10.76	15.62	>>sp|P07996|TSP1_HUMAN Thrombospondin-1 OS=Homo sapiens OX=9606 GN=THBS1 PE=1 SV=2	1064.18	4	4253.71	4253.71	0	0.8	572	Specific	601.31	601.31	10.76	671	2657	MW_EXP1_REL_THROMBIN_ALL.35302.35302.4	scan=35302 file=559	67.9635
K.C[+57.021]IN[+15.995]TDGS[+162.053]YK.C	Hex(1)	Ambiguous	C[+57], N[+16], S[+162]	5.89	15.48	>>sp|Q14766|LTBP1_HUMAN Latent-transforming growth factor beta-binding protein 1 OS=Homo sapiens OX=9606 GN=LTBP1 PE=1 SV=4	618.257	2	1235.51	1235.51	0	-1.9	1681	Specific	416.45	373.67	5.89	254	1847	MW_EXP1_REL_THROMBIN_ALL.9690.9690.2	scan=9690 file=555	22.0339
K.DC[+57.021]VGDVT[+203.079]ENQIC[+57.021]N[+0.984]KQDC[+57.021]PIDGC[+57.021]LS[+203.079]NPC[+57.021]FAGVK.C	HexNAc(1),HexNAc(1)	Ambiguous	C[+57]*5, N[+1], S[+203], T[+203]	9.46	15.41	>>sp|P07996|TSP1_HUMAN Thrombospondin-1 OS=Homo sapiens OX=9606 GN=THBS1 PE=1 SV=2	1360.24	3	4078.71	4077.71	1	-0.6	530	Specific	511.91	511.91	9.46	671	2657	MW_EXP1_REL_THROMBIN_ALL.47354.47354.3	scan=47354 file=555	90.3932
R.LC[+57.021]NNPT[+146.058]PQ[+0.984]FGGKDC[+57.021]VGDVTENQIC[+57.021]NKQDC[+57.021]PIDGC[+57.021]LS[+146.058]NPC[+57.021]FAGVK.C	Fuc(1),Fuc(1)	Ambiguous	C[+57]*6, Q[+1], S[+146], T[+146]	9.03	15.39	>>sp|P07996|TSP1_HUMAN Thrombospondin-1 OS=Homo sapiens OX=9606 GN=THBS1 PE=1 SV=2	1320.33	4	5278.3	5277.29	1	1.6	518	Specific	538.08	538.08	9.03	671	2657	MW_EXP1_REL_THROMBIN_ALL.43857.43857.4	scan=43857 file=556	91.3348
R.EHGPGVAEPEVAT[+947.323]APPEKEIPSLDQEK.T	HexNAc(1)Hex(1)NeuAc(2)	Ambiguous	T[+947]	28.62	15.21	>>sp|Q14766|LTBP1_HUMAN Latent-transforming growth factor beta-binding protein 1 OS=Homo sapiens OX=9606 GN=LTBP1 PE=1 SV=4	951.19	4	3801.74	3801.73	0	1.6	789	Specific	1475.56	1441.09	28.62	254	1847	MW_EXP1_REL_THROMBIN_ALL.41659.41659.4	scan=41659 file=558	80.0363
K.C[+57.021]GAC[+57.021]PPGYSGN[+15.995]GIQ[+0.984]C[+57.021]T[+203.079]DVDEC[+57.021]KEVPDAC[+57.021]FNHNGEHR.C	HexNAc(1)	Ambiguous	C[+57]*5, N[+16], Q[+1], T[+203]	11.84	15.13	>>sp|P07996|TSP1_HUMAN Thrombospondin-1 OS=Homo sapiens OX=9606 GN=THBS1 PE=1 SV=2	1082.68	4	4327.7	4327.71	0	-1.5	572	Specific	672.35	672.35	11.84	671	2657	MW_EXP1_REL_THROMBIN_ALL.32631.32631.4	scan=32631 file=555	63.4347
K.C[+57.021]PLPGTAKEEPVEALT[+511.190]FS[+511.190]R.E	HexNAc(1)Hex(1)Fuc(1),HexNAc(1)Hex(1)Fuc(1)	Ambiguous	C[+57], S[+511], T[+511]	5.92	15.08	>>sp|Q14766-3|LTBP1_HUMAN Isoform 3 of Latent-transforming growth factor beta-binding protein 1 OS=Homo sapiens OX=9606 GN=LTBP1	1042.15	3	3124.43	3124.44	0	-2.3	391	Specific	339.41	285.91	5.92	4	1849	MW_EXP1_REL_THROMBIN_ALL.56939.56939.2	scan=56939 file=555	109.324
R.E[-18.011]HGPGVAEPEVAT[+1238.418]APPEKEIPSLDQEK.T	HexNAc(1)Hex(1)NeuAc(3)	Ambiguous	E[-18], T[+1238]	17.78	15.01	>>sp|Q14766|LTBP1_HUMAN Latent-transforming growth factor beta-binding protein 1 OS=Homo sapiens OX=9606 GN=LTBP1 PE=1 SV=4	1019.46	4	4074.82	4074.82	0	0.5	789	Specific	914.18	882.56	17.78	254	1847	MW_EXP1_REL_THROMBIN_ALL.37069.37069.4	scan=37069 file=556	77.6203
R.TC[+57.021]EDIDEC[+57.021]VNNTVC[+57.021]DSHGFC[+57.021]DN[+15.995]TAGS[+162.053]FR.C	Hex(1)	Ambiguous	C[+57]*4, N[+16], S[+162]	13.8	14.96	>>sp|Q14766|LTBP1_HUMAN Latent-transforming growth factor beta-binding protein 1 OS=Homo sapiens OX=9606 GN=LTBP1 PE=1 SV=4	1153.44	3	3458.3	3458.31	0	-3.4	1241	Specific	716.59	550.86	13.8	254	1847	MW_EXP1_REL_THROMBIN_ALL.37151.37151.3	scan=37151 file=557	75.9419
R.N[+15.995]TEGS[+162.053]FQC[+57.021]VC[+57.021]DQGYR.A	Hex(1)	Ambiguous	C[+57]*2, N[+16], S[+162]	7.89	14.84	>>sp|Q14766|LTBP1_HUMAN Latent-transforming growth factor beta-binding protein 1 OS=Homo sapiens OX=9606 GN=LTBP1 PE=1 SV=4	666.932	3	1998.78	1998.78	0	0.8	1137	Specific	456.8	456.8	7.89	254	1847	MW_EXP1_REL_THROMBIN_ALL.24067.24067.3	scan=24067 file=555	48.2105
R.N[+15.995]TEGS[+162.053]FQC[+57.021]VC[+57.021]DQGYR.A	Hex(1)	Ambiguous	C[+57]*2, N[+16], S[+162]	7.51	14.66	>>sp|Q14766|LTBP1_HUMAN Latent-transforming growth factor beta-binding protein 1 OS=Homo sapiens OX=9606 GN=LTBP1 PE=1 SV=4	666.934	3	1998.79	1998.78	0	3.1	1137	Specific	502.62	502.62	7.51	254	1847	MW_EXP1_REL_THROMBIN_ALL.24184.24184.2	scan=24184 file=558	48.3008
K.DC[+57.021]VGDVTEN[+15.995]QIC[+57.021]NKQDC[+57.021]PIDGC[+57.021]LS[+426.137]NPC[+57.021]FAGVK.C	Hex(1)Pent(2)	Ambiguous	C[+57]*5, N[+16], S[+426]	15.84	14.58	>>sp|P07996|TSP1_HUMAN Thrombospondin-1 OS=Homo sapiens OX=9606 GN=THBS1 PE=1 SV=2	1371.57	3	4112.7	4112.7	0	-0.2	530	Specific	816.75	816.75	15.84	671	2657	MW_EXP1_REL_THROMBIN_ALL.42002.42002.3	scan=42002 file=556	87.5494
R.KKTDELPQLVT[+656.228]LPHPNLHGPEILDVPSTVQK.T	HexNAc(1)Hex(1)NeuAc(1)	Ambiguous	T[+656]	8.14	14.4	>>sp|P02751-8|FINC_HUMAN Isoform 8 of Fibronectin OS=Homo sapiens OX=9606 GN=FN1	1025.79	4	4100.12	4100.12	0	1.7	1899	Specific	470.59	470.59	8.14	209	2411	MW_EXP1_REL_THROMBIN_ALL.57106.57106.4	scan=57106 file=555	109.667
K.DC[+57.021]VGDVTENQIC[+57.021]NKQ[+0.984]DC[+57.021]PIDGC[+57.021]LS[+162.053]NPC[+57.021]FAGVK.C	Hex(1)	Ambiguous	C[+57]*5, Q[+1], S[+162]	16.45	14.33	>>sp|P07996|TSP1_HUMAN Thrombospondin-1 OS=Homo sapiens OX=9606 GN=THBS1 PE=1 SV=2	1278.54	3	3833.62	3833.61	0	2.4	530	Specific	877.97	866.89	16.45	671	2657	MW_EXP1_REL_THROMBIN_ALL.47895.47895.2	scan=47895 file=555	91.4231
K.DC[+57.021]VGDVTENQ[+0.984]IC[+57.021]NKQDC[+57.021]PIDGC[+57.021]LS[+162.053]NPC[+57.021]FAGVK.C	Hex(1)	Ambiguous	C[+57]*5, Q[+1], S[+162]	17.83	14.25	>>sp|P07996|TSP1_HUMAN Thrombospondin-1 OS=Homo sapiens OX=9606 GN=THBS1 PE=1 SV=2	1278.54	3	3833.6	3833.61	0	-1	530	Specific	940.31	938.27	17.83	671	2657	MW_EXP1_REL_THROMBIN_ALL.48216.48216.3	scan=48216 file=559	91.9886
K.C[+57.021]GAC[+57.021]PPGYS[+203.079]GN[+0.984]GIQC[+57.021]TDVDEC[+57.021]K.E	HexNAc(1)	Ambiguous	C[+57]*4, N[+1], S[+203]	12.98	14	>>sp|P07996|TSP1_HUMAN Thrombospondin-1 OS=Homo sapiens OX=9606 GN=THBS1 PE=1 SV=2	883.68	3	2649.03	2649.02	0	1.7	572	Specific	734.86	734.86	12.98	671	2657	MW_EXP1_REL_THROMBIN_ALL.29497.29497.3	scan=29497 file=558	57.9212
K.C[+57.021]GAC[+57.021]PPGYS[+203.079]GNGIQC[+57.021]TDVDEC[+57.021]K.E	HexNAc(1)	Ambiguous	C[+57]*4, S[+203]	12.1	14	>>sp|P07996|TSP1_HUMAN Thrombospondin-1 OS=Homo sapiens OX=9606 GN=THBS1 PE=1 SV=2	883.348	3	2648.03	2648.04	0	-2.4	572	Specific	695.24	695.24	12.1	671	2657	MW_EXP1_REL_THROMBIN_ALL.26243.26243.3	scan=26243 file=556	56.4472
K.C[+57.021]GAC[+57.021]PPGYS[+203.079]GN[+0.984]GIQC[+57.021]TDVDEC[+57.021]K.E	HexNAc(1)	Ambiguous	C[+57]*4, N[+1], S[+203]	11.13	14	>>sp|P07996|TSP1_HUMAN Thrombospondin-1 OS=Homo sapiens OX=9606 GN=THBS1 PE=1 SV=2	883.677	3	2649.02	2649.02	0	-1.3	572	Specific	634.5	634.5	11.13	671	2657	MW_EXP1_REL_THROMBIN_ALL.27102.27102.3	scan=27102 file=556	58.1207
R.N[+15.995]TEGS[+162.053]FQC[+57.021]VC[+57.021]DQGYR.A	Hex(1)	Ambiguous	C[+57]*2, N[+16], S[+162]	7.96	13.98	>>sp|Q14766|LTBP1_HUMAN Latent-transforming growth factor beta-binding protein 1 OS=Homo sapiens OX=9606 GN=LTBP1 PE=1 SV=4	666.933	3	1998.78	1998.78	0	1.2	1137	Specific	475.74	475.74	7.96	254	1847	MW_EXP1_REL_THROMBIN_ALL.24228.24228.2	scan=24228 file=559	48.2785
R.HPC[+57.021]QN[+0.984]GGT[+146.058]C[+57.021]INGR.T	Fuc(1)	Ambiguous	C[+57]*2, N[+1], T[+146]	3.3	13.93	>>sp|Q13201|MMRN1_HUMAN Multimerin-1 OS=Homo sapiens OX=9606 GN=MMRN1 PE=1 SV=3	809.34	2	1617.67	1617.67	0	-0.7	1048	Specific	281.31	281.31	3.3	200	663	MW_EXP1_REL_THROMBIN_ALL.6981.6981.2	scan=6981 file=558	16.9407
K.C[+57.021]GAC[+57.021]PPGYSGNGIQC[+57.021]T[+656.228]DVDEC[+57.021]KEVPDAC[+57.021]FNHNGEHR.C	HexNAc(1)Hex(1)NeuAc(1)	Ambiguous	C[+57]*5, T[+656]	13.04	13.74	>>sp|P07996|TSP1_HUMAN Thrombospondin-1 OS=Homo sapiens OX=9606 GN=THBS1 PE=1 SV=2	1191.73	4	4763.9	4763.88	0	3.7	572	Specific	761.6	761.6	13.04	671	2657	MW_EXP1_REL_THROMBIN_ALL.32692.32692.4	scan=32692 file=557	67.2322
K.C[+57.021]GAC[+57.021]PPGYS[+162.053]GNGIQC[+57.021]T[+203.079]DVDEC[+57.021]KEVPDAC[+57.021]FN[+0.984]HNGEHR.C	Hex(1),HexNAc(1)	Ambiguous	C[+57]*5, N[+1], S[+162], T[+203]	5.41	13.73	>>sp|P07996|TSP1_HUMAN Thrombospondin-1 OS=Homo sapiens OX=9606 GN=THBS1 PE=1 SV=2	1119.44	4	4474.76	4473.77	1	-3.7	572	Specific	288.92	288.92	5.41	671	2657	MW_EXP1_REL_THROMBIN_ALL.31389.31389.4	scan=31389 file=556	66.4491
R.EHGPGVAEPEVAT[+1021.360]APPEKEIPSLDQEK.T	HexNAc(2)Hex(2)NeuAc(1)	Ambiguous	T[+1021]	28.62	13.53	>>sp|Q14766|LTBP1_HUMAN Latent-transforming growth factor beta-binding protein 1 OS=Homo sapiens OX=9606 GN=LTBP1 PE=1 SV=4	969.7	4	3875.78	3875.77	0	1.6	789	Specific	1466.05	1404.82	28.62	254	1847	MW_EXP1_REL_THROMBIN_ALL.38703.38703.4	scan=38703 file=555	74.3439
K.C[+57.021]GAC[+57.021]PPGYSGNGIQC[+57.021]T[+656.228]DVDEC[+57.021]KEVPDAC[+57.021]FNHNGEHR.C	HexNAc(1)Hex(1)NeuAc(1)	Ambiguous	C[+57]*5, T[+656]	20.21	13.33	>>sp|P07996|TSP1_HUMAN Thrombospondin-1 OS=Homo sapiens OX=9606 GN=THBS1 PE=1 SV=2	1191.73	4	4763.9	4763.88	0	3.3	572	Specific	1106.75	1009.36	20.21	671	2657	MW_EXP1_REL_THROMBIN_ALL.34590.34590.4	scan=34590 file=558	67.0459
K.DC[+57.021]VGDVTENQIC[+57.021]NKQDC[+57.021]PIDGC[+57.021]LS[+426.137]NPC[+57.021]FAGVK.C	Hex(1)Pent(2)	Ambiguous	C[+57]*5, S[+426]	18.68	13.32	>>sp|P07996|TSP1_HUMAN Thrombospondin-1 OS=Homo sapiens OX=9606 GN=THBS1 PE=1 SV=2	1366.24	3	4096.69	4096.71	0	-3.5	530	Specific	994.07	994.07	18.68	671	2657	MW_EXP1_REL_THROMBIN_ALL.43863.43863.3	scan=43863 file=557	89.1467
R.LC[+57.021]NNPTPQFGGKDC[+57.021]VGDVT[+162.053]ENQIC[+57.021]NKQDC[+57.021]PIDGC[+57.021]LS[+162.053]NPC[+57.021]FAGVK.C	Hex(1),Hex(1)	Ambiguous	C[+57]*6, S[+162], T[+162]	16.4	13.22	>>sp|P07996|TSP1_HUMAN Thrombospondin-1 OS=Homo sapiens OX=9606 GN=THBS1 PE=1 SV=2	1327.83	4	5308.29	5308.29	0	-0.8	518	Specific	878.46	878.46	16.4	671	2657	MW_EXP1_REL_THROMBIN_ALL.47207.47207.4	scan=47207 file=558	90.9013
K.S[+146.058]HC[+57.021]IAEVENDEMPADLPSLAADFVESK.D	Fuc(1)	Ambiguous	C[+57], S[+146]	6.55	13.21	>>sp|P02768|ALBU_HUMAN Serum albumin OS=Homo sapiens OX=9606 GN=ALB PE=1 SV=2	1040.81	3	3120.41	3120.4	0	0.9	311	Specific	304.3	304.3	6.55	288	243	MW_EXP1_REL_THROMBIN_ALL.56273.56273.3	scan=56273 file=556	117.34
K.C[+57.021]GAC[+57.021]PPGYSGNGIQC[+57.021]T[+203.079]DVDEC[+57.021]KEVPDAC[+57.021]FN[+0.984]HNGEHR.C	HexNAc(1)	Ambiguous	C[+57]*5, N[+1], T[+203]	12.69	13.19	>>sp|P07996|TSP1_HUMAN Thrombospondin-1 OS=Homo sapiens OX=9606 GN=THBS1 PE=1 SV=2	1078.69	4	4311.72	4311.72	0	1.7	572	Specific	745.44	745.44	12.69	671	2657	MW_EXP1_REL_THROMBIN_ALL.33367.33367.4	scan=33367 file=558	64.7864
K.C[+57.021]IN[+15.995]TDGS[+162.053]YK.C	Hex(1)	Ambiguous	C[+57], N[+16], S[+162]	7.3	13.03	>>sp|Q14766|LTBP1_HUMAN Latent-transforming growth factor beta-binding protein 1 OS=Homo sapiens OX=9606 GN=LTBP1 PE=1 SV=4	618.258	2	1235.51	1235.51	0	-1.1	1681	Specific	426.05	387.88	7.3	254	1847	MW_EXP1_REL_THROMBIN_ALL.8743.8743.2	scan=8743 file=556	22.1867
K.C[+57.021]GAC[+57.021]PPGYS[+203.079]GNGIQC[+57.021]TDVDEC[+57.021]K.E	HexNAc(1)	Ambiguous	C[+57]*4, S[+203]	14.11	12.97	>>sp|P07996|TSP1_HUMAN Thrombospondin-1 OS=Homo sapiens OX=9606 GN=THBS1 PE=1 SV=2	883.35	3	2648.04	2648.04	0	-0.1	572	Specific	757.09	757.09	14.11	671	2657	MW_EXP1_REL_THROMBIN_ALL.28545.28545.3	scan=28545 file=555	56.2399
K.C[+57.021]GAC[+57.021]PPGYS[+203.079]GN[+0.984]GIQC[+57.021]TDVDEC[+57.021]K.E	HexNAc(1)	Ambiguous	C[+57]*4, N[+1], S[+203]	12.32	12.95	>>sp|P07996|TSP1_HUMAN Thrombospondin-1 OS=Homo sapiens OX=9606 GN=THBS1 PE=1 SV=2	883.682	3	2649.03	2649.02	0	3.8	572	Specific	705.31	705.31	12.32	671	2657	MW_EXP1_REL_THROMBIN_ALL.29516.29516.3	scan=29516 file=555	57.944
K.DC[+57.021]VGDVT[+162.053]ENQIC[+57.021]NKQDC[+57.021]PIDGC[+57.021]LS[+162.053]NPC[+57.021]FAGVK.C	Hex(1),Hex(1)	Ambiguous	C[+57]*5, S[+162], T[+162]	18.84	12.87	>>sp|P07996|TSP1_HUMAN Thrombospondin-1 OS=Homo sapiens OX=9606 GN=THBS1 PE=1 SV=2	1332.23	3	3994.67	3994.68	0	-0.5	530	Specific	995.86	995.86	18.84	671	2657	MW_EXP1_REL_THROMBIN_ALL.42737.42737.3	scan=42737 file=556	89.0589
K.DC[+57.021]VGDVTENQIC[+57.021]NKQ[+0.984]DC[+57.021]PIDGC[+57.021]LS[+162.053]NPC[+57.021]FAGVK.C	Hex(1)	Ambiguous	C[+57]*5, Q[+1], S[+162]	14.81	12.8	>>sp|P07996|TSP1_HUMAN Thrombospondin-1 OS=Homo sapiens OX=9606 GN=THBS1 PE=1 SV=2	1278.54	3	3833.61	3833.61	0	0.3	530	Specific	766.61	766.61	14.81	671	2657	MW_EXP1_REL_THROMBIN_ALL.46975.46975.3	scan=46975 file=558	90.4188
K.DC[+57.021]VGDVTENQIC[+57.021]NKQDC[+57.021]PIDGC[+57.021]LS[+426.137]NPC[+57.021]FAGVK.C	Hex(1)Pent(2)	Ambiguous	C[+57]*5, S[+426]	16.52	12.76	>>sp|P07996|TSP1_HUMAN Thrombospondin-1 OS=Homo sapiens OX=9606 GN=THBS1 PE=1 SV=2	1024.93	4	4096.7	4096.71	0	-2	530	Specific	876.69	876.69	16.52	671	2657	MW_EXP1_REL_THROMBIN_ALL.42768.42768.4	scan=42768 file=557	86.982
K.DC[+57.021]VGDVT[+162.053]ENQIC[+57.021]NKQDC[+57.021]PIDGC[+57.021]LS[+162.053]NPC[+57.021]FAGVK.C	Hex(1),Hex(1)	Ambiguous	C[+57]*5, S[+162], T[+162]	17.03	12.7	>>sp|P07996|TSP1_HUMAN Thrombospondin-1 OS=Homo sapiens OX=9606 GN=THBS1 PE=1 SV=2	1332.23	3	3994.69	3994.68	0	3.7	530	Specific	934.93	934.93	17.03	671	2657	MW_EXP1_REL_THROMBIN_ALL.43802.43802.3	scan=43802 file=557	89.0193
K.DC[+57.021]VGDVTENQIC[+57.021]NKQDC[+57.021]PIDGC[+57.021]LS[+426.137]NPC[+57.021]FAGVK.C	Hex(1)Pent(2)	Ambiguous	C[+57]*5, S[+426]	18.56	12.65	>>sp|P07996|TSP1_HUMAN Thrombospondin-1 OS=Homo sapiens OX=9606 GN=THBS1 PE=1 SV=2	1024.93	4	4096.71	4096.71	0	-0.5	530	Specific	961.01	961.01	18.56	671	2657	MW_EXP1_REL_THROMBIN_ALL.45595.45595.4	scan=45595 file=559	86.9048
K.DC[+57.021]VGDVTENQIC[+57.021]N[+15.995]KQDC[+57.021]PIDGC[+57.021]LS[+426.137]NPC[+57.021]FAGVK.C	Hex(1)Pent(2)	Ambiguous	C[+57]*5, N[+16], S[+426]	8.74	12.55	>>sp|P07996|TSP1_HUMAN Thrombospondin-1 OS=Homo sapiens OX=9606 GN=THBS1 PE=1 SV=2	1029.18	4	4113.72	4112.7	1	2.8	530	Specific	565.83	565.83	8.74	671	2657	MW_EXP1_REL_THROMBIN_ALL.42810.42810.4	scan=42810 file=556	89.2104
K.C[+57.021]GAC[+57.021]PPGYS[+203.079]GNGIQC[+57.021]T[+162.053]DVDEC[+57.021]KEVPDAC[+57.021]FN[+0.984]HNGEHR.C	HexNAc(1),Hex(1)	Ambiguous	C[+57]*5, N[+1], S[+203], T[+162]	7.92	12.27	>>sp|P07996|TSP1_HUMAN Thrombospondin-1 OS=Homo sapiens OX=9606 GN=THBS1 PE=1 SV=2	1119.44	4	4474.76	4473.77	1	-3.5	572	Specific	424.2	424.2	7.92	671	2657	MW_EXP1_REL_THROMBIN_ALL.32243.32243.4	scan=32243 file=557	66.3767
R.EHGPGVAEPEVAT[+1312.455]APPEKEIPSLDQEK.T	HexNAc(2)Hex(2)NeuAc(2)	Ambiguous	T[+1312]	18.65	12.14	>>sp|Q14766|LTBP1_HUMAN Latent-transforming growth factor beta-binding protein 1 OS=Homo sapiens OX=9606 GN=LTBP1 PE=1 SV=4	1042.47	4	4166.87	4166.87	0	1.4	789	Specific	997.1	771.22	18.65	254	1847	MW_EXP1_REL_THROMBIN_ALL.41747.41747.4	scan=41747 file=558	80.2192
K.DC[+57.021]VGDVTEN[+15.995]QIC[+57.021]NKQDC[+57.021]PIDGC[+57.021]LS[+426.137]NPC[+57.021]FAGVK.C	Hex(1)Pent(2)	Ambiguous	C[+57]*5, N[+16], S[+426]	15.45	11.95	>>sp|P07996|TSP1_HUMAN Thrombospondin-1 OS=Homo sapiens OX=9606 GN=THBS1 PE=1 SV=2	1371.58	3	4112.71	4112.7	0	2.6	530	Specific	842.59	842.59	15.45	671	2657	MW_EXP1_REL_THROMBIN_ALL.46041.46041.3	scan=46041 file=555	87.8852
R.LC[+57.021]NNPTPQFGGKDC[+57.021]VGDVTEN[+15.995]QIC[+57.021]NKQDC[+57.021]PIDGC[+57.021]LS[+162.053]NPC[+57.021]FAGVK.C	Hex(1)	Ambiguous	C[+57]*6, N[+16], S[+162]	8.37	11.69	>>sp|P07996|TSP1_HUMAN Thrombospondin-1 OS=Homo sapiens OX=9606 GN=THBS1 PE=1 SV=2	1291.31	4	5162.22	5162.24	0	-3.7	518	Specific	404.65	404.65	8.37	671	2657	MW_EXP1_REL_THROMBIN_ALL.47042.47042.4	scan=47042 file=555	89.789
R.LC[+57.021]NNPTPQFGGKDC[+57.021]VGDVT[+146.058]ENQIC[+57.021]NKQDC[+57.021]PIDGC[+57.021]LS[+146.058]NPC[+57.021]FAGVK.C	Fuc(1),Fuc(1)	Ambiguous	C[+57]*6, S[+146], T[+146]	17.24	11.58	>>sp|P07996|TSP1_HUMAN Thrombospondin-1 OS=Homo sapiens OX=9606 GN=THBS1 PE=1 SV=2	1320.08	4	5277.29	5276.3	1	-3.7	518	Specific	949.41	949.41	17.24	671	2657	MW_EXP1_REL_THROMBIN_ALL.46950.46950.4	scan=46950 file=559	89.5614
R.VT[+162.053]KC[+57.021]C[+57.021]TESLVNR.R	Hex(1)	Ambiguous	C[+57]*2, T[+162]	4.95	11.49	>>sp|P02768|ALBU_HUMAN Serum albumin OS=Homo sapiens OX=9606 GN=ALB PE=1 SV=2	543.592	3	1628.76	1628.76	0	0.3	497	Specific	311.88	311.88	4.95	288	243	MW_EXP1_REL_THROMBIN_ALL.13429.13429.3	scan=13429 file=559	28.4824
K.DC[+57.021]VGDVTENQIC[+57.021]N[+0.984]KQDC[+57.021]PIDGC[+57.021]LS[+162.053]NPC[+57.021]FAGVK.C	Hex(1)	Ambiguous	C[+57]*5, N[+1], S[+162]	19.83	11.48	>>sp|P07996|TSP1_HUMAN Thrombospondin-1 OS=Homo sapiens OX=9606 GN=THBS1 PE=1 SV=2	1278.54	3	3833.6	3833.61	0	-1.7	530	Specific	1001.79	1001.79	19.83	671	2657	MW_EXP1_REL_THROMBIN_ALL.43776.43776.3	scan=43776 file=556	91.172
K.DC[+57.021]VGDVTENQIC[+57.021]NKQ[+0.984]DC[+57.021]PIDGC[+57.021]LS[+162.053]NPC[+57.021]FAGVK.C	Hex(1)	Ambiguous	C[+57]*5, Q[+1], S[+162]	15.68	11.36	>>sp|P07996|TSP1_HUMAN Thrombospondin-1 OS=Homo sapiens OX=9606 GN=THBS1 PE=1 SV=2	1278.54	3	3833.59	3833.61	0	-3.6	530	Specific	820.77	798.16	15.68	671	2657	MW_EXP1_REL_THROMBIN_ALL.48107.48107.3	scan=48107 file=558	92.6593
R.LC[+57.021]NNPTPQFGGKDC[+57.021]VGDVTENQIC[+57.021]NKQDC[+57.021]PIDGC[+57.021]LS[+162.053]NPC[+57.021]FAGVK.C	Hex(1)	Ambiguous	C[+57]*6, S[+162]	15.75	11.28	>>sp|P07996|TSP1_HUMAN Thrombospondin-1 OS=Homo sapiens OX=9606 GN=THBS1 PE=1 SV=2	1287.32	4	5146.26	5146.24	0	3.5	518	Specific	872.11	872.11	15.75	671	2657	MW_EXP1_REL_THROMBIN_ALL.48623.48623.4	scan=48623 file=559	92.7501
R.DIDEC[+57.021]QQGNLC[+57.021]VNGQC[+57.021]KN[+15.995]TEGS[+162.053]FR.C	Hex(1)	Ambiguous	C[+57]*3, N[+16], S[+162]	17.87	11.22	>>sp|Q14766|LTBP1_HUMAN Latent-transforming growth factor beta-binding protein 1 OS=Homo sapiens OX=9606 GN=LTBP1 PE=1 SV=4	1003.09	3	3007.25	3007.25	0	0.4	1079	Specific	941.06	941.06	17.87	254	1847	MW_EXP1_REL_THROMBIN_ALL.26545.26545.3	scan=26545 file=559	52.3704
R.EHGPGVAEPEVAT[+656.228]APPEKEIPSLDQEK.T	HexNAc(1)Hex(1)NeuAc(1)	Ambiguous	T[+656]	23.81	10.8	>>sp|Q14766|LTBP1_HUMAN Latent-transforming growth factor beta-binding protein 1 OS=Homo sapiens OX=9606 GN=LTBP1 PE=1 SV=4	878.414	4	3510.64	3510.64	0	-0.5	789	Specific	1248.04	1198.25	23.81	254	1847	MW_EXP1_REL_THROMBIN_ALL.37067.37067.4	scan=37067 file=556	77.6157
K.KVPQVS[+162.053]TPTLVEVSR.N	Hex(1)	Ambiguous	S[+162]	3.2	10.68	>>sp|P02768|ALBU_HUMAN Serum albumin OS=Homo sapiens OX=9606 GN=ALB PE=1 SV=2	601.336	3	1801.99	1801.99	0	1.8	438	Specific	227.16	226.51	3.2	288	243	MW_EXP1_REL_THROMBIN_ALL.34015.34015.3	scan=34015 file=556	71.616
R.LC[+57.021]NNPTPQ[+0.984]FGGKDC[+57.021]VGDVTENQIC[+57.021]NKQDC[+57.021]PIDGC[+57.021]LS[+162.053]NPC[+57.021]FAGVK.C	Hex(1)	Ambiguous	C[+57]*6, Q[+1], S[+162]	14.36	10.66	>>sp|P07996|TSP1_HUMAN Thrombospondin-1 OS=Homo sapiens OX=9606 GN=THBS1 PE=1 SV=2	1287.56	4	5147.23	5147.23	0	0	518	Specific	790.69	790.69	14.36	671	2657	MW_EXP1_REL_THROMBIN_ALL.47839.47839.4	scan=47839 file=555	91.3153
K.C[+57.021]GAC[+57.021]PPGYSGNGIQC[+57.021]T[+203.079]DVDEC[+57.021]KEVPDAC[+57.021]FNHNGEHR.C	HexNAc(1)	Ambiguous	C[+57]*5, T[+203]	20.84	10.5	>>sp|P07996|TSP1_HUMAN Thrombospondin-1 OS=Homo sapiens OX=9606 GN=THBS1 PE=1 SV=2	1078.44	4	4310.73	4310.73	0	-1.2	572	Specific	1118.68	1106.56	20.84	671	2657	MW_EXP1_REL_THROMBIN_ALL.30542.30542.4	scan=30542 file=557	63.0976
K.DC[+57.021]VGDVTENQIC[+57.021]N[+0.984]KQDC[+57.021]PIDGC[+57.021]LS[+162.053]NPC[+57.021]FAGVK.C	Hex(1)	Ambiguous	C[+57]*5, N[+1], S[+162]	19.75	10.4	>>sp|P07996|TSP1_HUMAN Thrombospondin-1 OS=Homo sapiens OX=9606 GN=THBS1 PE=1 SV=2	1278.54	3	3833.61	3833.61	0	0.7	530	Specific	1045.14	1045.14	19.75	671	2657	MW_EXP1_REL_THROMBIN_ALL.47292.47292.3	scan=47292 file=558	91.0673
K.DC[+57.021]VGDVTENQIC[+57.021]NKQDC[+57.021]PIDGC[+57.021]LS[+426.137]N[+15.995]PC[+57.021]FAGVK.C	Hex(1)Pent(2)	Ambiguous	C[+57]*5, N[+16], S[+426]	7.91	10.37	>>sp|P07996|TSP1_HUMAN Thrombospondin-1 OS=Homo sapiens OX=9606 GN=THBS1 PE=1 SV=2	1371.57	3	4112.7	4112.7	0	-0.4	530	Specific	435.66	435.66	7.91	671	2657	MW_EXP1_REL_THROMBIN_ALL.41747.41747.3	scan=41747 file=556	87.026
R.HPC[+57.021]QNGGT[+146.058]C[+57.021]IN[+0.984]GR.T	Fuc(1)	Ambiguous	C[+57]*2, N[+1], T[+146]	3.21	10.27	>>sp|Q13201|MMRN1_HUMAN Multimerin-1 OS=Homo sapiens OX=9606 GN=MMRN1 PE=1 SV=3	809.342	2	1617.68	1617.67	0	1.3	1048	Specific	323.53	323.53	3.21	200	663	MW_EXP1_REL_THROMBIN_ALL.7534.7534.2	scan=7534 file=558	17.9841
K.C[+57.021]GAC[+57.021]PPGYS[+162.053]GNGIQC[+57.021]T[+203.079]DVDEC[+57.021]KEVPDAC[+57.021]FN[+0.984]HNGEHR.C	Hex(1),HexNAc(1)	Ambiguous	C[+57]*5, N[+1], S[+162], T[+203]	16.76	10.11	>>sp|P07996|TSP1_HUMAN Thrombospondin-1 OS=Homo sapiens OX=9606 GN=THBS1 PE=1 SV=2	1119.2	4	4473.77	4473.77	0	1	572	Specific	904.03	893.18	16.76	671	2657	MW_EXP1_REL_THROMBIN_ALL.33118.33118.4	scan=33118 file=555	64.2559
R.LVRPEVDVM[+15.995]C[+57.021]T[+162.053]AFHDNEETFLKK.Y	Hex(1)	Ambiguous	C[+57], M[+16], T[+162]	7.25	10	>>sp|P02768|ALBU_HUMAN Serum albumin OS=Homo sapiens OX=9606 GN=ALB PE=1 SV=2	739.857	4	2956.41	2956.41	0	-0.1	139	Specific	401.79	401.79	7.25	288	243	MW_EXP1_REL_THROMBIN_ALL.40283.40283.4	scan=40283 file=558	77.4254
R.LVRPEVDVM[+15.995]C[+57.021]T[+162.053]AFHDNEETFLKK.Y	Hex(1)	Ambiguous	C[+57], M[+16], T[+162]	5.66	10	>>sp|P02768|ALBU_HUMAN Serum albumin OS=Homo sapiens OX=9606 GN=ALB PE=1 SV=2	739.858	4	2956.41	2956.41	0	0.6	139	Specific	354.42	354.42	5.66	288	243	MW_EXP1_REL_THROMBIN_ALL.38005.38005.4	scan=38005 file=557	77.5535
R.LVRPEVDVM[+15.995]C[+57.021]T[+162.053]AFHDNEETFLKK.Y	Hex(1)	Ambiguous	C[+57], M[+16], T[+162]	4.88	10	>>sp|P02768|ALBU_HUMAN Serum albumin OS=Homo sapiens OX=9606 GN=ALB PE=1 SV=2	739.857	4	2956.41	2956.41	0	-0.3	139	Specific	323.13	323.13	4.88	288	243	MW_EXP1_REL_THROMBIN_ALL.40553.40553.4	scan=40553 file=559	77.4047
R.LVRPEVDVM[+15.995]C[+57.021]T[+162.053]AFHDNEETFLKK.Y	Hex(1)	Ambiguous	C[+57], M[+16], T[+162]	4.87	10	>>sp|P02768|ALBU_HUMAN Serum albumin OS=Homo sapiens OX=9606 GN=ALB PE=1 SV=2	739.856	4	2956.4	2956.41	0	-1.8	139	Specific	323.03	323.03	4.87	288	243	MW_EXP1_REL_THROMBIN_ALL.40391.40391.4	scan=40391 file=555	77.315
R.LVRPEVDVMC[+57.021]T[+162.053]AFHDNEETFLKK.Y	Hex(1)	Ambiguous	C[+57], T[+162]	4.85	10	>>sp|P02768|ALBU_HUMAN Serum albumin OS=Homo sapiens OX=9606 GN=ALB PE=1 SV=2	735.857	4	2940.41	2940.41	0	-1.6	139	Specific	290.59	290.59	4.85	288	243	MW_EXP1_REL_THROMBIN_ALL.47931.47931.4	scan=47931 file=559	91.4487
R.LVRPEVDVM[+15.995]C[+57.021]T[+162.053]AFHDNEETFLKK.Y	Hex(1)	Ambiguous	C[+57], M[+16], T[+162]	3.61	10	>>sp|P02768|ALBU_HUMAN Serum albumin OS=Homo sapiens OX=9606 GN=ALB PE=1 SV=2	739.857	4	2956.41	2956.41	0	0.4	139	Specific	256.53	256.53	3.61	288	243	MW_EXP1_REL_THROMBIN_ALL.37046.37046.4	scan=37046 file=556	77.5724
K.C[+57.021]GAC[+57.021]PPGYSGNGIQC[+57.021]T[+203.079]DVDEC[+57.021]KEVPDAC[+57.021]FNHNGEHR.C	HexNAc(1)	Ambiguous	C[+57]*5, T[+203]	18.15	9.96	>>sp|P07996|TSP1_HUMAN Thrombospondin-1 OS=Homo sapiens OX=9606 GN=THBS1 PE=1 SV=2	1078.19	4	4309.73	4310.73	-1	1.1	572	Specific	953.52	953.52	18.15	671	2657	MW_EXP1_REL_THROMBIN_ALL.32292.32292.4	scan=32292 file=558	62.87
K.DC[+57.021]VGDVTENQIC[+57.021]N[+15.995]KQDC[+57.021]PIDGC[+57.021]LS[+203.079]NPC[+57.021]FAGVK.C	HexNAc(1)	Ambiguous	C[+57]*5, N[+16], S[+203]	9.65	9.92	>>sp|P07996|TSP1_HUMAN Thrombospondin-1 OS=Homo sapiens OX=9606 GN=THBS1 PE=1 SV=2	1297.22	3	3889.63	3889.64	0	-2.9	530	Specific	550.28	550.28	9.65	671	2657	MW_EXP1_REL_THROMBIN_ALL.44095.44095.3	scan=44095 file=557	89.5847
K.DC[+57.021]VGDVTENQIC[+57.021]NKQ[+0.984]DC[+57.021]PIDGC[+57.021]LS[+162.053]NPC[+57.021]FAGVK.C	Hex(1)	Ambiguous	C[+57]*5, Q[+1], S[+162]	11.75	9.9	>>sp|P07996|TSP1_HUMAN Thrombospondin-1 OS=Homo sapiens OX=9606 GN=THBS1 PE=1 SV=2	1278.54	3	3833.61	3833.61	0	1	530	Specific	633.38	633.38	11.75	671	2657	MW_EXP1_REL_THROMBIN_ALL.44622.44622.3	scan=44622 file=556	92.8894
K.C[+57.021]GAC[+57.021]PPGYS[+203.079]GN[+0.984]GIQC[+57.021]T[+162.053]DVDEC[+57.021]KEVPDAC[+57.021]FNHNGEHR.C	HexNAc(1),Hex(1)	Ambiguous	C[+57]*5, N[+1], S[+203], T[+162]	20.82	9.82	>>sp|P07996|TSP1_HUMAN Thrombospondin-1 OS=Homo sapiens OX=9606 GN=THBS1 PE=1 SV=2	1119.2	4	4473.77	4473.77	0	0.2	572	Specific	1112.18	1112.18	20.82	671	2657	MW_EXP1_REL_THROMBIN_ALL.32883.32883.3	scan=32883 file=558	63.9257
R.SC[+57.021]QDVNEC[+57.021]ATENPC[+57.021]VQTC[+57.021]VN[+15.995]TYGS[+162.053]FIC[+57.021]R.C	Hex(1)	Ambiguous	C[+57]*5, N[+16], S[+162]	14.64	9.78	>>sp|Q9UBX5|FBLN5_HUMAN Fibulin-5 OS=Homo sapiens OX=9606 GN=FBLN5 PE=1 SV=1	1183.14	3	3547.42	3547.42	0	0.1	204	Specific	775.7	775.7	14.64	20	2003	MW_EXP1_REL_THROMBIN_ALL.45792.45792.3	scan=45792 file=555	87.3937
K.C[+57.021]PLPGTAKEEPVEALT[+511.190]FS[+511.190]R.E	HexNAc(1)Hex(1)Fuc(1),HexNAc(1)Hex(1)Fuc(1)	Ambiguous	C[+57], S[+511], T[+511]	4.71	9.71	>>sp|Q14766-3|LTBP1_HUMAN Isoform 3 of Latent-transforming growth factor beta-binding protein 1 OS=Homo sapiens OX=9606 GN=LTBP1	1042.15	3	3124.43	3124.44	0	-1.4	391	Specific	294.11	289.54	4.71	4	1849	MW_EXP1_REL_THROMBIN_ALL.56293.56293.2	scan=56293 file=558	109.424
K.DC[+57.021]VGDVTENQIC[+57.021]NKQ[+0.984]DC[+57.021]PIDGC[+57.021]LS[+162.053]NPC[+57.021]FAGVK.C	Hex(1)	Ambiguous	C[+57]*5, Q[+1], S[+162]	17.45	9.62	>>sp|P07996|TSP1_HUMAN Thrombospondin-1 OS=Homo sapiens OX=9606 GN=THBS1 PE=1 SV=2	1278.54	3	3833.62	3833.61	0	2.2	530	Specific	943.75	931.21	17.45	671	2657	MW_EXP1_REL_THROMBIN_ALL.48533.48533.3	scan=48533 file=555	92.6213
K.SHC[+57.021]IAEVENDEMPADLPS[+146.058]LAADFVESK.D	Fuc(1)	Ambiguous	C[+57], S[+146]	9.67	9.6	>>sp|P02768|ALBU_HUMAN Serum albumin OS=Homo sapiens OX=9606 GN=ALB PE=1 SV=2	1040.81	3	3120.41	3120.4	0	1	311	Specific	522.83	522.83	9.67	288	243	MW_EXP1_REL_THROMBIN_ALL.60925.60925.3	scan=60925 file=555	117.368
K.YGC[+57.021]C[+57.021]PMPNATC[+57.021]C[+57.021]S[+349.137]DHLHC[+57.021]C[+57.021]PQDTVC[+57.021]DLIQSK.C	HexNAc(1)Fuc(1)	Ambiguous	C[+57]*7, S[+349]	14.83	9.6	>>sp|P28799|GRN_HUMAN Progranulin OS=Homo sapiens OX=9606 GN=GRN PE=1 SV=2	1034.16	4	4133.61	4133.62	0	-3.4	229	Specific	760.33	760.33	14.83	18	1737	MW_EXP1_REL_THROMBIN_ALL.42491.42491.4	scan=42491 file=555	81.3012
K.C[+57.021]GAC[+57.021]PPGYSGNGIQC[+57.021]T[+203.079]DVDEC[+57.021]KEVPDAC[+57.021]FNHNGEHR.C	HexNAc(1)	Ambiguous	C[+57]*5, T[+203]	22.76	9.49	>>sp|P07996|TSP1_HUMAN Thrombospondin-1 OS=Homo sapiens OX=9606 GN=THBS1 PE=1 SV=2	1078.44	4	4310.73	4310.73	0	0.5	572	Specific	1208.39	1208.39	22.76	671	2657	MW_EXP1_REL_THROMBIN_ALL.32479.32479.4	scan=32479 file=559	62.8859
R.FLEQQNQVLQT[+162.053]KWELLQQVDTSTR.T	Hex(1)	Ambiguous	T[+162]	9.48	9.43	>>sp|P04264|K2C1_HUMAN Keratin, type II cytoskeletal 1 OS=Homo sapiens OX=9606 GN=KRT1 PE=1 SV=6	1032.19	3	3094.57	3094.57	0	0.3	200	Specific	516.41	516.41	9.48	120	1959	MW_EXP1_REL_THROMBIN_ALL.56244.56244.3	scan=56244 file=558	109.317
K.DC[+57.021]VGDVTEN[+15.995]QIC[+57.021]NKQDC[+57.021]PIDGC[+57.021]LS[+426.137]NPC[+57.021]FAGVK.C	Hex(1)Pent(2)	Ambiguous	C[+57]*5, N[+16], S[+426]	11.91	9.33	>>sp|P07996|TSP1_HUMAN Thrombospondin-1 OS=Homo sapiens OX=9606 GN=THBS1 PE=1 SV=2	1029.19	4	4113.72	4112.7	1	3.3	530	Specific	694.33	694.33	11.91	671	2657	MW_EXP1_REL_THROMBIN_ALL.46660.46660.4	scan=46660 file=555	89.0567
K.DC[+57.021]VGDVTENQIC[+57.021]N[+15.995]KQDC[+57.021]PIDGC[+57.021]LS[+426.137]NPC[+57.021]FAGVK.C	Hex(1)Pent(2)	Ambiguous	C[+57]*5, N[+16], S[+426]	9.04	9.23	>>sp|P07996|TSP1_HUMAN Thrombospondin-1 OS=Homo sapiens OX=9606 GN=THBS1 PE=1 SV=2	1028.93	4	4112.69	4112.7	0	-1.9	530	Specific	465.86	465.86	9.04	671	2657	MW_EXP1_REL_THROMBIN_ALL.41751.41751.4	scan=41751 file=556	87.0339
K.VHT[+162.053]EC[+57.021]C[+57.021]HGDLLEC[+57.021]ADDRADLAKYIC[+57.021]ENQDSISSK.L	Hex(1)	Ambiguous	C[+57]*4, T[+162]	7.28	9.2	>>sp|P02768|ALBU_HUMAN Serum albumin OS=Homo sapiens OX=9606 GN=ALB PE=1 SV=2	1043.7	4	4171.8	4171.79	0	0.4	265	Specific	450.46	450.46	7.28	288	243	MW_EXP1_REL_THROMBIN_ALL.44251.44251.4	scan=44251 file=559	84.3223
K.C[+57.021]GAC[+57.021]PPGYSGNGIQC[+57.021]T[+203.079]DVDEC[+57.021]KEVPDAC[+57.021]FN[+0.984]HNGEHR.C	HexNAc(1)	Ambiguous	C[+57]*5, N[+1], T[+203]	13.85	9.13	>>sp|P07996|TSP1_HUMAN Thrombospondin-1 OS=Homo sapiens OX=9606 GN=THBS1 PE=1 SV=2	1078.68	4	4311.71	4311.72	0	-0.9	572	Specific	796.03	796.03	13.85	671	2657	MW_EXP1_REL_THROMBIN_ALL.33360.33360.4	scan=33360 file=555	64.7015
R.EPQDTYHYLPFS[+947.323]LPHR.R	HexNAc(1)Hex(1)NeuAc(2)	Ambiguous	S[+947]	4.33	9.06	>>sp|P10909-2|CLUS_HUMAN Isoform 2 of Clusterin OS=Homo sapiens OX=9606 GN=CLU	983.098	3	2947.28	2947.29	0	-3.6	251	Specific	332.05	313.16	4.33	57	937	MW_EXP1_REL_THROMBIN_ALL.52273.52273.3	scan=52273 file=557	106.413
K.DC[+57.021]VGDVTEN[+0.984]QIC[+57.021]NKQDC[+57.021]PIDGC[+57.021]LS[+162.053]NPC[+57.021]FAGVK.C	Hex(1)	Ambiguous	C[+57]*5, N[+1], S[+162]	17.75	8.93	>>sp|P07996|TSP1_HUMAN Thrombospondin-1 OS=Homo sapiens OX=9606 GN=THBS1 PE=1 SV=2	1278.54	3	3833.61	3833.61	0	1.1	530	Specific	929.08	929.08	17.75	671	2657	MW_EXP1_REL_THROMBIN_ALL.47357.47357.3	scan=47357 file=559	90.3478
K.T[+162.053]KDLQAIC[+57.021]GISC[+57.021]DELSSMVLELR.G	Hex(1)	Ambiguous	C[+57]*2, T[+162]	5.81	8.89	>>sp|P07996|TSP1_HUMAN Thrombospondin-1 OS=Homo sapiens OX=9606 GN=THBS1 PE=1 SV=2	934.118	3	2800.34	2800.34	0	-1	263	Specific	257.94	257.94	5.81	671	2657	MW_EXP1_REL_THROMBIN_ALL.65487.65487.3	scan=65487 file=559	127.082
K.C[+57.021]GAC[+57.021]PPGYS[+203.079]GNGIQC[+57.021]TDVDEC[+57.021]KEVPDAC[+57.021]FNHN[+0.984]GEHR.C	HexNAc(1)	Ambiguous	C[+57]*5, N[+1], S[+203]	12.85	8.84	>>sp|P07996|TSP1_HUMAN Thrombospondin-1 OS=Homo sapiens OX=9606 GN=THBS1 PE=1 SV=2	1078.68	4	4311.71	4311.72	0	-0.7	572	Specific	747.91	747.91	12.85	671	2657	MW_EXP1_REL_THROMBIN_ALL.32727.32727.4	scan=32727 file=557	67.3019
K.DC[+57.021]VGDVTENQIC[+57.021]NKQ[+0.984]DC[+57.021]PIDGC[+57.021]LS[+162.053]NPC[+57.021]FAGVK.C	Hex(1)	Ambiguous	C[+57]*5, Q[+1], S[+162]	13.8	8.8	>>sp|P07996|TSP1_HUMAN Thrombospondin-1 OS=Homo sapiens OX=9606 GN=THBS1 PE=1 SV=2	1278.54	3	3833.6	3833.61	0	-2.3	530	Specific	739.81	739.81	13.8	671	2657	MW_EXP1_REL_THROMBIN_ALL.47905.47905.4	scan=47905 file=555	91.4406
K.DC[+57.021]VGDVTEN[+15.995]QIC[+57.021]NKQDC[+57.021]PIDGC[+57.021]LS[+426.137]NPC[+57.021]FAGVK.C	Hex(1)Pent(2)	Ambiguous	C[+57]*5, N[+16], S[+426]	15.81	8.77	>>sp|P07996|TSP1_HUMAN Thrombospondin-1 OS=Homo sapiens OX=9606 GN=THBS1 PE=1 SV=2	1371.57	3	4112.7	4112.7	0	0.4	530	Specific	833.79	811.84	15.81	671	2657	MW_EXP1_REL_THROMBIN_ALL.46114.46114.3	scan=46114 file=559	87.9423
R.EHGPGVAEPEVAT[+947.323]APPEKEIPSLDQEK.T	HexNAc(1)Hex(1)NeuAc(2)	Ambiguous	T[+947]	28.4	8.61	>>sp|Q14766|LTBP1_HUMAN Latent-transforming growth factor beta-binding protein 1 OS=Homo sapiens OX=9606 GN=LTBP1 PE=1 SV=4	951.191	4	3801.74	3801.73	0	2.6	789	Specific	1451.87	1393.95	28.4	254	1847	MW_EXP1_REL_THROMBIN_ALL.38319.38319.4	scan=38319 file=556	80.1494
K.C[+57.021]INTDGS[+162.053]YK.C	Hex(1)	Ambiguous	C[+57], S[+162]	7.49	8.56	>>sp|Q14766|LTBP1_HUMAN Latent-transforming growth factor beta-binding protein 1 OS=Homo sapiens OX=9606 GN=LTBP1 PE=1 SV=4	610.262	2	1219.52	1219.51	0	2.3	1681	Specific	533.37	460.36	7.49	254	1847	MW_EXP1_REL_THROMBIN_ALL.10097.10097.2	scan=10097 file=558	22.7261
R.LC[+57.021]NNPTPQFGGKDC[+57.021]VGDVTEN[+0.984]QIC[+57.021]NKQDC[+57.021]PIDGC[+57.021]LS[+162.053]NPC[+57.021]FAGVK.C	Hex(1)	Ambiguous	C[+57]*6, N[+1], S[+162]	18.62	8.5	>>sp|P07996|TSP1_HUMAN Thrombospondin-1 OS=Homo sapiens OX=9606 GN=THBS1 PE=1 SV=2	1287.31	4	5146.23	5147.23	-1	1.4	518	Specific	981.46	981.46	18.62	671	2657	MW_EXP1_REL_THROMBIN_ALL.47603.47603.4	scan=47603 file=559	90.8291
K.QDGGWSHW[+162.053]S[+146.058]PWSSC[+57.021]SVTC[+57.021]GDGVITR.I	Fuc(1)	Ambiguous	C[+57]*2, S[+146], W[+162]	8.78	8.46	>>sp|P07996|TSP1_HUMAN Thrombospondin-1 OS=Homo sapiens OX=9606 GN=THBS1 PE=1 SV=2	1044.11	3	3130.31	3130.32	0	-1.7	434	Specific	670.4	67.82	8.78	671	2657	MW_EXP1_REL_THROMBIN_ALL.49253.49253.3	scan=49253 file=558	95.0364
R.KGGET[+162.053]SEMYLIQPDSSVKPYR.V	Hex(1)	Ambiguous	T[+162]	8.83	8.44	>>sp|P02675|FIBB_HUMAN Fibrinogen beta chain OS=Homo sapiens OX=9606 GN=FGB PE=1 SV=2	637.564	4	2547.23	2547.23	0	2.2	247	Specific	528.41	528.41	8.83	225	2107	MW_EXP1_REL_THROMBIN_ALL.35912.35912.4	scan=35912 file=558	69.4211
K.NIQSLEVIGKGT[+162.053]HC[+57.021]NQVEVIATLK.D	Hex(1)	Ambiguous	C[+57], T[+162]	7.03	8.4	>>sp|P02775|CXCL7_HUMAN Platelet basic protein OS=Homo sapiens OX=9606 GN=PPBP PE=1 SV=3	938.494	3	2813.47	2813.47	0	-1.7	76	Specific	370.14	370.14	7.03	69	2473	MW_EXP1_REL_THROMBIN_ALL.47519.47519.3	scan=47519 file=559	90.6796
R.EHGPGVAEPEVAT[+947.323]APPEKEIPSLDQEK.T	HexNAc(1)Hex(1)NeuAc(2)	Ambiguous	T[+947]	28.92	8.4	>>sp|Q14766|LTBP1_HUMAN Latent-transforming growth factor beta-binding protein 1 OS=Homo sapiens OX=9606 GN=LTBP1 PE=1 SV=4	951.192	4	3801.75	3801.73	0	3.8	789	Specific	1538.53	1463.46	28.92	254	1847	MW_EXP1_REL_THROMBIN_ALL.39314.39314.4	scan=39314 file=557	80.1343
R.EHGPGVAEPEVAT[+947.323]APPEKEIPSLDQEK.T	HexNAc(1)Hex(1)NeuAc(2)	Ambiguous	T[+947]	26.42	8.4	>>sp|Q14766|LTBP1_HUMAN Latent-transforming growth factor beta-binding protein 1 OS=Homo sapiens OX=9606 GN=LTBP1 PE=1 SV=4	951.191	4	3801.74	3801.73	0	2.5	789	Specific	1399.8	1322.05	26.42	254	1847	MW_EXP1_REL_THROMBIN_ALL.41819.41819.4	scan=41819 file=555	80
K.C[+57.021]GAC[+57.021]PPGYSGNGIQC[+57.021]T[+656.228]DVDEC[+57.021]KEVPDAC[+57.021]FNHNGEHR.C	HexNAc(1)Hex(1)NeuAc(1)	Ambiguous	C[+57]*5, T[+656]	18.46	8.38	>>sp|P07996|TSP1_HUMAN Thrombospondin-1 OS=Homo sapiens OX=9606 GN=THBS1 PE=1 SV=2	1191.73	4	4763.89	4763.88	0	2.4	572	Specific	1035.56	946.28	18.46	671	2657	MW_EXP1_REL_THROMBIN_ALL.34802.34802.4	scan=34802 file=559	67.048
R.KGGET[+162.053]SEMYLIQPDSSVKPYR.V	Hex(1)	Ambiguous	T[+162]	9.03	8.35	>>sp|P02675|FIBB_HUMAN Fibrinogen beta chain OS=Homo sapiens OX=9606 GN=FGB PE=1 SV=2	637.562	4	2547.22	2547.23	0	-1.6	247	Specific	502.24	502.24	9.03	225	2107	MW_EXP1_REL_THROMBIN_ALL.33951.33951.4	scan=33951 file=557	69.6714
K.DC[+57.021]VGDVTENQIC[+57.021]NKQ[+0.984]DC[+57.021]PIDGC[+57.021]LS[+162.053]NPC[+57.021]FAGVK.C	Hex(1)	Ambiguous	C[+57]*5, Q[+1], S[+162]	17.75	8.22	>>sp|P07996|TSP1_HUMAN Thrombospondin-1 OS=Homo sapiens OX=9606 GN=THBS1 PE=1 SV=2	1278.54	3	3833.61	3833.61	0	0.7	530	Specific	912.88	912.88	17.75	671	2657	MW_EXP1_REL_THROMBIN_ALL.48560.48560.3	scan=48560 file=559	92.6274
K.TC[+57.021]GMGIS[+146.058]TR.V	Fuc(1)	Ambiguous	C[+57], S[+146]	5.36	8.2	>>sp|P29279|CCN2_HUMAN CCN family member 2 OS=Homo sapiens OX=9606 GN=CCN2 PE=1 SV=2	564.755	2	1128.5	1128.5	0	0.9	212	Specific	345.34	345.34	5.36	49	363	MW_EXP1_REL_THROMBIN_ALL.15995.15995.2	scan=15995 file=558	33.3163
R.LC[+57.021]NNPT[+426.137]PQFGGKDC[+57.021]VGDVTEN[+15.995]QIC[+57.021]NKQDC[+57.021]PIDGC[+57.021]LSNPC[+57.021]FAGVK.C	Hex(1)Pent(2)	Ambiguous	C[+57]*6, N[+16], T[+426]	8.13	8.1	>>sp|P07996|TSP1_HUMAN Thrombospondin-1 OS=Homo sapiens OX=9606 GN=THBS1 PE=1 SV=2	1357.34	4	5426.33	5426.32	0	2.1	518	Specific	409.14	409.14	8.13	671	2657	MW_EXP1_REL_THROMBIN_ALL.46310.46310.4	scan=46310 file=559	88.3151
K.C[+57.021]IN[+15.995]TDGS[+162.053]YK.C	Hex(1)	Ambiguous	C[+57], N[+16], S[+162]	6.17	7.38	>>sp|Q14766|LTBP1_HUMAN Latent-transforming growth factor beta-binding protein 1 OS=Homo sapiens OX=9606 GN=LTBP1 PE=1 SV=4	618.258	2	1235.51	1235.51	0	0	1681	Specific	419.48	385.23	6.17	254	1847	MW_EXP1_REL_THROMBIN_ALL.10316.10316.2	scan=10316 file=559	22.8586
K.C[+57.021]GAC[+57.021]PPGYS[+203.079]GNGIQC[+57.021]T[+162.053]DVDEC[+57.021]KEVPDAC[+57.021]FNHN[+0.984]GEHR.C	HexNAc(1),Hex(1)	Ambiguous	C[+57]*5, N[+1], S[+203], T[+162]	19.73	7.34	>>sp|P07996|TSP1_HUMAN Thrombospondin-1 OS=Homo sapiens OX=9606 GN=THBS1 PE=1 SV=2	1119.19	4	4473.76	4473.77	0	-2.8	572	Specific	1074.9	1074.9	19.73	671	2657	MW_EXP1_REL_THROMBIN_ALL.30973.30973.4	scan=30973 file=556	65.623
K.S[+146.058]HC[+57.021]IAEVENDEMPADLPSLAADFVESK.D	Fuc(1)	Ambiguous	C[+57], S[+146]	7.19	7.32	>>sp|P02768|ALBU_HUMAN Serum albumin OS=Homo sapiens OX=9606 GN=ALB PE=1 SV=2	1040.81	3	3120.41	3120.4	0	2.5	311	Specific	370.18	370.18	7.19	288	243	MW_EXP1_REL_THROMBIN_ALL.57475.57475.3	scan=57475 file=557	117.349
R.KGGET[+162.053]SEMYLIQPDSSVKPYR.V	Hex(1)	Ambiguous	T[+162]	9.78	7.32	>>sp|P02675|FIBB_HUMAN Fibrinogen beta chain OS=Homo sapiens OX=9606 GN=FGB PE=1 SV=2	637.564	4	2547.24	2547.23	0	2.9	247	Specific	587.67	587.67	9.78	225	2107	MW_EXP1_REL_THROMBIN_ALL.36043.36043.4	scan=36043 file=559	69.3292
K.DC[+57.021]VGDVTEN[+15.995]QIC[+57.021]NKQDC[+57.021]PIDGC[+57.021]LS[+426.137]NPC[+57.021]FAGVK.C	Hex(1)Pent(2)	Ambiguous	C[+57]*5, N[+16], S[+426]	13.81	7.31	>>sp|P07996|TSP1_HUMAN Thrombospondin-1 OS=Homo sapiens OX=9606 GN=THBS1 PE=1 SV=2	1371.57	3	4112.7	4112.7	0	0.2	530	Specific	708.95	697.23	13.81	671	2657	MW_EXP1_REL_THROMBIN_ALL.43030.43030.3	scan=43030 file=557	87.5021
K.C[+57.021]GAC[+57.021]PPGYS[+203.079]GN[+0.984]GIQC[+57.021]TDVDEC[+57.021]KEVPDAC[+57.021]FNHNGEHR.C	HexNAc(1)	Ambiguous	C[+57]*5, N[+1], S[+203]	20.76	7.3	>>sp|P07996|TSP1_HUMAN Thrombospondin-1 OS=Homo sapiens OX=9606 GN=THBS1 PE=1 SV=2	1078.69	4	4311.72	4311.72	0	0.8	572	Specific	1100.83	1100.83	20.76	671	2657	MW_EXP1_REL_THROMBIN_ALL.31238.31238.4	scan=31238 file=557	64.442
K.C[+57.021]GAC[+57.021]PPGYSGNGIQC[+57.021]T[+203.079]DVDEC[+57.021]KEVPDAC[+57.021]FNHN[+0.984]GEHR.C	HexNAc(1)	Ambiguous	C[+57]*5, N[+1], T[+203]	21.45	7.27	>>sp|P07996|TSP1_HUMAN Thrombospondin-1 OS=Homo sapiens OX=9606 GN=THBS1 PE=1 SV=2	1078.93	4	4312.7	4311.72	1	-4.3	572	Specific	1157.23	1141.1	21.45	671	2657	MW_EXP1_REL_THROMBIN_ALL.31901.31901.4	scan=31901 file=556	67.451
K.C[+57.021]GAC[+57.021]PPGYS[+162.053]GNGIQC[+57.021]T[+203.079]DVDEC[+57.021]KEVPDAC[+57.021]FNHNGEHR.C	Hex(1),HexNAc(1)	Ambiguous	C[+57]*5, S[+162], T[+203]	17.82	7.2	>>sp|P07996|TSP1_HUMAN Thrombospondin-1 OS=Homo sapiens OX=9606 GN=THBS1 PE=1 SV=2	1118.95	4	4472.79	4472.79	0	0	572	Specific	978.38	954.01	17.82	671	2657	MW_EXP1_REL_THROMBIN_ALL.32118.32118.4	scan=32118 file=558	62.5539
K.C[+57.021]GAC[+57.021]PPGYS[+162.053]GNGIQC[+57.021]T[+203.079]DVDEC[+57.021]KEVPDAC[+57.021]FNHNGEHR.C	Hex(1),HexNAc(1)	Ambiguous	C[+57]*5, S[+162], T[+203]	17.21	7.2	>>sp|P07996|TSP1_HUMAN Thrombospondin-1 OS=Homo sapiens OX=9606 GN=THBS1 PE=1 SV=2	1118.96	4	4472.8	4472.79	0	3.4	572	Specific	953.18	953.18	17.21	671	2657	MW_EXP1_REL_THROMBIN_ALL.30354.30354.4	scan=30354 file=557	62.7301
R.EHGPGVAEPEVAT[+1021.360]APPEKEIPSLDQEK.T	HexNAc(2)Hex(2)NeuAc(1)	Ambiguous	T[+1021]	12.17	7.2	>>sp|Q14766|LTBP1_HUMAN Latent-transforming growth factor beta-binding protein 1 OS=Homo sapiens OX=9606 GN=LTBP1 PE=1 SV=4	969.701	4	3875.78	3875.77	0	3	789	Specific	651.68	629.8	12.17	254	1847	MW_EXP1_REL_THROMBIN_ALL.35890.35890.4	scan=35890 file=556	75.3236
K.C[+57.021]GAC[+57.021]PPGYS[+203.079]GNGIQC[+57.021]TDVDEC[+57.021]KEVPDAC[+57.021]FNHN[+0.984]GEHR.C	HexNAc(1)	Ambiguous	C[+57]*5, N[+1], S[+203]	20.7	7.16	>>sp|P07996|TSP1_HUMAN Thrombospondin-1 OS=Homo sapiens OX=9606 GN=THBS1 PE=1 SV=2	1078.93	4	4312.7	4311.72	1	-3.8	572	Specific	1115.75	1100.83	20.7	671	2657	MW_EXP1_REL_THROMBIN_ALL.34727.34727.4	scan=34727 file=555	67.1531
K.DC[+57.021]VGDVTENQIC[+57.021]NKQDC[+57.021]PIDGC[+57.021]LS[+426.137]NPC[+57.021]FAGVK.C	Hex(1)Pent(2)	Ambiguous	C[+57]*5, S[+426]	14.4	7.06	>>sp|P07996|TSP1_HUMAN Thrombospondin-1 OS=Homo sapiens OX=9606 GN=THBS1 PE=1 SV=2	1024.93	4	4096.69	4096.71	0	-3.4	530	Specific	769.53	769.53	14.4	671	2657	MW_EXP1_REL_THROMBIN_ALL.45589.45589.4	scan=45589 file=559	86.8912
K.QDGGW[+162.053]SHWS[+308.111]PWSSC[+57.021]SVTC[+57.021]GDGVITR.I	Hex(1)Fuc(1)	Ambiguous	C[+57]*2, S[+308], W[+162]	5.36	6.95	>>sp|P07996|TSP1_HUMAN Thrombospondin-1 OS=Homo sapiens OX=9606 GN=THBS1 PE=1 SV=2	1098.13	3	3292.36	3292.37	0	-1.9	434	Specific	519.31	68.57	5.36	671	2657	MW_EXP1_REL_THROMBIN_ALL.45977.45977.3	scan=45977 file=555	87.7577
K.KDAC[+57.021]PINGGWGPWS[+308.111]PWDIC[+57.021]SVTC[+57.021]GGGVQK.R	Hex(1)Fuc(1)	Ambiguous	C[+57]*3, S[+308]	13.9	6.92	>>sp|P07996|TSP1_HUMAN Thrombospondin-1 OS=Homo sapiens OX=9606 GN=THBS1 PE=1 SV=2	1166.52	3	3497.55	3497.54	0	0.8	486	Specific	705.29	705.29	13.9	671	2657	MW_EXP1_REL_THROMBIN_ALL.56847.56847.3	scan=56847 file=556	118.585
K.KDAC[+57.021]PINGGWGPWS[+308.111]PWDIC[+57.021]SVTC[+57.021]GGGVQK.R	Hex(1)Fuc(1)	Ambiguous	C[+57]*3, S[+308]	9.81	6.92	>>sp|P07996|TSP1_HUMAN Thrombospondin-1 OS=Homo sapiens OX=9606 GN=THBS1 PE=1 SV=2	1166.52	3	3497.54	3497.54	0	-1.3	486	Specific	565.15	565.15	9.81	671	2657	MW_EXP1_REL_THROMBIN_ALL.62926.62926.3	scan=62926 file=555	121.535
R.EEAPS[+656.228]LRPAPPPISGGGYR.A	HexNAc(1)Hex(1)NeuAc(1)	Ambiguous	S[+656]	8.7	6.91	>>sp|P02675|FIBB_HUMAN Fibrinogen beta chain OS=Homo sapiens OX=9606 GN=FGB PE=1 SV=2	869.749	3	2607.23	2607.23	0	1	54	Specific	516.75	437.84	8.7	225	2107	MW_EXP1_REL_THROMBIN_ALL.38802.38802.3	scan=38802 file=555	74.5247
K.C[+57.021]GAC[+57.021]PPGYS[+203.079]GNGIQC[+57.021]T[+162.053]DVDEC[+57.021]KEVPDAC[+57.021]FNHN[+0.984]GEHR.C	HexNAc(1),Hex(1)	Ambiguous	C[+57]*5, N[+1], S[+203], T[+162]	20.85	6.84	>>sp|P07996|TSP1_HUMAN Thrombospondin-1 OS=Homo sapiens OX=9606 GN=THBS1 PE=1 SV=2	1119.2	4	4473.77	4473.77	0	-0.4	572	Specific	1128.97	1128.97	20.85	671	2657	MW_EXP1_REL_THROMBIN_ALL.31824.31824.4	scan=31824 file=557	65.5668
K.C[+57.021]GAC[+57.021]PPGYS[+162.053]GNGIQC[+57.021]T[+203.079]DVDEC[+57.021]KEVPDAC[+57.021]FNHNGEHR.C	Hex(1),HexNAc(1)	Ambiguous	C[+57]*5, S[+162], T[+203]	19.15	6.82	>>sp|P07996|TSP1_HUMAN Thrombospondin-1 OS=Homo sapiens OX=9606 GN=THBS1 PE=1 SV=2	1118.7	4	4471.79	4472.79	-1	0.8	572	Specific	1026.56	1025.59	19.15	671	2657	MW_EXP1_REL_THROMBIN_ALL.29514.29514.4	scan=29514 file=556	62.7494
K.C[+57.021]GAC[+57.021]PPGYS[+162.053]GNGIQC[+57.021]TDVDEC[+57.021]KEVPDAC[+57.021]FNHNGEHR.C	Hex(1)	Ambiguous	C[+57]*5, S[+162]	8.12	6.8	>>sp|P07996|TSP1_HUMAN Thrombospondin-1 OS=Homo sapiens OX=9606 GN=THBS1 PE=1 SV=2	1067.93	4	4268.69	4269.71	-1	-3.3	572	Specific	384.3	384.3	8.12	671	2657	MW_EXP1_REL_THROMBIN_ALL.39871.39871.4	scan=39871 file=559	76.2178
K.C[+57.021]GAC[+57.021]PPGYSGNGIQC[+57.021]T[+203.079]DVDEC[+57.021]KEVPDAC[+57.021]FNHN[+0.984]GEHR.C	HexNAc(1)	Ambiguous	C[+57]*5, N[+1], T[+203]	24.82	6.72	>>sp|P07996|TSP1_HUMAN Thrombospondin-1 OS=Homo sapiens OX=9606 GN=THBS1 PE=1 SV=2	1078.68	4	4311.72	4311.72	0	0.3	572	Specific	1317.08	1317.08	24.82	671	2657	MW_EXP1_REL_THROMBIN_ALL.33924.33924.4	scan=33924 file=555	65.7237
K.DC[+57.021]VGDVTEN[+15.995]QIC[+57.021]NKQDC[+57.021]PIDGC[+57.021]LS[+426.137]NPC[+57.021]FAGVK.C	Hex(1)Pent(2)	Ambiguous	C[+57]*5, N[+16], S[+426]	13.8	6.71	>>sp|P07996|TSP1_HUMAN Thrombospondin-1 OS=Homo sapiens OX=9606 GN=THBS1 PE=1 SV=2	1371.57	3	4112.69	4112.7	0	-2.3	530	Specific	736.72	698.22	13.8	671	2657	MW_EXP1_REL_THROMBIN_ALL.45727.45727.3	scan=45727 file=558	87.952
K.QDGGW[+162.053]SHWS[+308.111]PWSSC[+57.021]SVTC[+57.021]GDGVITR.I	Hex(1)Fuc(1)	Ambiguous	C[+57]*2, S[+308], W[+162]	11.96	6.69	>>sp|P07996|TSP1_HUMAN Thrombospondin-1 OS=Homo sapiens OX=9606 GN=THBS1 PE=1 SV=2	1098.13	3	3292.37	3292.37	0	1	434	Specific	632.28	632.28	11.96	671	2657	MW_EXP1_REL_THROMBIN_ALL.43220.43220.3	scan=43220 file=557	87.8927
K.C[+57.021]GAC[+57.021]PPGYS[+656.228]GN[+0.984]GIQC[+57.021]TDVDEC[+57.021]KEVPDAC[+57.021]FNHNGEHR.C	HexNAc(1)Hex(1)NeuAc(1)	Ambiguous	C[+57]*5, N[+1], S[+656]	10.69	6.69	>>sp|P07996|TSP1_HUMAN Thrombospondin-1 OS=Homo sapiens OX=9606 GN=THBS1 PE=1 SV=2	1191.97	4	4764.87	4764.86	0	1.5	572	Specific	649.21	649.21	10.69	671	2657	MW_EXP1_REL_THROMBIN_ALL.35379.35379.4	scan=35379 file=559	68.1087
K.DC[+57.021]VGDVTENQIC[+57.021]N[+15.995]KQDC[+57.021]PIDGC[+57.021]LS[+162.053]NPC[+57.021]FAGVK.C	Hex(1)	Ambiguous	C[+57]*5, N[+16], S[+162]	16.81	6.68	>>sp|P07996|TSP1_HUMAN Thrombospondin-1 OS=Homo sapiens OX=9606 GN=THBS1 PE=1 SV=2	1283.54	3	3848.62	3848.62	0	0.5	530	Specific	879.03	823.95	16.81	671	2657	MW_EXP1_REL_THROMBIN_ALL.46349.46349.3	scan=46349 file=555	88.4895
K.Q[+0.984]DGGW[+162.053]SHWS[+308.111]PWSSC[+57.021]SVTC[+57.021]GDGVITR.I	Hex(1)Fuc(1)	Ambiguous	C[+57]*2, Q[+1], S[+308], W[+162]	9.66	6.66	>>sp|P07996|TSP1_HUMAN Thrombospondin-1 OS=Homo sapiens OX=9606 GN=THBS1 PE=1 SV=2	1098.46	3	3293.35	3293.35	0	-0.4	434	Specific	508.46	508.46	9.66	671	2657	MW_EXP1_REL_THROMBIN_ALL.51439.51439.3	scan=51439 file=558	99.4941
K.DAC[+57.021]PINGGWGPWS[+308.111]PWDIC[+57.021]SVTC[+57.021]GGGVQK.R	Hex(1)Fuc(1)	Ambiguous	C[+57]*3, S[+308]	20.64	6.52	>>sp|P07996|TSP1_HUMAN Thrombospondin-1 OS=Homo sapiens OX=9606 GN=THBS1 PE=1 SV=2	1123.82	3	3369.44	3369.45	0	-2.5	487	Specific	1066.32	1050.05	20.64	671	2657	MW_EXP1_REL_THROMBIN_ALL.63267.63267.3	scan=63267 file=556	132.115
K.DAC[+57.021]PINGGWGPWS[+308.111]PWDIC[+57.021]SVTC[+57.021]GGGVQK.R	Hex(1)Fuc(1)	Ambiguous	C[+57]*3, S[+308]	15.52	6.52	>>sp|P07996|TSP1_HUMAN Thrombospondin-1 OS=Homo sapiens OX=9606 GN=THBS1 PE=1 SV=2	1123.82	3	3369.44	3369.45	0	-3.6	487	Specific	820.54	810.22	15.52	671	2657	MW_EXP1_REL_THROMBIN_ALL.63258.63258.3	scan=63258 file=556	132.104
K.DAC[+57.021]PINGGWGPWS[+308.111]PWDIC[+57.021]SVTC[+57.021]GGGVQK.R	Hex(1)Fuc(1)	Ambiguous	C[+57]*3, S[+308]	8.8	6.52	>>sp|P07996|TSP1_HUMAN Thrombospondin-1 OS=Homo sapiens OX=9606 GN=THBS1 PE=1 SV=2	1123.82	3	3369.46	3369.45	0	2.5	487	Specific	462.65	462.65	8.8	671	2657	MW_EXP1_REL_THROMBIN_ALL.64905.64905.3	scan=64905 file=558	127.466
K.DC[+57.021]VGDVTENQIC[+57.021]N[+15.995]KQDC[+57.021]PIDGC[+57.021]LS[+426.137]NPC[+57.021]FAGVK.C	Hex(1)Pent(2)	Ambiguous	C[+57]*5, N[+16], S[+426]	11.91	6.49	>>sp|P07996|TSP1_HUMAN Thrombospondin-1 OS=Homo sapiens OX=9606 GN=THBS1 PE=1 SV=2	1029.19	4	4113.72	4112.7	1	3.4	530	Specific	690.8	690.8	11.91	671	2657	MW_EXP1_REL_THROMBIN_ALL.43923.43923.4	scan=43923 file=557	89.2595
R.TLC[+57.021]TLGPNET[+349.137]APFKPEGELHELS[+349.137]TR.L	HexNAc(1)Fuc(1),HexNAc(1)Fuc(1)	Ambiguous	C[+57], S[+349], T[+349]	9.47	6.47	>>sp|Q6ZNJ1|NBEL2_HUMAN Neurobeachin-like protein 2 OS=Homo sapiens OX=9606 GN=NBEAL2 PE=1 SV=2	699.935	5	3495.65	3495.66	0	-2.6	820	Specific	563.72	563.72	9.47	61	1559	MW_EXP1_REL_THROMBIN_ALL.45521.45521.4	scan=45521 file=559	86.7611
K.C[+57.021]GAC[+57.021]PPGYS[+203.079]GNGIQC[+57.021]TDVDEC[+57.021]K.E	HexNAc(1)	Ambiguous	C[+57]*4, S[+203]	12.1	6.43	>>sp|P07996|TSP1_HUMAN Thrombospondin-1 OS=Homo sapiens OX=9606 GN=THBS1 PE=1 SV=2	883.348	3	2648.03	2648.04	0	-2.4	572	Specific	693.54	693.54	12.1	671	2657	MW_EXP1_REL_THROMBIN_ALL.27002.27002.3	scan=27002 file=557	56.4046
K.C[+57.021]GAC[+57.021]PPGYS[+203.079]GNGIQC[+57.021]T[+162.053]DVDEC[+57.021]KEVPDAC[+57.021]FNHN[+0.984]GEHR.C	HexNAc(1),Hex(1)	Ambiguous	C[+57]*5, N[+1], S[+203], T[+162]	21.85	6.33	>>sp|P07996|TSP1_HUMAN Thrombospondin-1 OS=Homo sapiens OX=9606 GN=THBS1 PE=1 SV=2	1119.2	4	4473.77	4473.77	0	-0.8	572	Specific	1186.4	1119.81	21.85	671	2657	MW_EXP1_REL_THROMBIN_ALL.33718.33718.4	scan=33718 file=558	65.4277
K.C[+57.021]GAC[+57.021]PPGYS[+203.079]GN[+0.984]GIQC[+57.021]TDVDEC[+57.021]KEVPDAC[+57.021]FNHNGEHR.C	HexNAc(1)	Ambiguous	C[+57]*5, N[+1], S[+203]	21.82	6.3	>>sp|P07996|TSP1_HUMAN Thrombospondin-1 OS=Homo sapiens OX=9606 GN=THBS1 PE=1 SV=2	1078.68	4	4311.72	4311.72	0	0.1	572	Specific	1174.46	1166.39	21.82	671	2657	MW_EXP1_REL_THROMBIN_ALL.30382.30382.4	scan=30382 file=556	64.4662
K.C[+57.021]GAC[+57.021]PPGYSGNGIQC[+57.021]T[+203.079]DVDEC[+57.021]KEVPDAC[+57.021]FN[+0.984]HNGEHR.C	HexNAc(1)	Ambiguous	C[+57]*5, N[+1], T[+203]	18.04	6.21	>>sp|P07996|TSP1_HUMAN Thrombospondin-1 OS=Homo sapiens OX=9606 GN=THBS1 PE=1 SV=2	1078.69	4	4311.73	4311.72	0	3.9	572	Specific	1025.65	1025.65	18.04	671	2657	MW_EXP1_REL_THROMBIN_ALL.33639.33639.4	scan=33639 file=555	65.2152
K.DAC[+57.021]PIN[+0.984]GGWGPW[+162.053]S[+146.058]PWDIC[+57.021]SVTC[+57.021]GGGVQK.R	Fuc(1)	Ambiguous	C[+57]*3, N[+1], S[+146], W[+162]	14.55	6.12	>>sp|P07996|TSP1_HUMAN Thrombospondin-1 OS=Homo sapiens OX=9606 GN=THBS1 PE=1 SV=2	1124.15	3	3370.43	3370.43	0	-2.6	487	Specific	791.84	791.84	14.55	671	2657	MW_EXP1_REL_THROMBIN_ALL.64467.64467.3	scan=64467 file=555	124.734
K.DAC[+57.021]PIN[+0.984]GGWGPW[+162.053]S[+146.058]PWDIC[+57.021]SVTC[+57.021]GGGVQK.R	Fuc(1)	Ambiguous	C[+57]*3, N[+1], S[+146], W[+162]	9.16	6.12	>>sp|P07996|TSP1_HUMAN Thrombospondin-1 OS=Homo sapiens OX=9606 GN=THBS1 PE=1 SV=2	1124.15	3	3370.44	3370.43	0	0.4	487	Specific	479.85	479.85	9.16	671	2657	MW_EXP1_REL_THROMBIN_ALL.61040.61040.3	scan=61040 file=556	127.569
K.DAC[+57.021]PINGGWGPW[+162.053]S[+162.053]PWDIC[+57.021]SVTC[+57.021]GGGVQK.R	Hex(1)	Ambiguous	C[+57]*3, S[+162], W[+162]	12.55	6.12	>>sp|P07996|TSP1_HUMAN Thrombospondin-1 OS=Homo sapiens OX=9606 GN=THBS1 PE=1 SV=2	1129.15	3	3385.44	3385.44	0	-2.7	487	Specific	675.79	675.79	12.55	671	2657	MW_EXP1_REL_THROMBIN_ALL.59191.59191.3	scan=59191 file=558	115.389
K.DAC[+57.021]PINGGWGPW[+162.053]S[+308.111]PWDIC[+57.021]SVTC[+57.021]GGGVQK.R	Hex(1)Fuc(1)	Ambiguous	C[+57]*3, S[+308], W[+162]	15.68	6.12	>>sp|P07996|TSP1_HUMAN Thrombospondin-1 OS=Homo sapiens OX=9606 GN=THBS1 PE=1 SV=2	1177.84	3	3531.5	3531.5	0	-0.5	487	Specific	846.41	846.41	15.68	671	2657	MW_EXP1_REL_THROMBIN_ALL.63905.63905.3	scan=63905 file=555	123.584
K.DAC[+57.021]PIN[+0.984]GGWGPW[+162.053]S[+308.111]PWDIC[+57.021]SVTC[+57.021]GGGVQK.R	Hex(1)Fuc(1)	Ambiguous	C[+57]*3, N[+1], S[+308], W[+162]	15.64	6.12	>>sp|P07996|TSP1_HUMAN Thrombospondin-1 OS=Homo sapiens OX=9606 GN=THBS1 PE=1 SV=2	1178.17	3	3532.49	3532.49	0	0.1	487	Specific	832.06	832.06	15.64	671	2657	MW_EXP1_REL_THROMBIN_ALL.64064.64064.3	scan=64064 file=558	125.657
K.DAC[+57.021]PIN[+0.984]GGWGPW[+162.053]S[+308.111]PWDIC[+57.021]SVTC[+57.021]GGGVQK.R	Hex(1)Fuc(1)	Ambiguous	C[+57]*3, N[+1], S[+308], W[+162]	15.64	6.12	>>sp|P07996|TSP1_HUMAN Thrombospondin-1 OS=Homo sapiens OX=9606 GN=THBS1 PE=1 SV=2	1178.17	3	3532.49	3532.49	0	-0.2	487	Specific	832.39	832.39	15.64	671	2657	MW_EXP1_REL_THROMBIN_ALL.65163.65163.3	scan=65163 file=559	126.384
K.DAC[+57.021]PIN[+0.984]GGWGPW[+162.053]S[+308.111]PWDIC[+57.021]SVTC[+57.021]GGGVQK.R	Hex(1)Fuc(1)	Ambiguous	C[+57]*3, N[+1], S[+308], W[+162]	15.52	6.12	>>sp|P07996|TSP1_HUMAN Thrombospondin-1 OS=Homo sapiens OX=9606 GN=THBS1 PE=1 SV=2	1178.16	3	3532.47	3532.49	0	-3.4	487	Specific	845.84	845.84	15.52	671	2657	MW_EXP1_REL_THROMBIN_ALL.60918.60918.3	scan=60918 file=557	124.669
K.DAC[+57.021]PIN[+0.984]GGWGPW[+162.053]S[+308.111]PWDIC[+57.021]SVTC[+57.021]GGGVQK.R	Hex(1)Fuc(1)	Ambiguous	C[+57]*3, N[+1], S[+308], W[+162]	15.51	6.12	>>sp|P07996|TSP1_HUMAN Thrombospondin-1 OS=Homo sapiens OX=9606 GN=THBS1 PE=1 SV=2	1178.17	3	3532.49	3532.49	0	1.8	487	Specific	848.65	848.65	15.51	671	2657	MW_EXP1_REL_THROMBIN_ALL.64925.64925.3	scan=64925 file=559	125.877
R.LC[+57.021]NNPT[+162.053]PQFGGKDC[+57.021]VGDVTENQIC[+57.021]NKQ[+0.984]DC[+57.021]PIDGC[+57.021]LSNPC[+57.021]FAGVK.C	Hex(1)	Ambiguous	C[+57]*6, Q[+1], T[+162]	8.36	6.11	>>sp|P07996|TSP1_HUMAN Thrombospondin-1 OS=Homo sapiens OX=9606 GN=THBS1 PE=1 SV=2	1287.32	4	5146.24	5147.23	-1	3.3	518	Specific	423.47	423.47	8.36	671	2657	MW_EXP1_REL_THROMBIN_ALL.47460.47460.4	scan=47460 file=558	91.4067
R.EEAPS[+656.228]LRPAPPPISGGGYR.A	HexNAc(1)Hex(1)NeuAc(1)	Ambiguous	S[+656]	10.18	6.06	>>sp|P02675|FIBB_HUMAN Fibrinogen beta chain OS=Homo sapiens OX=9606 GN=FGB PE=1 SV=2	869.748	3	2607.23	2607.23	0	-0.4	54	Specific	584.32	500.29	10.18	225	2107	MW_EXP1_REL_THROMBIN_ALL.38921.38921.3	scan=38921 file=559	74.4999
K.SHC[+57.021]IAEVENDEMPADLPS[+162.053]LAADFVESKDVC[+57.021]K.N	Hex(1)	Ambiguous	C[+57]*2, S[+162]	5.47	6.05	>>sp|P02768|ALBU_HUMAN Serum albumin OS=Homo sapiens OX=9606 GN=ALB PE=1 SV=2	910.408	4	3638.61	3638.62	0	-2	311	Specific	306.68	306.68	5.47	288	243	MW_EXP1_REL_THROMBIN_ALL.60164.60164.4	scan=60164 file=556	125.669
K.SHC[+57.021]IAEVENDEMPADLPSLAADFVES[+162.053]KDVC[+57.021]K.N	Hex(1)	Ambiguous	C[+57]*2, S[+162]	5.34	6.05	>>sp|P02768|ALBU_HUMAN Serum albumin OS=Homo sapiens OX=9606 GN=ALB PE=1 SV=2	910.408	4	3638.61	3638.62	0	-2.5	311	Specific	349.24	349.24	5.34	288	243	MW_EXP1_REL_THROMBIN_ALL.61862.61862.4	scan=61862 file=555	119.334
R.GVAHNNLMAM[+15.995]AQETGDNLYWGSVTGSQSNAVSPT[+656.228]PAPR.N	HexNAc(1)Hex(1)NeuAc(1)	Ambiguous	M[+16], T[+656]	6.74	6.03	>>sp|P0C0L5|CO4B_HUMAN Complement C4-B OS=Homo sapiens OX=9606 GN=C4B PE=1 SV=2	1151.02	4	4601.06	4601.06	0	0.9	1211	Specific	370.28	370.28	6.74	135	1731	MW_EXP1_REL_THROMBIN_ALL.49045.49045.4	scan=49045 file=557	99.7371
K.QDGGW[+162.053]SHWS[+308.111]PWSSC[+57.021]SVTC[+57.021]GDGVITR.I	Hex(1)Fuc(1)	Ambiguous	C[+57]*2, S[+308], W[+162]	13.05	6.02	>>sp|P07996|TSP1_HUMAN Thrombospondin-1 OS=Homo sapiens OX=9606 GN=THBS1 PE=1 SV=2	1098.13	3	3292.37	3292.37	0	-0.8	434	Specific	695.02	695.02	13.05	671	2657	MW_EXP1_REL_THROMBIN_ALL.43714.43714.3	scan=43714 file=557	88.8506
K.C[+57.021]GAC[+57.021]PPGYS[+162.053]GNGIQC[+57.021]T[+203.079]DVDEC[+57.021]KEVPDAC[+57.021]FNHNGEHR.C	Hex(1),HexNAc(1)	Ambiguous	C[+57]*5, S[+162], T[+203]	22.04	6	>>sp|P07996|TSP1_HUMAN Thrombospondin-1 OS=Homo sapiens OX=9606 GN=THBS1 PE=1 SV=2	1118.96	4	4472.8	4472.79	0	3.7	572	Specific	1248.97	1248.97	22.04	671	2657	MW_EXP1_REL_THROMBIN_ALL.32093.32093.4	scan=32093 file=555	62.4728
K.C[+57.021]GAC[+57.021]PPGYS[+162.053]GNGIQC[+57.021]T[+203.079]DVDEC[+57.021]KEVPDAC[+57.021]FNHNGEHR.C	Hex(1),HexNAc(1)	Ambiguous	C[+57]*5, S[+162], T[+203]	19.21	6	>>sp|P07996|TSP1_HUMAN Thrombospondin-1 OS=Homo sapiens OX=9606 GN=THBS1 PE=1 SV=2	1118.95	4	4472.8	4472.79	0	2.9	572	Specific	1093.59	1061.26	19.21	671	2657	MW_EXP1_REL_THROMBIN_ALL.32283.32283.4	scan=32283 file=559	62.5434
K.C[+57.021]GAC[+57.021]PPGYS[+162.053]GNGIQC[+57.021]T[+203.079]DVDEC[+57.021]KEVPDAC[+57.021]FN[+0.984]HNGEHR.C	Hex(1),HexNAc(1)	Ambiguous	C[+57]*5, N[+1], S[+162], T[+203]	13.81	6	>>sp|P07996|TSP1_HUMAN Thrombospondin-1 OS=Homo sapiens OX=9606 GN=THBS1 PE=1 SV=2	1119.2	4	4473.76	4473.77	0	-2.2	572	Specific	750.95	750.95	13.81	671	2657	MW_EXP1_REL_THROMBIN_ALL.31557.31557.4	scan=31557 file=557	65.0561
R.EHGPGVAEPEVAT[+1238.418]APPEKEIPSLDQEK.T	HexNAc(1)Hex(1)NeuAc(3)	Ambiguous	T[+1238]	26.8	6	>>sp|Q14766|LTBP1_HUMAN Latent-transforming growth factor beta-binding protein 1 OS=Homo sapiens OX=9606 GN=LTBP1 PE=1 SV=4	1023.96	4	4092.82	4092.83	0	-1.4	789	Specific	1353.4	1043.12	26.8	254	1847	MW_EXP1_REL_THROMBIN_ALL.42963.42963.4	scan=42963 file=555	82.1597
R.EHGPGVAEPEVAT[+1238.418]APPEKEIPSLDQEK.T	HexNAc(1)Hex(1)NeuAc(3)	Ambiguous	T[+1238]	24.77	6	>>sp|Q14766|LTBP1_HUMAN Latent-transforming growth factor beta-binding protein 1 OS=Homo sapiens OX=9606 GN=LTBP1 PE=1 SV=4	1023.96	4	4092.82	4092.83	0	-1.8	789	Specific	1276.55	920.7	24.77	254	1847	MW_EXP1_REL_THROMBIN_ALL.42749.42749.4	scan=42749 file=558	82.1786
R.EHGPGVAEPEVAT[+1238.418]APPEKEIPSLDQEK.T	HexNAc(1)Hex(1)NeuAc(3)	Ambiguous	T[+1238]	24.69	6	>>sp|Q14766|LTBP1_HUMAN Latent-transforming growth factor beta-binding protein 1 OS=Homo sapiens OX=9606 GN=LTBP1 PE=1 SV=4	1023.96	4	4092.82	4092.83	0	-3	789	Specific	1293	1016.18	24.69	254	1847	MW_EXP1_REL_THROMBIN_ALL.40350.40350.4	scan=40350 file=557	82.2349
R.EHGPGVAEPEVAT[+1238.418]APPEKEIPSLDQEK.T	HexNAc(1)Hex(1)NeuAc(3)	Ambiguous	T[+1238]	24.65	6	>>sp|Q14766|LTBP1_HUMAN Latent-transforming growth factor beta-binding protein 1 OS=Homo sapiens OX=9606 GN=LTBP1 PE=1 SV=4	1023.96	4	4092.83	4092.83	0	1.3	789	Specific	1289.33	1210.08	24.65	254	1847	MW_EXP1_REL_THROMBIN_ALL.43070.43070.4	scan=43070 file=559	82.1158
R.EHGPGVAEPEVAT[+1238.418]APPEKEIPSLDQEK.T	HexNAc(1)Hex(1)NeuAc(3)	Ambiguous	T[+1238]	22.8	6	>>sp|Q14766|LTBP1_HUMAN Latent-transforming growth factor beta-binding protein 1 OS=Homo sapiens OX=9606 GN=LTBP1 PE=1 SV=4	1023.96	4	4092.82	4092.83	0	-1.6	789	Specific	1162.73	853.31	22.8	254	1847	MW_EXP1_REL_THROMBIN_ALL.39321.39321.4	scan=39321 file=556	82.2066
R.E[-18.011]HGPGVAEPEVAT[+1238.418]APPEKEIPSLDQEK.T	HexNAc(1)Hex(1)NeuAc(3)	Ambiguous	E[-18], T[+1238]	21.78	6	>>sp|Q14766|LTBP1_HUMAN Latent-transforming growth factor beta-binding protein 1 OS=Homo sapiens OX=9606 GN=LTBP1 PE=1 SV=4	1019.46	4	4074.82	4074.82	0	0.4	789	Specific	1127.36	1069.89	21.78	254	1847	MW_EXP1_REL_THROMBIN_ALL.40350.40350.4	scan=40350 file=558	77.558
R.E[-18.011]HGPGVAEPEVAT[+1238.418]APPEKEIPSLDQEK.T	HexNAc(1)Hex(1)NeuAc(3)	Ambiguous	E[-18], T[+1238]	20.65	6	>>sp|Q14766|LTBP1_HUMAN Latent-transforming growth factor beta-binding protein 1 OS=Homo sapiens OX=9606 GN=LTBP1 PE=1 SV=4	1019.46	4	4074.82	4074.82	0	1.4	789	Specific	1096.16	1067.07	20.65	254	1847	MW_EXP1_REL_THROMBIN_ALL.40499.40499.4	scan=40499 file=555	77.5181
R.E[-18.011]HGPGVAEPEVAT[+1238.418]APPEKEIPSLDQEK.T	HexNAc(1)Hex(1)NeuAc(3)	Ambiguous	E[-18], T[+1238]	18.77	6	>>sp|Q14766|LTBP1_HUMAN Latent-transforming growth factor beta-binding protein 1 OS=Homo sapiens OX=9606 GN=LTBP1 PE=1 SV=4	1019.46	4	4074.81	4074.82	0	-1.8	789	Specific	986.75	979.46	18.77	254	1847	MW_EXP1_REL_THROMBIN_ALL.40595.40595.4	scan=40595 file=559	77.4854
R.EHGPGVAEPEVAT[+1238.418]APPEKEIPSLDQEK.T	HexNAc(1)Hex(1)NeuAc(3)	Ambiguous	T[+1238]	16.06	6	>>sp|Q14766|LTBP1_HUMAN Latent-transforming growth factor beta-binding protein 1 OS=Homo sapiens OX=9606 GN=LTBP1 PE=1 SV=4	1364.62	3	4091.84	4092.83	-1	3.2	789	Specific	856.11	823.32	16.06	254	1847	MW_EXP1_REL_THROMBIN_ALL.41050.41050.3	scan=41050 file=559	78.3071
R.E[-18.011]HGPGVAEPEVAT[+1238.418]APPEKEIPSLDQEK.T	HexNAc(1)Hex(1)NeuAc(3)	Ambiguous	E[-18], T[+1238]	12.81	6	>>sp|Q14766|LTBP1_HUMAN Latent-transforming growth factor beta-binding protein 1 OS=Homo sapiens OX=9606 GN=LTBP1 PE=1 SV=4	1019.46	4	4074.81	4074.82	0	-0.9	789	Specific	699.45	699.45	12.81	254	1847	MW_EXP1_REL_THROMBIN_ALL.38040.38040.4	scan=38040 file=557	77.6227
R.EHGPGVAEPEVAT[+1312.455]APPEKEIPSLDQEK.T	HexNAc(2)Hex(2)NeuAc(2)	Ambiguous	T[+1312]	24.17	6	>>sp|Q14766|LTBP1_HUMAN Latent-transforming growth factor beta-binding protein 1 OS=Homo sapiens OX=9606 GN=LTBP1 PE=1 SV=4	1042.48	4	4166.88	4166.87	0	3.4	789	Specific	1252.26	1142.79	24.17	254	1847	MW_EXP1_REL_THROMBIN_ALL.42046.42046.4	scan=42046 file=559	80.1966
R.EHGPGVAEPEVAT[+1312.455]APPEKEIPSLDQEK.T	HexNAc(2)Hex(2)NeuAc(2)	Ambiguous	T[+1312]	21	6	>>sp|Q14766|LTBP1_HUMAN Latent-transforming growth factor beta-binding protein 1 OS=Homo sapiens OX=9606 GN=LTBP1 PE=1 SV=4	1042.48	4	4166.88	4166.87	0	3.9	789	Specific	1113.47	1025.54	21	254	1847	MW_EXP1_REL_THROMBIN_ALL.41897.41897.4	scan=41897 file=555	80.1603
R.EHGPGVAEPEVAT[+1312.455]APPEKEIPSLDQEK.T	HexNAc(2)Hex(2)NeuAc(2)	Ambiguous	T[+1312]	19.72	6	>>sp|Q14766|LTBP1_HUMAN Latent-transforming growth factor beta-binding protein 1 OS=Homo sapiens OX=9606 GN=LTBP1 PE=1 SV=4	1042.47	4	4166.87	4166.87	0	0.8	789	Specific	1027.99	908.88	19.72	254	1847	MW_EXP1_REL_THROMBIN_ALL.39380.39380.4	scan=39380 file=557	80.2723
R.C[+57.021]WPSDSADDGWS[+308.111]PW[+162.053]SEWTSC[+57.021]STSC[+57.021]GN[+0.984]GIQQR.G	Hex(1)Fuc(1)	Ambiguous	C[+57]*3, N[+1], S[+308], W[+162]	18.06	5.97	>>sp|P07996|TSP1_HUMAN Thrombospondin-1 OS=Homo sapiens OX=9606 GN=THBS1 PE=1 SV=2	1359.2	3	4075.58	4075.57	0	3.1	372	Specific	961.15	961.15	18.06	671	2657	MW_EXP1_REL_THROMBIN_ALL.55658.55658.3	scan=55658 file=558	108.103
K.DC[+57.021]VGDVTEN[+15.995]QIC[+57.021]NKQDC[+57.021]PIDGC[+57.021]LS[+426.137]NPC[+57.021]FAGVK.C	Hex(1)Pent(2)	Ambiguous	C[+57]*5, N[+16], S[+426]	14.2	5.95	>>sp|P07996|TSP1_HUMAN Thrombospondin-1 OS=Homo sapiens OX=9606 GN=THBS1 PE=1 SV=2	1371.58	3	4112.71	4112.7	0	2.8	530	Specific	786.37	744.21	14.2	671	2657	MW_EXP1_REL_THROMBIN_ALL.45851.45851.3	scan=45851 file=559	87.4194
R.EHGPGVAEPEVAT[+656.228]APPEKEIPSLDQEK.T	HexNAc(1)Hex(1)NeuAc(1)	Ambiguous	T[+656]	26.65	5.93	>>sp|Q14766|LTBP1_HUMAN Latent-transforming growth factor beta-binding protein 1 OS=Homo sapiens OX=9606 GN=LTBP1 PE=1 SV=4	878.412	4	3510.63	3510.64	0	-3.5	789	Specific	1360.34	1155.06	26.65	254	1847	MW_EXP1_REL_THROMBIN_ALL.40455.40455.4	scan=40455 file=555	77.4343
K.KDAC[+57.021]PINGGWGPWSPWDIC[+57.021]SVT[+308.111]C[+57.021]GGGVQK.R	Hex(1)Fuc(1)	Ambiguous	C[+57]*3, T[+308]	18.9	5.88	>>sp|P07996|TSP1_HUMAN Thrombospondin-1 OS=Homo sapiens OX=9606 GN=THBS1 PE=1 SV=2	1166.52	3	3497.55	3497.54	0	0.9	486	Specific	980.38	980.38	18.9	671	2657	MW_EXP1_REL_THROMBIN_ALL.57959.57959.3	scan=57959 file=557	118.392
K.C[+57.021]GAC[+57.021]PPGYSGNGIQC[+57.021]T[+203.079]DVDEC[+57.021]KEVPDAC[+57.021]FNHN[+0.984]GEHR.C	HexNAc(1)	Ambiguous	C[+57]*5, N[+1], T[+203]	23.84	5.88	>>sp|P07996|TSP1_HUMAN Thrombospondin-1 OS=Homo sapiens OX=9606 GN=THBS1 PE=1 SV=2	1078.68	4	4311.71	4311.72	0	-1.7	572	Specific	1256.32	1256.32	23.84	671	2657	MW_EXP1_REL_THROMBIN_ALL.32055.32055.4	scan=32055 file=557	66.0144
K.QDGGW[+162.053]SHWS[+308.111]PWSSC[+57.021]SVTC[+57.021]GDGVITR.I	Hex(1)Fuc(1)	Ambiguous	C[+57]*2, S[+308], W[+162]	9.89	5.87	>>sp|P07996|TSP1_HUMAN Thrombospondin-1 OS=Homo sapiens OX=9606 GN=THBS1 PE=1 SV=2	1098.13	3	3292.37	3292.37	0	0.8	434	Specific	549.12	549.12	9.89	671	2657	MW_EXP1_REL_THROMBIN_ALL.45014.45014.3	scan=45014 file=557	91.4436
K.FTVN[+0.984]NLAEPQKAPSHQQATT[+656.228]AGSPLR.H	HexNAc(1)Hex(1)NeuAc(1)	Ambiguous	N[+1], T[+656]	21.8	5.81	>>sp|P12259|FA5_HUMAN Coagulation factor V OS=Homo sapiens OX=9606 GN=F5 PE=1 SV=4	855.912	4	3420.62	3420.63	0	-1.3	786	Specific	1146.73	1146.73	21.8	198	2355	MW_EXP1_REL_THROMBIN_ALL.36356.36356.4	scan=36356 file=555	70.0865
R.GVAHNNLMAMAQETGDNLYWGSVTGSQSNAVSPT[+947.323]PAPR.N	HexNAc(1)Hex(1)NeuAc(2)	Ambiguous	T[+947]	5.5	5.77	>>sp|P0C0L5|CO4B_HUMAN Complement C4-B OS=Homo sapiens OX=9606 GN=C4B PE=1 SV=2	1219.54	4	4875.15	4876.16	-1	-1.5	1211	Specific	240.8	240.8	5.5	135	1731	MW_EXP1_REL_THROMBIN_ALL.61624.61624.4	scan=61624 file=555	118.829
K.QDGGW[+162.053]SHWS[+308.111]PWSSC[+57.021]SVTC[+57.021]GDGVITR.I	Hex(1)Fuc(1)	Ambiguous	C[+57]*2, S[+308], W[+162]	12.05	5.76	>>sp|P07996|TSP1_HUMAN Thrombospondin-1 OS=Homo sapiens OX=9606 GN=THBS1 PE=1 SV=2	1098.13	3	3292.37	3292.37	0	-0.9	434	Specific	637.58	637.58	12.05	671	2657	MW_EXP1_REL_THROMBIN_ALL.42728.42728.3	scan=42728 file=556	89.0416
K.C[+57.021]GAC[+57.021]PPGYS[+203.079]GNGIQ[+0.984]C[+57.021]TDVDEC[+57.021]KEVPDAC[+57.021]FNHNGEHR.C	HexNAc(1)	Ambiguous	C[+57]*5, Q[+1], S[+203]	14.46	5.73	>>sp|P07996|TSP1_HUMAN Thrombospondin-1 OS=Homo sapiens OX=9606 GN=THBS1 PE=1 SV=2	1078.69	4	4311.73	4311.72	0	2.2	572	Specific	847.98	847.98	14.46	671	2657	MW_EXP1_REL_THROMBIN_ALL.31455.31455.4	scan=31455 file=555	61.3308
R.LC[+57.021]NNPT[+146.058]PQ[+0.984]FGGKDC[+57.021]VGDVTENQIC[+57.021]NKQDC[+57.021]PIDGC[+57.021]LSNPC[+57.021]FAGVK.C	Fuc(1)	Ambiguous	C[+57]*6, Q[+1], T[+146]	8.04	5.7	>>sp|P07996|TSP1_HUMAN Thrombospondin-1 OS=Homo sapiens OX=9606 GN=THBS1 PE=1 SV=2	1283.82	4	5132.25	5131.23	1	2.3	518	Specific	380.52	380.52	8.04	671	2657	MW_EXP1_REL_THROMBIN_ALL.44681.44681.4	scan=44681 file=557	90.7859
R.LC[+57.021]NNPT[+146.058]PQ[+0.984]FGGKDC[+57.021]VGDVTENQIC[+57.021]NKQDC[+57.021]PIDGC[+57.021]LS[+146.058]NPC[+57.021]FAGVK.C	Fuc(1),Fuc(1)	Ambiguous	C[+57]*6, Q[+1], S[+146], T[+146]	8.92	5.7	>>sp|P07996|TSP1_HUMAN Thrombospondin-1 OS=Homo sapiens OX=9606 GN=THBS1 PE=1 SV=2	1320.33	4	5278.29	5277.29	1	-0.8	518	Specific	470.28	470.28	8.92	671	2657	MW_EXP1_REL_THROMBIN_ALL.44839.44839.4	scan=44839 file=557	91.0879
K.C[+57.021]INTDGS[+162.053]YK.C	Hex(1)	Ambiguous	C[+57], S[+162]	7.72	5.67	>>sp|Q14766|LTBP1_HUMAN Latent-transforming growth factor beta-binding protein 1 OS=Homo sapiens OX=9606 GN=LTBP1 PE=1 SV=4	610.262	2	1219.52	1219.51	0	1.7	1681	Specific	527.44	482.69	7.72	254	1847	MW_EXP1_REL_THROMBIN_ALL.10215.10215.2	scan=10215 file=559	22.676
K.C[+57.021]GAC[+57.021]PPGYS[+162.053]GNGIQC[+57.021]T[+203.079]DVDEC[+57.021]KEVPDAC[+57.021]FNHN[+0.984]GEHR.C	Hex(1),HexNAc(1)	Ambiguous	C[+57]*5, N[+1], S[+162], T[+203]	15.84	5.66	>>sp|P07996|TSP1_HUMAN Thrombospondin-1 OS=Homo sapiens OX=9606 GN=THBS1 PE=1 SV=2	1119.45	4	4474.77	4473.77	1	-1.2	572	Specific	890.17	890.17	15.84	671	2657	MW_EXP1_REL_THROMBIN_ALL.34627.34627.4	scan=34627 file=559	66.7388
K.QDGGW[+162.053]SHWS[+308.111]PWSSC[+57.021]SVTC[+57.021]GDGVITR.I	Hex(1)Fuc(1)	Ambiguous	C[+57]*2, S[+308], W[+162]	9.98	5.65	>>sp|P07996|TSP1_HUMAN Thrombospondin-1 OS=Homo sapiens OX=9606 GN=THBS1 PE=1 SV=2	1098.13	3	3292.37	3292.37	0	-0.6	434	Specific	554.93	554.93	9.98	671	2657	MW_EXP1_REL_THROMBIN_ALL.45652.45652.3	scan=45652 file=558	87.803
K.C[+57.021]GAC[+57.021]PPGYS[+146.058]GNGIQC[+57.021]TDVDEC[+57.021]KEVPDAC[+57.021]FNHNGEHR.C	Fuc(1)	Ambiguous	C[+57]*5, S[+146]	8.62	5.6	>>sp|P07996|TSP1_HUMAN Thrombospondin-1 OS=Homo sapiens OX=9606 GN=THBS1 PE=1 SV=2	1064.18	4	4253.71	4253.71	0	0.3	572	Specific	530.42	530.42	8.62	671	2657	MW_EXP1_REL_THROMBIN_ALL.34672.34672.4	scan=34672 file=559	66.8247
K.DC[+57.021]VGDVTEN[+15.995]QIC[+57.021]NKQDC[+57.021]PIDGC[+57.021]LS[+426.137]NPC[+57.021]FAGVK.C	Hex(1)Pent(2)	Ambiguous	C[+57]*5, N[+16], S[+426]	12.84	5.6	>>sp|P07996|TSP1_HUMAN Thrombospondin-1 OS=Homo sapiens OX=9606 GN=THBS1 PE=1 SV=2	1371.91	3	4113.7	4112.7	1	-0.8	530	Specific	670.83	641.61	12.84	671	2657	MW_EXP1_REL_THROMBIN_ALL.46309.46309.3	scan=46309 file=555	88.4062
R.GLTTRPGS[+947.323]GLTNIKTEEISEVK.M	HexNAc(1)Hex(1)NeuAc(2)	Ambiguous	S[+947]	6.54	5.6	>>sp|P05067|A4_HUMAN Amyloid-beta precursor protein OS=Homo sapiens OX=9606 GN=APP PE=1 SV=3	820.15	4	3277.58	3277.58	0	-0.9	649	Specific	418.98	302.61	6.54	91	319	MW_EXP1_REL_THROMBIN_ALL.39021.39021.4	scan=39021 file=555	74.9309
K.QDGGW[+162.053]SHWS[+308.111]PWSSC[+57.021]SVTC[+57.021]GDGVITR.I	Hex(1)Fuc(1)	Ambiguous	C[+57]*2, S[+308], W[+162]	9.72	5.52	>>sp|P07996|TSP1_HUMAN Thrombospondin-1 OS=Homo sapiens OX=9606 GN=THBS1 PE=1 SV=2	1098.12	3	3292.36	3292.37	0	-3.3	434	Specific	567.41	567.41	9.72	671	2657	MW_EXP1_REL_THROMBIN_ALL.47445.47445.3	scan=47445 file=558	91.3746
K.FTVNNLAEPQKAPSHQQATT[+656.228]AGSPLR.H	HexNAc(1)Hex(1)NeuAc(1)	Ambiguous	T[+656]	22.81	5.38	>>sp|P12259|FA5_HUMAN Coagulation factor V OS=Homo sapiens OX=9606 GN=F5 PE=1 SV=4	855.666	4	3419.64	3419.64	0	-0.6	786	Specific	1176.06	1171.29	22.81	198	2355	MW_EXP1_REL_THROMBIN_ALL.34501.34501.4	scan=34501 file=558	66.8756
K.DAC[+57.021]PIN[+0.984]GGWGPWS[+511.190]PWDIC[+57.021]SVTC[+57.021]GGGVQK.R	HexNAc(1)Hex(1)Fuc(1)	Ambiguous	C[+57]*3, N[+1], S[+511]	7.04	5.36	>>sp|P07996|TSP1_HUMAN Thrombospondin-1 OS=Homo sapiens OX=9606 GN=THBS1 PE=1 SV=2	1191.84	3	3573.51	3573.51	0	-0.8	487	Specific	347.03	347.03	7.04	671	2657	MW_EXP1_REL_THROMBIN_ALL.66024.66024.3	scan=66024 file=558	129.798
R.DIDEC[+57.021]QQGNLC[+57.021]VNGQ[+0.984]C[+57.021]KN[+15.995]TEGS[+162.053]FR.C	Hex(1)	Ambiguous	C[+57]*3, N[+16], Q[+1], S[+162]	10.89	5.33	>>sp|Q14766|LTBP1_HUMAN Latent-transforming growth factor beta-binding protein 1 OS=Homo sapiens OX=9606 GN=LTBP1 PE=1 SV=4	1003.41	3	3008.23	3008.23	0	-1.3	1079	Specific	599.24	599.24	10.89	254	1847	MW_EXP1_REL_THROMBIN_ALL.28549.28549.3	scan=28549 file=555	56.2472
K.DAC[+57.021]PIN[+0.984]GGWGPWS[+308.111]PWDIC[+57.021]SVTC[+57.021]GGGVQKR.S	Hex(1)Fuc(1)	Ambiguous	C[+57]*3, N[+1], S[+308]	14.81	5.32	>>sp|P07996|TSP1_HUMAN Thrombospondin-1 OS=Homo sapiens OX=9606 GN=THBS1 PE=1 SV=2	1176.18	3	3526.54	3526.53	0	0.2	487	Specific	768.61	768.61	14.81	671	2657	MW_EXP1_REL_THROMBIN_ALL.65033.65033.3	scan=65033 file=555	125.935
K.DAC[+57.021]PINGGWGPWS[+308.111]PWDIC[+57.021]SVTC[+57.021]GGGVQKR.S	Hex(1)Fuc(1)	Ambiguous	C[+57]*3, S[+308]	14.2	5.32	>>sp|P07996|TSP1_HUMAN Thrombospondin-1 OS=Homo sapiens OX=9606 GN=THBS1 PE=1 SV=2	1175.86	3	3525.56	3525.55	0	3.5	487	Specific	783.49	783.49	14.2	671	2657	MW_EXP1_REL_THROMBIN_ALL.60293.60293.3	scan=60293 file=557	123.339
K.DAC[+57.021]PIN[+0.984]GGWGPWS[+308.111]PWDIC[+57.021]SVTC[+57.021]GGGVQKR.S	Hex(1)Fuc(1)	Ambiguous	C[+57]*3, N[+1], S[+308]	13.68	5.32	>>sp|P07996|TSP1_HUMAN Thrombospondin-1 OS=Homo sapiens OX=9606 GN=THBS1 PE=1 SV=2	1176.19	3	3526.54	3526.53	0	1.7	487	Specific	744.13	744.13	13.68	671	2657	MW_EXP1_REL_THROMBIN_ALL.64946.64946.3	scan=64946 file=559	125.921
R.FKQDGGW[+162.053]SHWSPWSSC[+57.021]SVT[+308.111]C[+57.021]GDGVITR.I	Hex(1)Fuc(1)	Ambiguous	C[+57]*2, T[+308], W[+162]	7.37	5.3	>>sp|P07996|TSP1_HUMAN Thrombospondin-1 OS=Homo sapiens OX=9606 GN=THBS1 PE=1 SV=2	892.638	4	3567.53	3567.53	0	-0.4	432	Specific	394.92	394.92	7.37	671	2657	MW_EXP1_REL_THROMBIN_ALL.42781.42781.4	scan=42781 file=558	82.2431
R.HTSVQTTSSGSGPFT[+656.228]DVR.A	HexNAc(1)Hex(1)NeuAc(1)	Ambiguous	T[+656]	12.15	5.27	>>sp|P02751-8|FINC_HUMAN Isoform 8 of Fibronectin OS=Homo sapiens OX=9606 GN=FN1	840.708	3	2520.11	2520.11	0	0	273	Specific	651.42	651.42	12.15	209	2411	MW_EXP1_REL_THROMBIN_ALL.25270.25270.3	scan=25270 file=559	50.2152
K.KDAC[+57.021]PIN[+0.984]GGWGPW[+162.053]S[+308.111]PWDIC[+57.021]SVTC[+57.021]GGGVQK.R	Hex(1)Fuc(1)	Ambiguous	C[+57]*3, N[+1], S[+308], W[+162]	17.95	5.18	>>sp|P07996|TSP1_HUMAN Thrombospondin-1 OS=Homo sapiens OX=9606 GN=THBS1 PE=1 SV=2	1220.86	3	3660.57	3660.58	0	-2.1	486	Specific	908.07	908.07	17.95	671	2657	MW_EXP1_REL_THROMBIN_ALL.57782.57782.3	scan=57782 file=559	111.057
K.C[+57.021]GAC[+57.021]PPGYS[+203.079]GNGIQC[+57.021]T[+162.053]DVDEC[+57.021]KEVPDAC[+57.021]FN[+0.984]HNGEHR.C	HexNAc(1),Hex(1)	Ambiguous	C[+57]*5, N[+1], S[+203], T[+162]	17.23	5.18	>>sp|P07996|TSP1_HUMAN Thrombospondin-1 OS=Homo sapiens OX=9606 GN=THBS1 PE=1 SV=2	1118.95	4	4472.76	4473.77	-1	-1.5	572	Specific	912.24	912.24	17.23	671	2657	MW_EXP1_REL_THROMBIN_ALL.33438.33438.4	scan=33438 file=558	64.9173
K.DAC[+57.021]PINGGWGPWS[+308.111]PWDIC[+57.021]SVTC[+57.021]GGGVQK.R	Hex(1)Fuc(1)	Ambiguous	C[+57]*3, S[+308]	15.52	5.16	>>sp|P07996|TSP1_HUMAN Thrombospondin-1 OS=Homo sapiens OX=9606 GN=THBS1 PE=1 SV=2	1123.82	3	3369.44	3369.45	0	-3.8	487	Specific	809.95	809.95	15.52	671	2657	MW_EXP1_REL_THROMBIN_ALL.60491.60491.3	scan=60491 file=557	123.77
R.LC[+57.021]NNPT[+426.137]PQFGGKDC[+57.021]VGDVTENQIC[+57.021]N[+15.995]KQDC[+57.021]PIDGC[+57.021]LSNPC[+57.021]FAGVK.C	Hex(1)Pent(2)	Ambiguous	C[+57]*6, N[+16], T[+426]	6.72	5.01	>>sp|P07996|TSP1_HUMAN Thrombospondin-1 OS=Homo sapiens OX=9606 GN=THBS1 PE=1 SV=2	1357.34	4	5426.32	5426.32	0	0.1	518	Specific	340.26	340.26	6.72	671	2657	MW_EXP1_REL_THROMBIN_ALL.46740.46740.4	scan=46740 file=558	89.9543
K.DAC[+57.021]PINGGWGPW[+162.053]S[+308.111]PWDIC[+57.021]SVTC[+57.021]GGGVQKR.S	Hex(1)Fuc(1)	Ambiguous	C[+57]*3, S[+308], W[+162]	21.81	4.92	>>sp|P07996|TSP1_HUMAN Thrombospondin-1 OS=Homo sapiens OX=9606 GN=THBS1 PE=1 SV=2	1229.87	3	3687.6	3687.6	0	0	487	Specific	1116.34	1116.34	21.81	671	2657	MW_EXP1_REL_THROMBIN_ALL.59080.59080.3	scan=59080 file=559	113.77
K.DAC[+57.021]PINGGWGPW[+162.053]S[+308.111]PWDIC[+57.021]SVTC[+57.021]GGGVQKR.S	Hex(1)Fuc(1)	Ambiguous	C[+57]*3, S[+308], W[+162]	20.83	4.92	>>sp|P07996|TSP1_HUMAN Thrombospondin-1 OS=Homo sapiens OX=9606 GN=THBS1 PE=1 SV=2	1229.87	3	3687.6	3687.6	0	-1.4	487	Specific	1052.21	1052.21	20.83	671	2657	MW_EXP1_REL_THROMBIN_ALL.54675.54675.3	scan=54675 file=556	113.996
K.DAC[+57.021]PIN[+0.984]GGWGPW[+162.053]S[+308.111]PWDIC[+57.021]SVTC[+57.021]GGGVQKR.S	Hex(1)Fuc(1)	Ambiguous	C[+57]*3, N[+1], S[+308], W[+162]	19.8	4.92	>>sp|P07996|TSP1_HUMAN Thrombospondin-1 OS=Homo sapiens OX=9606 GN=THBS1 PE=1 SV=2	1230.2	3	3688.58	3688.59	0	-1.8	487	Specific	1013.02	959.78	19.8	671	2657	MW_EXP1_REL_THROMBIN_ALL.60017.60017.3	scan=60017 file=559	115.629
K.DAC[+57.021]PIN[+0.984]GGWGPW[+162.053]S[+308.111]PWDIC[+57.021]SVTC[+57.021]GGGVQKR.S	Hex(1)Fuc(1)	Ambiguous	C[+57]*3, N[+1], S[+308], W[+162]	19.72	4.92	>>sp|P07996|TSP1_HUMAN Thrombospondin-1 OS=Homo sapiens OX=9606 GN=THBS1 PE=1 SV=2	1230.2	3	3688.58	3688.59	0	-2.9	487	Specific	1039.53	993.67	19.72	671	2657	MW_EXP1_REL_THROMBIN_ALL.56278.56278.3	scan=56278 file=557	114.852
K.DAC[+57.021]PINGGWGPW[+162.053]S[+308.111]PWDIC[+57.021]SVTC[+57.021]GGGVQKR.S	Hex(1)Fuc(1)	Ambiguous	C[+57]*3, S[+308], W[+162]	18.84	4.92	>>sp|P07996|TSP1_HUMAN Thrombospondin-1 OS=Homo sapiens OX=9606 GN=THBS1 PE=1 SV=2	1229.87	3	3687.6	3687.6	0	-1	487	Specific	952.95	952.95	18.84	671	2657	MW_EXP1_REL_THROMBIN_ALL.58413.58413.3	scan=58413 file=558	113.825
K.DAC[+57.021]PIN[+0.984]GGWGPW[+162.053]S[+308.111]PWDIC[+57.021]SVTC[+57.021]GGGVQKR.S	Hex(1)Fuc(1)	Ambiguous	C[+57]*3, N[+1], S[+308], W[+162]	18.72	4.92	>>sp|P07996|TSP1_HUMAN Thrombospondin-1 OS=Homo sapiens OX=9606 GN=THBS1 PE=1 SV=2	1230.2	3	3688.58	3688.59	0	-2.6	487	Specific	971.97	954.84	18.72	671	2657	MW_EXP1_REL_THROMBIN_ALL.57094.57094.3	scan=57094 file=557	116.549
K.DAC[+57.021]PIN[+0.984]GGWGPW[+162.053]S[+308.111]PWDIC[+57.021]SVTC[+57.021]GGGVQKR.S	Hex(1)Fuc(1)	Ambiguous	C[+57]*3, N[+1], S[+308], W[+162]	17.81	4.92	>>sp|P07996|TSP1_HUMAN Thrombospondin-1 OS=Homo sapiens OX=9606 GN=THBS1 PE=1 SV=2	1230.2	3	3688.59	3688.59	0	0.2	487	Specific	928.94	902.52	17.81	671	2657	MW_EXP1_REL_THROMBIN_ALL.55940.55940.3	scan=55940 file=556	116.637
K.DAC[+57.021]PIN[+0.984]GGWGPW[+162.053]S[+308.111]PWDIC[+57.021]SVTC[+57.021]GGGVQKR.S	Hex(1)Fuc(1)	Ambiguous	C[+57]*3, N[+1], S[+308], W[+162]	16.72	4.92	>>sp|P07996|TSP1_HUMAN Thrombospondin-1 OS=Homo sapiens OX=9606 GN=THBS1 PE=1 SV=2	1230.2	3	3688.58	3688.59	0	-3.2	487	Specific	884.98	859.42	16.72	671	2657	MW_EXP1_REL_THROMBIN_ALL.60226.60226.4	scan=60226 file=559	116.065
K.DAC[+57.021]PIN[+0.984]GGWGPW[+162.053]S[+308.111]PWDIC[+57.021]SVTC[+57.021]GGGVQKR.S	Hex(1)Fuc(1)	Ambiguous	C[+57]*3, N[+1], S[+308], W[+162]	14.8	4.92	>>sp|P07996|TSP1_HUMAN Thrombospondin-1 OS=Homo sapiens OX=9606 GN=THBS1 PE=1 SV=2	1230.2	3	3688.58	3688.59	0	-2.1	487	Specific	772	738.85	14.8	671	2657	MW_EXP1_REL_THROMBIN_ALL.55128.55128.3	scan=55128 file=556	114.922
K.DAC[+57.021]PIN[+0.984]GGWGPW[+162.053]S[+308.111]PWDIC[+57.021]SVTC[+57.021]GGGVQKR.S	Hex(1)Fuc(1)	Ambiguous	C[+57]*3, N[+1], S[+308], W[+162]	14.8	4.92	>>sp|P07996|TSP1_HUMAN Thrombospondin-1 OS=Homo sapiens OX=9606 GN=THBS1 PE=1 SV=2	1230.2	3	3688.58	3688.59	0	-1.8	487	Specific	795.56	752.4	14.8	671	2657	MW_EXP1_REL_THROMBIN_ALL.60123.60123.3	scan=60123 file=555	115.735
K.DAC[+57.021]PINGGWGPW[+162.053]S[+308.111]PWDIC[+57.021]SVTC[+57.021]GGGVQKR.S	Hex(1)Fuc(1)	Ambiguous	C[+57]*3, S[+308], W[+162]	14.72	4.92	>>sp|P07996|TSP1_HUMAN Thrombospondin-1 OS=Homo sapiens OX=9606 GN=THBS1 PE=1 SV=2	1229.87	3	3687.59	3687.6	0	-3.2	487	Specific	766.03	766.03	14.72	671	2657	MW_EXP1_REL_THROMBIN_ALL.61310.61310.3	scan=61310 file=559	118.311
K.DAC[+57.021]PINGGWGPW[+162.053]S[+308.111]PWDIC[+57.021]SVTC[+57.021]GGGVQKR.S	Hex(1)Fuc(1)	Ambiguous	C[+57]*3, S[+308], W[+162]	14.03	4.92	>>sp|P07996|TSP1_HUMAN Thrombospondin-1 OS=Homo sapiens OX=9606 GN=THBS1 PE=1 SV=2	1229.88	3	3687.62	3687.6	0	3.5	487	Specific	762.41	762.41	14.03	671	2657	MW_EXP1_REL_THROMBIN_ALL.59095.59095.3	scan=59095 file=555	113.713
K.DAC[+57.021]PIN[+0.984]GGWGPW[+162.053]S[+308.111]PWDIC[+57.021]SVTC[+57.021]GGGVQKR.S	Hex(1)Fuc(1)	Ambiguous	C[+57]*3, N[+1], S[+308], W[+162]	12.03	4.92	>>sp|P07996|TSP1_HUMAN Thrombospondin-1 OS=Homo sapiens OX=9606 GN=THBS1 PE=1 SV=2	1230.21	3	3688.6	3688.59	0	3.7	487	Specific	667.64	664.81	12.03	671	2657	MW_EXP1_REL_THROMBIN_ALL.58830.58830.3	scan=58830 file=559	113.248
K.DAC[+57.021]PIN[+0.984]GGWGPW[+162.053]S[+308.111]PWDIC[+57.021]SVTC[+57.021]GGGVQKR.S	Hex(1)Fuc(1)	Ambiguous	C[+57]*3, N[+1], S[+308], W[+162]	11.72	4.92	>>sp|P07996|TSP1_HUMAN Thrombospondin-1 OS=Homo sapiens OX=9606 GN=THBS1 PE=1 SV=2	1230.2	3	3688.58	3688.59	0	-3.1	487	Specific	619.14	511.03	11.72	671	2657	MW_EXP1_REL_THROMBIN_ALL.60216.60216.4	scan=60216 file=559	116.043
K.DAC[+57.021]PIN[+0.984]GGWGPW[+162.053]S[+308.111]PWDIC[+57.021]SVTC[+57.021]GGGVQKR.S	Hex(1)Fuc(1)	Ambiguous	C[+57]*3, N[+1], S[+308], W[+162]	5.12	4.92	>>sp|P07996|TSP1_HUMAN Thrombospondin-1 OS=Homo sapiens OX=9606 GN=THBS1 PE=1 SV=2	1230.2	3	3688.57	3688.59	0	-3.6	487	Specific	283.2	260.85	5.12	671	2657	MW_EXP1_REL_THROMBIN_ALL.59484.59484.4	scan=59484 file=558	115.999
K.QDGGW[+162.053]SHWS[+308.111]PWSSC[+57.021]SVTC[+57.021]GDGVITR.I	Hex(1)Fuc(1)	Ambiguous	C[+57]*2, S[+308], W[+162]	11.89	4.89	>>sp|P07996|TSP1_HUMAN Thrombospondin-1 OS=Homo sapiens OX=9606 GN=THBS1 PE=1 SV=2	1098.12	3	3292.36	3292.37	0	-3.8	434	Specific	638.12	638.12	11.89	671	2657	MW_EXP1_REL_THROMBIN_ALL.46116.46116.3	scan=46116 file=558	88.7236
K.C[+57.021]EFDIN[+0.984]EC[+57.021]KDPSNINGGC[+57.021]S[+146.058]QIC[+57.021]DN[+15.995]TPGSYHC[+57.021]SC[+57.021]K.N	Fuc(1)	Ambiguous	C[+57]*6, N[+1][+16], S[+146]	13.42	4.8	>>sp|P07225|PROS_HUMAN Vitamin K-dependent protein S OS=Homo sapiens OX=9606 GN=PROS1 PE=1 SV=1	1396.54	3	4187.6	4186.61	1	-3.2	154	Specific	785.95	785.95	13.42	98	1139	MW_EXP1_REL_THROMBIN_ALL.40019.40019.3	scan=40019 file=555	76.6433
R.EHGPGVAEPEVAT[+146.058]APPEKEIPS[+1167.418]LDQEK.T	Fuc(1),HexNAc(2)Hex(2)Fuc(1)NeuAc(1)	Ambiguous	S[+1167], T[+146]	3.19	4.8	>>sp|Q14766|LTBP1_HUMAN Latent-transforming growth factor beta-binding protein 1 OS=Homo sapiens OX=9606 GN=LTBP1 PE=1 SV=4	1042.48	4	4166.88	4167.89	-1	0.3	789	Specific	201.99	201.99	3.19	254	1847	MW_EXP1_REL_THROMBIN_ALL.38364.38364.4	scan=38364 file=556	80.2447
K.C[+57.021]EFDINEC[+57.021]KDPSNINGGC[+57.021]SQIC[+57.021]DN[+15.995]TPGS[+162.053]YHC[+57.021]SC[+57.021]K.N	Hex(1)	Ambiguous	C[+57]*6, N[+16], S[+162]	28.92	4.8	>>sp|P07225|PROS_HUMAN Vitamin K-dependent protein S OS=Homo sapiens OX=9606 GN=PROS1 PE=1 SV=1	1051.16	4	4201.62	4201.62	0	-2.1	154	Specific	1502.52	1502.52	28.92	98	1139	MW_EXP1_REL_THROMBIN_ALL.32984.32984.4	scan=32984 file=559	63.8013
K.C[+57.021]EFDINEC[+57.021]KDPSNINGGC[+57.021]SQIC[+57.021]DN[+15.995]TPGS[+162.053]YHC[+57.021]SC[+57.021]K.N	Hex(1)	Ambiguous	C[+57]*6, N[+16], S[+162]	27.99	4.8	>>sp|P07225|PROS_HUMAN Vitamin K-dependent protein S OS=Homo sapiens OX=9606 GN=PROS1 PE=1 SV=1	1051.16	4	4201.62	4201.62	0	-2.1	154	Specific	1465.36	1465.36	27.99	98	1139	MW_EXP1_REL_THROMBIN_ALL.32796.32796.4	scan=32796 file=558	63.7993
K.C[+57.021]EFDINEC[+57.021]KDPSNINGGC[+57.021]SQIC[+57.021]DN[+15.995]TPGS[+162.053]YHC[+57.021]SC[+57.021]K.N	Hex(1)	Ambiguous	C[+57]*6, N[+16], S[+162]	27.03	4.8	>>sp|P07225|PROS_HUMAN Vitamin K-dependent protein S OS=Homo sapiens OX=9606 GN=PROS1 PE=1 SV=1	1051.16	4	4201.62	4201.62	0	-0.6	154	Specific	1446.36	1446.36	27.03	98	1139	MW_EXP1_REL_THROMBIN_ALL.32768.32768.4	scan=32768 file=555	63.6842
K.C[+57.021]EFDINEC[+57.021]KDPSNINGGC[+57.021]SQIC[+57.021]DN[+15.995]TPGS[+162.053]YHC[+57.021]SC[+57.021]K.N	Hex(1)	Ambiguous	C[+57]*6, N[+16], S[+162]	27	4.8	>>sp|P07225|PROS_HUMAN Vitamin K-dependent protein S OS=Homo sapiens OX=9606 GN=PROS1 PE=1 SV=1	1051.16	4	4201.63	4201.62	0	0.4	154	Specific	1445.99	1445.99	27	98	1139	MW_EXP1_REL_THROMBIN_ALL.30128.30128.4	scan=30128 file=556	63.9883
K.C[+57.021]EFDINEC[+57.021]KDPSNINGGC[+57.021]SQIC[+57.021]DN[+15.995]TPGS[+162.053]YHC[+57.021]SC[+57.021]K.N	Hex(1)	Ambiguous	C[+57]*6, N[+16], S[+162]	25.91	4.8	>>sp|P07225|PROS_HUMAN Vitamin K-dependent protein S OS=Homo sapiens OX=9606 GN=PROS1 PE=1 SV=1	1051.16	4	4201.61	4201.62	0	-2.8	154	Specific	1374.59	1374.59	25.91	98	1139	MW_EXP1_REL_THROMBIN_ALL.30980.30980.4	scan=30980 file=557	63.9574
K.C[+57.021]EFDINEC[+57.021]KDPSNIN[+0.984]GGC[+57.021]SQIC[+57.021]DN[+15.995]TPGS[+162.053]YHC[+57.021]SC[+57.021]K.N	Hex(1)	Ambiguous	C[+57]*6, N[+1][+16], S[+162]	23.03	4.8	>>sp|P07225|PROS_HUMAN Vitamin K-dependent protein S OS=Homo sapiens OX=9606 GN=PROS1 PE=1 SV=1	1051.41	4	4202.61	4202.61	0	-0.4	154	Specific	1244.58	1244.58	23.03	98	1139	MW_EXP1_REL_THROMBIN_ALL.33318.33318.4	scan=33318 file=555	64.623
K.C[+57.021]EFDINEC[+57.021]KDPSNIN[+0.984]GGC[+57.021]SQIC[+57.021]DN[+15.995]TPGS[+162.053]YHC[+57.021]SC[+57.021]K.N	Hex(1)	Ambiguous	C[+57]*6, N[+1][+16], S[+162]	21.94	4.8	>>sp|P07225|PROS_HUMAN Vitamin K-dependent protein S OS=Homo sapiens OX=9606 GN=PROS1 PE=1 SV=1	1051.41	4	4202.61	4202.61	0	0.9	154	Specific	1173.44	1173.44	21.94	98	1139	MW_EXP1_REL_THROMBIN_ALL.30601.30601.4	scan=30601 file=556	64.892
K.C[+57.021]EFDINEC[+57.021]KDPSNIN[+0.984]GGC[+57.021]SQIC[+57.021]DN[+15.995]TPGS[+162.053]YHC[+57.021]SC[+57.021]K.N	Hex(1)	Ambiguous	C[+57]*6, N[+1][+16], S[+162]	20.94	4.8	>>sp|P07225|PROS_HUMAN Vitamin K-dependent protein S OS=Homo sapiens OX=9606 GN=PROS1 PE=1 SV=1	1051.41	4	4202.61	4202.61	0	1.1	154	Specific	1147.93	1147.93	20.94	98	1139	MW_EXP1_REL_THROMBIN_ALL.32060.32060.4	scan=32060 file=557	66.0235
K.C[+57.021]EFDINEC[+57.021]KDPSNIN[+0.984]GGC[+57.021]SQIC[+57.021]DN[+15.995]TPGS[+162.053]YHC[+57.021]SC[+57.021]K.N	Hex(1)	Ambiguous	C[+57]*6, N[+1][+16], S[+162]	19.39	4.8	>>sp|P07225|PROS_HUMAN Vitamin K-dependent protein S OS=Homo sapiens OX=9606 GN=PROS1 PE=1 SV=1	1051.41	4	4202.62	4202.61	0	3.3	154	Specific	1093.58	1093.58	19.39	98	1139	MW_EXP1_REL_THROMBIN_ALL.31197.31197.4	scan=31197 file=556	66.0679
K.C[+57.021]EFDINEC[+57.021]KDPSNIN[+0.984]GGC[+57.021]SQIC[+57.021]DN[+15.995]TPGS[+162.053]YHC[+57.021]SC[+57.021]K.N	Hex(1)	Ambiguous	C[+57]*6, N[+1][+16], S[+162]	16.64	4.8	>>sp|P07225|PROS_HUMAN Vitamin K-dependent protein S OS=Homo sapiens OX=9606 GN=PROS1 PE=1 SV=1	1051.41	4	4202.62	4202.61	0	2.4	154	Specific	940.18	940.18	16.64	98	1139	MW_EXP1_REL_THROMBIN_ALL.33503.33503.4	scan=33503 file=559	64.6956
K.DPSNINGGC[+57.021]SQIC[+57.021]DN[+15.995]TPGS[+162.053]YHC[+57.021]SC[+57.021]K.N	Hex(1)	Ambiguous	C[+57]*4, N[+16], S[+162]	15.89	4.8	>>sp|P07225|PROS_HUMAN Vitamin K-dependent protein S OS=Homo sapiens OX=9606 GN=PROS1 PE=1 SV=1	1002.73	3	3006.16	3006.16	0	1.3	163	Specific	808.21	808.21	15.89	98	1139	MW_EXP1_REL_THROMBIN_ALL.22454.22454.3	scan=22454 file=558	45.0859
K.LVTDLTKVHT[+162.053]EC[+57.021]C[+57.021]HGDLLEC[+57.021]ADDRADLAK.Y	Hex(1)	Ambiguous	C[+57]*3, T[+162]	11.65	4.8	>>sp|P02768|ALBU_HUMAN Serum albumin OS=Homo sapiens OX=9606 GN=ALB PE=1 SV=2	880.161	4	3517.62	3517.62	0	-0.2	258	Specific	680.2	680.2	11.65	288	243	MW_EXP1_REL_THROMBIN_ALL.39302.39302.4	scan=39302 file=559	75.2198
K.FVERT[+162.053]LRLAGT[+558.180]QPLEVLEAVQR.S	Hex(1),Hex(1)Pent(3)	Ambiguous	T[+162][+558]	8.26	4.8	>>sp|P22314|UBA1_HUMAN Ubiquitin-like modifier-activating enzyme 1 OS=Homo sapiens OX=9606 GN=UBA1 PE=1 SV=3	812.167	4	3245.65	3245.65	0	-1.9	672	Specific	400.41	400.41	8.26	42	2529	MW_EXP1_REL_THROMBIN_ALL.57024.57024.2	scan=57024 file=555	109.498
R.LC[+57.021]NNPTPQFGGKDC[+57.021]VGDVT[+426.137]ENQIC[+57.021]N[+0.984]KQDC[+57.021]PIDGC[+57.021]LSNPC[+57.021]FAGVK.C	Hex(1)Pent(2)	Ambiguous	C[+57]*6, N[+1], T[+426]	24.78	4.8	>>sp|P07996|TSP1_HUMAN Thrombospondin-1 OS=Homo sapiens OX=9606 GN=THBS1 PE=1 SV=2	1353.33	4	5410.3	5411.31	-1	-0.7	518	Specific	1274.57	1273.85	24.78	671	2657	MW_EXP1_REL_THROMBIN_ALL.48413.48413.4	scan=48413 file=559	92.36
R.LC[+57.021]NNPTPQFGGKDC[+57.021]VGDVT[+426.137]EN[+0.984]QIC[+57.021]NKQDC[+57.021]PIDGC[+57.021]LSNPC[+57.021]FAGVK.C	Hex(1)Pent(2)	Ambiguous	C[+57]*6, N[+1], T[+426]	21.69	4.8	>>sp|P07996|TSP1_HUMAN Thrombospondin-1 OS=Homo sapiens OX=9606 GN=THBS1 PE=1 SV=2	1353.33	4	5410.31	5411.31	-1	1.1	518	Specific	1105.3	1105.3	21.69	671	2657	MW_EXP1_REL_THROMBIN_ALL.47588.47588.4	scan=47588 file=559	90.8066
R.LC[+57.021]NNPTPQ[+0.984]FGGKDC[+57.021]VGDVT[+426.137]ENQIC[+57.021]NKQDC[+57.021]PIDGC[+57.021]LSNPC[+57.021]FAGVK.C	Hex(1)Pent(2)	Ambiguous	C[+57]*6, Q[+1], T[+426]	21.14	4.8	>>sp|P07996|TSP1_HUMAN Thrombospondin-1 OS=Homo sapiens OX=9606 GN=THBS1 PE=1 SV=2	1353.34	4	5410.33	5411.31	-1	3.5	518	Specific	1140.75	1140.75	21.14	671	2657	MW_EXP1_REL_THROMBIN_ALL.46822.46822.4	scan=46822 file=559	89.3057
R.LC[+57.021]NNPTPQFGGKDC[+57.021]VGDVT[+426.137]EN[+0.984]QIC[+57.021]NKQDC[+57.021]PIDGC[+57.021]LSNPC[+57.021]FAGVK.C	Hex(1)Pent(2)	Ambiguous	C[+57]*6, N[+1], T[+426]	20.69	4.8	>>sp|P07996|TSP1_HUMAN Thrombospondin-1 OS=Homo sapiens OX=9606 GN=THBS1 PE=1 SV=2	1353.33	4	5410.31	5411.31	-1	0.5	518	Specific	1076.77	1076.77	20.69	671	2657	MW_EXP1_REL_THROMBIN_ALL.47863.47863.4	scan=47863 file=559	91.3199
R.LC[+57.021]NNPTPQFGGKDC[+57.021]VGDVT[+426.137]EN[+0.984]QIC[+57.021]NKQDC[+57.021]PIDGC[+57.021]LSNPC[+57.021]FAGVK.C	Hex(1)Pent(2)	Ambiguous	C[+57]*6, N[+1], T[+426]	19.74	4.8	>>sp|P07996|TSP1_HUMAN Thrombospondin-1 OS=Homo sapiens OX=9606 GN=THBS1 PE=1 SV=2	1353.33	4	5410.3	5411.31	-1	-1.9	518	Specific	1008.72	1008.72	19.74	671	2657	MW_EXP1_REL_THROMBIN_ALL.47226.47226.4	scan=47226 file=558	90.9333
R.LC[+57.021]NNPTPQFGGKDC[+57.021]VGDVT[+426.137]ENQIC[+57.021]NKQDC[+57.021]PIDGC[+57.021]LSNPC[+57.021]FAGVK.C	Hex(1)Pent(2)	Ambiguous	C[+57]*6, T[+426]	17.36	4.8	>>sp|P07996|TSP1_HUMAN Thrombospondin-1 OS=Homo sapiens OX=9606 GN=THBS1 PE=1 SV=2	1353.34	4	5410.33	5410.33	0	0.3	518	Specific	927.87	927.87	17.36	671	2657	MW_EXP1_REL_THROMBIN_ALL.43731.43731.4	scan=43731 file=556	91.0806
R.LC[+57.021]NNPTPQFGGKDC[+57.021]VGDVT[+426.137]ENQIC[+57.021]N[+15.995]KQDC[+57.021]PIDGC[+57.021]LSNPC[+57.021]FAGVK.C	Hex(1)Pent(2)	Ambiguous	C[+57]*6, N[+16], T[+426]	16.4	4.8	>>sp|P07996|TSP1_HUMAN Thrombospondin-1 OS=Homo sapiens OX=9606 GN=THBS1 PE=1 SV=2	1357.33	4	5426.32	5426.32	0	-0.6	518	Specific	874.54	874.54	16.4	671	2657	MW_EXP1_REL_THROMBIN_ALL.47049.47049.4	scan=47049 file=559	89.7426
R.LC[+57.021]NNPTPQFGGKDC[+57.021]VGDVT[+426.137]ENQIC[+57.021]NKQDC[+57.021]PIDGC[+57.021]LSNPC[+57.021]FAGVK.C	Hex(1)Pent(2)	Ambiguous	C[+57]*6, T[+426]	15.3	4.8	>>sp|P07996|TSP1_HUMAN Thrombospondin-1 OS=Homo sapiens OX=9606 GN=THBS1 PE=1 SV=2	1353.34	4	5410.33	5410.33	0	0.8	518	Specific	841.13	841.13	15.3	671	2657	MW_EXP1_REL_THROMBIN_ALL.47333.47333.4	scan=47333 file=559	90.2982
R.LC[+57.021]NNPTPQFGGKDC[+57.021]VGDVT[+426.137]ENQIC[+57.021]NKQDC[+57.021]PIDGC[+57.021]LSNPC[+57.021]FAGVK.C	Hex(1)Pent(2)	Ambiguous	C[+57]*6, T[+426]	14.4	4.8	>>sp|P07996|TSP1_HUMAN Thrombospondin-1 OS=Homo sapiens OX=9606 GN=THBS1 PE=1 SV=2	1353.34	4	5410.32	5410.33	0	-0.8	518	Specific	796	796	14.4	671	2657	MW_EXP1_REL_THROMBIN_ALL.46446.46446.4	scan=46446 file=558	89.3801
R.LC[+57.021]NNPTPQFGGKDC[+57.021]VGDVT[+426.137]ENQIC[+57.021]NKQDC[+57.021]PIDGC[+57.021]LSNPC[+57.021]FAGVK.C	Hex(1)Pent(2)	Ambiguous	C[+57]*6, T[+426]	13.62	4.8	>>sp|P07996|TSP1_HUMAN Thrombospondin-1 OS=Homo sapiens OX=9606 GN=THBS1 PE=1 SV=2	1353.08	4	5409.3	5410.33	-1	-3.6	518	Specific	719.84	719.84	13.62	671	2657	MW_EXP1_REL_THROMBIN_ALL.48128.48128.4	scan=48128 file=559	91.8315
R.LC[+57.021]NNPTPQFGGKDC[+57.021]VGDVT[+426.137]ENQIC[+57.021]NKQDC[+57.021]PIDGC[+57.021]LSN[+15.995]PC[+57.021]FAGVK.C	Hex(1)Pent(2)	Ambiguous	C[+57]*6, N[+16], T[+426]	6.69	4.8	>>sp|P07996|TSP1_HUMAN Thrombospondin-1 OS=Homo sapiens OX=9606 GN=THBS1 PE=1 SV=2	1357.34	4	5426.34	5426.32	0	4	518	Specific	548.05	523.24	6.69	671	2657	MW_EXP1_REL_THROMBIN_ALL.46787.46787.4	scan=46787 file=559	89.2359
K.C[+57.021]GAC[+57.021]PPGYSGNGIQC[+57.021]T[+203.079]DVDEC[+57.021]KEVPDAC[+57.021]FNHN[+0.984]GEHR.C	HexNAc(1)	Ambiguous	C[+57]*5, N[+1], T[+203]	25.82	4.8	>>sp|P07996|TSP1_HUMAN Thrombospondin-1 OS=Homo sapiens OX=9606 GN=THBS1 PE=1 SV=2	1078.68	4	4311.72	4311.72	0	-0.2	572	Specific	1357.82	1357.82	25.82	671	2657	MW_EXP1_REL_THROMBIN_ALL.34108.34108.4	scan=34108 file=559	65.8091
R.FKQ[+0.984]DGGWSHWS[+349.137]PWSSC[+57.021]SVTC[+57.021]GDGVITR.I	HexNAc(1)Fuc(1)	Ambiguous	C[+57]*2, Q[+1], S[+349]	5.31	4.8	>>sp|P07996|TSP1_HUMAN Thrombospondin-1 OS=Homo sapiens OX=9606 GN=THBS1 PE=1 SV=2	862.628	4	3447.49	3447.49	0	0	432	Specific	315.16	315.16	5.31	671	2657	MW_EXP1_REL_THROMBIN_ALL.49041.49041.4	scan=49041 file=555	93.6589
K.SVSPSASPVVC[+57.021]YQS[+656.228]NRDELR.R	HexNAc(1)Hex(1)NeuAc(1)	Ambiguous	C[+57], S[+656]	8.82	4.8	>>sp|Q12841|FSTL1_HUMAN Follistatin-related protein 1 OS=Homo sapiens OX=9606 GN=FSTL1 PE=1 SV=1	969.772	3	2907.3	2907.3	0	-1.4	103	Specific	495.88	400.23	8.82	22	1685	MW_EXP1_REL_THROMBIN_ALL.32782.32782.3	scan=32782 file=555	63.7084
K.C[+57.021]GAC[+57.021]PPGYS[+656.228]GNGIQC[+57.021]TDVDEC[+57.021]KEVPDAC[+57.021]FNHN[+0.984]GEHR.C	HexNAc(1)Hex(1)NeuAc(1)	Ambiguous	C[+57]*5, N[+1], S[+656]	8.41	4.8	>>sp|P07996|TSP1_HUMAN Thrombospondin-1 OS=Homo sapiens OX=9606 GN=THBS1 PE=1 SV=2	1191.97	4	4764.86	4764.86	0	-0.3	572	Specific	499.52	499.52	8.41	671	2657	MW_EXP1_REL_THROMBIN_ALL.33338.33338.4	scan=33338 file=556	70.2433
R.DIPTNSPELEETLTHT[+656.228]ITK.L	HexNAc(1)Hex(1)NeuAc(1)	Ambiguous	T[+656]	7.97	4.8	>>sp|P01042-2|KNG1_HUMAN Isoform LMW of Kininogen-1 OS=Homo sapiens OX=9606 GN=KNG1	932.445	3	2795.32	2795.31	0	3.6	270	Specific	504.14	504.14	7.97	44	603	MW_EXP1_REL_THROMBIN_ALL.52708.52708.3	scan=52708 file=558	102.036
K.SVSPSASPVVC[+57.021]YQS[+656.228]NRDELR.R	HexNAc(1)Hex(1)NeuAc(1)	Ambiguous	C[+57], S[+656]	7.36	4.8	>>sp|Q12841|FSTL1_HUMAN Follistatin-related protein 1 OS=Homo sapiens OX=9606 GN=FSTL1 PE=1 SV=1	969.771	3	2907.3	2907.3	0	-1.9	103	Specific	492.05	344.77	7.36	22	1685	MW_EXP1_REL_THROMBIN_ALL.30925.30925.3	scan=30925 file=557	63.8528
K.SVSPSASPVVC[+57.021]YQS[+656.228]NRDELR.R	HexNAc(1)Hex(1)NeuAc(1)	Ambiguous	C[+57], S[+656]	6.71	4.8	>>sp|Q12841|FSTL1_HUMAN Follistatin-related protein 1 OS=Homo sapiens OX=9606 GN=FSTL1 PE=1 SV=1	969.771	3	2907.3	2907.3	0	-2.2	103	Specific	424.68	290.44	6.71	22	1685	MW_EXP1_REL_THROMBIN_ALL.30086.30086.3	scan=30086 file=556	63.9036
K.ALGTHVIHSTHTLPLT[+947.323]VTSQQGVK.V	HexNAc(1)Hex(1)NeuAc(2)	Ambiguous	T[+947]	9.01	4.8	>>sp|Q14766|LTBP1_HUMAN Latent-transforming growth factor beta-binding protein 1 OS=Homo sapiens OX=9606 GN=LTBP1 PE=1 SV=4	868.929	4	3472.69	3472.71	0	-3.8	452	Specific	505.05	464.08	9.01	254	1847	MW_EXP1_REL_THROMBIN_ALL.34324.34324.4	scan=34324 file=557	70.3809
K.STHPPPLPAKEEPVEALT[+1167.418]FSR.E	HexNAc(2)Hex(2)Fuc(1)NeuAc(1)	Ambiguous	T[+1167]	6.31	4.8	>>sp|Q14766|LTBP1_HUMAN Latent-transforming growth factor beta-binding protein 1 OS=Homo sapiens OX=9606 GN=LTBP1 PE=1 SV=4	868.409	4	3470.62	3470.62	0	-1.4	768	Specific	366.9	305.16	6.31	254	1847	MW_EXP1_REL_THROMBIN_ALL.40088.40088.4	scan=40088 file=557	81.7149
K.C[+57.021]GAC[+57.021]PPGYS[+203.079]GNGIQC[+57.021]T[+162.053]DVDEC[+57.021]KEVPDAC[+57.021]FN[+0.984]HNGEHR.C	HexNAc(1),Hex(1)	Ambiguous	C[+57]*5, N[+1], S[+203], T[+162]	17.84	4.79	>>sp|P07996|TSP1_HUMAN Thrombospondin-1 OS=Homo sapiens OX=9606 GN=THBS1 PE=1 SV=2	1118.95	4	4472.78	4473.77	-1	2.6	572	Specific	970.01	970.01	17.84	671	2657	MW_EXP1_REL_THROMBIN_ALL.33626.33626.4	scan=33626 file=559	64.9271
K.DC[+57.021]VGDVTEN[+15.995]QIC[+57.021]NKQDC[+57.021]PIDGC[+57.021]LS[+426.137]NPC[+57.021]FAGVK.C	Hex(1)Pent(2)	Ambiguous	C[+57]*5, N[+16], S[+426]	13.83	4.77	>>sp|P07996|TSP1_HUMAN Thrombospondin-1 OS=Homo sapiens OX=9606 GN=THBS1 PE=1 SV=2	1371.57	3	4112.7	4112.7	0	-1.2	530	Specific	709.06	709.06	13.83	671	2657	MW_EXP1_REL_THROMBIN_ALL.45474.45474.3	scan=45474 file=558	87.4346
R.EHGPGVAEPEVAT[+656.228]APPEKEIPSLDQEK.T	HexNAc(1)Hex(1)NeuAc(1)	Ambiguous	T[+656]	26.17	4.77	>>sp|Q14766|LTBP1_HUMAN Latent-transforming growth factor beta-binding protein 1 OS=Homo sapiens OX=9606 GN=LTBP1 PE=1 SV=4	878.418	4	3510.65	3510.64	0	3.1	789	Specific	1367.57	1268.5	26.17	254	1847	MW_EXP1_REL_THROMBIN_ALL.39127.39127.4	scan=39127 file=558	75.3817
K.QDGGW[+162.053]SHWS[+308.111]PWSSC[+57.021]SVTC[+57.021]GDGVITR.I	Hex(1)Fuc(1)	Ambiguous	C[+57]*2, S[+308], W[+162]	8.76	4.76	>>sp|P07996|TSP1_HUMAN Thrombospondin-1 OS=Homo sapiens OX=9606 GN=THBS1 PE=1 SV=2	1098.13	3	3292.37	3292.37	0	-0.1	434	Specific	688.55	68.26	8.76	671	2657	MW_EXP1_REL_THROMBIN_ALL.46472.46472.3	scan=46472 file=555	88.7117
K.DC[+57.021]VGDVT[+426.137]ENQIC[+57.021]N[+15.995]KQDC[+57.021]PIDGC[+57.021]LSNPC[+57.021]FAGVK.C	Hex(1)Pent(2)	Ambiguous	C[+57]*5, N[+16], T[+426]	3.25	4.73	>>sp|P07996|TSP1_HUMAN Thrombospondin-1 OS=Homo sapiens OX=9606 GN=THBS1 PE=1 SV=2	1029.18	4	4113.7	4112.7	1	-0.7	530	Specific	188.44	188.44	3.25	671	2657	MW_EXP1_REL_THROMBIN_ALL.45789.45789.2	scan=45789 file=558	88.0784
K.C[+57.021]GAC[+57.021]PPGYS[+203.079]GNGIQC[+57.021]TDVDEC[+57.021]K.E	HexNAc(1)	Ambiguous	C[+57]*4, S[+203]	15.11	4.72	>>sp|P07996|TSP1_HUMAN Thrombospondin-1 OS=Homo sapiens OX=9606 GN=THBS1 PE=1 SV=2	883.351	3	2648.04	2648.04	0	0.1	572	Specific	817.09	817.09	15.11	671	2657	MW_EXP1_REL_THROMBIN_ALL.28569.28569.3	scan=28569 file=558	56.2643
K.C[+57.021]GAC[+57.021]PPGYS[+203.079]GNGIQ[+0.984]C[+57.021]TDVDEC[+57.021]KEVPDAC[+57.021]FNHNGEHR.C	HexNAc(1)	Ambiguous	C[+57]*5, Q[+1], S[+203]	8.67	4.62	>>sp|P07996|TSP1_HUMAN Thrombospondin-1 OS=Homo sapiens OX=9606 GN=THBS1 PE=1 SV=2	1078.43	4	4310.71	4311.72	-1	-1.7	572	Specific	446.21	418.3	8.67	671	2657	MW_EXP1_REL_THROMBIN_ALL.36862.36862.4	scan=36862 file=555	71.0453
R.DIDEC[+57.021]QQGNLC[+57.021]VN[+0.984]GQC[+57.021]KN[+15.995]TEGS[+162.053]FR.C	Hex(1)	Ambiguous	C[+57]*3, N[+1][+16], S[+162]	11.9	4.57	>>sp|Q14766|LTBP1_HUMAN Latent-transforming growth factor beta-binding protein 1 OS=Homo sapiens OX=9606 GN=LTBP1 PE=1 SV=4	1003.41	3	3008.23	3008.23	0	-1	1079	Specific	612.47	612.47	11.9	254	1847	MW_EXP1_REL_THROMBIN_ALL.25506.25506.3	scan=25506 file=556	55.0048
R.FKQ[+0.984]DGGWS[+146.058]HWS[+349.137]PWSSC[+57.021]SVTC[+57.021]GDGVITR.I	Fuc(1),HexNAc(1)Fuc(1)	Ambiguous	C[+57]*2, Q[+1], S[+146][+349]	4.6	4.52	>>sp|P07996|TSP1_HUMAN Thrombospondin-1 OS=Homo sapiens OX=9606 GN=THBS1 PE=1 SV=2	899.142	4	3593.55	3593.55	0	0.1	432	Specific	260.27	260.27	4.6	671	2657	MW_EXP1_REL_THROMBIN_ALL.50181.50181.4	scan=50181 file=555	95.9065
R.EHGPGVAEPEVAT[+656.228]APPEKEIPSLDQEK.T	HexNAc(1)Hex(1)NeuAc(1)	Ambiguous	T[+656]	24.65	4.52	>>sp|Q14766|LTBP1_HUMAN Latent-transforming growth factor beta-binding protein 1 OS=Homo sapiens OX=9606 GN=LTBP1 PE=1 SV=4	878.417	4	3510.65	3510.64	0	2	789	Specific	1260.67	1175.99	24.65	254	1847	MW_EXP1_REL_THROMBIN_ALL.39381.39381.4	scan=39381 file=559	75.3614
R.C[+57.021]WPSDSADDGWSPW[+162.053]SEWTSC[+57.021]STS[+146.058]C[+57.021]GNGIQQR.G	Fuc(1)	Ambiguous	C[+57]*3, S[+146], W[+162]	18.54	4.47	>>sp|P07996|TSP1_HUMAN Thrombospondin-1 OS=Homo sapiens OX=9606 GN=THBS1 PE=1 SV=2	1304.85	3	3912.54	3912.53	0	1.6	372	Specific	995.21	995.21	18.54	671	2657	MW_EXP1_REL_THROMBIN_ALL.55957.55957.3	scan=55957 file=555	107.336
K.C[+57.021]INTDGS[+162.053]YK.C	Hex(1)	Ambiguous	C[+57], S[+162]	7.1	4.44	>>sp|Q14766|LTBP1_HUMAN Latent-transforming growth factor beta-binding protein 1 OS=Homo sapiens OX=9606 GN=LTBP1 PE=1 SV=4	610.261	2	1219.52	1219.51	0	0.5	1681	Specific	388.76	388.76	7.1	254	1847	MW_EXP1_REL_THROMBIN_ALL.9695.9695.2	scan=9695 file=558	22.0058
K.VVNS[+203.079]T[+203.079]TGPGEHLR.N	HexNAc(1),HexNAc(1)	Ambiguous	S[+203], T[+203]	8.33	4.4	>>sp|P07996|TSP1_HUMAN Thrombospondin-1 OS=Homo sapiens OX=9606 GN=THBS1 PE=1 SV=2	591.625	3	1772.86	1772.87	0	-2.5	1065	Specific	494.57	448.97	8.33	671	2657	MW_EXP1_REL_THROMBIN_ALL.13098.13098.3	scan=13098 file=559	27.8584
K.LVT[+162.053]DLTKVHTEC[+57.021]C[+57.021]HGDLLEC[+57.021]ADDRADLAK.Y	Hex(1)	Ambiguous	C[+57]*3, T[+162]	14.24	4.39	>>sp|P02768|ALBU_HUMAN Serum albumin OS=Homo sapiens OX=9606 GN=ALB PE=1 SV=2	704.33	5	3517.62	3517.62	0	-1.7	258	Specific	781.95	781.95	14.24	288	243	MW_EXP1_REL_THROMBIN_ALL.36853.36853.3	scan=36853 file=557	75.3514
K.C[+57.021]GAC[+57.021]PPGYS[+203.079]GN[+0.984]GIQC[+57.021]T[+162.053]DVDEC[+57.021]KEVPDAC[+57.021]FNHNGEHR.C	HexNAc(1),Hex(1)	Ambiguous	C[+57]*5, N[+1], S[+203], T[+162]	22.76	4.37	>>sp|P07996|TSP1_HUMAN Thrombospondin-1 OS=Homo sapiens OX=9606 GN=THBS1 PE=1 SV=2	1119.2	4	4473.77	4473.77	0	0.8	572	Specific	1234.31	1172.97	22.76	671	2657	MW_EXP1_REL_THROMBIN_ALL.32804.32804.4	scan=32804 file=555	63.7456
K.C[+57.021]GAC[+57.021]PPGYS[+203.079]GN[+0.984]GIQC[+57.021]TDVDEC[+57.021]KEVPDAC[+57.021]FNHNGEHR.C	HexNAc(1)	Ambiguous	C[+57]*5, N[+1], S[+203]	24.21	4.36	>>sp|P07996|TSP1_HUMAN Thrombospondin-1 OS=Homo sapiens OX=9606 GN=THBS1 PE=1 SV=2	1078.69	4	4311.73	4311.72	0	3.4	572	Specific	1308.67	1308.67	24.21	671	2657	MW_EXP1_REL_THROMBIN_ALL.33083.33083.4	scan=33083 file=558	64.2715
R.C[+57.021]WPS[+146.058]DSADDGWSPW[+162.053]SEWTSC[+57.021]STSC[+57.021]GNGIQQR.G	Fuc(1)	Ambiguous	C[+57]*3, S[+146], W[+162]	17.69	4.35	>>sp|P07996|TSP1_HUMAN Thrombospondin-1 OS=Homo sapiens OX=9606 GN=THBS1 PE=1 SV=2	1304.85	3	3912.53	3912.53	0	-1	372	Specific	941.99	941.99	17.69	671	2657	MW_EXP1_REL_THROMBIN_ALL.51614.51614.3	scan=51614 file=556	107.552
K.C[+57.021]EFDINEC[+57.021]KDPSNIN[+0.984]GGC[+57.021]SQIC[+57.021]DN[+15.995]TPGS[+162.053]YHC[+57.021]SC[+57.021]K.N	Hex(1)	Ambiguous	C[+57]*6, N[+1][+16], S[+162]	16.94	4.31	>>sp|P07225|PROS_HUMAN Vitamin K-dependent protein S OS=Homo sapiens OX=9606 GN=PROS1 PE=1 SV=1	1051.41	4	4202.61	4202.61	0	0.8	154	Specific	933.72	933.72	16.94	98	1139	MW_EXP1_REL_THROMBIN_ALL.33924.33924.4	scan=33924 file=558	65.8179
K.DAC[+57.021]PIN[+0.984]GGWGPW[+162.053]S[+308.111]PWDIC[+57.021]SVTC[+57.021]GGGVQKR.S	Hex(1)Fuc(1)	Ambiguous	C[+57]*3, N[+1], S[+308], W[+162]	19.68	4.29	>>sp|P07996|TSP1_HUMAN Thrombospondin-1 OS=Homo sapiens OX=9606 GN=THBS1 PE=1 SV=2	1230.2	3	3688.57	3688.59	0	-3.5	487	Specific	1038.75	1004.34	19.68	671	2657	MW_EXP1_REL_THROMBIN_ALL.60448.60448.3	scan=60448 file=555	116.399
K.C[+57.021]GAC[+57.021]PPGYS[+203.079]GNGIQC[+57.021]TDVDEC[+57.021]K.E	HexNAc(1)	Ambiguous	C[+57]*4, S[+203]	11.11	4.27	>>sp|P07996|TSP1_HUMAN Thrombospondin-1 OS=Homo sapiens OX=9606 GN=THBS1 PE=1 SV=2	883.35	3	2648.04	2648.04	0	0	572	Specific	613.45	613.45	11.11	671	2657	MW_EXP1_REL_THROMBIN_ALL.28732.28732.3	scan=28732 file=559	56.3045
K.C[+57.021]GAC[+57.021]PPGYS[+656.228]GNGIQC[+57.021]TDVDEC[+57.021]KEVPDAC[+57.021]FNHN[+0.984]GEHR.C	HexNAc(1)Hex(1)NeuAc(1)	Ambiguous	C[+57]*5, N[+1], S[+656]	15.82	4.27	>>sp|P07996|TSP1_HUMAN Thrombospondin-1 OS=Homo sapiens OX=9606 GN=THBS1 PE=1 SV=2	1191.97	4	4764.86	4764.86	0	0	572	Specific	878.71	878.71	15.82	671	2657	MW_EXP1_REL_THROMBIN_ALL.36352.36352.4	scan=36352 file=555	70.0787
R.GLTTRPGS[+947.323]GLTNIKTEEISEVK.M	HexNAc(1)Hex(1)NeuAc(2)	Ambiguous	S[+947]	13.28	4.25	>>sp|P05067|A4_HUMAN Amyloid-beta precursor protein OS=Homo sapiens OX=9606 GN=APP PE=1 SV=3	820.149	4	3277.58	3277.58	0	-1	649	Specific	728.94	578.15	13.28	91	319	MW_EXP1_REL_THROMBIN_ALL.39174.39174.4	scan=39174 file=559	74.9746
R.C[+57.021]DN[+15.995]TAGS[+162.053]FHC[+57.021]AC[+57.021]PAGFR.S	Hex(1)	Ambiguous	C[+57]*3, N[+16], S[+162]	8.59	4.24	>>sp|Q8N2S1-2|LTBP4_HUMAN Isoform 2 of Latent-transforming growth factor beta-binding protein 4 OS=Homo sapiens OX=9606 GN=LTBP4	702.609	3	2105.81	2105.81	0	0.2	659	Specific	454.3	454.3	8.59	35	1399	MW_EXP1_REL_THROMBIN_ALL.23719.23719.3	scan=23719 file=559	47.327
K.SHC[+57.021]IAEVENDEMPADLPS[+162.053]LAADFVESKDVC[+57.021]K.N	Hex(1)	Ambiguous	C[+57]*2, S[+162]	5.77	4.19	>>sp|P02768|ALBU_HUMAN Serum albumin OS=Homo sapiens OX=9606 GN=ALB PE=1 SV=2	910.409	4	3638.62	3638.62	0	-0.7	311	Specific	332.96	332.96	5.77	288	243	MW_EXP1_REL_THROMBIN_ALL.60406.60406.4	scan=60406 file=556	126.192
R.DIDEC[+57.021]QQGNLC[+57.021]VN[+0.984]GQC[+57.021]KN[+15.995]TEGS[+162.053]FR.C	Hex(1)	Ambiguous	C[+57]*3, N[+1][+16], S[+162]	12.74	4.12	>>sp|Q14766|LTBP1_HUMAN Latent-transforming growth factor beta-binding protein 1 OS=Homo sapiens OX=9606 GN=LTBP1 PE=1 SV=4	1003.41	3	3008.22	3008.23	0	-3.9	1079	Specific	667.17	667.17	12.74	254	1847	MW_EXP1_REL_THROMBIN_ALL.26245.26245.3	scan=26245 file=557	54.9258
R.C[+57.021]WPS[+308.111]DS[+146.058]ADDGWSPWSEWTSC[+57.021]STSC[+57.021]GN[+0.984]GIQQR.G	Hex(1)Fuc(1),Fuc(1)	Ambiguous	C[+57]*3, N[+1], S[+146][+308]	9.48	4.1	>>sp|P07996|TSP1_HUMAN Thrombospondin-1 OS=Homo sapiens OX=9606 GN=THBS1 PE=1 SV=2	1353.52	3	4058.56	4059.57	-1	-3.6	372	Specific	491.93	491.93	9.48	671	2657	MW_EXP1_REL_THROMBIN_ALL.67227.67227.3	scan=67227 file=555	130.5
R.C[+57.021]DN[+15.995]TAGS[+162.053]FHC[+57.021]AC[+57.021]PAGFR.S	Hex(1)	Ambiguous	C[+57]*3, N[+16], S[+162]	8.62	4.04	>>sp|Q8N2S1-2|LTBP4_HUMAN Isoform 2 of Latent-transforming growth factor beta-binding protein 4 OS=Homo sapiens OX=9606 GN=LTBP4	702.608	3	2105.81	2105.81	0	-0.9	659	Specific	449.85	449.85	8.62	35	1399	MW_EXP1_REL_THROMBIN_ALL.23553.23553.3	scan=23553 file=555	47.2622
K.DAC[+57.021]PINGGWGPW[+162.053]S[+308.111]PWDIC[+57.021]SVTC[+57.021]GGGVQK.R	Hex(1)Fuc(1)	Ambiguous	C[+57]*3, S[+308], W[+162]	12.64	4.02	>>sp|P07996|TSP1_HUMAN Thrombospondin-1 OS=Homo sapiens OX=9606 GN=THBS1 PE=1 SV=2	1177.84	3	3531.5	3531.5	0	0.4	487	Specific	680.14	680.14	12.64	671	2657	MW_EXP1_REL_THROMBIN_ALL.62554.62554.3	scan=62554 file=557	128.163
R.HITSLEVIKAGPHC[+57.021]PT[+162.053]AQLIATLK.N	Hex(1)	Ambiguous	C[+57], T[+162]	9.24	4	>>sp|P02776|PLF4_HUMAN Platelet factor 4 OS=Homo sapiens OX=9606 GN=PF4 PE=1 SV=2	690.879	4	2760.5	2760.5	0	-0.4	54	Specific	575.46	575.46	9.24	29	2867	MW_EXP1_REL_THROMBIN_ALL.48106.48106.4	scan=48106 file=558	92.6569
R.HITSLEVIKAGPHC[+57.021]PT[+162.053]AQLIATLK.N	Hex(1)	Ambiguous	C[+57], T[+162]	9.23	4	>>sp|P02776|PLF4_HUMAN Platelet factor 4 OS=Homo sapiens OX=9606 GN=PF4 PE=1 SV=2	690.879	4	2760.49	2760.5	0	-1.4	54	Specific	565.47	565.47	9.23	29	2867	MW_EXP1_REL_THROMBIN_ALL.48452.48452.4	scan=48452 file=555	92.4642
R.HITSLEVIKAGPHC[+57.021]PT[+162.053]AQLIATLK.N	Hex(1)	Ambiguous	C[+57], T[+162]	9.2	4	>>sp|P02776|PLF4_HUMAN Platelet factor 4 OS=Homo sapiens OX=9606 GN=PF4 PE=1 SV=2	690.878	4	2760.49	2760.5	0	-2.3	54	Specific	564.37	564.37	9.2	29	2867	MW_EXP1_REL_THROMBIN_ALL.44611.44611.4	scan=44611 file=556	92.8656
R.HITSLEVIKAGPHC[+57.021]PT[+162.053]AQLIATLK.N	Hex(1)	Ambiguous	C[+57], T[+162]	9.15	4	>>sp|P02776|PLF4_HUMAN Platelet factor 4 OS=Homo sapiens OX=9606 GN=PF4 PE=1 SV=2	690.88	4	2760.5	2760.5	0	0.6	54	Specific	579.67	579.67	9.15	29	2867	MW_EXP1_REL_THROMBIN_ALL.48591.48591.4	scan=48591 file=559	92.6896
R.HITSLEVIKAGPHC[+57.021]PT[+162.053]AQLIATLK.N	Hex(1)	Ambiguous	C[+57], T[+162]	7.37	4	>>sp|P02776|PLF4_HUMAN Platelet factor 4 OS=Homo sapiens OX=9606 GN=PF4 PE=1 SV=2	690.879	4	2760.49	2760.5	0	-1.3	54	Specific	411.09	411.09	7.37	29	2867	MW_EXP1_REL_THROMBIN_ALL.48549.48549.4	scan=48549 file=559	92.6074
R.HITSLEVIKAGPHC[+57.021]PT[+162.053]AQLIATLK.N	Hex(1)	Ambiguous	C[+57], T[+162]	6.02	4	>>sp|P02776|PLF4_HUMAN Platelet factor 4 OS=Homo sapiens OX=9606 GN=PF4 PE=1 SV=2	690.879	4	2760.49	2760.5	0	-0.6	54	Specific	373.43	373.43	6.02	29	2867	MW_EXP1_REL_THROMBIN_ALL.48093.48093.2	scan=48093 file=558	92.6326
R.HRHPDEAAFFDT[+656.228]ASTGK.T	HexNAc(1)Hex(1)NeuAc(1)	Ambiguous	T[+656]	8.9	4	>>sp|P02671|FIBA_HUMAN Fibrinogen alpha chain OS=Homo sapiens OX=9606 GN=FGA PE=1 SV=2	636.534	4	2543.11	2543.11	0	2.8	511	Specific	586.34	534.39	8.9	209	2333	MW_EXP1_REL_THROMBIN_ALL.22971.22971.4	scan=22971 file=558	46.0608
K.C[+57.021]GAC[+57.021]PPGYS[+203.079]GN[+15.995]GIQ[+0.984]C[+57.021]TDVDEC[+57.021]KEVPDAC[+57.021]FNHNGEHR.C	HexNAc(1)	Ambiguous	C[+57]*5, N[+16], Q[+1], S[+203]	8.44	3.87	>>sp|P07996|TSP1_HUMAN Thrombospondin-1 OS=Homo sapiens OX=9606 GN=THBS1 PE=1 SV=2	1082.68	4	4327.71	4327.71	0	0	572	Specific	510.03	510.03	8.44	671	2657	MW_EXP1_REL_THROMBIN_ALL.32332.32332.4	scan=32332 file=555	62.8853
K.C[+57.021]GAC[+57.021]PPGYS[+203.079]GNGIQC[+57.021]T[+162.053]DVDEC[+57.021]KEVPDAC[+57.021]FNHN[+0.984]GEHR.C	HexNAc(1),Hex(1)	Ambiguous	C[+57]*5, N[+1], S[+203], T[+162]	21.76	3.85	>>sp|P07996|TSP1_HUMAN Thrombospondin-1 OS=Homo sapiens OX=9606 GN=THBS1 PE=1 SV=2	1119.2	4	4473.77	4473.77	0	0.8	572	Specific	1193.97	1193.97	21.76	671	2657	MW_EXP1_REL_THROMBIN_ALL.33908.33908.4	scan=33908 file=559	65.4374
R.LC[+57.021]NNPTPQFGGKDC[+57.021]VGDVT[+162.053]ENQIC[+57.021]NKQDC[+57.021]PIDGC[+57.021]LS[+162.053]NPC[+57.021]FAGVK.C	Hex(1),Hex(1)	Ambiguous	C[+57]*6, S[+162], T[+162]	16.4	3.77	>>sp|P07996|TSP1_HUMAN Thrombospondin-1 OS=Homo sapiens OX=9606 GN=THBS1 PE=1 SV=2	1327.83	4	5308.29	5308.29	0	-0.3	518	Specific	895.28	895.28	16.4	671	2657	MW_EXP1_REL_THROMBIN_ALL.46791.46791.4	scan=46791 file=559	89.2449
K.GDVAFVKHQT[+162.053]VPQNTGGK.N	Hex(1)	Ambiguous	T[+162]	7.73	3.72	>>sp|TRFE_HUMAN|(Common contaminant protein)	682.347	3	2045.03	2045.03	0	-2.1	547	Specific	431.92	431.92	7.73	146	3045	MW_EXP1_REL_THROMBIN_ALL.16680.16680.3	scan=16680 file=557	36.5353
K.GDVAFVKHQT[+162.053]VPQNTGGK.N	Hex(1)	Ambiguous	T[+162]	7.67	3.72	>>sp|TRFE_HUMAN|(Common contaminant protein)	682.348	3	2045.03	2045.03	0	-0.5	547	Specific	418.53	418.53	7.67	146	3045	MW_EXP1_REL_THROMBIN_ALL.16079.16079.3	scan=16079 file=556	36.5498
K.DC[+57.021]VGDVTENQIC[+57.021]N[+0.984]KQDC[+57.021]PIDGC[+57.021]LS[+426.137]NPC[+57.021]FAGVK.C	Hex(1)Pent(2)	Ambiguous	C[+57]*5, N[+1], S[+426]	16.75	3.72	>>sp|P07996|TSP1_HUMAN Thrombospondin-1 OS=Homo sapiens OX=9606 GN=THBS1 PE=1 SV=2	1366.57	3	4097.7	4097.69	0	1.2	530	Specific	893.75	893.75	16.75	671	2657	MW_EXP1_REL_THROMBIN_ALL.46962.46962.3	scan=46962 file=558	90.3906
R.C[+57.021]DIQ[+0.984]LT[+1238.418]QS[+1238.418]PSSLSASVGDR.V	HexNAc(1)Hex(1)NeuAc(3),HexNAc(1)Hex(1)NeuAc(3)	Ambiguous	C[+57], Q[+1], S[+1238], T[+1238]	4.63	3.72	>>sp|P0DSN7|KVD37_HUMAN Probable non-functional immunoglobulinn kappa variable 1D-37 OS=Homo sapiens OX=9606 GN=IGKV1D-37 PE=5 SV=1	900.764	5	4499.79	4498.78	1	1.5	22	Specific	286.1	286.1	4.63	6	573	MW_EXP1_REL_THROMBIN_ALL.36833.36833.2	scan=36833 file=558	71.1506
K.DC[+57.021]VGDVTENQIC[+57.021]NKQ[+0.984]DC[+57.021]PIDGC[+57.021]LS[+426.137]NPC[+57.021]FAGVK.C	Hex(1)Pent(2)	Ambiguous	C[+57]*5, Q[+1], S[+426]	13.45	3.71	>>sp|P07996|TSP1_HUMAN Thrombospondin-1 OS=Homo sapiens OX=9606 GN=THBS1 PE=1 SV=2	1366.57	3	4097.7	4097.69	0	2.8	530	Specific	737.48	737.48	13.45	671	2657	MW_EXP1_REL_THROMBIN_ALL.44196.44196.3	scan=44196 file=556	92.0356
K.C[+57.021]GAC[+57.021]PPGYS[+203.079]GN[+0.984]GIQC[+57.021]T[+162.053]DVDEC[+57.021]KEVPDAC[+57.021]FNHNGEHR.C	HexNAc(1),Hex(1)	Ambiguous	C[+57]*5, N[+1], S[+203], T[+162]	20.73	3.68	>>sp|P07996|TSP1_HUMAN Thrombospondin-1 OS=Homo sapiens OX=9606 GN=THBS1 PE=1 SV=2	1119.19	4	4473.76	4473.77	0	-3.2	572	Specific	1149.53	1059.94	20.73	671	2657	MW_EXP1_REL_THROMBIN_ALL.32810.32810.4	scan=32810 file=558	63.8211
K.TTSGIHPKNIQS[+162.053]LEVIGK.G	Hex(1)	Ambiguous	S[+162]	5.47	3.6	>>sp|P02775|CXCL7_HUMAN Platelet basic protein OS=Homo sapiens OX=9606 GN=PPBP PE=1 SV=3	521.786	4	2084.12	2084.12	0	-1.1	68	Specific	294.71	266.02	5.47	69	2473	MW_EXP1_REL_THROMBIN_ALL.32148.32148.3	scan=32148 file=559	62.3024
K.C[+57.021]INT[+162.053]DGSYK.C	Hex(1)	Ambiguous	C[+57], T[+162]	4.61	3.6	>>sp|Q14766|LTBP1_HUMAN Latent-transforming growth factor beta-binding protein 1 OS=Homo sapiens OX=9606 GN=LTBP1 PE=1 SV=4	610.262	2	1219.52	1219.51	0	1.7	1681	Specific	314.33	314.33	4.61	254	1847	MW_EXP1_REL_THROMBIN_ALL.9171.9171.2	scan=9171 file=555	21.0812
K.C[+57.021]IN[+15.995]T[+162.053]DGSYK.C	Hex(1)	Ambiguous	C[+57], N[+16], T[+162]	3.25	3.6	>>sp|Q14766|LTBP1_HUMAN Latent-transforming growth factor beta-binding protein 1 OS=Homo sapiens OX=9606 GN=LTBP1 PE=1 SV=4	618.257	2	1235.51	1235.51	0	-2.6	1681	Specific	332.97	266.62	3.25	254	1847	MW_EXP1_REL_THROMBIN_ALL.9198.9198.2	scan=9198 file=557	22.1614
K.IEETTMTTQTPAPIQAPS[+656.228]AILPLPGQSVER.L	HexNAc(1)Hex(1)NeuAc(1)	Ambiguous	S[+656]	14.54	3.6	>>sp|Q14624|ITIH4_HUMAN Inter-alpha-trypsin inhibitor heavy chain H4 OS=Homo sapiens OX=9606 GN=ITIH4 PE=1 SV=4	1278.3	3	3832.89	3832.88	0	1.8	716	Specific	752.53	752.53	14.54	65	1721	MW_EXP1_REL_THROMBIN_ALL.66311.66311.3	scan=66311 file=559	128.827
K.IEETTMTTQTPAPIQAPS[+656.228]AILPLPGQSVER.L	HexNAc(1)Hex(1)NeuAc(1)	Ambiguous	S[+656]	12.89	3.6	>>sp|Q14624|ITIH4_HUMAN Inter-alpha-trypsin inhibitor heavy chain H4 OS=Homo sapiens OX=9606 GN=ITIH4 PE=1 SV=4	1278.3	3	3832.89	3832.88	0	3.9	716	Specific	704.15	704.15	12.89	65	1721	MW_EXP1_REL_THROMBIN_ALL.66423.66423.3	scan=66423 file=555	128.861
K.APSHQQATT[+947.323]AGSPLR.H	HexNAc(1)Hex(1)NeuAc(2)	Ambiguous	T[+947]	14.78	3.6	>>sp|P12259|FA5_HUMAN Coagulation factor V OS=Homo sapiens OX=9606 GN=F5 PE=1 SV=4	823.703	3	2469.09	2469.1	0	-2.3	797	Specific	802.16	660.35	14.78	198	2355	MW_EXP1_REL_THROMBIN_ALL.17818.17818.3	scan=17818 file=555	36.8096
K.TQTIHSTYS[+947.323]HQQVIPHVYPVAAK.T	HexNAc(1)Hex(1)NeuAc(2)	Ambiguous	S[+947]	12.55	3.6	>>sp|Q14766|LTBP1_HUMAN Latent-transforming growth factor beta-binding protein 1 OS=Homo sapiens OX=9606 GN=LTBP1 PE=1 SV=4	888.923	4	3552.67	3552.68	0	-1.6	531	Specific	663.37	613.98	12.55	254	1847	MW_EXP1_REL_THROMBIN_ALL.37443.37443.4	scan=37443 file=558	72.2888
R.RGGADTYSVPS[+947.323]VLSPR.R	HexNAc(1)Hex(1)NeuAc(2)	Ambiguous	S[+947]	5.83	3.6	>>sp|P14543|NID1_HUMAN Nidogen-1 OS=Homo sapiens OX=9606 GN=NID1 PE=1 SV=3	870.398	3	2609.18	2609.18	0	-1.2	320	Specific	403.07	213.27	5.83	120	381	MW_EXP1_REL_THROMBIN_ALL.43527.43527.3	scan=43527 file=559	82.9264
R.RGGADTYSVPS[+947.323]VLSPR.R	HexNAc(1)Hex(1)NeuAc(2)	Ambiguous	S[+947]	5.24	3.6	>>sp|P14543|NID1_HUMAN Nidogen-1 OS=Homo sapiens OX=9606 GN=NID1 PE=1 SV=3	870.401	3	2609.19	2609.18	0	1.5	320	Specific	320.98	210.42	5.24	120	381	MW_EXP1_REL_THROMBIN_ALL.43234.43234.3	scan=43234 file=558	83.0883
R.RGGADTYSVPS[+947.323]VLSPR.R	HexNAc(1)Hex(1)NeuAc(2)	Ambiguous	S[+947]	5.21	3.6	>>sp|P14543|NID1_HUMAN Nidogen-1 OS=Homo sapiens OX=9606 GN=NID1 PE=1 SV=3	870.401	3	2609.19	2609.18	0	2	320	Specific	310.96	224.98	5.21	120	381	MW_EXP1_REL_THROMBIN_ALL.40768.40768.3	scan=40768 file=557	83.0418
R.RGGADTYSVPS[+947.323]VLSPR.R	HexNAc(1)Hex(1)NeuAc(2)	Ambiguous	S[+947]	4.54	3.6	>>sp|P14543|NID1_HUMAN Nidogen-1 OS=Homo sapiens OX=9606 GN=NID1 PE=1 SV=3	870.402	3	2609.19	2609.18	0	3.5	320	Specific	287.85	200.86	4.54	120	381	MW_EXP1_REL_THROMBIN_ALL.39750.39750.3	scan=39750 file=556	83.0594
K.KDAC[+57.021]PINGGWGPWS[+162.053]PWDIC[+57.021]SVTC[+57.021]GGGVQK.R	Hex(1)	Ambiguous	C[+57]*3, S[+162]	12.67	3.57	>>sp|P07996|TSP1_HUMAN Thrombospondin-1 OS=Homo sapiens OX=9606 GN=THBS1 PE=1 SV=2	838.627	4	3351.49	3351.49	0	0	486	Specific	661.5	661.5	12.67	671	2657	MW_EXP1_REL_THROMBIN_ALL.56369.56369.4	scan=56369 file=558	109.586
K.C[+57.021]GAC[+57.021]PPGYSGNGIQC[+57.021]T[+656.228]DVDEC[+57.021]KEVPDAC[+57.021]FNHN[+0.984]GEHR.C	HexNAc(1)Hex(1)NeuAc(1)	Ambiguous	C[+57]*5, N[+1], T[+656]	15.76	3.5	>>sp|P07996|TSP1_HUMAN Thrombospondin-1 OS=Homo sapiens OX=9606 GN=THBS1 PE=1 SV=2	1191.97	4	4764.87	4764.86	0	1.3	572	Specific	861.67	861.67	15.76	671	2657	MW_EXP1_REL_THROMBIN_ALL.36295.36295.4	scan=36295 file=558	70.1292
K.TC[+57.021]VADESAENC[+57.021]DKSLHTLFGDKLC[+57.021]T[+162.053]VATLR.E	Hex(1)	Ambiguous	C[+57]*3, T[+162]	13.09	3.48	>>sp|P02768|ALBU_HUMAN Serum albumin OS=Homo sapiens OX=9606 GN=ALB PE=1 SV=2	894.165	4	3573.64	3573.65	0	-3.6	76	Specific	714.51	714.51	13.09	288	243	MW_EXP1_REL_THROMBIN_ALL.48818.48818.4	scan=48818 file=558	94.1433
K.C[+57.021]GAC[+57.021]PPGYS[+203.079]GN[+0.984]GIQC[+57.021]T[+162.053]DVDEC[+57.021]KEVPDAC[+57.021]FNHNGEHR.C	HexNAc(1),Hex(1)	Ambiguous	C[+57]*5, N[+1], S[+203], T[+162]	17.81	3.42	>>sp|P07996|TSP1_HUMAN Thrombospondin-1 OS=Homo sapiens OX=9606 GN=THBS1 PE=1 SV=2	1119.2	4	4473.76	4473.77	0	-2.1	572	Specific	993.93	993.93	17.81	671	2657	MW_EXP1_REL_THROMBIN_ALL.30144.30144.4	scan=30144 file=556	64.0213
R.HRHPDEAAFFDT[+656.228]ASTGK.T	HexNAc(1)Hex(1)NeuAc(1)	Ambiguous	T[+656]	8.3	3.42	>>sp|P02671|FIBA_HUMAN Fibrinogen alpha chain OS=Homo sapiens OX=9606 GN=FGA PE=1 SV=2	636.532	4	2543.11	2543.11	0	-0.2	511	Specific	521.06	450.23	8.3	209	2333	MW_EXP1_REL_THROMBIN_ALL.21737.21737.4	scan=21737 file=557	46.2698
R.C[+57.021]WPSDSADDGWSPWSEWTSC[+57.021]STS[+146.058]C[+57.021]GNGIQQR.G	Fuc(1)	Ambiguous	C[+57]*3, S[+146]	11.71	3.41	>>sp|P07996|TSP1_HUMAN Thrombospondin-1 OS=Homo sapiens OX=9606 GN=THBS1 PE=1 SV=2	1250.83	3	3750.48	3750.48	0	-0.4	372	Specific	644.05	644.05	11.71	671	2657	MW_EXP1_REL_THROMBIN_ALL.61247.61247.3	scan=61247 file=558	119.724
K.DAC[+57.021]PIN[+0.984]GGWGPW[+162.053]S[+308.111]PWDIC[+57.021]SVTC[+57.021]GGGVQKR.S	Hex(1)Fuc(1)	Ambiguous	C[+57]*3, N[+1], S[+308], W[+162]	8.85	3.41	>>sp|P07996|TSP1_HUMAN Thrombospondin-1 OS=Homo sapiens OX=9606 GN=THBS1 PE=1 SV=2	922.899	4	3688.57	3688.59	0	-3.7	487	Specific	457.93	457.93	8.85	671	2657	MW_EXP1_REL_THROMBIN_ALL.60489.60489.4	scan=60489 file=555	116.478
R.LC[+57.021]NNPTPQFGGKDC[+57.021]VGDVT[+426.137]ENQIC[+57.021]N[+15.995]KQDC[+57.021]PIDGC[+57.021]LSNPC[+57.021]FAGVK.C	Hex(1)Pent(2)	Ambiguous	C[+57]*6, N[+16], T[+426]	6.11	3.31	>>sp|P07996|TSP1_HUMAN Thrombospondin-1 OS=Homo sapiens OX=9606 GN=THBS1 PE=1 SV=2	1357.59	4	5427.34	5426.32	1	3.3	518	Specific	345.33	345.33	6.11	671	2657	MW_EXP1_REL_THROMBIN_ALL.47325.47325.4	scan=47325 file=559	90.2824
R.IKVVFT[+1312.455]PSIC[+57.021]K.V	HexNAc(2)Hex(2)NeuAc(2)	Ambiguous	C[+57], T[+1312]	6.08	3.3	>>sp|Q14766|LTBP1_HUMAN Latent-transforming growth factor beta-binding protein 1 OS=Homo sapiens OX=9606 GN=LTBP1 PE=1 SV=4	868.738	3	2604.2	2604.2	0	0	352	Specific	491.5	325.11	6.08	254	1847	MW_EXP1_REL_THROMBIN_ALL.40243.40243.3	scan=40243 file=556	84.037
K.FTVNNLAEPQKAPSHQQATT[+656.228]AGSPLR.H	HexNAc(1)Hex(1)NeuAc(1)	Ambiguous	T[+656]	22.81	3.25	>>sp|P12259|FA5_HUMAN Coagulation factor V OS=Homo sapiens OX=9606 GN=F5 PE=1 SV=4	855.666	4	3419.64	3419.64	0	-0.7	786	Specific	1164.79	1156.51	22.81	198	2355	MW_EXP1_REL_THROMBIN_ALL.34668.34668.4	scan=34668 file=559	66.8158
K.DC[+57.021]VGDVT[+162.053]ENQIC[+57.021]NKQDC[+57.021]PIDGC[+57.021]LS[+162.053]NPC[+57.021]FAGVK.C	Hex(1),Hex(1)	Ambiguous	C[+57]*5, S[+162], T[+162]	10.55	3.23	>>sp|P07996|TSP1_HUMAN Thrombospondin-1 OS=Homo sapiens OX=9606 GN=THBS1 PE=1 SV=2	999.423	4	3994.67	3994.68	0	-1.6	530	Specific	593.15	593.15	10.55	671	2657	MW_EXP1_REL_THROMBIN_ALL.46268.46268.2	scan=46268 file=558	89.0266
K.DC[+57.021]VGDVTENQ[+0.984]IC[+57.021]NKQDC[+57.021]PIDGC[+57.021]LS[+426.137]NPC[+57.021]FAGVK.C	Hex(1)Pent(2)	Ambiguous	C[+57]*5, Q[+1], S[+426]	15.8	3.23	>>sp|P07996|TSP1_HUMAN Thrombospondin-1 OS=Homo sapiens OX=9606 GN=THBS1 PE=1 SV=2	1366.57	3	4097.68	4097.69	0	-2.4	530	Specific	821.82	821.82	15.8	671	2657	MW_EXP1_REL_THROMBIN_ALL.46112.46112.3	scan=46112 file=558	88.7155
K.ATLVC[+57.021]LISDFYPGAVT[+162.053]VAWKADSSPVK.A	Hex(1)	Ambiguous	C[+57], T[+162]	3.17	3.21	>>sp|P0DOY2|IGLC2_HUMAN Immunoglobulin lambda constant 2 OS=Homo sapiens OX=9606 GN=IGLC2 PE=1 SV=1	1019.85	3	3057.54	3057.55	0	-1.6	24	Specific	242.01	242.01	3.17	17	1911	MW_EXP1_REL_THROMBIN_ALL.63650.63650.3	scan=63650 file=556	132.609
K.VSC[+57.021]PIM[+15.995]PC[+57.021]S[+1167.418]NAT[+1167.418]VPDGEC[+57.021]C[+57.021]PR.C	HexNAc(2)Hex(2)Fuc(1)NeuAc(1),HexNAc(2)Hex(2)Fuc(1)NeuAc(1)	Ambiguous	C[+57]*4, M[+16], S[+1167], T[+1167]	5.87	3.21	>>sp|P07996|TSP1_HUMAN Thrombospondin-1 OS=Homo sapiens OX=9606 GN=THBS1 PE=1 SV=2	1190.21	4	4757.82	4757.83	0	-1.3	351	Specific	353.57	353.57	5.87	671	2657	MW_EXP1_REL_THROMBIN_ALL.41598.41598.4	scan=41598 file=558	79.9084
K.AEFAEVS[+162.053]KLVTDLTK.V	Hex(1)	Ambiguous	S[+162]	7.66	3.2	>>sp|P02768|ALBU_HUMAN Serum albumin OS=Homo sapiens OX=9606 GN=ALB PE=1 SV=2	906.976	2	1812.94	1812.95	0	-1.7	250	Specific	468.38	453	7.66	288	243	MW_EXP1_REL_THROMBIN_ALL.54327.54327.2	scan=54327 file=556	113.267
K.AEFAEVS[+162.053]KLVTDLTK.V	Hex(1)	Ambiguous	S[+162]	7.63	3.2	>>sp|P02768|ALBU_HUMAN Serum albumin OS=Homo sapiens OX=9606 GN=ALB PE=1 SV=2	906.977	2	1812.95	1812.95	0	-0.5	250	Specific	441.68	431.86	7.63	288	243	MW_EXP1_REL_THROMBIN_ALL.58871.58871.2	scan=58871 file=559	113.33
K.AEFAEVS[+162.053]KLVTDLTK.V	Hex(1)	Ambiguous	S[+162]	5.29	3.2	>>sp|P02768|ALBU_HUMAN Serum albumin OS=Homo sapiens OX=9606 GN=ALB PE=1 SV=2	604.988	3	1812.95	1812.95	0	1.1	250	Specific	280.87	280.87	5.29	288	243	MW_EXP1_REL_THROMBIN_ALL.58758.58758.3	scan=58758 file=555	113.026
K.AEFAEVS[+162.053]KLVTDLTK.V	Hex(1)	Ambiguous	S[+162]	5.2	3.2	>>sp|P02768|ALBU_HUMAN Serum albumin OS=Homo sapiens OX=9606 GN=ALB PE=1 SV=2	604.985	3	1812.94	1812.95	0	-3.8	250	Specific	305.82	305.82	5.2	288	243	MW_EXP1_REL_THROMBIN_ALL.58882.58882.3	scan=58882 file=559	113.351
K.AEFAEVS[+162.053]KLVTDLTK.V	Hex(1)	Ambiguous	S[+162]	4.58	3.2	>>sp|P02768|ALBU_HUMAN Serum albumin OS=Homo sapiens OX=9606 GN=ALB PE=1 SV=2	604.986	3	1812.94	1812.95	0	-1.6	250	Specific	257.32	257.32	4.58	288	243	MW_EXP1_REL_THROMBIN_ALL.54159.54159.3	scan=54159 file=556	112.913
K.AEFAEVS[+162.053]KLVTDLTK.V	Hex(1)	Ambiguous	S[+162]	3.26	3.2	>>sp|P02768|ALBU_HUMAN Serum albumin OS=Homo sapiens OX=9606 GN=ALB PE=1 SV=2	604.986	3	1812.94	1812.95	0	-2.2	250	Specific	253.54	253.54	3.26	288	243	MW_EXP1_REL_THROMBIN_ALL.54428.54428.3	scan=54428 file=556	113.478
K.AEFAEVS[+162.053]KLVTDLTK.V	Hex(1)	Ambiguous	S[+162]	3.22	3.2	>>sp|P02768|ALBU_HUMAN Serum albumin OS=Homo sapiens OX=9606 GN=ALB PE=1 SV=2	604.986	3	1812.94	1812.95	0	-2	250	Specific	241.86	220	3.22	288	243	MW_EXP1_REL_THROMBIN_ALL.58166.58166.3	scan=58166 file=558	113.309
K.AEFAEVS[+162.053]KLVTDLTK.V	Hex(1)	Ambiguous	S[+162]	3.21	3.2	>>sp|P02768|ALBU_HUMAN Serum albumin OS=Homo sapiens OX=9606 GN=ALB PE=1 SV=2	906.978	2	1812.95	1812.95	0	0.5	250	Specific	325.74	231.65	3.21	288	243	MW_EXP1_REL_THROMBIN_ALL.58637.58637.2	scan=58637 file=555	112.784
K.C[+57.021]GAC[+57.021]PPGYS[+656.228]GNGIQC[+57.021]TDVDEC[+57.021]KEVPDAC[+57.021]FNHNGEHR.C	HexNAc(1)Hex(1)NeuAc(1)	Ambiguous	C[+57]*5, S[+656]	16.76	3.2	>>sp|P07996|TSP1_HUMAN Thrombospondin-1 OS=Homo sapiens OX=9606 GN=THBS1 PE=1 SV=2	1191.73	4	4763.88	4763.88	0	0.6	572	Specific	932.33	918.15	16.76	671	2657	MW_EXP1_REL_THROMBIN_ALL.34622.34622.4	scan=34622 file=555	66.9631
K.C[+57.021]GAC[+57.021]PPGYS[+656.228]GNGIQC[+57.021]TDVDEC[+57.021]KEVPDAC[+57.021]FNHN[+0.984]GEHR.C	HexNAc(1)Hex(1)NeuAc(1)	Ambiguous	C[+57]*5, N[+1], S[+656]	9.08	3.2	>>sp|P07996|TSP1_HUMAN Thrombospondin-1 OS=Homo sapiens OX=9606 GN=THBS1 PE=1 SV=2	1191.72	4	4763.86	4764.86	-1	0.7	572	Specific	556.75	556.75	9.08	671	2657	MW_EXP1_REL_THROMBIN_ALL.35487.35487.4	scan=35487 file=558	68.6588
K.LVT[+656.228]SKGDKELR.T	HexNAc(1)Hex(1)NeuAc(1)	Ambiguous	T[+656]	5.91	3.2	>>sp|P02671|FIBA_HUMAN Fibrinogen alpha chain OS=Homo sapiens OX=9606 GN=FGA PE=1 SV=2	634.653	3	1901.94	1901.94	0	0.5	433	Specific	462.72	364.31	5.91	209	2333	MW_EXP1_REL_THROMBIN_ALL.10029.10029.3	scan=10029 file=559	22.3452
K.ALGTHVIHSTHTLPLT[+656.228]VTSQQGVK.V	HexNAc(1)Hex(1)NeuAc(1)	Ambiguous	T[+656]	5.77	3.1	>>sp|Q14766|LTBP1_HUMAN Latent-transforming growth factor beta-binding protein 1 OS=Homo sapiens OX=9606 GN=LTBP1 PE=1 SV=4	796.159	4	3181.61	3181.61	0	0.7	452	Specific	277.98	277.98	5.77	254	1847	MW_EXP1_REL_THROMBIN_ALL.33355.33355.4	scan=33355 file=555	64.6929
K.C[+57.021]GAC[+57.021]PPGYSGNGIQC[+57.021]T[+203.079]DVDEC[+57.021]KEVPDAC[+57.021]FN[+0.984]HNGEHR.C	HexNAc(1)	Ambiguous	C[+57]*5, N[+1], T[+203]	18.81	3.09	>>sp|P07996|TSP1_HUMAN Thrombospondin-1 OS=Homo sapiens OX=9606 GN=THBS1 PE=1 SV=2	1078.68	4	4311.71	4311.72	0	-2.6	572	Specific	1010.66	1010.66	18.81	671	2657	MW_EXP1_REL_THROMBIN_ALL.30921.30921.4	scan=30921 file=556	65.5216
R.GVLQSQS[+349.137]FS[+511.190]GMTVLQR.L	HexNAc(1)Fuc(1),HexNAc(1)Hex(1)Fuc(1)	Ambiguous	S[+349][+511]	13.8	3.05	>>sp|P40197|GPV_HUMAN Platelet glycoprotein V OS=Homo sapiens OX=9606 GN=GP5 PE=1 SV=1	866.746	3	2598.22	2598.22	0	0.6	63	Specific	758.21	727.96	13.8	40	1949	MW_EXP1_REL_THROMBIN_ALL.49244.49244.4	scan=49244 file=555	94.065
R.C[+57.021]WPSDSADDGWSPW[+162.053]SEWTSC[+57.021]STS[+146.058]C[+57.021]GN[+0.984]GIQQR.G	Fuc(1)	Ambiguous	C[+57]*3, N[+1], S[+146], W[+162]	12.58	3.03	>>sp|P07996|TSP1_HUMAN Thrombospondin-1 OS=Homo sapiens OX=9606 GN=THBS1 PE=1 SV=2	1305.17	3	3913.51	3913.52	0	-2.9	372	Specific	662.63	662.63	12.58	671	2657	MW_EXP1_REL_THROMBIN_ALL.56463.56463.3	scan=56463 file=555	108.359
K.C[+57.021]GAC[+57.021]PPGYS[+203.079]GNGIQC[+57.021]TDVDEC[+57.021]KEVPDAC[+57.021]FNHN[+0.984]GEHR.C	HexNAc(1)	Ambiguous	C[+57]*5, N[+1], S[+203]	23.81	3.01	>>sp|P07996|TSP1_HUMAN Thrombospondin-1 OS=Homo sapiens OX=9606 GN=THBS1 PE=1 SV=2	1078.68	4	4311.71	4311.72	0	-2.2	572	Specific	1263.28	1263.28	23.81	671	2657	MW_EXP1_REL_THROMBIN_ALL.31183.31183.4	scan=31183 file=556	66.0417
K.QDGGW[+162.053]SHWS[+308.111]PWSSC[+57.021]SVTC[+57.021]GDGVITR.I	Hex(1)Fuc(1)	Ambiguous	C[+57]*2, S[+308], W[+162]	14.02	2.96	>>sp|P07996|TSP1_HUMAN Thrombospondin-1 OS=Homo sapiens OX=9606 GN=THBS1 PE=1 SV=2	1098.13	3	3292.37	3292.37	0	0.3	434	Specific	712.89	712.89	14.02	671	2657	MW_EXP1_REL_THROMBIN_ALL.46523.46523.3	scan=46523 file=559	88.7295
K.QDGGW[+162.053]SHWS[+146.058]PWSSC[+57.021]SVTC[+57.021]GDGVITR.I	Fuc(1)	Ambiguous	C[+57]*2, S[+146], W[+162]	5.14	2.93	>>sp|P07996|TSP1_HUMAN Thrombospondin-1 OS=Homo sapiens OX=9606 GN=THBS1 PE=1 SV=2	1044.11	3	3130.32	3130.32	0	0.6	434	Specific	487.79	54.45	5.14	671	2657	MW_EXP1_REL_THROMBIN_ALL.46793.46793.3	scan=46793 file=557	95.0904
R.FKQDGGW[+162.053]SHWSPWSSC[+57.021]SVT[+308.111]C[+57.021]GDGVITR.I	Hex(1)Fuc(1)	Ambiguous	C[+57]*2, T[+308], W[+162]	5.59	2.83	>>sp|P07996|TSP1_HUMAN Thrombospondin-1 OS=Homo sapiens OX=9606 GN=THBS1 PE=1 SV=2	892.639	4	3567.53	3567.53	0	0.3	432	Specific	371.42	371.42	5.59	671	2657	MW_EXP1_REL_THROMBIN_ALL.42974.42974.4	scan=42974 file=555	82.1838
K.C[+57.021]GAC[+57.021]PPGYSGNGIQC[+57.021]T[+203.079]DVDEC[+57.021]KEVPDAC[+57.021]FN[+0.984]HNGEHR.C	HexNAc(1)	Ambiguous	C[+57]*5, N[+1], T[+203]	18.73	2.8	>>sp|P07996|TSP1_HUMAN Thrombospondin-1 OS=Homo sapiens OX=9606 GN=THBS1 PE=1 SV=2	1078.93	4	4312.71	4311.72	1	-2.8	572	Specific	1019.54	1019.54	18.73	671	2657	MW_EXP1_REL_THROMBIN_ALL.31782.31782.4	scan=31782 file=557	65.492
K.C[+57.021]GAC[+57.021]PPGYSGN[+15.995]GIQC[+57.021]T[+203.079]DVDEC[+57.021]KEVPDAC[+57.021]FNHNGEHR.C	HexNAc(1)	Ambiguous	C[+57]*5, N[+16], T[+203]	10.04	2.8	>>sp|P07996|TSP1_HUMAN Thrombospondin-1 OS=Homo sapiens OX=9606 GN=THBS1 PE=1 SV=2	1082.44	4	4326.74	4326.73	0	3.6	572	Specific	624.07	624.07	10.04	671	2657	MW_EXP1_REL_THROMBIN_ALL.31843.31843.4	scan=31843 file=555	62.0306
K.C[+57.021]GAC[+57.021]PPGYSGN[+15.995]GIQC[+57.021]T[+203.079]DVDEC[+57.021]KEVPDAC[+57.021]FNHNGEHR.C	HexNAc(1)	Ambiguous	C[+57]*5, N[+16], T[+203]	9.16	2.8	>>sp|P07996|TSP1_HUMAN Thrombospondin-1 OS=Homo sapiens OX=9606 GN=THBS1 PE=1 SV=2	1082.19	4	4325.72	4326.73	-1	-1.3	572	Specific	558.22	552.17	9.16	671	2657	MW_EXP1_REL_THROMBIN_ALL.31460.31460.4	scan=31460 file=558	61.3773
K.C[+57.021]GAC[+57.021]PPGYSGN[+15.995]GIQC[+57.021]T[+203.079]DVDEC[+57.021]KEVPDAC[+57.021]FNHN[+0.984]GEHR.C	HexNAc(1)	Ambiguous	C[+57]*5, N[+1][+16], T[+203]	8.43	2.8	>>sp|P07996|TSP1_HUMAN Thrombospondin-1 OS=Homo sapiens OX=9606 GN=THBS1 PE=1 SV=2	1082.68	4	4327.7	4327.71	0	-2.3	572	Specific	511.02	511.02	8.43	671	2657	MW_EXP1_REL_THROMBIN_ALL.33493.33493.4	scan=33493 file=558	65.0183
K.C[+57.021]GAC[+57.021]PPGYSGN[+15.995]GIQC[+57.021]T[+203.079]DVDEC[+57.021]KEVPDAC[+57.021]FNHNGEHR.C	HexNAc(1)	Ambiguous	C[+57]*5, N[+16], T[+203]	8.34	2.8	>>sp|P07996|TSP1_HUMAN Thrombospondin-1 OS=Homo sapiens OX=9606 GN=THBS1 PE=1 SV=2	1082.44	4	4326.73	4326.73	0	0.1	572	Specific	474.82	474.82	8.34	671	2657	MW_EXP1_REL_THROMBIN_ALL.32034.32034.4	scan=32034 file=559	62.1011
K.C[+57.021]GAC[+57.021]PPGYSGN[+15.995]GIQC[+57.021]T[+203.079]DVDEC[+57.021]KEVPDAC[+57.021]FNHNGEHR.C	HexNAc(1)	Ambiguous	C[+57]*5, N[+16], T[+203]	8.31	2.8	>>sp|P07996|TSP1_HUMAN Thrombospondin-1 OS=Homo sapiens OX=9606 GN=THBS1 PE=1 SV=2	1082.43	4	4326.71	4326.73	0	-3.2	572	Specific	506.78	506.78	8.31	671	2657	MW_EXP1_REL_THROMBIN_ALL.33119.33119.4	scan=33119 file=558	64.3377
K.C[+57.021]GAC[+57.021]PPGYSGN[+15.995]GIQC[+57.021]T[+203.079]DVDEC[+57.021]KEVPDAC[+57.021]FNHNGEHR.C	HexNAc(1)	Ambiguous	C[+57]*5, N[+16], T[+203]	8.28	2.8	>>sp|P07996|TSP1_HUMAN Thrombospondin-1 OS=Homo sapiens OX=9606 GN=THBS1 PE=1 SV=2	1082.44	4	4326.73	4326.73	0	0.9	572	Specific	479.88	479.88	8.28	671	2657	MW_EXP1_REL_THROMBIN_ALL.31664.31664.4	scan=31664 file=559	61.4412
K.C[+57.021]GAC[+57.021]PPGYSGN[+15.995]GIQC[+57.021]T[+203.079]DVDEC[+57.021]KEVPDAC[+57.021]FNHNGEHR.C	HexNAc(1)	Ambiguous	C[+57]*5, N[+16], T[+203]	6.12	2.8	>>sp|P07996|TSP1_HUMAN Thrombospondin-1 OS=Homo sapiens OX=9606 GN=THBS1 PE=1 SV=2	1082.44	4	4326.73	4326.73	0	0.7	572	Specific	344.42	344.42	6.12	671	2657	MW_EXP1_REL_THROMBIN_ALL.31473.31473.4	scan=31473 file=555	61.3661
K.C[+57.021]GAC[+57.021]PPGYSGN[+15.995]GIQC[+57.021]T[+203.079]DVDEC[+57.021]KEVPDAC[+57.021]FNHNGEHR.C	HexNAc(1)	Ambiguous	C[+57]*5, N[+16], T[+203]	5.77	2.8	>>sp|P07996|TSP1_HUMAN Thrombospondin-1 OS=Homo sapiens OX=9606 GN=THBS1 PE=1 SV=2	1082.44	4	4326.73	4326.73	0	0	572	Specific	330.66	330.66	5.77	671	2657	MW_EXP1_REL_THROMBIN_ALL.30761.30761.4	scan=30761 file=555	60.0659
K.C[+57.021]GAC[+57.021]PPGYSGN[+15.995]GIQC[+57.021]T[+203.079]DVDEC[+57.021]KEVPDAC[+57.021]FNHNGEHR.C	HexNAc(1)	Ambiguous	C[+57]*5, N[+16], T[+203]	5.68	2.8	>>sp|P07996|TSP1_HUMAN Thrombospondin-1 OS=Homo sapiens OX=9606 GN=THBS1 PE=1 SV=2	1082.68	4	4327.72	4326.73	1	-2.9	572	Specific	328.02	328.02	5.68	671	2657	MW_EXP1_REL_THROMBIN_ALL.32258.32258.4	scan=32258 file=555	62.7571
K.C[+57.021]GAC[+57.021]PPGYSGN[+15.995]GIQC[+57.021]T[+203.079]DVDEC[+57.021]KEVPDAC[+57.021]FNHNGEHR.C	HexNAc(1)	Ambiguous	C[+57]*5, N[+16], T[+203]	4.77	2.8	>>sp|P07996|TSP1_HUMAN Thrombospondin-1 OS=Homo sapiens OX=9606 GN=THBS1 PE=1 SV=2	1082.44	4	4326.73	4326.73	0	-0.5	572	Specific	257.44	257.44	4.77	671	2657	MW_EXP1_REL_THROMBIN_ALL.29786.29786.4	scan=29786 file=557	61.6545
K.C[+57.021]GAC[+57.021]PPGYSGN[+15.995]GIQC[+57.021]T[+203.079]DVDEC[+57.021]KEVPDAC[+57.021]FNHNGEHR.C	HexNAc(1)	Ambiguous	C[+57]*5, N[+16], T[+203]	4.68	2.8	>>sp|P07996|TSP1_HUMAN Thrombospondin-1 OS=Homo sapiens OX=9606 GN=THBS1 PE=1 SV=2	1082.44	4	4326.73	4326.73	0	0.6	572	Specific	254.35	254.35	4.68	671	2657	MW_EXP1_REL_THROMBIN_ALL.30973.30973.4	scan=30973 file=558	60.4896
K.KDAC[+57.021]PIN[+0.984]GGWGPWS[+308.111]PWDIC[+57.021]SVTC[+57.021]GGGVQK.R	Hex(1)Fuc(1)	Ambiguous	C[+57]*3, N[+1], S[+308]	19.95	2.78	>>sp|P07996|TSP1_HUMAN Thrombospondin-1 OS=Homo sapiens OX=9606 GN=THBS1 PE=1 SV=2	1166.85	3	3498.52	3498.53	0	-2.3	486	Specific	1002.83	1002.83	19.95	671	2657	MW_EXP1_REL_THROMBIN_ALL.62191.62191.3	scan=62191 file=555	120.013
R.HITSLEVIKAGPHC[+57.021]PT[+162.053]AQLIATLK.N	Hex(1)	Ambiguous	C[+57], T[+162]	10.25	2.75	>>sp|P02776|PLF4_HUMAN Platelet factor 4 OS=Homo sapiens OX=9606 GN=PF4 PE=1 SV=2	690.881	4	2760.5	2760.5	0	1.8	54	Specific	586.64	586.64	10.25	29	2867	MW_EXP1_REL_THROMBIN_ALL.45687.45687.4	scan=45687 file=557	92.7955
K.C[+57.021]IN[+15.995]T[+162.053]DGSYK.C	Hex(1)	Ambiguous	C[+57], N[+16], T[+162]	3.12	2.75	>>sp|Q14766|LTBP1_HUMAN Latent-transforming growth factor beta-binding protein 1 OS=Homo sapiens OX=9606 GN=LTBP1 PE=1 SV=4	618.257	2	1235.51	1235.51	0	-2.2	1681	Specific	312.18	216.1	3.12	254	1847	MW_EXP1_REL_THROMBIN_ALL.10628.10628.2	scan=10628 file=559	23.3868
K.SHC[+57.021]IAEVENDEMPADLPS[+146.058]LAADFVESK.D	Fuc(1)	Ambiguous	C[+57], S[+146]	9.47	2.74	>>sp|P02768|ALBU_HUMAN Serum albumin OS=Homo sapiens OX=9606 GN=ALB PE=1 SV=2	1040.8	3	3120.4	3120.4	0	-1.7	311	Specific	460.65	460.65	9.47	288	243	MW_EXP1_REL_THROMBIN_ALL.56508.56508.3	scan=56508 file=556	117.851
K.C[+57.021]EFDIN[+0.984]EC[+57.021]KDPSNINGGC[+57.021]SQIC[+57.021]DN[+15.995]TPGSYHC[+57.021]S[+146.058]C[+57.021]K.N	Fuc(1)	Ambiguous	C[+57]*6, N[+1][+16], S[+146]	21.38	2.71	>>sp|P07225|PROS_HUMAN Vitamin K-dependent protein S OS=Homo sapiens OX=9606 GN=PROS1 PE=1 SV=1	1396.21	3	4186.62	4186.61	0	1.4	154	Specific	1175	1175	21.38	98	1139	MW_EXP1_REL_THROMBIN_ALL.39961.39961.3	scan=39961 file=555	76.5274
K.KDAC[+57.021]PIN[+0.984]GGWGPW[+162.053]S[+308.111]PWDIC[+57.021]SVTC[+57.021]GGGVQK.R	Hex(1)Fuc(1)	Ambiguous	C[+57]*3, N[+1], S[+308], W[+162]	13.83	2.64	>>sp|P07996|TSP1_HUMAN Thrombospondin-1 OS=Homo sapiens OX=9606 GN=THBS1 PE=1 SV=2	1220.87	3	3660.59	3660.58	0	1.5	486	Specific	708.96	708.96	13.83	671	2657	MW_EXP1_REL_THROMBIN_ALL.53335.53335.3	scan=53335 file=556	111.178
K.C[+57.021]GAC[+57.021]PPGYS[+203.079]GNGIQC[+57.021]TDVDEC[+57.021]KEVPDAC[+57.021]FNHN[+0.984]GEHR.C	HexNAc(1)	Ambiguous	C[+57]*5, N[+1], S[+203]	20.7	2.57	>>sp|P07996|TSP1_HUMAN Thrombospondin-1 OS=Homo sapiens OX=9606 GN=THBS1 PE=1 SV=2	1078.93	4	4312.7	4311.72	1	-4	572	Specific	1117.27	1117.27	20.7	671	2657	MW_EXP1_REL_THROMBIN_ALL.34898.34898.4	scan=34898 file=559	67.2217
R.HITSLEVIKAGPHC[+57.021]PT[+162.053]AQLIATLK.N	Hex(1)	Ambiguous	C[+57], T[+162]	11.37	2.56	>>sp|P02776|PLF4_HUMAN Platelet factor 4 OS=Homo sapiens OX=9606 GN=PF4 PE=1 SV=2	690.878	4	2760.49	2760.5	0	-2.3	54	Specific	645.39	645.39	11.37	29	2867	MW_EXP1_REL_THROMBIN_ALL.44610.44610.4	scan=44610 file=556	92.8642
K.DAC[+57.021]PIN[+0.984]GGWGPW[+162.053]S[+308.111]PWDIC[+57.021]SVTC[+57.021]GGGVQK.R	Hex(1)Fuc(1)	Ambiguous	C[+57]*3, N[+1], S[+308], W[+162]	16.66	2.56	>>sp|P07996|TSP1_HUMAN Thrombospondin-1 OS=Homo sapiens OX=9606 GN=THBS1 PE=1 SV=2	1178.17	3	3532.48	3532.49	0	-1.5	487	Specific	886.1	884.51	16.66	671	2657	MW_EXP1_REL_THROMBIN_ALL.64411.64411.3	scan=64411 file=555	124.624
R.LC[+57.021]NNPT[+426.137]PQFGGKDC[+57.021]VGDVTENQIC[+57.021]NKQ[+0.984]DC[+57.021]PIDGC[+57.021]LSNPC[+57.021]FAGVK.C	Hex(1)Pent(2)	Ambiguous	C[+57]*6, Q[+1], T[+426]	13.4	2.45	>>sp|P07996|TSP1_HUMAN Thrombospondin-1 OS=Homo sapiens OX=9606 GN=THBS1 PE=1 SV=2	1353.58	4	5411.31	5411.31	0	-0.4	518	Specific	747.46	747.46	13.4	671	2657	MW_EXP1_REL_THROMBIN_ALL.49079.49079.4	scan=49079 file=559	93.6645
K.DAC[+57.021]PINGGWGPW[+162.053]SPWDIC[+57.021]S[+146.058]VTC[+57.021]GGGVQK.R	Fuc(1)	Ambiguous	C[+57]*3, S[+146], W[+162]	16.64	2.4	>>sp|P07996|TSP1_HUMAN Thrombospondin-1 OS=Homo sapiens OX=9606 GN=THBS1 PE=1 SV=2	1123.82	3	3369.44	3369.45	0	-2.3	487	Specific	863.67	821.24	16.64	671	2657	MW_EXP1_REL_THROMBIN_ALL.63147.63147.3	scan=63147 file=558	123.732
K.DAC[+57.021]PINGGWGPW[+162.053]SPWDIC[+57.021]S[+146.058]VTC[+57.021]GGGVQK.R	Fuc(1)	Ambiguous	C[+57]*3, S[+146], W[+162]	16.64	2.4	>>sp|P07996|TSP1_HUMAN Thrombospondin-1 OS=Homo sapiens OX=9606 GN=THBS1 PE=1 SV=2	1123.82	3	3369.44	3369.45	0	-2.3	487	Specific	879.84	852.18	16.64	671	2657	MW_EXP1_REL_THROMBIN_ALL.63971.63971.3	scan=63971 file=555	123.723
R.TTGIVMDSGDGVTHT[+146.058]VPIYEGYALPHAILR.L	Fuc(1)	Ambiguous	T[+146]	9.22	2.4	>>sp|P63261|ACTG_HUMAN Actin, cytoplasmic 2 OS=Homo sapiens OX=9606 GN=ACTG1 PE=1 SV=1	833.173	4	3329.67	3329.67	0	-0.8	148	Specific	420.08	420.08	9.22	99	169	MW_EXP1_REL_THROMBIN_ALL.52399.52399.4	scan=52399 file=556	109.209
R.GDC[+57.021]IN[+15.995]TAGSYDC[+57.021]T[+162.053]C[+57.021]PDGFQLDDNK.T	Hex(1)	Ambiguous	C[+57]*3, N[+16], T[+162]	11.64	2.4	>>sp|Q14766|LTBP1_HUMAN Latent-transforming growth factor beta-binding protein 1 OS=Homo sapiens OX=9606 GN=LTBP1 PE=1 SV=4	967.707	3	2901.11	2901.11	0	-2.7	1175	Specific	616.53	616.53	11.64	254	1847	MW_EXP1_REL_THROMBIN_ALL.36416.36416.3	scan=36416 file=556	76.3719
R.GDC[+57.021]IN[+15.995]TAGSYDC[+57.021]T[+162.053]C[+57.021]PDGFQLDDNK.T	Hex(1)	Ambiguous	C[+57]*3, N[+16], T[+162]	9.68	2.4	>>sp|Q14766|LTBP1_HUMAN Latent-transforming growth factor beta-binding protein 1 OS=Homo sapiens OX=9606 GN=LTBP1 PE=1 SV=4	967.708	3	2901.11	2901.11	0	-1.3	1175	Specific	550.88	550.88	9.68	254	1847	MW_EXP1_REL_THROMBIN_ALL.37325.37325.3	scan=37325 file=557	76.2739
K.LVNEVTEFAKT[+162.053]C[+57.021]VADESAENC[+57.021]DK.S	Hex(1)	Ambiguous	C[+57]*2, T[+162]	9.45	2.4	>>sp|P02768|ALBU_HUMAN Serum albumin OS=Homo sapiens OX=9606 GN=ALB PE=1 SV=2	931.081	3	2791.23	2791.23	0	-0.6	66	Specific	488.07	466.16	9.45	288	243	MW_EXP1_REL_THROMBIN_ALL.39655.39655.3	scan=39655 file=557	80.8326
K.LVNEVTEFAKT[+162.053]C[+57.021]VADESAENC[+57.021]DK.S	Hex(1)	Ambiguous	C[+57]*2, T[+162]	9.42	2.4	>>sp|P02768|ALBU_HUMAN Serum albumin OS=Homo sapiens OX=9606 GN=ALB PE=1 SV=2	931.081	3	2791.23	2791.23	0	-0.5	66	Specific	472.19	454.48	9.42	288	243	MW_EXP1_REL_THROMBIN_ALL.38671.38671.3	scan=38671 file=556	80.8836
K.SKAEAESLYQS[+162.053]KYEELQITAGR.H	Hex(1)	Ambiguous	S[+162]	8.12	2.4	>>sp|P04264|K2C1_HUMAN Keratin, type II cytoskeletal 1 OS=Homo sapiens OX=9606 GN=KRT1 PE=1 SV=6	666.582	4	2663.31	2663.3	0	1.1	365	Specific	393.24	393.24	8.12	120	1959	MW_EXP1_REL_THROMBIN_ALL.35826.35826.2	scan=35826 file=558	69.2668
R.NLAKGKEES[+162.053]LDSDLYAELR.C	Hex(1)	Ambiguous	S[+162]	7.76	2.4	>>sp|P02775|CXCL7_HUMAN Platelet basic protein OS=Homo sapiens OX=9606 GN=PPBP PE=1 SV=3	771.718	3	2313.14	2313.15	0	-2.6	44	Specific	453.44	453.44	7.76	69	2473	MW_EXP1_REL_THROMBIN_ALL.35020.35020.3	scan=35020 file=557	71.7714
K.GKEES[+162.053]LDSDLYAELR.C	Hex(1)	Ambiguous	S[+162]	7.4	2.4	>>sp|P02775|CXCL7_HUMAN Platelet basic protein OS=Homo sapiens OX=9606 GN=PPBP PE=1 SV=3	943.946	2	1886.88	1886.89	0	-1	48	Specific	434.39	434.39	7.4	69	2473	MW_EXP1_REL_THROMBIN_ALL.39900.39900.2	scan=39900 file=559	76.2576
R.C[+57.021]DN[+15.995]T[+162.053]AGSFHC[+57.021]AC[+57.021]PAGFR.S	Hex(1)	Ambiguous	C[+57]*3, N[+16], T[+162]	6.5	2.4	>>sp|Q8N2S1-2|LTBP4_HUMAN Isoform 2 of Latent-transforming growth factor beta-binding protein 4 OS=Homo sapiens OX=9606 GN=LTBP4	702.607	3	2105.81	2105.81	0	-2.1	659	Specific	357.2	357.2	6.5	35	1399	MW_EXP1_REL_THROMBIN_ALL.23729.23729.2	scan=23729 file=559	47.3461
R.NLAKGKEES[+162.053]LDSDLYAELR.C	Hex(1)	Ambiguous	S[+162]	6.15	2.4	>>sp|P02775|CXCL7_HUMAN Platelet basic protein OS=Homo sapiens OX=9606 GN=PPBP PE=1 SV=3	771.722	3	2313.15	2313.15	0	2.1	44	Specific	405.03	382.28	6.15	69	2473	MW_EXP1_REL_THROMBIN_ALL.37005.37005.3	scan=37005 file=558	71.4813
R.DLC[+57.021]GC[+57.021]YSVSSVLPGC[+57.021]AEPWNHGKT[+162.053]FTC[+57.021]TAAYPESK.T	Hex(1)	Ambiguous	C[+57]*4, T[+162]	5.91	2.4	>>sp|P01876|IGHA1_HUMAN Immunoglobulin heavy constant alpha 1 OS=Homo sapiens OX=9606 GN=IGHA1 PE=1 SV=2	1028.7	4	4111.78	4111.78	0	-0.8	178	Specific	407.26	243.91	5.91	35	1049	MW_EXP1_REL_THROMBIN_ALL.49810.49810.4	scan=49810 file=557	101.256
K.TC[+57.021]VADESAENC[+57.021]DKS[+162.053]LHTLFGDK.L	Hex(1)	Ambiguous	C[+57]*2, S[+162]	5.07	2.4	>>sp|P02768|ALBU_HUMAN Serum albumin OS=Homo sapiens OX=9606 GN=ALB PE=1 SV=2	665.543	4	2659.15	2659.15	0	0.7	76	Specific	356.68	356.68	5.07	288	243	MW_EXP1_REL_THROMBIN_ALL.35131.35131.4	scan=35131 file=559	67.644
K.TC[+57.021]VADESAENC[+57.021]DKS[+162.053]LHTLFGDK.L	Hex(1)	Ambiguous	C[+57]*2, S[+162]	4.99	2.4	>>sp|P02768|ALBU_HUMAN Serum albumin OS=Homo sapiens OX=9606 GN=ALB PE=1 SV=2	665.543	4	2659.15	2659.15	0	0.9	76	Specific	378.31	378.31	4.99	288	243	MW_EXP1_REL_THROMBIN_ALL.32997.32997.4	scan=32997 file=557	67.8208
R.TPC[+57.021]TVSC[+57.021]NIPVVS[+162.053]GKEC[+57.021]EEIIR.K	Hex(1)	Ambiguous	C[+57]*3, S[+162]	4.69	2.4	>>sp|P02675|FIBB_HUMAN Fibrinogen beta chain OS=Homo sapiens OX=9606 GN=FGB PE=1 SV=2	904.094	3	2710.27	2710.27	0	-2.3	225	Specific	294.11	294.11	4.69	225	2107	MW_EXP1_REL_THROMBIN_ALL.39425.39425.3	scan=39425 file=556	82.417
K.SHC[+57.021]IAEVENDEM[+15.995]PADLPS[+162.053]LAADFVESKDVC[+57.021]K.N	Hex(1)	Ambiguous	C[+57]*2, M[+16], S[+162]	4.57	2.4	>>sp|P02768|ALBU_HUMAN Serum albumin OS=Homo sapiens OX=9606 GN=ALB PE=1 SV=2	914.411	4	3654.62	3654.61	0	2	311	Specific	280.01	280.01	4.57	288	243	MW_EXP1_REL_THROMBIN_ALL.56136.56136.4	scan=56136 file=558	109.083
K.FSVATQT[+162.053]C[+57.021]QIT[+511.190]PAEGPVVTAQYDC[+57.021]LGC[+57.021]VHPISTQSPDLEPILR.H	Hex(1),HexNAc(1)Hex(1)Fuc(1)	Ambiguous	C[+57]*3, T[+162][+511]	14.33	2.4	>>sp|P01042-2|KNG1_HUMAN Isoform LMW of Kininogen-1 OS=Homo sapiens OX=9606 GN=KNG1	1358.14	4	5429.55	5429.55	0	0.2	119	Specific	796.59	796.59	14.33	44	603	MW_EXP1_REL_THROMBIN_ALL.65170.65170.4	scan=65170 file=558	128.008
K.KDAC[+57.021]PINGGWGPWSPWDIC[+57.021]S[+308.111]VTC[+57.021]GGGVQK.R	Hex(1)Fuc(1)	Ambiguous	C[+57]*3, S[+308]	17.98	2.4	>>sp|P07996|TSP1_HUMAN Thrombospondin-1 OS=Homo sapiens OX=9606 GN=THBS1 PE=1 SV=2	1166.52	3	3497.54	3497.54	0	-1.6	486	Specific	920.67	920.67	17.98	671	2657	MW_EXP1_REL_THROMBIN_ALL.61293.61293.3	scan=61293 file=559	118.275
K.DAC[+57.021]PIN[+0.984]GGWGPW[+162.053]SPWDIC[+57.021]S[+308.111]VTC[+57.021]GGGVQK.R	Hex(1)Fuc(1)	Ambiguous	C[+57]*3, N[+1], S[+308], W[+162]	16.55	2.4	>>sp|P07996|TSP1_HUMAN Thrombospondin-1 OS=Homo sapiens OX=9606 GN=THBS1 PE=1 SV=2	1178.16	3	3532.48	3532.49	0	-2.8	487	Specific	851.36	844.38	16.55	671	2657	MW_EXP1_REL_THROMBIN_ALL.64338.64338.3	scan=64338 file=559	124.631
K.KDAC[+57.021]PIN[+0.984]GGWGPW[+162.053]SPWDIC[+57.021]S[+308.111]VTC[+57.021]GGGVQK.R	Hex(1)Fuc(1)	Ambiguous	C[+57]*3, N[+1], S[+308], W[+162]	15.96	2.4	>>sp|P07996|TSP1_HUMAN Thrombospondin-1 OS=Homo sapiens OX=9606 GN=THBS1 PE=1 SV=2	1220.87	3	3660.58	3660.58	0	0.3	486	Specific	819.86	819.86	15.96	671	2657	MW_EXP1_REL_THROMBIN_ALL.57770.57770.3	scan=57770 file=555	110.995
R.E[-18.011]LRT[+308.111]ALDKIEEMEMTNSHLAK.R	Hex(1)Fuc(1)	Ambiguous	E[-18], T[+308]	4.48	2.4	>>sp|Q9Y608-4|LRRF2_HUMAN Isoform 4 of Leucine-rich repeat flightless-interacting protein 2 OS=Homo sapiens OX=9606 GN=LRRFIP2	688.09	4	2749.34	2749.33	0	3.7	388	Specific	377.66	371.05	4.48	23	1755	MW_EXP1_REL_THROMBIN_ALL.40797.40797.3	scan=40797 file=555	78.0756
K.DAC[+57.021]PINGGWGPWS[+308.111]PWDIC[+57.021]S[+162.053]VTC[+57.021]GGGVQK.R	Hex(1)Fuc(1),Hex(1)	Ambiguous	C[+57]*3, S[+162][+308]	4.46	2.4	>>sp|P07996|TSP1_HUMAN Thrombospondin-1 OS=Homo sapiens OX=9606 GN=THBS1 PE=1 SV=2	1177.84	3	3531.51	3531.5	0	2.9	487	Specific	301.09	301.09	4.46	671	2657	MW_EXP1_REL_THROMBIN_ALL.66327.66327.2	scan=66327 file=555	128.66
K.EVVTSEDGSDC[+57.021]PEAMDLGT[+426.137]LS[+947.323]GIGTLDGFR.H	Hex(1)Pent(2),HexNAc(1)Hex(1)NeuAc(2)	Ambiguous	C[+57], S[+947], T[+426]	3.15	2.4	>>sp|P02671|FIBA_HUMAN Fibrinogen alpha chain OS=Homo sapiens OX=9606 GN=FGA PE=1 SV=2	1126.22	4	4501.85	4501.86	0	-2.1	481	Specific	182.65	182.65	3.15	209	2333	MW_EXP1_REL_THROMBIN_ALL.57084.57084.4	scan=57084 file=559	109.633
K.KLNC[+57.021]QVIGAS[+558.180]VDSHFC[+57.021]HLAWVNTPK.K	Hex(1)Pent(3)	Ambiguous	C[+57]*2, S[+558]	9.82	2.4	>>sp|Q06830|PRDX1_HUMAN Peroxiredoxin-1 OS=Homo sapiens OX=9606 GN=PRDX1 PE=1 SV=1	688.724	5	3439.59	3439.6	0	-3.3	68	Specific	556.14	556.14	9.82	26	851	MW_EXP1_REL_THROMBIN_ALL.50773.50773.4	scan=50773 file=555	97.0296
R.VRLLNNWDVC[+57.021]ADMVGT[+558.180]FT[+146.058]DTEDPAKFK.M	Hex(1)Pent(3),Fuc(1)	Ambiguous	C[+57], T[+146][+558]	12.7	2.4	>>sp|P02753|RET4_HUMAN Retinol-binding protein 4 OS=Homo sapiens OX=9606 GN=RBP4 PE=1 SV=3	962.438	4	3846.73	3846.73	0	-1.2	79	Specific	651.94	651.94	12.7	20	1415	MW_EXP1_REL_THROMBIN_ALL.63138.63138.3	scan=63138 file=555	121.973
K.DLYANTVLS[+558.180]GGT[+558.180]TM[+15.995]YPGIADR.M	Hex(1)Pent(3),Hex(1)Pent(3)	Ambiguous	M[+16], S[+558], T[+558]	4.28	2.4	>>sp|P63261|ACTG_HUMAN Actin, cytoplasmic 2 OS=Homo sapiens OX=9606 GN=ACTG1 PE=1 SV=1	1116.48	3	3347.41	3347.42	0	-3.4	292	Specific	299.77	275.88	4.28	99	169	MW_EXP1_REL_THROMBIN_ALL.56576.56576.3	scan=56576 file=555	108.576
R.EFHHGPDPTDT[+203.079]APGEQAQDVAS[+203.079]SPPESSFQK.L	HexNAc(1),HexNAc(1)	Ambiguous	S[+203], T[+203]	14.83	2.4	>>sp|Q9BS26|ERP44_HUMAN Endoplasmic reticulum resident protein 44 OS=Homo sapiens OX=9606 GN=ERP44 PE=1 SV=1	925.662	4	3699.63	3699.62	0	1.4	359	Specific	764.58	764.58	14.83	22	2183	MW_EXP1_REL_THROMBIN_ALL.29425.29425.4	scan=29425 file=555	57.78
K.DAC[+57.021]PIN[+0.984]GGWGPWS[+349.137]PWDIC[+57.021]S[+146.058]VTC[+57.021]GGGVQKR.S	HexNAc(1)Fuc(1),Fuc(1)	Ambiguous	C[+57]*3, N[+1], S[+146][+349]	10.75	2.4	>>sp|P07996|TSP1_HUMAN Thrombospondin-1 OS=Homo sapiens OX=9606 GN=THBS1 PE=1 SV=2	1238.55	3	3713.62	3713.62	0	1.1	487	Specific	597.81	597.81	10.75	671	2657	MW_EXP1_REL_THROMBIN_ALL.62411.62411.3	scan=62411 file=555	120.451
K.DAC[+57.021]PIN[+0.984]GGWGPWS[+349.137]PWDIC[+57.021]S[+146.058]VTC[+57.021]GGGVQK.R	HexNAc(1)Fuc(1),Fuc(1)	Ambiguous	C[+57]*3, N[+1], S[+146][+349]	9.18	2.4	>>sp|P07996|TSP1_HUMAN Thrombospondin-1 OS=Homo sapiens OX=9606 GN=THBS1 PE=1 SV=2	1186.51	3	3557.51	3557.52	0	-1.4	487	Specific	478.6	472.33	9.18	671	2657	MW_EXP1_REL_THROMBIN_ALL.67492.67492.3	scan=67492 file=555	131.046
K.DAC[+57.021]PIN[+0.984]GGWGPWS[+349.137]PWDIC[+57.021]S[+146.058]VTC[+57.021]GGGVQK.R	HexNAc(1)Fuc(1),Fuc(1)	Ambiguous	C[+57]*3, N[+1], S[+146][+349]	9.16	2.4	>>sp|P07996|TSP1_HUMAN Thrombospondin-1 OS=Homo sapiens OX=9606 GN=THBS1 PE=1 SV=2	1186.51	3	3557.51	3557.52	0	-1.9	487	Specific	470.35	470.35	9.16	671	2657	MW_EXP1_REL_THROMBIN_ALL.63954.63954.3	scan=63954 file=557	131.142
K.DAC[+57.021]PIN[+0.984]GGWGPWS[+349.137]PWDIC[+57.021]S[+146.058]VTC[+57.021]GGGVQKR.S	HexNAc(1)Fuc(1),Fuc(1)	Ambiguous	C[+57]*3, N[+1], S[+146][+349]	7.43	2.4	>>sp|P07996|TSP1_HUMAN Thrombospondin-1 OS=Homo sapiens OX=9606 GN=THBS1 PE=1 SV=2	1238.54	3	3713.61	3713.62	0	-2.4	487	Specific	361.64	361.64	7.43	671	2657	MW_EXP1_REL_THROMBIN_ALL.61645.61645.3	scan=61645 file=558	120.558
K.DAC[+57.021]PIN[+0.984]GGWGPWS[+349.137]PWDIC[+57.021]S[+146.058]VTC[+57.021]GGGVQK.R	HexNAc(1)Fuc(1),Fuc(1)	Ambiguous	C[+57]*3, N[+1], S[+146][+349]	6.59	2.4	>>sp|P07996|TSP1_HUMAN Thrombospondin-1 OS=Homo sapiens OX=9606 GN=THBS1 PE=1 SV=2	1186.51	3	3557.51	3557.52	0	-1.9	487	Specific	334.95	334.95	6.59	671	2657	MW_EXP1_REL_THROMBIN_ALL.62729.62729.3	scan=62729 file=556	131.141
K.DAC[+57.021]PIN[+0.984]GGWGPWS[+349.137]PWDIC[+57.021]S[+146.058]VTC[+57.021]GGGVQK.R	HexNAc(1)Fuc(1),Fuc(1)	Ambiguous	C[+57]*3, N[+1], S[+146][+349]	5.37	2.4	>>sp|P07996|TSP1_HUMAN Thrombospondin-1 OS=Homo sapiens OX=9606 GN=THBS1 PE=1 SV=2	1186.51	3	3557.52	3557.52	0	-0.7	487	Specific	282.09	282.09	5.37	671	2657	MW_EXP1_REL_THROMBIN_ALL.63937.63937.3	scan=63937 file=557	131.11
K.DAC[+57.021]PIN[+0.984]GGWGPWS[+511.190]PWDIC[+57.021]S[+146.058]VTC[+57.021]GGGVQK.R	HexNAc(1)Hex(1)Fuc(1),Fuc(1)	Ambiguous	C[+57]*3, N[+1], S[+146][+511]	9.28	2.4	>>sp|P07996|TSP1_HUMAN Thrombospondin-1 OS=Homo sapiens OX=9606 GN=THBS1 PE=1 SV=2	1240.53	3	3719.57	3719.57	0	-1.3	487	Specific	516.67	507.25	9.28	671	2657	MW_EXP1_REL_THROMBIN_ALL.63268.63268.3	scan=63268 file=555	122.23
K.DAC[+57.021]PIN[+0.984]GGWGPWS[+511.190]PWDIC[+57.021]S[+146.058]VTC[+57.021]GGGVQK.R	HexNAc(1)Hex(1)Fuc(1),Fuc(1)	Ambiguous	C[+57]*3, N[+1], S[+146][+511]	9.23	2.4	>>sp|P07996|TSP1_HUMAN Thrombospondin-1 OS=Homo sapiens OX=9606 GN=THBS1 PE=1 SV=2	1240.53	3	3719.57	3719.57	0	-0.7	487	Specific	483.75	483.75	9.23	671	2657	MW_EXP1_REL_THROMBIN_ALL.59844.59844.3	scan=59844 file=557	122.372
K.DAC[+57.021]PIN[+0.984]GGWGPWS[+511.190]PWDIC[+57.021]S[+146.058]VTC[+57.021]GGGVQK.R	HexNAc(1)Hex(1)Fuc(1),Fuc(1)	Ambiguous	C[+57]*3, N[+1], S[+146][+511]	9.04	2.4	>>sp|P07996|TSP1_HUMAN Thrombospondin-1 OS=Homo sapiens OX=9606 GN=THBS1 PE=1 SV=2	1240.52	3	3719.56	3719.57	0	-3.9	487	Specific	475.01	475.01	9.04	671	2657	MW_EXP1_REL_THROMBIN_ALL.63229.63229.3	scan=63229 file=559	122.309
K.DAC[+57.021]PIN[+0.984]GGWGPWS[+511.190]PWDIC[+57.021]S[+146.058]VTC[+57.021]GGGVQK.R	HexNAc(1)Hex(1)Fuc(1),Fuc(1)	Ambiguous	C[+57]*3, N[+1], S[+146][+511]	8.74	2.4	>>sp|P07996|TSP1_HUMAN Thrombospondin-1 OS=Homo sapiens OX=9606 GN=THBS1 PE=1 SV=2	1240.52	3	3719.56	3719.57	0	-3.9	487	Specific	432.03	432.03	8.74	671	2657	MW_EXP1_REL_THROMBIN_ALL.58622.58622.3	scan=58622 file=556	122.376
K.DAC[+57.021]PIN[+0.984]GGWGPWS[+511.190]PWDIC[+57.021]S[+146.058]VTC[+57.021]GGGVQK.R	HexNAc(1)Hex(1)Fuc(1),Fuc(1)	Ambiguous	C[+57]*3, N[+1], S[+146][+511]	5.89	2.4	>>sp|P07996|TSP1_HUMAN Thrombospondin-1 OS=Homo sapiens OX=9606 GN=THBS1 PE=1 SV=2	1240.53	3	3719.58	3719.57	0	2.3	487	Specific	363.6	363.6	5.89	671	2657	MW_EXP1_REL_THROMBIN_ALL.62469.62469.3	scan=62469 file=558	122.275
R.C[+57.021]PEALFQPC[+57.021]FLGMES[+511.190]C[+57.021]GIHET[+511.190]TFNSIMK.S	HexNAc(1)Hex(1)Fuc(1),HexNAc(1)Hex(1)Fuc(1)	Ambiguous	C[+57]*3, S[+511], T[+511]	3.23	2.4	>>sp|P0CG39|POTEJ_HUMAN POTE ankyrin domain family member J OS=Homo sapiens OX=9606 GN=POTEJ PE=3 SV=1	1082.72	4	4327.85	4326.84	1	2.3	920	Specific	226.43	211.87	3.23	18	1029	MW_EXP1_REL_THROMBIN_ALL.62952.62952.3	scan=62952 file=555	121.591
K.FTVNNLAEPQKAPSHQQAT[+656.228]TAGSPLR.H	HexNAc(1)Hex(1)NeuAc(1)	Ambiguous	T[+656]	19.32	2.4	>>sp|P12259|FA5_HUMAN Coagulation factor V OS=Homo sapiens OX=9606 GN=F5 PE=1 SV=4	1140.55	3	3419.64	3419.64	0	-0.5	786	Specific	1012.09	995.69	19.32	198	2355	MW_EXP1_REL_THROMBIN_ALL.34500.34500.3	scan=34500 file=555	66.7371
K.FTVN[+0.984]NLAEPQKAPSHQQAT[+656.228]TAGSPLR.H	HexNAc(1)Hex(1)NeuAc(1)	Ambiguous	N[+1], T[+656]	16.65	2.4	>>sp|P12259|FA5_HUMAN Coagulation factor V OS=Homo sapiens OX=9606 GN=F5 PE=1 SV=4	855.914	4	3420.63	3420.63	0	1.7	786	Specific	885.14	885.14	16.65	198	2355	MW_EXP1_REL_THROMBIN_ALL.34987.34987.4	scan=34987 file=559	67.3773
K.ST[+656.228]HPPPLPAKEEPVEALTFSR.E	HexNAc(1)Hex(1)NeuAc(1)	Ambiguous	T[+656]	16.25	2.4	>>sp|Q14766|LTBP1_HUMAN Latent-transforming growth factor beta-binding protein 1 OS=Homo sapiens OX=9606 GN=LTBP1 PE=1 SV=4	740.613	4	2959.43	2959.43	0	-0.1	768	Specific	881.57	836.36	16.25	254	1847	MW_EXP1_REL_THROMBIN_ALL.43804.43804.4	scan=43804 file=558	84.1802
R.TFVLSALQPSPT[+656.228]HSSSNTQR.L	HexNAc(1)Hex(1)NeuAc(1)	Ambiguous	T[+656]	14.41	2.4	>>sp|P19827|ITIH1_HUMAN Inter-alpha-trypsin inhibitor heavy chain H1 OS=Homo sapiens OX=9606 GN=ITIH1 PE=1 SV=3	938.775	3	2814.31	2814.32	0	-1.7	642	Specific	763.1	763.1	14.41	55	1841	MW_EXP1_REL_THROMBIN_ALL.40185.40185.3	scan=40185 file=556	83.9166
K.FTVN[+0.984]NLAEPQKAPSHQQAT[+656.228]TAGSPLR.H	HexNAc(1)Hex(1)NeuAc(1)	Ambiguous	N[+1], T[+656]	12.78	2.4	>>sp|P12259|FA5_HUMAN Coagulation factor V OS=Homo sapiens OX=9606 GN=F5 PE=1 SV=4	855.913	4	3420.63	3420.63	0	-0.2	786	Specific	663.45	663.45	12.78	198	2355	MW_EXP1_REL_THROMBIN_ALL.32037.32037.4	scan=32037 file=556	67.7128
K.IEETTM[+15.995]TTQTPAPIQAPS[+656.228]AILPLPGQSVER.L	HexNAc(1)Hex(1)NeuAc(1)	Ambiguous	M[+16], S[+656]	12.58	2.4	>>sp|Q14624|ITIH4_HUMAN Inter-alpha-trypsin inhibitor heavy chain H4 OS=Homo sapiens OX=9606 GN=ITIH4 PE=1 SV=4	1283.63	3	3848.86	3848.87	0	-3.2	716	Specific	684.81	684.81	12.58	65	1721	MW_EXP1_REL_THROMBIN_ALL.59619.59619.3	scan=59619 file=556	124.514
K.ST[+656.228]HPPPLPAKEEPVEALTFSR.E	HexNAc(1)Hex(1)NeuAc(1)	Ambiguous	T[+656]	12.11	2.4	>>sp|Q14766|LTBP1_HUMAN Latent-transforming growth factor beta-binding protein 1 OS=Homo sapiens OX=9606 GN=LTBP1 PE=1 SV=4	740.614	4	2959.43	2959.43	0	1.5	768	Specific	696.05	663.23	12.11	254	1847	MW_EXP1_REL_THROMBIN_ALL.40392.40392.4	scan=40392 file=556	84.3079
K.DKFSEFWDLDPEVRPT[+656.228]SAVAA.-	HexNAc(1)Hex(1)NeuAc(1)	Ambiguous	T[+656]	11.24	2.4	>>sp|P02656|APOC3_HUMAN Apolipoprotein C-III OS=Homo sapiens OX=9606 GN=APOC3 PE=1 SV=1	1012.79	3	3036.37	3036.37	0	-1.8	79	CRagged	629.13	629.13	11.24	9	125	MW_EXP1_REL_THROMBIN_ALL.61230.61230.3	scan=61230 file=558	119.688
K.DKFSEFWDLDPEVRPT[+656.228]SAVAA.-	HexNAc(1)Hex(1)NeuAc(1)	Ambiguous	T[+656]	10.28	2.4	>>sp|P02656|APOC3_HUMAN Apolipoprotein C-III OS=Homo sapiens OX=9606 GN=APOC3 PE=1 SV=1	1012.8	3	3036.37	3036.37	0	-0.8	79	CRagged	592.04	576.88	10.28	9	125	MW_EXP1_REL_THROMBIN_ALL.62081.62081.3	scan=62081 file=555	119.783
K.IEETTM[+15.995]TTQTPAPIQAPS[+656.228]AILPLPGQSVER.L	HexNAc(1)Hex(1)NeuAc(1)	Ambiguous	M[+16], S[+656]	9.34	2.4	>>sp|Q14624|ITIH4_HUMAN Inter-alpha-trypsin inhibitor heavy chain H4 OS=Homo sapiens OX=9606 GN=ITIH4 PE=1 SV=4	1283.63	3	3848.88	3848.87	0	1.8	716	Specific	525.47	525.47	9.34	65	1721	MW_EXP1_REL_THROMBIN_ALL.64328.64328.2	scan=64328 file=555	124.453
K.DKFSEFWDLDPEVRPT[+656.228]SAVAA.-	HexNAc(1)Hex(1)NeuAc(1)	Ambiguous	T[+656]	8.89	2.4	>>sp|P02656|APOC3_HUMAN Apolipoprotein C-III OS=Homo sapiens OX=9606 GN=APOC3 PE=1 SV=1	1012.8	3	3036.37	3036.37	0	-0.3	79	CRagged	518.96	518.96	8.89	9	125	MW_EXP1_REL_THROMBIN_ALL.58592.58592.3	scan=58592 file=557	119.754
K.DKFSEFWDLDPEVRPT[+656.228]SAVAA.-	HexNAc(1)Hex(1)NeuAc(1)	Ambiguous	T[+656]	8.88	2.4	>>sp|P02656|APOC3_HUMAN Apolipoprotein C-III OS=Homo sapiens OX=9606 GN=APOC3 PE=1 SV=1	1012.79	3	3036.37	3036.37	0	-1.4	79	CRagged	517.7	514.95	8.88	9	125	MW_EXP1_REL_THROMBIN_ALL.57418.57418.3	scan=57418 file=556	119.809
R.DIPTNSPELEET[+656.228]LTHTITK.L	HexNAc(1)Hex(1)NeuAc(1)	Ambiguous	T[+656]	8.6	2.4	>>sp|P01042-2|KNG1_HUMAN Isoform LMW of Kininogen-1 OS=Homo sapiens OX=9606 GN=KNG1	932.439	3	2795.3	2795.31	0	-2.7	270	Specific	499.14	499.14	8.6	44	603	MW_EXP1_REL_THROMBIN_ALL.53356.53356.3	scan=53356 file=559	102.062
K.FSEFWDLDPEVRPT[+656.228]SAVAA.-	HexNAc(1)Hex(1)NeuAc(1)	Ambiguous	T[+656]	4.2	2.4	>>sp|P02656|APOC3_HUMAN Apolipoprotein C-III OS=Homo sapiens OX=9606 GN=APOC3 PE=1 SV=1	931.755	3	2793.25	2793.25	0	-0.2	81	CRagged	235.96	192.43	4.2	9	125	MW_EXP1_REL_THROMBIN_ALL.60770.60770.3	scan=60770 file=557	124.362
R.EHGPGVAEPEVAT[+947.323]APPEKEIPSLDQEKTK.L	HexNAc(1)Hex(1)NeuAc(2)	Ambiguous	T[+947]	25.13	2.4	>>sp|Q14766|LTBP1_HUMAN Latent-transforming growth factor beta-binding protein 1 OS=Homo sapiens OX=9606 GN=LTBP1 PE=1 SV=4	1008.47	4	4030.86	4030.88	0	-2.9	789	Specific	1307.6	1269.33	25.13	254	1847	MW_EXP1_REL_THROMBIN_ALL.38279.38279.4	scan=38279 file=559	73.3911
K.FTVNNLAEPQKAPSHQQAT[+947.323]TAGSPLR.H	HexNAc(1)Hex(1)NeuAc(2)	Ambiguous	T[+947]	21.42	2.4	>>sp|P12259|FA5_HUMAN Coagulation factor V OS=Homo sapiens OX=9606 GN=F5 PE=1 SV=4	928.443	4	3710.75	3710.74	0	2.6	786	Specific	1101.92	1007.89	21.42	198	2355	MW_EXP1_REL_THROMBIN_ALL.37932.37932.4	scan=37932 file=559	72.8191
K.NTQPVAKST[+947.323]HPPPLPAKEEPVEALTFSR.E	HexNAc(1)Hex(1)NeuAc(2)	Ambiguous	T[+947]	18.58	2.4	>>sp|Q14766|LTBP1_HUMAN Latent-transforming growth factor beta-binding protein 1 OS=Homo sapiens OX=9606 GN=LTBP1 PE=1 SV=4	997.99	4	3988.94	3988.93	0	3	761	Specific	1036.74	1036.74	18.58	254	1847	MW_EXP1_REL_THROMBIN_ALL.43863.43863.4	scan=43863 file=559	83.5921
K.ST[+947.323]HPPPLPAKEEPVEALTFSR.E	HexNAc(1)Hex(1)NeuAc(2)	Ambiguous	T[+947]	18.15	2.4	>>sp|Q14766|LTBP1_HUMAN Latent-transforming growth factor beta-binding protein 1 OS=Homo sapiens OX=9606 GN=LTBP1 PE=1 SV=4	813.385	4	3250.52	3250.53	0	-2.8	768	Specific	989.74	986.3	18.15	254	1847	MW_EXP1_REL_THROMBIN_ALL.45386.45386.4	scan=45386 file=557	92.1989
K.ST[+947.323]HPPPLPAKEEPVEALTFSR.E	HexNAc(1)Hex(1)NeuAc(2)	Ambiguous	T[+947]	16.27	2.4	>>sp|Q14766|LTBP1_HUMAN Latent-transforming growth factor beta-binding protein 1 OS=Homo sapiens OX=9606 GN=LTBP1 PE=1 SV=4	813.386	4	3250.52	3250.53	0	-1.5	768	Specific	891.32	880.79	16.27	254	1847	MW_EXP1_REL_THROMBIN_ALL.44270.44270.4	scan=44270 file=556	92.19
R.EHGPGVAEPEVAT[+947.323]APPEKEIPSLDQEKTK.L	HexNAc(1)Hex(1)NeuAc(2)	Ambiguous	T[+947]	13.22	2.4	>>sp|Q14766|LTBP1_HUMAN Latent-transforming growth factor beta-binding protein 1 OS=Homo sapiens OX=9606 GN=LTBP1 PE=1 SV=4	1008.47	4	4030.88	4030.88	0	0.1	789	Specific	737.24	727.65	13.22	254	1847	MW_EXP1_REL_THROMBIN_ALL.38177.38177.2	scan=38177 file=555	73.3945
K.ST[+947.323]HPPPLPAKEEPVEALTFSR.E	HexNAc(1)Hex(1)NeuAc(2)	Ambiguous	T[+947]	12.78	2.4	>>sp|Q14766|LTBP1_HUMAN Latent-transforming growth factor beta-binding protein 1 OS=Homo sapiens OX=9606 GN=LTBP1 PE=1 SV=4	1084.18	3	3250.52	3250.53	0	-1	768	Specific	732.42	685.5	12.78	254	1847	MW_EXP1_REL_THROMBIN_ALL.48286.48286.3	scan=48286 file=559	92.1183
K.ST[+947.323]HPPPLPAKEEPVEALTFSR.E	HexNAc(1)Hex(1)NeuAc(2)	Ambiguous	T[+947]	12.15	2.4	>>sp|Q14766|LTBP1_HUMAN Latent-transforming growth factor beta-binding protein 1 OS=Homo sapiens OX=9606 GN=LTBP1 PE=1 SV=4	813.384	4	3250.52	3250.53	0	-3.2	768	Specific	689.66	689.66	12.15	254	1847	MW_EXP1_REL_THROMBIN_ALL.48221.48221.4	scan=48221 file=555	92.0284
K.DKFSEFWDLDPEVRPT[+947.323]SAVAA.-	HexNAc(1)Hex(1)NeuAc(2)	Ambiguous	T[+947]	8.4	2.4	>>sp|P02656|APOC3_HUMAN Apolipoprotein C-III OS=Homo sapiens OX=9606 GN=APOC3 PE=1 SV=1	1109.83	3	3327.48	3327.47	0	2.7	79	CRagged	463.46	444.34	8.4	9	125	MW_EXP1_REL_THROMBIN_ALL.65460.65460.3	scan=65460 file=555	126.846
K.DKFSEFWDLDPEVRPT[+947.323]SAVAA.-	HexNAc(1)Hex(1)NeuAc(2)	Ambiguous	T[+947]	8.11	2.4	>>sp|P02656|APOC3_HUMAN Apolipoprotein C-III OS=Homo sapiens OX=9606 GN=APOC3 PE=1 SV=1	1109.83	3	3327.48	3327.47	0	2.2	79	CRagged	435.49	435.49	8.11	9	125	MW_EXP1_REL_THROMBIN_ALL.61877.61877.3	scan=61877 file=557	126.734
K.ST[+1021.360]HPPPLPAKEEPVEALTFSR.E	HexNAc(2)Hex(2)NeuAc(1)	Ambiguous	T[+1021]	16.27	2.4	>>sp|Q14766|LTBP1_HUMAN Latent-transforming growth factor beta-binding protein 1 OS=Homo sapiens OX=9606 GN=LTBP1 PE=1 SV=4	831.895	4	3324.56	3324.56	0	-1.6	768	Specific	880.48	825.83	16.27	254	1847	MW_EXP1_REL_THROMBIN_ALL.40150.40150.4	scan=40150 file=557	81.844
K.ST[+1021.360]HPPPLPAKEEPVEALTFSR.E	HexNAc(2)Hex(2)NeuAc(1)	Ambiguous	T[+1021]	16.19	2.4	>>sp|Q14766|LTBP1_HUMAN Latent-transforming growth factor beta-binding protein 1 OS=Homo sapiens OX=9606 GN=LTBP1 PE=1 SV=4	831.897	4	3324.57	3324.56	0	1	768	Specific	853.48	806.27	16.19	254	1847	MW_EXP1_REL_THROMBIN_ALL.42611.42611.4	scan=42611 file=555	81.5288
K.ST[+1021.360]HPPPLPAKEEPVEALTFSR.E	HexNAc(2)Hex(2)NeuAc(1)	Ambiguous	T[+1021]	11.25	2.4	>>sp|Q14766|LTBP1_HUMAN Latent-transforming growth factor beta-binding protein 1 OS=Homo sapiens OX=9606 GN=LTBP1 PE=1 SV=4	831.896	4	3324.56	3324.56	0	-0.3	768	Specific	626.95	616.95	11.25	254	1847	MW_EXP1_REL_THROMBIN_ALL.42490.42490.4	scan=42490 file=558	81.6831
K.ST[+1312.455]HPPPLPAKEEPVEALTFSR.E	HexNAc(2)Hex(2)NeuAc(2)	Ambiguous	T[+1312]	16.27	2.4	>>sp|Q14766|LTBP1_HUMAN Latent-transforming growth factor beta-binding protein 1 OS=Homo sapiens OX=9606 GN=LTBP1 PE=1 SV=4	904.668	4	3615.65	3615.66	0	-1.7	768	Specific	871.74	764.83	16.27	254	1847	MW_EXP1_REL_THROMBIN_ALL.47074.47074.4	scan=47074 file=559	89.7877
K.ST[+1312.455]HPPPLPAKEEPVEALTFSR.E	HexNAc(2)Hex(2)NeuAc(2)	Ambiguous	T[+1312]	15.25	2.4	>>sp|Q14766|LTBP1_HUMAN Latent-transforming growth factor beta-binding protein 1 OS=Homo sapiens OX=9606 GN=LTBP1 PE=1 SV=4	904.67	4	3615.66	3615.66	0	0.1	768	Specific	818.7	773.94	15.25	254	1847	MW_EXP1_REL_THROMBIN_ALL.44265.44265.4	scan=44265 file=557	89.9383
K.IEETTM[+15.995]TTQTPAPIQAPS[+1312.455]AILPLPGQSVER.L	HexNAc(2)Hex(2)NeuAc(2)	Ambiguous	M[+16], S[+1312]	8.28	2.4	>>sp|Q14624|ITIH4_HUMAN Inter-alpha-trypsin inhibitor heavy chain H4 OS=Homo sapiens OX=9606 GN=ITIH4 PE=1 SV=4	1127.03	4	4505.1	4505.1	0	0.2	716	Specific	433.42	433.42	8.28	65	1721	MW_EXP1_REL_THROMBIN_ALL.62900.62900.4	scan=62900 file=556	131.513
K.IEETTM[+15.995]TTQTPAPIQAPS[+1312.455]AILPLPGQSVER.L	HexNAc(2)Hex(2)NeuAc(2)	Ambiguous	M[+16], S[+1312]	8.2	2.4	>>sp|Q14624|ITIH4_HUMAN Inter-alpha-trypsin inhibitor heavy chain H4 OS=Homo sapiens OX=9606 GN=ITIH4 PE=1 SV=4	1127.03	4	4505.1	4505.1	0	-1.1	716	Specific	415.66	415.66	8.2	65	1721	MW_EXP1_REL_THROMBIN_ALL.66806.66806.4	scan=66806 file=558	131.45
K.IEETTM[+15.995]TTQTPAPIQAPS[+1312.455]AILPLPGQSVER.L	HexNAc(2)Hex(2)NeuAc(2)	Ambiguous	M[+16], S[+1312]	5.99	2.4	>>sp|Q14624|ITIH4_HUMAN Inter-alpha-trypsin inhibitor heavy chain H4 OS=Homo sapiens OX=9606 GN=ITIH4 PE=1 SV=4	1126.78	4	4504.11	4505.1	-1	1.7	716	Specific	316.37	316.37	5.99	65	1721	MW_EXP1_REL_THROMBIN_ALL.64079.64079.4	scan=64079 file=557	131.408
K.IEETTM[+15.995]TTQTPAPIQAPS[+1312.455]AILPLPGQSVER.L	HexNAc(2)Hex(2)NeuAc(2)	Ambiguous	M[+16], S[+1312]	5.71	2.4	>>sp|Q14624|ITIH4_HUMAN Inter-alpha-trypsin inhibitor heavy chain H4 OS=Homo sapiens OX=9606 GN=ITIH4 PE=1 SV=4	1127.03	4	4505.1	4505.1	0	0.7	716	Specific	299.44	299.44	5.71	65	1721	MW_EXP1_REL_THROMBIN_ALL.67705.67705.4	scan=67705 file=555	131.49
K.KDAC[+57.021]PIN[+0.984]GGWGPWS[+308.111]PWDIC[+57.021]SVTC[+57.021]GGGVQK.R	Hex(1)Fuc(1)	Ambiguous	C[+57]*3, N[+1], S[+308]	17.95	2.33	>>sp|P07996|TSP1_HUMAN Thrombospondin-1 OS=Homo sapiens OX=9606 GN=THBS1 PE=1 SV=2	1166.85	3	3498.52	3498.53	0	-1.9	486	Specific	901.93	901.93	17.95	671	2657	MW_EXP1_REL_THROMBIN_ALL.61386.61386.3	scan=61386 file=558	120.018
R.TVVQPS[+656.228]VGAAAGPVVPPC[+57.021]PGR.I	HexNAc(1)Hex(1)NeuAc(1)	Ambiguous	C[+57], S[+656]	10.98	2.3	>>sp|P02765|FETUA_HUMAN Alpha-2-HS-glycoprotein OS=Homo sapiens OX=9606 GN=AHSG PE=1 SV=2	891.434	3	2672.29	2672.3	0	-3.4	341	Specific	612.06	612.06	10.98	24	2363	MW_EXP1_REL_THROMBIN_ALL.40155.40155.3	scan=40155 file=556	83.856
K.QDGGW[+162.053]SHWS[+308.111]PWSSC[+57.021]SVTC[+57.021]GDGVITR.I	Hex(1)Fuc(1)	Ambiguous	C[+57]*2, S[+308], W[+162]	9.82	2.26	>>sp|P07996|TSP1_HUMAN Thrombospondin-1 OS=Homo sapiens OX=9606 GN=THBS1 PE=1 SV=2	1098.13	3	3292.37	3292.37	0	1.7	434	Specific	557.25	557.25	9.82	671	2657	MW_EXP1_REL_THROMBIN_ALL.51994.51994.3	scan=51994 file=555	99.4739
K.DAC[+57.021]PIN[+0.984]GGWGPWSPWDIC[+57.021]S[+308.111]VTC[+57.021]GGGVQKR.S	Hex(1)Fuc(1)	Ambiguous	C[+57]*3, N[+1], S[+308]	19.72	2.25	>>sp|P07996|TSP1_HUMAN Thrombospondin-1 OS=Homo sapiens OX=9606 GN=THBS1 PE=1 SV=2	1176.18	3	3526.52	3526.53	0	-3	487	Specific	1020.34	1020.34	19.72	671	2657	MW_EXP1_REL_THROMBIN_ALL.64227.64227.3	scan=64227 file=555	124.239
K.KDAC[+57.021]PIN[+0.984]GGWGPW[+162.053]SPWDIC[+57.021]S[+308.111]VTC[+57.021]GGGVQK.R	Hex(1)Fuc(1)	Ambiguous	C[+57]*3, N[+1], S[+308], W[+162]	16.98	2.22	>>sp|P07996|TSP1_HUMAN Thrombospondin-1 OS=Homo sapiens OX=9606 GN=THBS1 PE=1 SV=2	1220.86	3	3660.58	3660.58	0	-1.4	486	Specific	862.67	862.67	16.98	671	2657	MW_EXP1_REL_THROMBIN_ALL.57737.57737.3	scan=57737 file=558	112.422
K.KDAC[+57.021]PIN[+0.984]GGWGPW[+162.053]SPWDIC[+57.021]S[+308.111]VTC[+57.021]GGGVQK.R	Hex(1)Fuc(1)	Ambiguous	C[+57]*3, N[+1], S[+308], W[+162]	10.98	2.22	>>sp|P07996|TSP1_HUMAN Thrombospondin-1 OS=Homo sapiens OX=9606 GN=THBS1 PE=1 SV=2	1220.86	3	3660.58	3660.58	0	-1.5	486	Specific	593.02	593.02	10.98	671	2657	MW_EXP1_REL_THROMBIN_ALL.59236.59236.3	scan=59236 file=555	113.997
K.C[+57.021]GAC[+57.021]PPGYS[+203.079]GNGIQC[+57.021]T[+162.053]DVDEC[+57.021]KEVPDAC[+57.021]FN[+0.984]HNGEHR.C	HexNAc(1),Hex(1)	Ambiguous	C[+57]*5, N[+1], S[+203], T[+162]	8.31	2.21	>>sp|P07996|TSP1_HUMAN Thrombospondin-1 OS=Homo sapiens OX=9606 GN=THBS1 PE=1 SV=2	1119.2	4	4473.77	4473.77	0	1	572	Specific	484.44	484.44	8.31	671	2657	MW_EXP1_REL_THROMBIN_ALL.34133.34133.4	scan=34133 file=558	66.2014
K.KDAC[+57.021]PINGGWGPWSPWDIC[+57.021]S[+308.111]VTC[+57.021]GGGVQK.R	Hex(1)Fuc(1)	Ambiguous	C[+57]*3, S[+308]	15.95	2.18	>>sp|P07996|TSP1_HUMAN Thrombospondin-1 OS=Homo sapiens OX=9606 GN=THBS1 PE=1 SV=2	1166.52	3	3497.54	3497.54	0	-1.9	486	Specific	824.85	824.85	15.95	671	2657	MW_EXP1_REL_THROMBIN_ALL.61324.61324.3	scan=61324 file=555	118.202
K.C[+57.021]IN[+15.995]T[+162.053]DGSYK.C	Hex(1)	Ambiguous	C[+57], N[+16], T[+162]	3.12	2.02	>>sp|Q14766|LTBP1_HUMAN Latent-transforming growth factor beta-binding protein 1 OS=Homo sapiens OX=9606 GN=LTBP1 PE=1 SV=4	618.258	2	1235.51	1235.51	0	-1.4	1681	Specific	268.38	243.23	3.12	254	1847	MW_EXP1_REL_THROMBIN_ALL.8277.8277.2	scan=8277 file=556	21.2759
K.IVT[+146.058]SLDWR.C	Fuc(1)	Ambiguous	T[+146]	3.24	2	>>sp|Q13201|MMRN1_HUMAN Multimerin-1 OS=Homo sapiens OX=9606 GN=MMRN1 PE=1 SV=3	568.304	2	1135.6	1135.6	0	1.7	263	Specific	351.97	257.39	3.24	200	663	MW_EXP1_REL_THROMBIN_ALL.40532.40532.2	scan=40532 file=555	77.58
R.LLIYAVLPT[+162.053]GDVIGDSAKYDVENC[+57.021]LANK.V	Hex(1)	Ambiguous	C[+57], T[+162]	6.4	2	>>sp|P01023|A2MG_HUMAN Alpha-2-macroglobulin OS=Homo sapiens OX=9606 GN=A2M PE=1 SV=3	1071.88	3	3213.61	3213.62	0	-3	540	Specific	291.2	291.2	6.4	154	3027	MW_EXP1_REL_THROMBIN_ALL.63776.63776.3	scan=63776 file=557	130.773
R.LLIYAVLPT[+162.053]GDVIGDSAKYDVENC[+57.021]LANK.V	Hex(1)	Ambiguous	C[+57], T[+162]	5.27	2	>>sp|P01023|A2MG_HUMAN Alpha-2-macroglobulin OS=Homo sapiens OX=9606 GN=A2M PE=1 SV=3	1071.88	3	3213.62	3213.62	0	-0.7	540	Specific	291.47	291.47	5.27	154	3027	MW_EXP1_REL_THROMBIN_ALL.67321.67321.3	scan=67321 file=555	130.702
R.C[+57.021]MC[+57.021]IKT[+162.053]TSGIHPK.N	Hex(1)	Ambiguous	C[+57]*2, T[+162]	5.11	2	>>sp|P02775|CXCL7_HUMAN Platelet basic protein OS=Homo sapiens OX=9606 GN=PPBP PE=1 SV=3	424.452	4	1694.79	1694.79	0	-1.9	63	Specific	368.14	368.14	5.11	69	2473	MW_EXP1_REL_THROMBIN_ALL.15934.15934.4	scan=15934 file=558	33.2032
K.T[+162.053]VTKTVIGPDGHK.E	Hex(1)	Ambiguous	T[+162]	4.98	2	>>sp|P02671|FIBA_HUMAN Fibrinogen alpha chain OS=Homo sapiens OX=9606 GN=FGA PE=1 SV=2	505.607	3	1514.81	1514.81	0	-0.6	464	Specific	307.04	292.29	4.98	209	2333	MW_EXP1_REL_THROMBIN_ALL.10629.10629.3	scan=10629 file=559	23.3891
R.C[+57.021]MC[+57.021]IKT[+162.053]TSGIHPK.N	Hex(1)	Ambiguous	C[+57]*2, T[+162]	4.33	2	>>sp|P02775|CXCL7_HUMAN Platelet basic protein OS=Homo sapiens OX=9606 GN=PPBP PE=1 SV=3	424.453	4	1694.79	1694.79	0	0.2	63	Specific	298.49	298.49	4.33	69	2473	MW_EXP1_REL_THROMBIN_ALL.14380.14380.2	scan=14380 file=556	33.2007
R.C[+57.021]MC[+57.021]IKT[+162.053]TSGIHPK.N	Hex(1)	Ambiguous	C[+57]*2, T[+162]	3.45	2	>>sp|P02775|CXCL7_HUMAN Platelet basic protein OS=Homo sapiens OX=9606 GN=PPBP PE=1 SV=3	424.452	4	1694.79	1694.79	0	-1.9	63	Specific	307.65	273.82	3.45	69	2473	MW_EXP1_REL_THROMBIN_ALL.14985.14985.4	scan=14985 file=557	33.2205
K.C[+57.021]GAC[+57.021]PPGYS[+203.079]GNGIQC[+57.021]TDVDEC[+57.021]KEVPDAC[+57.021]FNHNGEHR.C	HexNAc(1)	Ambiguous	C[+57]*5, S[+203]	18.84	2	>>sp|P07996|TSP1_HUMAN Thrombospondin-1 OS=Homo sapiens OX=9606 GN=THBS1 PE=1 SV=2	1078.44	4	4310.73	4310.73	0	-1.2	572	Specific	1024.72	1024.72	18.84	671	2657	MW_EXP1_REL_THROMBIN_ALL.29688.29688.4	scan=29688 file=556	63.104
K.C[+57.021]GAC[+57.021]PPGYS[+656.228]GN[+0.984]GIQC[+57.021]TDVDEC[+57.021]KEVPDAC[+57.021]FNHNGEHR.C	HexNAc(1)Hex(1)NeuAc(1)	Ambiguous	C[+57]*5, N[+1], S[+656]	19.82	2	>>sp|P07996|TSP1_HUMAN Thrombospondin-1 OS=Homo sapiens OX=9606 GN=THBS1 PE=1 SV=2	1191.97	4	4764.86	4764.86	0	-0.2	572	Specific	1096.56	1088.05	19.82	671	2657	MW_EXP1_REL_THROMBIN_ALL.35153.35153.4	scan=35153 file=558	68.0509
K.C[+57.021]GAC[+57.021]PPGYS[+656.228]GNGIQC[+57.021]TDVDEC[+57.021]KEVPDAC[+57.021]FNHNGEHR.C	HexNAc(1)Hex(1)NeuAc(1)	Ambiguous	C[+57]*5, S[+656]	15.82	2	>>sp|P07996|TSP1_HUMAN Thrombospondin-1 OS=Homo sapiens OX=9606 GN=THBS1 PE=1 SV=2	1191.73	4	4763.88	4763.88	0	0.4	572	Specific	884.52	884.52	15.82	671	2657	MW_EXP1_REL_THROMBIN_ALL.31780.31780.4	scan=31780 file=556	67.214
K.LVT[+656.228]SKGDKELR.T	HexNAc(1)Hex(1)NeuAc(1)	Ambiguous	T[+656]	3.87	2	>>sp|P02671|FIBA_HUMAN Fibrinogen alpha chain OS=Homo sapiens OX=9606 GN=FGA PE=1 SV=2	634.651	3	1901.94	1901.94	0	-3	433	Specific	346.81	229.98	3.87	209	2333	MW_EXP1_REL_THROMBIN_ALL.9962.9962.3	scan=9962 file=558	22.4819
K.VAT[+656.228]TVISK.M	HexNAc(1)Hex(1)NeuAc(1)	Ambiguous	T[+656]	3.78	2	>>sp|P05155|IC1_HUMAN Plasma protease C1 inhibitor OS=Homo sapiens OX=9606 GN=SERPING1 PE=1 SV=2	737.867	2	1474.73	1474.73	0	0.4	45	Specific	466.19	125.15	3.78	36	913	MW_EXP1_REL_THROMBIN_ALL.17372.17372.2	scan=17372 file=557	37.8942
K.VAT[+656.228]TVISK.M	HexNAc(1)Hex(1)NeuAc(1)	Ambiguous	T[+656]	3.15	2	>>sp|P05155|IC1_HUMAN Plasma protease C1 inhibitor OS=Homo sapiens OX=9606 GN=SERPING1 PE=1 SV=2	737.864	2	1474.72	1474.73	0	-2.9	45	Specific	399.98	117.71	3.15	36	913	MW_EXP1_REL_THROMBIN_ALL.18461.18461.2	scan=18461 file=558	37.8563
K.DAC[+57.021]PINGGWGPW[+162.053]S[+308.111]PWDIC[+57.021]SVTC[+57.021]GGGVQK.R	Hex(1)Fuc(1)	Ambiguous	C[+57]*3, S[+308], W[+162]	15.64	1.95	>>sp|P07996|TSP1_HUMAN Thrombospondin-1 OS=Homo sapiens OX=9606 GN=THBS1 PE=1 SV=2	1177.84	3	3531.49	3531.5	0	-2.2	487	Specific	837.73	837.73	15.64	671	2657	MW_EXP1_REL_THROMBIN_ALL.63281.63281.3	scan=63281 file=558	124.015
K.STHPPPLPAKEEPVEALTFS[+656.228]R.E	HexNAc(1)Hex(1)NeuAc(1)	Ambiguous	S[+656]	11.39	1.93	>>sp|Q14766|LTBP1_HUMAN Latent-transforming growth factor beta-binding protein 1 OS=Homo sapiens OX=9606 GN=LTBP1 PE=1 SV=4	987.151	3	2959.44	2959.43	0	2.7	768	Specific	656.95	630.67	11.39	254	1847	MW_EXP1_REL_THROMBIN_ALL.41422.41422.3	scan=41422 file=557	84.3098
K.DAC[+57.021]PINGGWGPWS[+308.111]PWDIC[+57.021]SVTC[+57.021]GGGVQKR.S	Hex(1)Fuc(1)	Ambiguous	C[+57]*3, S[+308]	23.45	1.89	>>sp|P07996|TSP1_HUMAN Thrombospondin-1 OS=Homo sapiens OX=9606 GN=THBS1 PE=1 SV=2	1175.86	3	3525.56	3525.55	0	2.1	487	Specific	1200.81	1200.81	23.45	671	2657	MW_EXP1_REL_THROMBIN_ALL.63647.63647.3	scan=63647 file=559	123.195
K.LFDSDPIT[+162.053]VT[+203.079]VPVEVSR.K	Hex(1),HexNAc(1)	Ambiguous	T[+162][+203]	6.26	1.88	>>sp|P10909-2|CLUS_HUMAN Isoform 2 of Clusterin OS=Homo sapiens OX=9606 GN=CLU	1120.07	2	2239.13	2239.12	0	1.1	461	Specific	360.79	320.5	6.26	57	937	MW_EXP1_REL_THROMBIN_ALL.57437.57437.2	scan=57437 file=558	111.809
K.C[+57.021]GAC[+57.021]PPGYS[+203.079]GN[+0.984]GIQC[+57.021]TDVDEC[+57.021]KEVPDAC[+57.021]FNHNGEHR.C	HexNAc(1)	Ambiguous	C[+57]*5, N[+1], S[+203]	24.84	1.87	>>sp|P07996|TSP1_HUMAN Thrombospondin-1 OS=Homo sapiens OX=9606 GN=THBS1 PE=1 SV=2	1078.68	4	4311.71	4311.72	0	-1.1	572	Specific	1303.44	1303.44	24.84	671	2657	MW_EXP1_REL_THROMBIN_ALL.33262.33262.4	scan=33262 file=559	64.2656
K.DAC[+57.021]PINGGWGPW[+162.053]S[+308.111]PWDIC[+57.021]SVTC[+57.021]GGGVQK.R	Hex(1)Fuc(1)	Ambiguous	C[+57]*3, S[+308], W[+162]	14.66	1.84	>>sp|P07996|TSP1_HUMAN Thrombospondin-1 OS=Homo sapiens OX=9606 GN=THBS1 PE=1 SV=2	1177.84	3	3531.5	3531.5	0	-1.1	487	Specific	758.04	758.04	14.66	671	2657	MW_EXP1_REL_THROMBIN_ALL.59981.59981.3	scan=59981 file=555	115.444
K.C[+57.021]EFDINEC[+57.021]KDPSNINGGC[+57.021]SQIC[+57.021]DNTPGSYHC[+57.021]S[+146.058]C[+57.021]K.N	Fuc(1)	Ambiguous	C[+57]*6, S[+146]	4.22	1.83	>>sp|P07225|PROS_HUMAN Vitamin K-dependent protein S OS=Homo sapiens OX=9606 GN=PROS1 PE=1 SV=1	1042.91	4	4168.63	4169.63	-1	0.7	154	Specific	245.96	245.96	4.22	98	1139	MW_EXP1_REL_THROMBIN_ALL.28404.28404.4	scan=28404 file=557	59.013
R.LC[+57.021]NNPTPQFGGKDC[+57.021]VGDVTENQIC[+57.021]NKQ[+0.984]DC[+57.021]PIDGC[+57.021]LS[+426.137]NPC[+57.021]FAGVK.C	Hex(1)Pent(2)	Ambiguous	C[+57]*6, Q[+1], S[+426]	22.62	1.81	>>sp|P07996|TSP1_HUMAN Thrombospondin-1 OS=Homo sapiens OX=9606 GN=THBS1 PE=1 SV=2	1353.33	4	5410.29	5411.31	-1	-3.2	518	Specific	1173.57	1128.62	22.62	671	2657	MW_EXP1_REL_THROMBIN_ALL.46785.46785.4	scan=46785 file=555	89.3031
K.FTVNNLAEPQKAPSHQQATT[+656.228]AGSPLR.H	HexNAc(1)Hex(1)NeuAc(1)	Ambiguous	T[+656]	24.69	1.81	>>sp|P12259|FA5_HUMAN Coagulation factor V OS=Homo sapiens OX=9606 GN=F5 PE=1 SV=4	855.664	4	3419.64	3419.64	0	-2.8	786	Specific	1263.11	1232.32	24.69	198	2355	MW_EXP1_REL_THROMBIN_ALL.34494.34494.4	scan=34494 file=555	66.7248
K.DAC[+57.021]PINGGWGPWS[+308.111]PWDIC[+57.021]SVTC[+57.021]GGGVQKR.S	Hex(1)Fuc(1)	Ambiguous	C[+57]*3, S[+308]	20.68	1.8	>>sp|P07996|TSP1_HUMAN Thrombospondin-1 OS=Homo sapiens OX=9606 GN=THBS1 PE=1 SV=2	1175.86	3	3525.56	3525.55	0	1.3	487	Specific	1071.98	1071.98	20.68	671	2657	MW_EXP1_REL_THROMBIN_ALL.63690.63690.3	scan=63690 file=555	123.121
K.FTVN[+0.984]NLAEPQKAPSHQQATT[+656.228]AGSPLR.H	HexNAc(1)Hex(1)NeuAc(1)	Ambiguous	N[+1], T[+656]	17.65	1.8	>>sp|P12259|FA5_HUMAN Coagulation factor V OS=Homo sapiens OX=9606 GN=F5 PE=1 SV=4	855.914	4	3420.63	3420.63	0	1.6	786	Specific	940.93	940.93	17.65	198	2355	MW_EXP1_REL_THROMBIN_ALL.34853.34853.4	scan=34853 file=558	67.5056
K.DAC[+57.021]PINGGWGPW[+162.053]S[+308.111]PWDIC[+57.021]SVTC[+57.021]GGGVQK.R	Hex(1)Fuc(1)	Ambiguous	C[+57]*3, S[+308], W[+162]	12.64	1.79	>>sp|P07996|TSP1_HUMAN Thrombospondin-1 OS=Homo sapiens OX=9606 GN=THBS1 PE=1 SV=2	1177.84	3	3531.49	3531.5	0	-2.3	487	Specific	685.07	672.18	12.64	671	2657	MW_EXP1_REL_THROMBIN_ALL.64509.64509.3	scan=64509 file=558	126.605
K.NIQSLEVIGKGT[+162.053]HC[+57.021]NQVEVIATLK.D	Hex(1)	Ambiguous	C[+57], T[+162]	3.19	1.77	>>sp|P02775|CXCL7_HUMAN Platelet basic protein OS=Homo sapiens OX=9606 GN=PPBP PE=1 SV=3	704.122	4	2813.47	2813.47	0	-1.3	76	Specific	252.44	245.1	3.19	69	2473	MW_EXP1_REL_THROMBIN_ALL.47087.47087.4	scan=47087 file=558	90.6555
K.C[+57.021]GAC[+57.021]PPGYS[+162.053]GN[+0.984]GIQC[+57.021]T[+203.079]DVDEC[+57.021]KEVPDAC[+57.021]FNHNGEHR.C	Hex(1),HexNAc(1)	Ambiguous	C[+57]*5, N[+1], S[+162], T[+203]	12.69	1.77	>>sp|P07996|TSP1_HUMAN Thrombospondin-1 OS=Homo sapiens OX=9606 GN=THBS1 PE=1 SV=2	1119.2	4	4473.78	4473.77	0	1.3	572	Specific	749.31	749.31	12.69	671	2657	MW_EXP1_REL_THROMBIN_ALL.33060.33060.2	scan=33060 file=558	64.2303
K.VHTEC[+57.021]C[+57.021]HGDLLEC[+57.021]ADDRADLAKYIC[+57.021]ENQDS[+162.053]ISSK.L	Hex(1)	Ambiguous	C[+57]*4, S[+162]	7.32	1.72	>>sp|P02768|ALBU_HUMAN Serum albumin OS=Homo sapiens OX=9606 GN=ALB PE=1 SV=2	1043.71	4	4171.8	4171.79	0	1.6	265	Specific	518.91	518.91	7.32	288	243	MW_EXP1_REL_THROMBIN_ALL.43864.43864.4	scan=43864 file=558	84.3015
K.KDAC[+57.021]PINGGWGPWSPWDIC[+57.021]S[+308.111]VTC[+57.021]GGGVQK.R	Hex(1)Fuc(1)	Ambiguous	C[+57]*3, S[+308]	13.9	1.67	>>sp|P07996|TSP1_HUMAN Thrombospondin-1 OS=Homo sapiens OX=9606 GN=THBS1 PE=1 SV=2	1166.52	3	3497.55	3497.54	0	0.8	486	Specific	748.08	748.08	13.9	671	2657	MW_EXP1_REL_THROMBIN_ALL.60556.60556.3	scan=60556 file=558	118.247
R.TVAAPS[+1238.418]VFIFPPS[+308.111]DEQLK.S	HexNAc(1)Hex(1)NeuAc(3),Hex(1)Fuc(1)	Ambiguous	S[+308][+1238]	3.23	1.66	>>sp|P01834|IGKC_HUMAN Immunoglobulin kappa constant OS=Homo sapiens OX=9606 GN=IGKC PE=1 SV=2	873.893	4	3492.55	3492.56	0	-1.2	2	Specific	373.24	199.88	3.23	46	1457	MW_EXP1_REL_THROMBIN_ALL.62194.62194.2	scan=62194 file=555	120.02
K.DAC[+57.021]PINGGWGPW[+162.053]S[+146.058]PWDIC[+57.021]SVTC[+57.021]GGGVQK.R	Fuc(1)	Ambiguous	C[+57]*3, S[+146], W[+162]	16.68	1.64	>>sp|P07996|TSP1_HUMAN Thrombospondin-1 OS=Homo sapiens OX=9606 GN=THBS1 PE=1 SV=2	1123.82	3	3369.45	3369.45	0	-0.8	487	Specific	864.45	864.45	16.68	671	2657	MW_EXP1_REL_THROMBIN_ALL.59315.59315.3	scan=59315 file=556	123.868
K.C[+57.021]EFDINEC[+57.021]KDPSNIN[+0.984]GGC[+57.021]SQIC[+57.021]DN[+15.995]TPGS[+162.053]YHC[+57.021]SC[+57.021]K.N	Hex(1)	Ambiguous	C[+57]*6, N[+1][+16], S[+162]	24.87	1.6	>>sp|P07225|PROS_HUMAN Vitamin K-dependent protein S OS=Homo sapiens OX=9606 GN=PROS1 PE=1 SV=1	1051.41	4	4202.62	4202.61	0	1.7	154	Specific	1312.24	1312.24	24.87	98	1139	MW_EXP1_REL_THROMBIN_ALL.33326.33326.4	scan=33326 file=558	64.7095
K.NIQS[+162.053]LEVIGKGTHC[+57.021]NQVEVIATLK.D	Hex(1)	Ambiguous	C[+57], S[+162]	3.27	1.6	>>sp|P02775|CXCL7_HUMAN Platelet basic protein OS=Homo sapiens OX=9606 GN=PPBP PE=1 SV=3	704.124	4	2813.47	2813.47	0	0.5	76	Specific	276.63	259.15	3.27	69	2473	MW_EXP1_REL_THROMBIN_ALL.44672.44672.4	scan=44672 file=557	90.7666
R.ADLAKYIC[+57.021]ENQDS[+162.053]ISSK.L	Hex(1)	Ambiguous	C[+57], S[+162]	3.13	1.6	>>sp|P02768|ALBU_HUMAN Serum albumin OS=Homo sapiens OX=9606 GN=ALB PE=1 SV=2	701.997	3	2103.98	2103.98	0	1.1	282	Specific	319.93	145.42	3.13	288	243	MW_EXP1_REL_THROMBIN_ALL.33722.33722.3	scan=33722 file=557	69.2396
R.HRHPDEAAFFDT[+203.079]ASTGK.T	HexNAc(1)	Ambiguous	T[+203]	10.97	1.6	>>sp|P02671|FIBA_HUMAN Fibrinogen alpha chain OS=Homo sapiens OX=9606 GN=FGA PE=1 SV=2	697.323	3	2089.96	2089.96	0	-0.9	511	Specific	674.7	674.7	10.97	209	2333	MW_EXP1_REL_THROMBIN_ALL.21094.21094.3	scan=21094 file=556	46.3528
K.C[+57.021]GAC[+57.021]PPGYS[+203.079]GNGIQC[+57.021]TDVDEC[+57.021]KEVPDAC[+57.021]FNHN[+0.984]GEHR.C	HexNAc(1)	Ambiguous	C[+57]*5, N[+1], S[+203]	20.73	1.57	>>sp|P07996|TSP1_HUMAN Thrombospondin-1 OS=Homo sapiens OX=9606 GN=THBS1 PE=1 SV=2	1078.93	4	4312.71	4311.72	1	-3.1	572	Specific	1133.76	1111.43	20.73	671	2657	MW_EXP1_REL_THROMBIN_ALL.34687.34687.4	scan=34687 file=558	67.2186
K.VHTEC[+57.021]C[+57.021]HGDLLEC[+57.021]ADDRADLAKYIC[+57.021]ENQDS[+162.053]ISSK.L	Hex(1)	Ambiguous	C[+57]*4, S[+162]	7.36	1.56	>>sp|P02768|ALBU_HUMAN Serum albumin OS=Homo sapiens OX=9606 GN=ALB PE=1 SV=2	1043.96	4	4172.8	4171.79	1	0.4	265	Specific	479.89	479.89	7.36	288	243	MW_EXP1_REL_THROMBIN_ALL.44050.44050.4	scan=44050 file=555	84.1635
K.DAC[+57.021]PIN[+0.984]GGWGPW[+162.053]S[+308.111]PWDIC[+57.021]SVTC[+57.021]GGGVQK.R	Hex(1)Fuc(1)	Ambiguous	C[+57]*3, N[+1], S[+308], W[+162]	17.66	1.55	>>sp|P07996|TSP1_HUMAN Thrombospondin-1 OS=Homo sapiens OX=9606 GN=THBS1 PE=1 SV=2	1178.17	3	3532.48	3532.49	0	-1.1	487	Specific	930.51	886.97	17.66	671	2657	MW_EXP1_REL_THROMBIN_ALL.59735.59735.3	scan=59735 file=556	124.753
K.SLHTLFGDKLC[+57.021]T[+558.180]VATLR.E	Hex(1)Pent(3)	Ambiguous	C[+57], T[+558]	4.98	1.55	>>sp|P02768|ALBU_HUMAN Serum albumin OS=Homo sapiens OX=9606 GN=ALB PE=1 SV=2	830.744	3	2490.22	2490.22	0	0	89	Specific	375.81	375.81	4.98	288	243	MW_EXP1_REL_THROMBIN_ALL.53802.53802.4	scan=53802 file=559	102.965
K.C[+57.021]EFDINEC[+57.021]KDPSNIN[+0.984]GGC[+57.021]SQIC[+57.021]DN[+15.995]TPGS[+162.053]YHC[+57.021]SC[+57.021]K.N	Hex(1)	Ambiguous	C[+57]*6, N[+1][+16], S[+162]	19.99	1.52	>>sp|P07225|PROS_HUMAN Vitamin K-dependent protein S OS=Homo sapiens OX=9606 GN=PROS1 PE=1 SV=1	1051.41	4	4202.6	4202.61	0	-2.1	154	Specific	1094.77	1094.77	19.99	98	1139	MW_EXP1_REL_THROMBIN_ALL.31443.31443.4	scan=31443 file=557	64.8309
K.KDAC[+57.021]PINGGWGPW[+162.053]S[+308.111]PWDIC[+57.021]SVTC[+57.021]GGGVQK.R	Hex(1)Fuc(1)	Ambiguous	C[+57]*3, S[+308], W[+162]	13.86	1.51	>>sp|P07996|TSP1_HUMAN Thrombospondin-1 OS=Homo sapiens OX=9606 GN=THBS1 PE=1 SV=2	1220.53	3	3659.59	3659.6	0	-2.8	486	Specific	720.56	720.56	13.86	671	2657	MW_EXP1_REL_THROMBIN_ALL.55211.55211.3	scan=55211 file=557	112.644
K.DC[+57.021]VGDVT[+426.137]ENQIC[+57.021]NKQDC[+57.021]PIDGC[+57.021]LSN[+0.984]PC[+57.021]FAGVK.C	Hex(1)Pent(2)	Ambiguous	C[+57]*5, N[+1], T[+426]	6.93	1.51	>>sp|P07996|TSP1_HUMAN Thrombospondin-1 OS=Homo sapiens OX=9606 GN=THBS1 PE=1 SV=2	1024.93	4	4096.7	4097.69	-1	3.1	530	Specific	364.74	364.67	6.93	671	2657	MW_EXP1_REL_THROMBIN_ALL.46735.46735.4	scan=46735 file=555	89.1976
K.C[+57.021]GAC[+57.021]PPGYS[+162.053]GNGIQC[+57.021]T[+203.079]DVDEC[+57.021]KEVPDAC[+57.021]FN[+0.984]HNGEHR.C	Hex(1),HexNAc(1)	Ambiguous	C[+57]*5, N[+1], S[+162], T[+203]	12.85	1.5	>>sp|P07996|TSP1_HUMAN Thrombospondin-1 OS=Homo sapiens OX=9606 GN=THBS1 PE=1 SV=2	1119.45	4	4474.77	4473.77	1	-0.9	572	Specific	741.91	741.91	12.85	671	2657	MW_EXP1_REL_THROMBIN_ALL.34161.34161.4	scan=34161 file=555	66.1593
K.IPKPEASFS[+656.228]PR.R	HexNAc(1)Hex(1)NeuAc(1)	Ambiguous	S[+656]	6.6	1.48	>>sp|Q14624|ITIH4_HUMAN Inter-alpha-trypsin inhibitor heavy chain H4 OS=Homo sapiens OX=9606 GN=ITIH4 PE=1 SV=4	628.97	3	1884.9	1884.9	0	-0.3	634	Specific	443.16	374.92	6.6	65	1721	MW_EXP1_REL_THROMBIN_ALL.25151.25151.3	scan=25151 file=556	54.2976
K.LVNEVTEFAKT[+162.053]C[+57.021]VADESAENC[+57.021]DK.S	Hex(1)	Ambiguous	C[+57]*2, T[+162]	9.67	1.47	>>sp|P02768|ALBU_HUMAN Serum albumin OS=Homo sapiens OX=9606 GN=ALB PE=1 SV=2	931.081	3	2791.23	2791.23	0	0	66	Specific	520.25	497.16	9.67	288	243	MW_EXP1_REL_THROMBIN_ALL.42343.42343.3	scan=42343 file=559	80.7681
R.TFVLSALQPSPT[+656.228]HSSSNTQR.L	HexNAc(1)Hex(1)NeuAc(1)	Ambiguous	T[+656]	18.39	1.47	>>sp|P19827|ITIH1_HUMAN Inter-alpha-trypsin inhibitor heavy chain H1 OS=Homo sapiens OX=9606 GN=ITIH1 PE=1 SV=3	938.777	3	2814.32	2814.32	0	0.5	642	Specific	998.52	998.52	18.39	55	1841	MW_EXP1_REL_THROMBIN_ALL.41229.41229.3	scan=41229 file=557	83.9571
R.LAKTYET[+162.053]TLEK.C	Hex(1)	Ambiguous	T[+162]	3.13	1.42	>>sp|P02768|ALBU_HUMAN Serum albumin OS=Homo sapiens OX=9606 GN=ALB PE=1 SV=2	729.88	2	1458.75	1458.76	0	-3.7	373	Specific	260.02	260.02	3.13	288	243	MW_EXP1_REL_THROMBIN_ALL.16770.16770.2	scan=16770 file=558	34.7499
R.YGYC[+57.021]QQLC[+57.021]AN[+15.995]VPGS[+162.053]YSC[+57.021]TC[+57.021]NPGFTLNEDGR.S	Hex(1)	Ambiguous	C[+57]*4, N[+16], S[+162]	11.61	1.39	>>sp|Q9UBX5|FBLN5_HUMAN Fibulin-5 OS=Homo sapiens OX=9606 GN=FBLN5 PE=1 SV=1	1222.84	3	3666.49	3666.49	0	1	174	Specific	640.39	640.39	11.61	20	2003	MW_EXP1_REL_THROMBIN_ALL.48856.48856.3	scan=48856 file=558	94.2257
K.C[+57.021]INT[+162.053]DGSYK.C	Hex(1)	Ambiguous	C[+57], T[+162]	3.25	1.37	>>sp|Q14766|LTBP1_HUMAN Latent-transforming growth factor beta-binding protein 1 OS=Homo sapiens OX=9606 GN=LTBP1 PE=1 SV=4	610.26	2	1219.51	1219.51	0	-1.3	1681	Specific	374.33	269.42	3.25	254	1847	MW_EXP1_REL_THROMBIN_ALL.9444.9444.2	scan=9444 file=555	21.6069
K.DC[+57.021]VGDVT[+162.053]ENQIC[+57.021]NKQDC[+57.021]PIDGC[+57.021]LS[+162.053]NPC[+57.021]FAGVK.C	Hex(1),Hex(1)	Ambiguous	C[+57]*5, S[+162], T[+162]	19.68	1.34	>>sp|P07996|TSP1_HUMAN Thrombospondin-1 OS=Homo sapiens OX=9606 GN=THBS1 PE=1 SV=2	1332.23	3	3994.66	3994.68	0	-3.3	530	Specific	1038.73	1038.73	19.68	671	2657	MW_EXP1_REL_THROMBIN_ALL.45418.45418.3	scan=45418 file=555	86.6903
K.ALGTHVIHSTHTLPLT[+656.228]VTSQQGVK.V	HexNAc(1)Hex(1)NeuAc(1)	Ambiguous	T[+656]	14.55	1.31	>>sp|Q14766|LTBP1_HUMAN Latent-transforming growth factor beta-binding protein 1 OS=Homo sapiens OX=9606 GN=LTBP1 PE=1 SV=4	796.157	4	3181.61	3181.61	0	-1	452	Specific	787.02	787.02	14.55	254	1847	MW_EXP1_REL_THROMBIN_ALL.33505.33505.4	scan=33505 file=559	64.6985
K.QDGGWSHW[+162.053]S[+146.058]PWSSC[+57.021]SVTC[+57.021]GDGVITR.I	Fuc(1)	Ambiguous	C[+57]*2, S[+146], W[+162]	11.78	1.26	>>sp|P07996|TSP1_HUMAN Thrombospondin-1 OS=Homo sapiens OX=9606 GN=THBS1 PE=1 SV=2	1044.11	3	3130.31	3130.32	0	-1.5	434	Specific	844.71	68.59	11.78	671	2657	MW_EXP1_REL_THROMBIN_ALL.49761.49761.3	scan=49761 file=555	95.0695
R.C[+57.021]VN[+15.995]TVGSYHC[+57.021]T[+162.053]C[+57.021]EPPLVLDGSQR.R	Hex(1)	Ambiguous	C[+57]*3, N[+16], T[+162]	14.04	1.24	>>sp|Q8N2S1-2|LTBP4_HUMAN Isoform 2 of Latent-transforming growth factor beta-binding protein 4 OS=Homo sapiens OX=9606 GN=LTBP4	943.081	3	2827.23	2827.23	0	-1.3	1245	Specific	717.8	717.8	14.04	35	1399	MW_EXP1_REL_THROMBIN_ALL.37661.37661.3	scan=37661 file=555	72.5178
K.C[+57.021]GAC[+57.021]PPGYS[+203.079]GNGIQC[+57.021]T[+162.053]DVDEC[+57.021]KEVPDAC[+57.021]FN[+0.984]HNGEHR.C	HexNAc(1),Hex(1)	Ambiguous	C[+57]*5, N[+1], S[+203], T[+162]	12.69	1.24	>>sp|P07996|TSP1_HUMAN Thrombospondin-1 OS=Homo sapiens OX=9606 GN=THBS1 PE=1 SV=2	1119.2	4	4473.78	4473.77	0	1.4	572	Specific	719.88	719.88	12.69	671	2657	MW_EXP1_REL_THROMBIN_ALL.30713.30713.4	scan=30713 file=556	65.1169
K.VHTEC[+57.021]C[+57.021]HGDLLEC[+57.021]ADDRADLAKYIC[+57.021]ENQDS[+162.053]ISSK.L	Hex(1)	Ambiguous	C[+57]*4, S[+162]	6.36	1.22	>>sp|P02768|ALBU_HUMAN Serum albumin OS=Homo sapiens OX=9606 GN=ALB PE=1 SV=2	1043.71	4	4171.81	4171.79	0	3.5	265	Specific	400.44	400.44	6.36	288	243	MW_EXP1_REL_THROMBIN_ALL.41474.41474.4	scan=41474 file=557	84.4162
K.C[+57.021]INTDGS[+162.053]YK.C	Hex(1)	Ambiguous	C[+57], S[+162]	5.1	1.22	>>sp|Q14766|LTBP1_HUMAN Latent-transforming growth factor beta-binding protein 1 OS=Homo sapiens OX=9606 GN=LTBP1 PE=1 SV=4	610.261	2	1219.51	1219.51	0	0	1681	Specific	372.99	319.19	5.1	254	1847	MW_EXP1_REL_THROMBIN_ALL.9822.9822.2	scan=9822 file=559	21.9728
R.FKQ[+0.984]DGGWS[+308.111]HWS[+349.137]PWSSC[+57.021]SVTC[+57.021]GDGVITR.I	Hex(1)Fuc(1),HexNAc(1)Fuc(1)	Ambiguous	C[+57]*2, Q[+1], S[+308][+349]	3.28	1.21	>>sp|P07996|TSP1_HUMAN Thrombospondin-1 OS=Homo sapiens OX=9606 GN=THBS1 PE=1 SV=2	939.658	4	3755.61	3755.6	0	3.1	432	Specific	296.45	296.45	3.28	671	2657	MW_EXP1_REL_THROMBIN_ALL.48598.48598.4	scan=48598 file=558	93.6958
R.C[+57.021]WPSDSADDGWSPW[+162.053]S[+146.058]EWTSC[+57.021]STSC[+57.021]GNGIQQR.G	Fuc(1)	Ambiguous	C[+57]*3, S[+146], W[+162]	18.54	1.2	>>sp|P07996|TSP1_HUMAN Thrombospondin-1 OS=Homo sapiens OX=9606 GN=THBS1 PE=1 SV=2	1304.85	3	3912.54	3912.53	0	1.6	372	Specific	973.56	973.56	18.54	671	2657	MW_EXP1_REL_THROMBIN_ALL.55976.55976.3	scan=55976 file=559	107.336
R.C[+57.021]WPSDSADDGWSPW[+162.053]S[+146.058]EWTSC[+57.021]STSC[+57.021]GN[+0.984]GIQQR.G	Fuc(1)	Ambiguous	C[+57]*3, N[+1], S[+146], W[+162]	18.31	1.2	>>sp|P07996|TSP1_HUMAN Thrombospondin-1 OS=Homo sapiens OX=9606 GN=THBS1 PE=1 SV=2	1305.18	3	3913.53	3913.52	0	2.2	372	Specific	953.69	953.69	18.31	671	2657	MW_EXP1_REL_THROMBIN_ALL.56824.56824.3	scan=56824 file=555	109.081
R.C[+57.021]WPSDSADDGWSPW[+162.053]S[+146.058]EWTSC[+57.021]STSC[+57.021]GN[+0.984]GIQQR.G	Fuc(1)	Ambiguous	C[+57]*3, N[+1], S[+146], W[+162]	17.71	1.2	>>sp|P07996|TSP1_HUMAN Thrombospondin-1 OS=Homo sapiens OX=9606 GN=THBS1 PE=1 SV=2	1305.18	3	3913.51	3913.52	0	-0.6	372	Specific	929.27	929.27	17.71	671	2657	MW_EXP1_REL_THROMBIN_ALL.56120.56120.3	scan=56120 file=558	109.052
R.C[+57.021]WPSDSADDGWSPWS[+146.058]EWTSC[+57.021]STSC[+57.021]GNGIQQR.G	Fuc(1)	Ambiguous	C[+57]*3, S[+146]	16.58	1.2	>>sp|P07996|TSP1_HUMAN Thrombospondin-1 OS=Homo sapiens OX=9606 GN=THBS1 PE=1 SV=2	1250.83	3	3750.47	3750.48	0	-3	372	Specific	858.15	834.23	16.58	671	2657	MW_EXP1_REL_THROMBIN_ALL.61984.61984.3	scan=61984 file=555	119.585
R.C[+57.021]WPSDSADDGWSPW[+162.053]S[+146.058]EWTSC[+57.021]STSC[+57.021]GNGIQQR.G	Fuc(1)	Ambiguous	C[+57]*3, S[+146], W[+162]	15.71	1.2	>>sp|P07996|TSP1_HUMAN Thrombospondin-1 OS=Homo sapiens OX=9606 GN=THBS1 PE=1 SV=2	1304.85	3	3912.53	3912.53	0	-0.3	372	Specific	837.58	837.58	15.71	671	2657	MW_EXP1_REL_THROMBIN_ALL.51375.51375.3	scan=51375 file=556	107.044
R.C[+57.021]WPSDSADDGWSPW[+162.053]S[+146.058]EWTSC[+57.021]STSC[+57.021]GNGIQQR.G	Fuc(1)	Ambiguous	C[+57]*3, S[+146], W[+162]	13.61	1.2	>>sp|P07996|TSP1_HUMAN Thrombospondin-1 OS=Homo sapiens OX=9606 GN=THBS1 PE=1 SV=2	1304.85	3	3912.54	3912.53	0	0.7	372	Specific	727.74	727.74	13.61	671	2657	MW_EXP1_REL_THROMBIN_ALL.55057.55057.3	scan=55057 file=558	106.834
R.FKQDGGWSHW[+162.053]SPWS[+146.058]SC[+57.021]SVTC[+57.021]GDGVITR.I	Fuc(1)	Ambiguous	C[+57]*2, S[+146], W[+162]	11.78	1.2	>>sp|P07996|TSP1_HUMAN Thrombospondin-1 OS=Homo sapiens OX=9606 GN=THBS1 PE=1 SV=2	852.124	4	3405.47	3405.48	0	-1.6	432	Specific	654.47	654.47	11.78	671	2657	MW_EXP1_REL_THROMBIN_ALL.47030.47030.4	scan=47030 file=559	89.7028
R.FKQDGGWSHW[+162.053]SPWS[+146.058]SC[+57.021]SVTC[+57.021]GDGVITR.I	Fuc(1)	Ambiguous	C[+57]*2, S[+146], W[+162]	11.75	1.2	>>sp|P07996|TSP1_HUMAN Thrombospondin-1 OS=Homo sapiens OX=9606 GN=THBS1 PE=1 SV=2	852.123	4	3405.47	3405.48	0	-2	432	Specific	669.31	669.31	11.75	671	2657	MW_EXP1_REL_THROMBIN_ALL.46978.46978.4	scan=46978 file=555	89.6646
R.C[+57.021]WPSDSADDGWSPW[+162.053]S[+146.058]EWTSC[+57.021]STSC[+57.021]GNGIQQR.G	Fuc(1)	Ambiguous	C[+57]*3, S[+146], W[+162]	10.71	1.2	>>sp|P07996|TSP1_HUMAN Thrombospondin-1 OS=Homo sapiens OX=9606 GN=THBS1 PE=1 SV=2	1304.85	3	3912.53	3912.53	0	-0.3	372	Specific	582.64	582.64	10.71	671	2657	MW_EXP1_REL_THROMBIN_ALL.63499.63499.3	scan=63499 file=557	130.191
R.C[+57.021]WPSDSADDGWSPW[+162.053]S[+146.058]EWTSC[+57.021]STSC[+57.021]GNGIQQR.G	Fuc(1)	Ambiguous	C[+57]*3, S[+146], W[+162]	10.71	1.2	>>sp|P07996|TSP1_HUMAN Thrombospondin-1 OS=Homo sapiens OX=9606 GN=THBS1 PE=1 SV=2	1304.85	3	3912.53	3912.53	0	-0.6	372	Specific	586.68	586.68	10.71	671	2657	MW_EXP1_REL_THROMBIN_ALL.62345.62345.3	scan=62345 file=556	130.33
R.C[+57.021]WPSDSADDGWSPW[+162.053]S[+146.058]EWTSC[+57.021]STSC[+57.021]GN[+0.984]GIQQR.G	Fuc(1)	Ambiguous	C[+57]*3, N[+1], S[+146], W[+162]	10.58	1.2	>>sp|P07996|TSP1_HUMAN Thrombospondin-1 OS=Homo sapiens OX=9606 GN=THBS1 PE=1 SV=2	1305.17	3	3913.51	3913.52	0	-2.9	372	Specific	591.39	591.39	10.58	671	2657	MW_EXP1_REL_THROMBIN_ALL.56465.56465.3	scan=56465 file=559	108.358
R.C[+57.021]WPSDSADDGWSPW[+162.053]S[+146.058]EWTSC[+57.021]STSC[+57.021]GNGIQQR.G	Fuc(1)	Ambiguous	C[+57]*3, S[+146], W[+162]	9.6	1.2	>>sp|P07996|TSP1_HUMAN Thrombospondin-1 OS=Homo sapiens OX=9606 GN=THBS1 PE=1 SV=2	1304.85	3	3912.52	3912.53	0	-2.2	372	Specific	550.03	550.03	9.6	671	2657	MW_EXP1_REL_THROMBIN_ALL.62339.62339.3	scan=62339 file=556	130.315
R.C[+57.021]WPSDSADDGWSPW[+162.053]S[+146.058]EWTSC[+57.021]STSC[+57.021]GN[+0.984]GIQQR.G	Fuc(1)	Ambiguous	C[+57]*3, N[+1], S[+146], W[+162]	9.6	1.2	>>sp|P07996|TSP1_HUMAN Thrombospondin-1 OS=Homo sapiens OX=9606 GN=THBS1 PE=1 SV=2	1305.18	3	3913.52	3913.52	0	0.4	372	Specific	547.03	547.03	9.6	671	2657	MW_EXP1_REL_THROMBIN_ALL.55919.55919.3	scan=55919 file=558	108.629
R.C[+57.021]WPSDSADDGWSPW[+162.053]S[+146.058]EWTSC[+57.021]STSC[+57.021]GN[+0.984]GIQQR.G	Fuc(1)	Ambiguous	C[+57]*3, N[+1], S[+146], W[+162]	9.54	1.2	>>sp|P07996|TSP1_HUMAN Thrombospondin-1 OS=Homo sapiens OX=9606 GN=THBS1 PE=1 SV=2	1305.18	3	3913.52	3913.52	0	0.7	372	Specific	548.26	548.26	9.54	671	2657	MW_EXP1_REL_THROMBIN_ALL.53226.53226.3	scan=53226 file=557	108.451
R.FKQDGGW[+162.053]SHWSPWS[+146.058]SC[+57.021]SVTC[+57.021]GDGVITR.I	Fuc(1)	Ambiguous	C[+57]*2, S[+146], W[+162]	9.52	1.2	>>sp|P07996|TSP1_HUMAN Thrombospondin-1 OS=Homo sapiens OX=9606 GN=THBS1 PE=1 SV=2	852.126	4	3405.48	3405.48	0	0.8	432	Specific	533.65	533.65	9.52	671	2657	MW_EXP1_REL_THROMBIN_ALL.46646.46646.4	scan=46646 file=559	88.9673
R.C[+57.021]WPSDSADDGWSPW[+162.053]S[+146.058]EWTSC[+57.021]STSC[+57.021]GNGIQQR.G	Fuc(1)	Ambiguous	C[+57]*3, S[+146], W[+162]	9.41	1.2	>>sp|P07996|TSP1_HUMAN Thrombospondin-1 OS=Homo sapiens OX=9606 GN=THBS1 PE=1 SV=2	1304.85	3	3912.54	3912.53	0	1.3	372	Specific	524.69	524.69	9.41	671	2657	MW_EXP1_REL_THROMBIN_ALL.67077.67077.3	scan=67077 file=555	130.192
R.FKQDGGWSHWSPWS[+146.058]SC[+57.021]SVTC[+57.021]GDGVITR.I	Fuc(1)	Ambiguous	C[+57]*2, S[+146]	9.33	1.2	>>sp|P07996|TSP1_HUMAN Thrombospondin-1 OS=Homo sapiens OX=9606 GN=THBS1 PE=1 SV=2	811.61	4	3243.42	3243.43	0	-2.1	432	Specific	493.34	493.34	9.33	671	2657	MW_EXP1_REL_THROMBIN_ALL.50143.50143.4	scan=50143 file=559	95.739
R.C[+57.021]WPSDSADDGWSPWS[+146.058]EWTSC[+57.021]STSC[+57.021]GNGIQQR.G	Fuc(1)	Ambiguous	C[+57]*3, S[+146]	9.19	1.2	>>sp|P07996|TSP1_HUMAN Thrombospondin-1 OS=Homo sapiens OX=9606 GN=THBS1 PE=1 SV=2	1250.83	3	3750.47	3750.48	0	-2.5	372	Specific	501.09	484.2	9.19	671	2657	MW_EXP1_REL_THROMBIN_ALL.58537.58537.3	scan=58537 file=557	119.638
R.FKQDGGW[+162.053]SHWSPWS[+146.058]SC[+57.021]SVTC[+57.021]GDGVITR.I	Fuc(1)	Ambiguous	C[+57]*2, S[+146], W[+162]	9.17	1.2	>>sp|P07996|TSP1_HUMAN Thrombospondin-1 OS=Homo sapiens OX=9606 GN=THBS1 PE=1 SV=2	852.126	4	3405.48	3405.48	0	0.8	432	Specific	450.06	450.06	9.17	671	2657	MW_EXP1_REL_THROMBIN_ALL.46238.46238.4	scan=46238 file=558	88.968
R.FKQDGGW[+162.053]SHWSPWS[+146.058]SC[+57.021]SVTC[+57.021]GDGVITR.I	Fuc(1)	Ambiguous	C[+57]*2, S[+146], W[+162]	8.88	1.2	>>sp|P07996|TSP1_HUMAN Thrombospondin-1 OS=Homo sapiens OX=9606 GN=THBS1 PE=1 SV=2	852.126	4	3405.48	3405.48	0	1.4	432	Specific	437.56	437.56	8.88	671	2657	MW_EXP1_REL_THROMBIN_ALL.43846.43846.4	scan=43846 file=557	89.1101
R.C[+57.021]WPSDSADDGWSPW[+162.053]S[+146.058]EWTSC[+57.021]STSC[+57.021]GN[+0.984]GIQQR.G	Fuc(1)	Ambiguous	C[+57]*3, N[+1], S[+146], W[+162]	8.35	1.2	>>sp|P07996|TSP1_HUMAN Thrombospondin-1 OS=Homo sapiens OX=9606 GN=THBS1 PE=1 SV=2	1305.18	3	3913.53	3913.52	0	2.4	372	Specific	397.75	397.75	8.35	671	2657	MW_EXP1_REL_THROMBIN_ALL.55606.55606.3	scan=55606 file=558	107.99
R.C[+57.021]WPSDSADDGWSPW[+162.053]S[+146.058]EWTSC[+57.021]STSC[+57.021]GN[+0.984]GIQQR.G	Fuc(1)	Ambiguous	C[+57]*3, N[+1], S[+146], W[+162]	6.38	1.2	>>sp|P07996|TSP1_HUMAN Thrombospondin-1 OS=Homo sapiens OX=9606 GN=THBS1 PE=1 SV=2	1305.18	3	3913.51	3913.52	0	-1.1	372	Specific	307.3	307.3	6.38	671	2657	MW_EXP1_REL_THROMBIN_ALL.51985.51985.3	scan=51985 file=556	108.345
R.C[+57.021]WPSDSADDGWSPWS[+146.058]EWT[+308.111]SC[+57.021]STSC[+57.021]GN[+0.984]GIQQR.G	Fuc(1),Hex(1)Fuc(1)	Ambiguous	C[+57]*3, N[+1], S[+146], T[+308]	6.69	1.2	>>sp|P07996|TSP1_HUMAN Thrombospondin-1 OS=Homo sapiens OX=9606 GN=THBS1 PE=1 SV=2	1353.87	3	4059.59	4059.57	0	2.8	372	Specific	361.96	361.96	6.69	671	2657	MW_EXP1_REL_THROMBIN_ALL.63475.63475.3	scan=63475 file=557	130.137
R.C[+57.021]HPDAFC[+57.021]YN[+15.995]TPGSFT[+162.053]C[+57.021]QC[+57.021]KPGYQGDGFR.C	Hex(1)	Ambiguous	C[+57]*4, N[+16], T[+162]	20.96	1.2	>>sp|P14543|NID1_HUMAN Nidogen-1 OS=Homo sapiens OX=9606 GN=NID1 PE=1 SV=3	877.104	4	3505.39	3505.4	0	-0.9	811	Specific	1076.85	1076.85	20.96	120	381	MW_EXP1_REL_THROMBIN_ALL.36797.36797.4	scan=36797 file=555	70.9162
R.C[+57.021]HPDAFC[+57.021]YN[+15.995]TPGSFT[+162.053]C[+57.021]QC[+57.021]KPGYQGDGFR.C	Hex(1)	Ambiguous	C[+57]*4, N[+16], T[+162]	20.93	1.2	>>sp|P14543|NID1_HUMAN Nidogen-1 OS=Homo sapiens OX=9606 GN=NID1 PE=1 SV=3	877.105	4	3505.4	3505.4	0	0.1	811	Specific	1053.14	1053.14	20.93	120	381	MW_EXP1_REL_THROMBIN_ALL.36933.36933.4	scan=36933 file=559	71.0125
R.C[+57.021]HPDAFC[+57.021]YN[+15.995]TPGSFT[+162.053]C[+57.021]QC[+57.021]KPGYQGDGFR.C	Hex(1)	Ambiguous	C[+57]*4, N[+16], T[+162]	20.93	1.2	>>sp|P14543|NID1_HUMAN Nidogen-1 OS=Homo sapiens OX=9606 GN=NID1 PE=1 SV=3	877.105	4	3505.4	3505.4	0	-0.2	811	Specific	1067.02	1067.02	20.93	120	381	MW_EXP1_REL_THROMBIN_ALL.36765.36765.4	scan=36765 file=558	71.0162
R.C[+57.021]HPDAFC[+57.021]YNTPGSFT[+162.053]C[+57.021]QC[+57.021]KPGYQGDGFR.C	Hex(1)	Ambiguous	C[+57]*4, T[+162]	18.93	1.2	>>sp|P14543|NID1_HUMAN Nidogen-1 OS=Homo sapiens OX=9606 GN=NID1 PE=1 SV=3	873.106	4	3489.4	3489.4	0	0.3	811	Specific	954.96	954.96	18.93	120	381	MW_EXP1_REL_THROMBIN_ALL.34860.34860.4	scan=34860 file=557	71.4661
R.C[+57.021]HPDAFC[+57.021]YNTPGSFT[+162.053]C[+57.021]QC[+57.021]KPGYQGDGFR.C	Hex(1)	Ambiguous	C[+57]*4, T[+162]	16.87	1.2	>>sp|P14543|NID1_HUMAN Nidogen-1 OS=Homo sapiens OX=9606 GN=NID1 PE=1 SV=3	873.107	4	3489.41	3489.4	0	0.8	811	Specific	883.84	883.84	16.87	120	381	MW_EXP1_REL_THROMBIN_ALL.33938.33938.4	scan=33938 file=556	71.4586
R.C[+57.021]HPDAFC[+57.021]YN[+15.995]TPGSFT[+162.053]C[+57.021]QC[+57.021]KPGYQGDGFR.C	Hex(1)	Ambiguous	C[+57]*4, N[+16], T[+162]	15.87	1.2	>>sp|P14543|NID1_HUMAN Nidogen-1 OS=Homo sapiens OX=9606 GN=NID1 PE=1 SV=3	877.106	4	3505.4	3505.4	0	0.8	811	Specific	832.54	832.54	15.87	120	381	MW_EXP1_REL_THROMBIN_ALL.33816.33816.4	scan=33816 file=556	71.2035
R.C[+57.021]HPDAFC[+57.021]YN[+15.995]TPGSFT[+162.053]C[+57.021]QC[+57.021]KPGYQGDGFR.C	Hex(1)	Ambiguous	C[+57]*4, N[+16], T[+162]	14.92	1.2	>>sp|P14543|NID1_HUMAN Nidogen-1 OS=Homo sapiens OX=9606 GN=NID1 PE=1 SV=3	877.103	4	3505.39	3505.4	0	-2.3	811	Specific	771.09	771.09	14.92	120	381	MW_EXP1_REL_THROMBIN_ALL.34720.34720.4	scan=34720 file=557	71.1746
K.TYETT[+162.053]LEKC[+57.021]C[+57.021]AAADPHEC[+57.021]YAK.V	Hex(1)	Ambiguous	C[+57]*3, T[+162]	9.88	1.2	>>sp|P02768|ALBU_HUMAN Serum albumin OS=Homo sapiens OX=9606 GN=ALB PE=1 SV=2	670.787	4	2680.13	2680.12	0	2.4	376	Specific	590.96	590.96	9.88	288	243	MW_EXP1_REL_THROMBIN_ALL.24769.24769.4	scan=24769 file=558	49.3721
K.SLHTLFGDKLC[+57.021]T[+162.053]VATLR.E	Hex(1)	Ambiguous	C[+57], T[+162]	8.26	1.2	>>sp|P02768|ALBU_HUMAN Serum albumin OS=Homo sapiens OX=9606 GN=ALB PE=1 SV=2	524.278	4	2094.09	2094.09	0	-0.4	89	Specific	428.9	428.9	8.26	288	243	MW_EXP1_REL_THROMBIN_ALL.43218.43218.4	scan=43218 file=556	90.0269
K.SLHTLFGDKLC[+57.021]T[+162.053]VATLR.E	Hex(1)	Ambiguous	C[+57], T[+162]	8.22	1.2	>>sp|P02768|ALBU_HUMAN Serum albumin OS=Homo sapiens OX=9606 GN=ALB PE=1 SV=2	524.278	4	2094.09	2094.09	0	-0.2	89	Specific	422.36	416.41	8.22	288	243	MW_EXP1_REL_THROMBIN_ALL.46721.46721.4	scan=46721 file=558	89.914
K.TTS[+162.053]GIHPKNIQSLEVIGK.G	Hex(1)	Ambiguous	S[+162]	8.06	1.2	>>sp|P02775|CXCL7_HUMAN Platelet basic protein OS=Homo sapiens OX=9606 GN=PPBP PE=1 SV=3	695.379	3	2084.12	2084.12	0	-0.8	68	Specific	473.47	456.09	8.06	69	2473	MW_EXP1_REL_THROMBIN_ALL.32068.32068.3	scan=32068 file=559	62.1607
K.TTS[+162.053]GIHPKNIQSLEVIGK.G	Hex(1)	Ambiguous	S[+162]	8	1.2	>>sp|P02775|CXCL7_HUMAN Platelet basic protein OS=Homo sapiens OX=9606 GN=PPBP PE=1 SV=3	695.38	3	2084.12	2084.12	0	0.6	68	Specific	496.05	477.73	8	69	2473	MW_EXP1_REL_THROMBIN_ALL.31854.31854.3	scan=31854 file=555	62.048
K.TYETT[+162.053]LEKC[+57.021]C[+57.021]AAADPHEC[+57.021]YAK.V	Hex(1)	Ambiguous	C[+57]*3, T[+162]	6.85	1.2	>>sp|P02768|ALBU_HUMAN Serum albumin OS=Homo sapiens OX=9606 GN=ALB PE=1 SV=2	670.787	4	2680.13	2680.12	0	2.4	376	Specific	408.11	408.11	6.85	288	243	MW_EXP1_REL_THROMBIN_ALL.24816.24816.4	scan=24816 file=559	49.372
M.[+42.011]DHYDSQQT[+162.053]N[+0.984]DYMQPEEDWDRDLLLDPAWEK.Q	Hex(1)	Ambiguous	.[42], N[+1], T[+162]	3.2	1.2	>>sp|P12814|ACTN1_HUMAN Alpha-actinin-1 OS=Homo sapiens OX=9606 GN=ACTN1 PE=1 SV=2	1319.89	3	3957.67	3957.66	0	2.8	2	NRagged	285.87	263	3.2	139	71	MW_EXP1_REL_THROMBIN_ALL.60713.60713.3	scan=60713 file=555	116.927
R.FKQDGGWSHW[+162.053]SPWS[+308.111]SC[+57.021]SVTC[+57.021]GDGVITR.I	Hex(1)Fuc(1)	Ambiguous	C[+57]*2, S[+308], W[+162]	15.81	1.2	>>sp|P07996|TSP1_HUMAN Thrombospondin-1 OS=Homo sapiens OX=9606 GN=THBS1 PE=1 SV=2	892.638	4	3567.53	3567.53	0	-0.8	432	Specific	824.71	824.71	15.81	671	2657	MW_EXP1_REL_THROMBIN_ALL.43131.43131.4	scan=43131 file=557	87.7064
R.FKQDGGW[+162.053]SHWSPWS[+308.111]SC[+57.021]SVTC[+57.021]GDGVITR.I	Hex(1)Fuc(1)	Ambiguous	C[+57]*2, S[+308], W[+162]	14.8	1.2	>>sp|P07996|TSP1_HUMAN Thrombospondin-1 OS=Homo sapiens OX=9606 GN=THBS1 PE=1 SV=2	892.637	4	3567.53	3567.53	0	-1.3	432	Specific	768.47	768.47	14.8	671	2657	MW_EXP1_REL_THROMBIN_ALL.42663.42663.4	scan=42663 file=557	86.7687
R.FKQDGGW[+162.053]SHWSPWS[+308.111]SC[+57.021]SVTC[+57.021]GDGVITR.I	Hex(1)Fuc(1)	Ambiguous	C[+57]*2, S[+308], W[+162]	14.78	1.2	>>sp|P07996|TSP1_HUMAN Thrombospondin-1 OS=Homo sapiens OX=9606 GN=THBS1 PE=1 SV=2	892.638	4	3567.53	3567.53	0	0	432	Specific	757.01	757.01	14.78	671	2657	MW_EXP1_REL_THROMBIN_ALL.45416.45416.4	scan=45416 file=559	86.559
R.FKQDGGW[+162.053]SHWSPWS[+308.111]SC[+57.021]SVTC[+57.021]GDGVITR.I	Hex(1)Fuc(1)	Ambiguous	C[+57]*2, S[+308], W[+162]	14.68	1.2	>>sp|P07996|TSP1_HUMAN Thrombospondin-1 OS=Homo sapiens OX=9606 GN=THBS1 PE=1 SV=2	1189.85	3	3567.54	3567.53	0	3	432	Specific	801.91	801.91	14.68	671	2657	MW_EXP1_REL_THROMBIN_ALL.45362.45362.3	scan=45362 file=555	86.5781
R.FKQDGGWSHW[+162.053]SPWS[+308.111]SC[+57.021]SVTC[+57.021]GDGVITR.I	Hex(1)Fuc(1)	Ambiguous	C[+57]*2, S[+308], W[+162]	14.68	1.2	>>sp|P07996|TSP1_HUMAN Thrombospondin-1 OS=Homo sapiens OX=9606 GN=THBS1 PE=1 SV=2	1189.85	3	3567.54	3567.53	0	2.9	432	Specific	810.52	810.52	14.68	671	2657	MW_EXP1_REL_THROMBIN_ALL.45848.45848.3	scan=45848 file=555	87.5084
R.FKQDGGWSHWSPWS[+308.111]SC[+57.021]SVTC[+57.021]GDGVITR.I	Hex(1)Fuc(1)	Ambiguous	C[+57]*2, S[+308]	13.81	1.2	>>sp|P07996|TSP1_HUMAN Thrombospondin-1 OS=Homo sapiens OX=9606 GN=THBS1 PE=1 SV=2	852.124	4	3405.48	3405.48	0	-0.8	432	Specific	738.02	738.02	13.81	671	2657	MW_EXP1_REL_THROMBIN_ALL.48479.48479.4	scan=48479 file=558	93.4475
K.QDGGWSHW[+162.053]SPWS[+308.111]SC[+57.021]SVTC[+57.021]GDGVITR.I	Hex(1)Fuc(1)	Ambiguous	C[+57]*2, S[+308], W[+162]	13.79	1.2	>>sp|P07996|TSP1_HUMAN Thrombospondin-1 OS=Homo sapiens OX=9606 GN=THBS1 PE=1 SV=2	1098.13	3	3292.37	3292.37	0	-0.4	434	Specific	931.85	69.85	13.79	671	2657	MW_EXP1_REL_THROMBIN_ALL.48593.48593.3	scan=48593 file=555	92.7414
R.FKQDGGWSHW[+162.053]SPWS[+308.111]SC[+57.021]SVTC[+57.021]GDGVITR.I	Hex(1)Fuc(1)	Ambiguous	C[+57]*2, S[+308], W[+162]	13.77	1.2	>>sp|P07996|TSP1_HUMAN Thrombospondin-1 OS=Homo sapiens OX=9606 GN=THBS1 PE=1 SV=2	892.636	4	3567.52	3567.53	0	-2.2	432	Specific	747.91	747.91	13.77	671	2657	MW_EXP1_REL_THROMBIN_ALL.42115.42115.4	scan=42115 file=556	87.7786
R.FKQDGGWSHWSPWS[+308.111]SC[+57.021]SVTC[+57.021]GDGVITR.I	Hex(1)Fuc(1)	Ambiguous	C[+57]*2, S[+308]	12.81	1.2	>>sp|P07996|TSP1_HUMAN Thrombospondin-1 OS=Homo sapiens OX=9606 GN=THBS1 PE=1 SV=2	852.124	4	3405.48	3405.48	0	-0.9	432	Specific	664.3	664.3	12.81	671	2657	MW_EXP1_REL_THROMBIN_ALL.48895.48895.4	scan=48895 file=555	93.3649
R.FKQDGGW[+162.053]SHWSPWS[+308.111]SC[+57.021]SVTC[+57.021]GDGVITR.I	Hex(1)Fuc(1)	Ambiguous	C[+57]*2, S[+308], W[+162]	12.81	1.2	>>sp|P07996|TSP1_HUMAN Thrombospondin-1 OS=Homo sapiens OX=9606 GN=THBS1 PE=1 SV=2	892.638	4	3567.53	3567.53	0	-0.7	432	Specific	675.37	675.37	12.81	671	2657	MW_EXP1_REL_THROMBIN_ALL.45064.45064.4	scan=45064 file=558	86.612
R.FKQDGGWSHW[+162.053]SPWS[+308.111]SC[+57.021]SVTC[+57.021]GDGVITR.I	Hex(1)Fuc(1)	Ambiguous	C[+57]*2, S[+308], W[+162]	12.65	1.2	>>sp|P07996|TSP1_HUMAN Thrombospondin-1 OS=Homo sapiens OX=9606 GN=THBS1 PE=1 SV=2	892.64	4	3567.54	3567.53	0	1.7	432	Specific	662.18	662.18	12.65	671	2657	MW_EXP1_REL_THROMBIN_ALL.45891.45891.4	scan=45891 file=559	87.5031
R.FKQDGGWSHWSPWS[+308.111]SC[+57.021]SVTC[+57.021]GDGVITR.I	Hex(1)Fuc(1)	Ambiguous	C[+57]*2, S[+308]	11.81	1.2	>>sp|P07996|TSP1_HUMAN Thrombospondin-1 OS=Homo sapiens OX=9606 GN=THBS1 PE=1 SV=2	852.125	4	3405.48	3405.48	0	-0.3	432	Specific	611.43	611.43	11.81	671	2657	MW_EXP1_REL_THROMBIN_ALL.46047.46047.4	scan=46047 file=557	93.5611
K.QDGGW[+162.053]SHWSPWS[+308.111]SC[+57.021]SVTC[+57.021]GDGVITR.I	Hex(1)Fuc(1)	Ambiguous	C[+57]*2, S[+308], W[+162]	11.75	1.2	>>sp|P07996|TSP1_HUMAN Thrombospondin-1 OS=Homo sapiens OX=9606 GN=THBS1 PE=1 SV=2	1098.13	3	3292.36	3292.37	0	-2.2	434	Specific	821.28	69.05	11.75	671	2657	MW_EXP1_REL_THROMBIN_ALL.45540.45540.3	scan=45540 file=557	92.5097
R.FKQDGGW[+162.053]SHWSPWS[+308.111]SC[+57.021]SVTC[+57.021]GDGVITR.I	Hex(1)Fuc(1)	Ambiguous	C[+57]*2, S[+308], W[+162]	11.29	1.2	>>sp|P07996|TSP1_HUMAN Thrombospondin-1 OS=Homo sapiens OX=9606 GN=THBS1 PE=1 SV=2	1189.85	3	3567.53	3567.53	0	-0.2	432	Specific	643.89	643.89	11.29	671	2657	MW_EXP1_REL_THROMBIN_ALL.43589.43589.3	scan=43589 file=559	83.0478
K.Q[+0.984]DGGWSHW[+162.053]SPWS[+308.111]SC[+57.021]SVTC[+57.021]GDGVITR.I	Hex(1)Fuc(1)	Ambiguous	C[+57]*2, Q[+1], S[+308], W[+162]	11.23	1.2	>>sp|P07996|TSP1_HUMAN Thrombospondin-1 OS=Homo sapiens OX=9606 GN=THBS1 PE=1 SV=2	1098.46	3	3293.36	3293.35	0	3.7	434	Specific	633.85	633.85	11.23	671	2657	MW_EXP1_REL_THROMBIN_ALL.48569.48569.3	scan=48569 file=559	92.6461
R.FKQDGGW[+162.053]SHWSPWS[+308.111]SC[+57.021]SVTC[+57.021]GDGVITR.I	Hex(1)Fuc(1)	Ambiguous	C[+57]*2, S[+308], W[+162]	10.66	1.2	>>sp|P07996|TSP1_HUMAN Thrombospondin-1 OS=Homo sapiens OX=9606 GN=THBS1 PE=1 SV=2	892.635	4	3567.52	3567.53	0	-3.9	432	Specific	588.74	588.74	10.66	671	2657	MW_EXP1_REL_THROMBIN_ALL.45331.45331.4	scan=45331 file=555	86.5201
K.QDGGW[+162.053]SHWSPWS[+308.111]SC[+57.021]SVTC[+57.021]GDGVITR.I	Hex(1)Fuc(1)	Ambiguous	C[+57]*2, S[+308], W[+162]	9.88	1.2	>>sp|P07996|TSP1_HUMAN Thrombospondin-1 OS=Homo sapiens OX=9606 GN=THBS1 PE=1 SV=2	1098.13	3	3292.37	3292.37	0	-0.6	434	Specific	565.06	565.06	9.88	671	2657	MW_EXP1_REL_THROMBIN_ALL.46043.46043.3	scan=46043 file=559	87.7988
K.QDGGW[+162.053]SHWSPWS[+308.111]SC[+57.021]SVTC[+57.021]GDGVITR.I	Hex(1)Fuc(1)	Ambiguous	C[+57]*2, S[+308], W[+162]	9.86	1.2	>>sp|P07996|TSP1_HUMAN Thrombospondin-1 OS=Homo sapiens OX=9606 GN=THBS1 PE=1 SV=2	1098.12	3	3292.36	3292.37	0	-2.6	434	Specific	552.2	552.2	9.86	671	2657	MW_EXP1_REL_THROMBIN_ALL.42181.42181.3	scan=42181 file=556	87.9131
K.QDGGW[+162.053]SHWSPWS[+308.111]SC[+57.021]SVTC[+57.021]GDGVITR.I	Hex(1)Fuc(1)	Ambiguous	C[+57]*2, S[+308], W[+162]	9.79	1.2	>>sp|P07996|TSP1_HUMAN Thrombospondin-1 OS=Homo sapiens OX=9606 GN=THBS1 PE=1 SV=2	1098.13	3	3292.37	3292.37	0	-0.8	434	Specific	749.9	64.79	9.79	671	2657	MW_EXP1_REL_THROMBIN_ALL.47929.47929.3	scan=47929 file=558	92.3169
R.FKQDGGWSHW[+162.053]SPWS[+308.111]SC[+57.021]SVTC[+57.021]GDGVITR.I	Hex(1)Fuc(1)	Ambiguous	C[+57]*2, S[+308], W[+162]	9.33	1.2	>>sp|P07996|TSP1_HUMAN Thrombospondin-1 OS=Homo sapiens OX=9606 GN=THBS1 PE=1 SV=2	892.639	4	3567.54	3567.53	0	1.1	432	Specific	506.7	506.7	9.33	671	2657	MW_EXP1_REL_THROMBIN_ALL.45617.45617.4	scan=45617 file=558	87.728
K.QDGGW[+162.053]SHWSPWS[+308.111]SC[+57.021]SVTC[+57.021]GDGVITR.I	Hex(1)Fuc(1)	Ambiguous	C[+57]*2, S[+308], W[+162]	8.55	1.2	>>sp|P07996|TSP1_HUMAN Thrombospondin-1 OS=Homo sapiens OX=9606 GN=THBS1 PE=1 SV=2	1098.12	3	3292.36	3292.37	0	-3.2	434	Specific	691.29	59.97	8.55	671	2657	MW_EXP1_REL_THROMBIN_ALL.44446.44446.3	scan=44446 file=556	92.5479
R.FKQDGGW[+162.053]SHWSPWS[+308.111]SC[+57.021]SVTC[+57.021]GDGVITR.I	Hex(1)Fuc(1)	Ambiguous	C[+57]*2, S[+308], W[+162]	8.35	1.2	>>sp|P07996|TSP1_HUMAN Thrombospondin-1 OS=Homo sapiens OX=9606 GN=THBS1 PE=1 SV=2	1189.85	3	3567.53	3567.53	0	-1.5	432	Specific	398.44	398.44	8.35	671	2657	MW_EXP1_REL_THROMBIN_ALL.45438.45438.3	scan=45438 file=559	86.5979
R.FKQDGGW[+162.053]SHWSPWS[+308.111]SC[+57.021]SVTC[+57.021]GDGVITR.I	Hex(1)Fuc(1)	Ambiguous	C[+57]*2, S[+308], W[+162]	7.89	1.2	>>sp|P07996|TSP1_HUMAN Thrombospondin-1 OS=Homo sapiens OX=9606 GN=THBS1 PE=1 SV=2	892.638	4	3567.53	3567.53	0	-0.7	432	Specific	482.16	482.16	7.89	671	2657	MW_EXP1_REL_THROMBIN_ALL.43210.43210.4	scan=43210 file=558	83.041
K.QDGGW[+162.053]SHWSPWS[+308.111]SC[+57.021]SVTC[+57.021]GDGVITR.I	Hex(1)Fuc(1)	Ambiguous	C[+57]*2, S[+308], W[+162]	6.67	1.2	>>sp|P07996|TSP1_HUMAN Thrombospondin-1 OS=Homo sapiens OX=9606 GN=THBS1 PE=1 SV=2	1098.12	3	3292.36	3292.37	0	-2.6	434	Specific	598	67.89	6.67	671	2657	MW_EXP1_REL_THROMBIN_ALL.47843.47843.3	scan=47843 file=555	91.3237
R.FKQDGGW[+162.053]SHWSPWS[+308.111]SC[+57.021]SVTC[+57.021]GDGVITR.I	Hex(1)Fuc(1)	Ambiguous	C[+57]*2, S[+308], W[+162]	6.46	1.2	>>sp|P07996|TSP1_HUMAN Thrombospondin-1 OS=Homo sapiens OX=9606 GN=THBS1 PE=1 SV=2	892.636	4	3567.52	3567.53	0	-2.2	432	Specific	306.9	306.9	6.46	671	2657	MW_EXP1_REL_THROMBIN_ALL.40937.40937.4	scan=40937 file=556	85.4016
R.FKQDGGW[+162.053]SHWSPWS[+308.111]SC[+57.021]SVTC[+57.021]GDGVITR.I	Hex(1)Fuc(1)	Ambiguous	C[+57]*2, S[+308], W[+162]	5.24	1.2	>>sp|P07996|TSP1_HUMAN Thrombospondin-1 OS=Homo sapiens OX=9606 GN=THBS1 PE=1 SV=2	892.636	4	3567.52	3567.53	0	-2.9	432	Specific	291.23	291.23	5.24	671	2657	MW_EXP1_REL_THROMBIN_ALL.43849.43849.4	scan=43849 file=559	83.5649
R.FKQDGGW[+162.053]SHWSPWS[+308.111]SC[+57.021]SVTC[+57.021]GDGVITR.I	Hex(1)Fuc(1)	Ambiguous	C[+57]*2, S[+308], W[+162]	5.21	1.2	>>sp|P07996|TSP1_HUMAN Thrombospondin-1 OS=Homo sapiens OX=9606 GN=THBS1 PE=1 SV=2	892.64	4	3567.54	3567.53	0	2	432	Specific	299.37	299.37	5.21	671	2657	MW_EXP1_REL_THROMBIN_ALL.44743.44743.4	scan=44743 file=558	85.9989
K.QDGGWSHW[+162.053]SPWS[+308.111]SC[+57.021]SVTC[+57.021]GDGVITR.I	Hex(1)Fuc(1)	Ambiguous	C[+57]*2, S[+308], W[+162]	5.08	1.2	>>sp|P07996|TSP1_HUMAN Thrombospondin-1 OS=Homo sapiens OX=9606 GN=THBS1 PE=1 SV=2	1098.12	3	3292.36	3292.37	0	-3.6	434	Specific	443.54	68.06	5.08	671	2657	MW_EXP1_REL_THROMBIN_ALL.54853.54853.3	scan=54853 file=555	105.115
K.QDGGWSHW[+162.053]SPWS[+308.111]SC[+57.021]SVTC[+57.021]GDGVITR.I	Hex(1)Fuc(1)	Ambiguous	C[+57]*2, S[+308], W[+162]	4.74	1.2	>>sp|P07996|TSP1_HUMAN Thrombospondin-1 OS=Homo sapiens OX=9606 GN=THBS1 PE=1 SV=2	1098.13	3	3292.37	3292.37	0	1.6	434	Specific	434.43	48.66	4.74	671	2657	MW_EXP1_REL_THROMBIN_ALL.49844.49844.3	scan=49844 file=555	95.2364
K.QDGGWSHW[+162.053]SPWS[+308.111]SC[+57.021]SVTC[+57.021]GDGVITR.I	Hex(1)Fuc(1)	Ambiguous	C[+57]*2, S[+308], W[+162]	4.22	1.2	>>sp|P07996|TSP1_HUMAN Thrombospondin-1 OS=Homo sapiens OX=9606 GN=THBS1 PE=1 SV=2	1098.13	3	3292.36	3292.37	0	-1.6	434	Specific	307.94	49.53	4.22	671	2657	MW_EXP1_REL_THROMBIN_ALL.48191.48191.3	scan=48191 file=558	92.8353
R.LC[+57.021]NNPT[+308.111]PQFGGKDC[+57.021]VGDVT[+146.058]ENQIC[+57.021]NKQDC[+57.021]PIDGC[+57.021]LSNPC[+57.021]FAGVK.C	Hex(1)Fuc(1),Fuc(1)	Ambiguous	C[+57]*6, T[+146][+308]	8.79	1.2	>>sp|P07996|TSP1_HUMAN Thrombospondin-1 OS=Homo sapiens OX=9606 GN=THBS1 PE=1 SV=2	1360.09	4	5437.35	5438.36	-1	0	518	Specific	393.02	393.02	8.79	671	2657	MW_EXP1_REL_THROMBIN_ALL.51846.51846.4	scan=51846 file=559	99.1133
R.C[+57.021]WPSDSADDGWSPWSEWTS[+308.111]C[+57.021]S[+146.058]TSC[+57.021]GNGIQQR.G	Hex(1)Fuc(1),Fuc(1)	Ambiguous	C[+57]*3, S[+146][+308]	7.44	1.2	>>sp|P07996|TSP1_HUMAN Thrombospondin-1 OS=Homo sapiens OX=9606 GN=THBS1 PE=1 SV=2	1353.2	3	4057.58	4058.59	-1	-1.7	372	Specific	349.91	349.91	7.44	671	2657	MW_EXP1_REL_THROMBIN_ALL.60957.60957.3	scan=60957 file=556	127.389
R.C[+57.021]WPSDSADDGWSPWSEWTS[+308.111]C[+57.021]S[+146.058]TSC[+57.021]GNGIQQR.G	Hex(1)Fuc(1),Fuc(1)	Ambiguous	C[+57]*3, S[+146][+308]	6.27	1.2	>>sp|P07996|TSP1_HUMAN Thrombospondin-1 OS=Homo sapiens OX=9606 GN=THBS1 PE=1 SV=2	1353.2	3	4057.58	4058.59	-1	-2.6	372	Specific	272.41	272.41	6.27	671	2657	MW_EXP1_REL_THROMBIN_ALL.63803.63803.3	scan=63803 file=558	125.107
R.MDPPC[+57.021]TN[+0.984]TTAAS[+558.180]T[+349.137]YLNNPYVR.K	Hex(1)Pent(3),HexNAc(1)Fuc(1)	Ambiguous	C[+57], N[+1], S[+558], T[+349]	5.7	1.2	>>sp|P10619|PPGB_HUMAN Lysosomal protective protein OS=Homo sapiens OX=9606 GN=CTSA PE=1 SV=2	1098.8	3	3294.37	3294.38	0	-2.6	327	Specific	307.55	307.55	5.7	36	739	MW_EXP1_REL_THROMBIN_ALL.41006.41006.3	scan=41006 file=558	78.7916
K.YGC[+57.021]C[+57.021]PM[+15.995]PNATC[+57.021]C[+57.021]S[+203.079]DHLHC[+57.021]C[+57.021]PQDTVC[+57.021]DLIQSK.C	HexNAc(1)	Ambiguous	C[+57]*7, M[+16], S[+203]	16.99	1.2	>>sp|P28799|GRN_HUMAN Progranulin OS=Homo sapiens OX=9606 GN=GRN PE=1 SV=2	1001.65	4	4003.56	4003.56	0	-0.2	229	Specific	887.42	887.42	16.99	18	1737	MW_EXP1_REL_THROMBIN_ALL.39700.39700.4	scan=39700 file=559	75.9306
R.N[+0.984]T[+203.079]EGSFQC[+57.021]VC[+57.021]DQGYR.A	HexNAc(1)	Ambiguous	C[+57]*2, N[+1], T[+203]	5.45	1.2	>>sp|Q14766|LTBP1_HUMAN Latent-transforming growth factor beta-binding protein 1 OS=Homo sapiens OX=9606 GN=LTBP1 PE=1 SV=4	1012.9	2	2024.8	2024.8	0	2.6	1137	Specific	343.62	286.55	5.45	254	1847	MW_EXP1_REL_THROMBIN_ALL.30974.30974.2	scan=30974 file=558	60.4918
R.N[+0.984]T[+203.079]EGSFQC[+57.021]VC[+57.021]DQGYR.A	HexNAc(1)	Ambiguous	C[+57]*2, N[+1], T[+203]	3.8	1.2	>>sp|Q14766|LTBP1_HUMAN Latent-transforming growth factor beta-binding protein 1 OS=Homo sapiens OX=9606 GN=LTBP1 PE=1 SV=4	1012.9	2	2024.8	2024.8	0	-0.2	1137	Specific	345.94	230.68	3.8	254	1847	MW_EXP1_REL_THROMBIN_ALL.31096.31096.2	scan=31096 file=559	60.4087
R.N[+0.984]T[+203.079]EGSFQC[+57.021]VC[+57.021]DQGYR.A	HexNAc(1)	Ambiguous	C[+57]*2, N[+1], T[+203]	3.13	1.2	>>sp|Q14766|LTBP1_HUMAN Latent-transforming growth factor beta-binding protein 1 OS=Homo sapiens OX=9606 GN=LTBP1 PE=1 SV=4	1012.9	2	2024.8	2024.8	0	2.8	1137	Specific	333.94	186.89	3.13	254	1847	MW_EXP1_REL_THROMBIN_ALL.31010.31010.2	scan=31010 file=555	60.5219
K.FTVNNLAEPQKAPS[+203.079]HQQAT[+162.053]TAGSPLR.H	HexNAc(1),Hex(1)	Ambiguous	S[+203], T[+162]	17.66	1.2	>>sp|P12259|FA5_HUMAN Coagulation factor V OS=Homo sapiens OX=9606 GN=F5 PE=1 SV=4	782.89	4	3128.54	3128.55	0	-3.7	786	Specific	912.7	882.49	17.66	198	2355	MW_EXP1_REL_THROMBIN_ALL.30800.30800.4	scan=30800 file=559	59.8649
R.FKQ[+0.984]DGGWSHWSPWS[+203.079]S[+426.137]C[+57.021]SVTC[+57.021]GDGVITR.I	HexNAc(1),Hex(1)Pent(2)	Ambiguous	C[+57]*2, Q[+1], S[+203][+426]	5.09	1.2	>>sp|P07996|TSP1_HUMAN Thrombospondin-1 OS=Homo sapiens OX=9606 GN=THBS1 PE=1 SV=2	932.65	4	3727.58	3727.57	0	3.1	432	Specific	259.35	259.35	5.09	671	2657	MW_EXP1_REL_THROMBIN_ALL.35015.35015.4	scan=35015 file=555	67.6721
K.DAC[+57.021]PINGGWGPWS[+203.079]PWDIC[+57.021]S[+558.180]VTC[+57.021]GGGVQK.R	HexNAc(1),Hex(1)Pent(3)	Ambiguous	C[+57]*3, S[+203][+558]	5.72	1.2	>>sp|P07996|TSP1_HUMAN Thrombospondin-1 OS=Homo sapiens OX=9606 GN=THBS1 PE=1 SV=2	1274.88	3	3822.61	3822.6	0	3.5	487	Specific	317.41	317.41	5.72	671	2657	MW_EXP1_REL_THROMBIN_ALL.51829.51829.3	scan=51829 file=557	105.491
R.EHGPGVAEPEVAT[+203.079]APPEKEIPS[+656.228]LDQEK.T	HexNAc(1),HexNAc(1)Hex(1)NeuAc(1)	Ambiguous	S[+656], T[+203]	21.72	1.2	>>sp|Q14766|LTBP1_HUMAN Latent-transforming growth factor beta-binding protein 1 OS=Homo sapiens OX=9606 GN=LTBP1 PE=1 SV=4	929.186	4	3713.72	3713.72	0	0.8	789	Specific	1138.25	1089.42	21.72	254	1847	MW_EXP1_REL_THROMBIN_ALL.39073.39073.4	scan=39073 file=558	75.2776
R.EHGPGVAEPEVAT[+203.079]APPEKEIPS[+656.228]LDQEK.T	HexNAc(1),HexNAc(1)Hex(1)NeuAc(1)	Ambiguous	S[+656], T[+203]	15.8	1.2	>>sp|Q14766|LTBP1_HUMAN Latent-transforming growth factor beta-binding protein 1 OS=Homo sapiens OX=9606 GN=LTBP1 PE=1 SV=4	929.183	4	3713.71	3713.72	0	-1.7	789	Specific	847.39	841.71	15.8	254	1847	MW_EXP1_REL_THROMBIN_ALL.36867.36867.4	scan=36867 file=557	75.3791
R.EHGPGVAEPEVAT[+203.079]APPEKEIPS[+656.228]LDQEK.T	HexNAc(1),HexNAc(1)Hex(1)NeuAc(1)	Ambiguous	S[+656], T[+203]	8.9	1.2	>>sp|Q14766|LTBP1_HUMAN Latent-transforming growth factor beta-binding protein 1 OS=Homo sapiens OX=9606 GN=LTBP1 PE=1 SV=4	929.183	4	3713.71	3713.72	0	-2.5	789	Specific	414.02	414.02	8.9	254	1847	MW_EXP1_REL_THROMBIN_ALL.35968.35968.4	scan=35968 file=556	75.4795
K.AIQLTYNPDES[+349.137]S[+558.180]KPNMIDAATLK.S	HexNAc(1)Fuc(1),Hex(1)Pent(3)	Ambiguous	S[+349][+558]	6.05	1.2	>>sp|P02679-2|FIBG_HUMAN Isoform Gamma-A of Fibrinogen gamma chain OS=Homo sapiens OX=9606 GN=FGG	857.653	4	3427.59	3427.58	0	2.6	89	Specific	300.3	300.3	6.05	136	2027	MW_EXP1_REL_THROMBIN_ALL.43891.43891.3	scan=43891 file=556	91.405
K.GIASLPTPGLQ[+0.984]C[+57.021]PALT[+349.137]T[+947.323]PGQGTMYC[+57.021]R.H	HexNAc(1)Fuc(1),HexNAc(1)Hex(1)NeuAc(2)	Ambiguous	C[+57]*2, Q[+1], T[+349][+947]	7.18	1.2	>>sp|P16109|LYAM3_HUMAN P-selectin OS=Homo sapiens OX=9606 GN=SELP PE=1 SV=3	1349.26	3	4045.77	4044.78	1	-3.2	631	Specific	372.95	372.95	7.18	50	379	MW_EXP1_REL_THROMBIN_ALL.58851.58851.3	scan=58851 file=555	113.219
R.DPDQ[+0.984]TDGLGLS[+511.190]YLSSHIANVER.V	HexNAc(1)Hex(1)Fuc(1)	Ambiguous	Q[+1], S[+511]	8.86	1.2	>>sp|P06396|GELS_HUMAN Gelsolin OS=Homo sapiens OX=9606 GN=GSN PE=1 SV=1	967.115	3	2899.33	2899.32	0	2.7	398	Specific	560.93	560.93	8.86	117	2125	MW_EXP1_REL_THROMBIN_ALL.62345.62345.3	scan=62345 file=555	120.315
K.VSC[+57.021]PIMPC[+57.021]S[+511.190]N[+0.984]AT[+558.180]VPDGEC[+57.021]C[+57.021]PR.C	HexNAc(1)Hex(1)Fuc(1),Hex(1)Pent(3)	Ambiguous	C[+57]*4, N[+1], S[+511], T[+558]	5.05	1.2	>>sp|P07996|TSP1_HUMAN Thrombospondin-1 OS=Homo sapiens OX=9606 GN=THBS1 PE=1 SV=2	1159.79	3	3477.36	3477.35	0	2.2	351	Specific	265.99	265.99	5.05	671	2657	MW_EXP1_REL_THROMBIN_ALL.28850.28850.3	scan=28850 file=557	59.8553
R.TEPM[+15.995]QVALHC[+57.021]T[+511.190]NGS[+349.137]VVYHEVLNAMEC[+57.021]K.C	HexNAc(1)Hex(1)Fuc(1),HexNAc(1)Fuc(1)	Ambiguous	C[+57]*2, M[+16], S[+349], T[+511]	5	1.2	>>sp|P04275|VWF_HUMAN von Willebrand factor OS=Homo sapiens OX=9606 GN=VWF PE=1 SV=4	999.192	4	3993.75	3993.75	0	-0.5	2779	Specific	261.88	261.88	5	280	2645	MW_EXP1_REL_THROMBIN_ALL.55873.55873.4	scan=55873 file=555	107.156
R.C[+57.021]PEALFQPC[+57.021]FLGMESC[+57.021]GIHETT[+511.190]FNS[+511.190]IMK.S	HexNAc(1)Hex(1)Fuc(1),HexNAc(1)Hex(1)Fuc(1)	Ambiguous	C[+57]*3, S[+511], T[+511]	12.55	1.2	>>sp|P0CG39|POTEJ_HUMAN POTE ankyrin domain family member J OS=Homo sapiens OX=9606 GN=POTEJ PE=3 SV=1	1082.71	4	4327.83	4326.84	1	-2.6	920	Specific	688.46	647.86	12.55	18	1029	MW_EXP1_REL_THROMBIN_ALL.63455.63455.3	scan=63455 file=555	122.619
K.TYGADLAS[+802.286]VDFQHAS[+1238.418]EDAR.K	HexNAc(1)Hex(1)Fuc(1)NeuAc(1),HexNAc(1)Hex(1)NeuAc(3)	Ambiguous	S[+802][+1238]	7.99	1.2	>>sp|P30740|ILEU_HUMAN Leukocyte elastase inhibitor OS=Homo sapiens OX=9606 GN=SERPINB1 PE=1 SV=1	1024.16	4	4093.62	4093.63	0	-3	111	Specific	432.03	420.01	7.99	33	1087	MW_EXP1_REL_THROMBIN_ALL.39040.39040.4	scan=39040 file=555	74.9649
K.ESSS[+656.228]HHPGIAEFPSR.G	HexNAc(1)Hex(1)NeuAc(1)	Ambiguous	S[+656]	13.17	1.2	>>sp|P02671|FIBA_HUMAN Fibrinogen alpha chain OS=Homo sapiens OX=9606 GN=FGA PE=1 SV=2	765.337	3	2294	2293.99	0	1.5	559	Specific	789.07	616.08	13.17	209	2333	MW_EXP1_REL_THROMBIN_ALL.22384.22384.3	scan=22384 file=555	45.1069
K.ESSS[+656.228]HHPGIAEFPSR.G	HexNAc(1)Hex(1)NeuAc(1)	Ambiguous	S[+656]	12.24	1.2	>>sp|P02671|FIBA_HUMAN Fibrinogen alpha chain OS=Homo sapiens OX=9606 GN=FGA PE=1 SV=2	765.337	3	2294	2293.99	0	0.9	559	Specific	737.34	553.88	12.24	209	2333	MW_EXP1_REL_THROMBIN_ALL.22514.22514.3	scan=22514 file=558	45.1984
K.QFTSSTS[+656.228]YNRGDSTFESK.S	HexNAc(1)Hex(1)NeuAc(1)	Ambiguous	S[+656]	8.92	1.2	>>sp|P02671|FIBA_HUMAN Fibrinogen alpha chain OS=Homo sapiens OX=9606 GN=FGA PE=1 SV=2	900.049	3	2698.13	2698.14	0	-2.3	582	Specific	548.7	548.7	8.92	209	2333	MW_EXP1_REL_THROMBIN_ALL.23527.23527.3	scan=23527 file=555	47.2141
K.QFTSSTS[+656.228]YNRGDSTFESK.S	HexNAc(1)Hex(1)NeuAc(1)	Ambiguous	S[+656]	8.61	1.2	>>sp|P02671|FIBA_HUMAN Fibrinogen alpha chain OS=Homo sapiens OX=9606 GN=FGA PE=1 SV=2	900.051	3	2698.14	2698.14	0	-0.1	582	Specific	512.76	512.76	8.61	209	2333	MW_EXP1_REL_THROMBIN_ALL.23660.23660.3	scan=23660 file=558	47.3115
K.QFTSSTS[+656.228]YNRGDSTFESK.S	HexNAc(1)Hex(1)NeuAc(1)	Ambiguous	S[+656]	8.58	1.2	>>sp|P02671|FIBA_HUMAN Fibrinogen alpha chain OS=Homo sapiens OX=9606 GN=FGA PE=1 SV=2	900.05	3	2698.14	2698.14	0	-0.2	582	Specific	494.14	494.14	8.58	209	2333	MW_EXP1_REL_THROMBIN_ALL.23638.23638.3	scan=23638 file=559	47.1716
K.ESSS[+656.228]HHPGIAEFPSR.G	HexNAc(1)Hex(1)NeuAc(1)	Ambiguous	S[+656]	6.85	1.2	>>sp|P02671|FIBA_HUMAN Fibrinogen alpha chain OS=Homo sapiens OX=9606 GN=FGA PE=1 SV=2	765.334	3	2293.99	2293.99	0	-2.5	559	Specific	543.22	375.93	6.85	209	2333	MW_EXP1_REL_THROMBIN_ALL.21266.21266.3	scan=21266 file=557	45.3422
K.QFTSSTS[+656.228]YNRGDSTFESK.S	HexNAc(1)Hex(1)NeuAc(1)	Ambiguous	S[+656]	6.63	1.2	>>sp|P02671|FIBA_HUMAN Fibrinogen alpha chain OS=Homo sapiens OX=9606 GN=FGA PE=1 SV=2	900.051	3	2698.14	2698.14	0	-0.2	582	Specific	368.75	368.75	6.63	209	2333	MW_EXP1_REL_THROMBIN_ALL.22445.22445.3	scan=22445 file=557	47.6369
R.HPDEAAFFDTAS[+656.228]TGK.T	HexNAc(1)Hex(1)NeuAc(1)	Ambiguous	S[+656]	5.35	1.2	>>sp|P02671|FIBA_HUMAN Fibrinogen alpha chain OS=Homo sapiens OX=9606 GN=FGA PE=1 SV=2	750.654	3	2249.95	2249.95	0	0.1	513	Specific	455.94	310.49	5.35	209	2333	MW_EXP1_REL_THROMBIN_ALL.31805.31805.4	scan=31805 file=558	61.9969
K.SLGNVN[+0.984]FTVS[+656.228]AEALES[+558.180]QELC[+57.021]GTEVPSVPEHGR.K	HexNAc(1)Hex(1)NeuAc(1),Hex(1)Pent(3)	Ambiguous	C[+57], N[+1], S[+558][+656]	14.89	1.2	>>sp|P01023|A2MG_HUMAN Alpha-2-macroglobulin OS=Homo sapiens OX=9606 GN=A2M PE=1 SV=3	1158.27	4	4630.04	4629.02	1	3.7	864	Specific	834.35	834.35	14.89	154	3027	MW_EXP1_REL_THROMBIN_ALL.53686.53686.4	scan=53686 file=557	109.432
K.DAC[+57.021]PINGGWGPWS[+656.228]PWDIC[+57.021]S[+1021.360]VTC[+57.021]GGGVQK.R	HexNAc(1)Hex(1)NeuAc(1),HexNAc(2)Hex(2)NeuAc(1)	Ambiguous	C[+57]*3, S[+656][+1021]	8.12	1.2	>>sp|P07996|TSP1_HUMAN Thrombospondin-1 OS=Homo sapiens OX=9606 GN=THBS1 PE=1 SV=2	1185.74	4	4739.94	4738.93	1	1.7	487	Specific	437.89	426.96	8.12	671	2657	MW_EXP1_REL_THROMBIN_ALL.59842.59842.4	scan=59842 file=556	124.982
K.ALGTHVIHSTHTLPLT[+947.323]VTSQQGVK.V	HexNAc(1)Hex(1)NeuAc(2)	Ambiguous	T[+947]	17.47	1.2	>>sp|Q14766|LTBP1_HUMAN Latent-transforming growth factor beta-binding protein 1 OS=Homo sapiens OX=9606 GN=LTBP1 PE=1 SV=4	868.933	4	3472.71	3472.71	0	1.1	452	Specific	913.34	881.13	17.47	254	1847	MW_EXP1_REL_THROMBIN_ALL.36746.36746.4	scan=36746 file=558	70.9785
K.ALGTHVIHSTHTLPLT[+947.323]VTSQQGVK.V	HexNAc(1)Hex(1)NeuAc(2)	Ambiguous	T[+947]	15.43	1.2	>>sp|Q14766|LTBP1_HUMAN Latent-transforming growth factor beta-binding protein 1 OS=Homo sapiens OX=9606 GN=LTBP1 PE=1 SV=4	868.93	4	3472.7	3472.71	0	-2.6	452	Specific	812.2	731.93	15.43	254	1847	MW_EXP1_REL_THROMBIN_ALL.33783.33783.4	scan=33783 file=556	71.1349
K.IGSLAENAFSDPAGS[+947.323]ANPLEPSQDEK.S	HexNAc(1)Hex(1)NeuAc(2)	Ambiguous	S[+947]	8.72	1.2	>>sp|Q86YW5|TRML1_HUMAN Trem-like transcript 1 protein OS=Homo sapiens OX=9606 GN=TREML1 PE=1 SV=2	1197.86	3	3591.56	3591.56	0	-0.9	134	Specific	382.95	382.95	8.72	12	2511	MW_EXP1_REL_THROMBIN_ALL.50660.50660.3	scan=50660 file=556	105.531
K.ALGTHVIHSTHTLPLT[+947.323]VTSQQGVK.V	HexNAc(1)Hex(1)NeuAc(2)	Ambiguous	T[+947]	8.47	1.2	>>sp|Q14766|LTBP1_HUMAN Latent-transforming growth factor beta-binding protein 1 OS=Homo sapiens OX=9606 GN=LTBP1 PE=1 SV=4	868.929	4	3472.7	3472.71	0	-3.2	452	Specific	387.97	387.97	8.47	254	1847	MW_EXP1_REL_THROMBIN_ALL.37299.37299.4	scan=37299 file=558	72.0147
R.GGADTYSVPS[+947.323]VLSPR.R	HexNAc(1)Hex(1)NeuAc(2)	Ambiguous	S[+947]	8.06	1.2	>>sp|P14543|NID1_HUMAN Nidogen-1 OS=Homo sapiens OX=9606 GN=NID1 PE=1 SV=3	818.366	3	2453.08	2453.08	0	0.4	321	Specific	496.14	382.56	8.06	120	381	MW_EXP1_REL_THROMBIN_ALL.45729.45729.3	scan=45729 file=556	95.2133
K.IQSLQILPT[+947.323]TR.V	HexNAc(1)Hex(1)NeuAc(2)	Ambiguous	T[+947]	5.93	1.2	>>sp|Q13201|MMRN1_HUMAN Multimerin-1 OS=Homo sapiens OX=9606 GN=MMRN1 PE=1 SV=3	739.697	3	2217.08	2217.08	0	-0.1	49	Specific	430.3	351.4	5.93	200	663	MW_EXP1_REL_THROMBIN_ALL.47242.47242.2	scan=47242 file=556	98.368
K.IQSLQILPT[+947.323]TR.V	HexNAc(1)Hex(1)NeuAc(2)	Ambiguous	T[+947]	4.27	1.2	>>sp|Q13201|MMRN1_HUMAN Multimerin-1 OS=Homo sapiens OX=9606 GN=MMRN1 PE=1 SV=3	739.696	3	2217.07	2217.08	0	-1.6	49	Specific	385.79	294.62	4.27	200	663	MW_EXP1_REL_THROMBIN_ALL.47202.47202.2	scan=47202 file=556	98.283
R.RPLWESGPTVDMPVPS[+1021.360]SFN[+0.984]DISQDWR.L	HexNAc(2)Hex(2)NeuAc(1)	Ambiguous	N[+1], S[+1021]	6.39	1.2	>>sp|P08236|BGLR_HUMAN Beta-glucuronidase OS=Homo sapiens OX=9606 GN=GUSB PE=1 SV=2	1010.45	4	4038.77	4038.77	0	-0.4	66	Specific	294.67	294.67	6.39	31	669	MW_EXP1_REL_THROMBIN_ALL.59429.59429.3	scan=59429 file=559	114.456
K.NTQPVAKST[+1312.455]HPPPLPAKEEPVEALTFSR.E	HexNAc(2)Hex(2)NeuAc(2)	Ambiguous	T[+1312]	19.58	1.2	>>sp|Q14766|LTBP1_HUMAN Latent-transforming growth factor beta-binding protein 1 OS=Homo sapiens OX=9606 GN=LTBP1 PE=1 SV=4	1089.27	4	4354.07	4354.06	0	3.3	761	Specific	1058.04	1058.04	19.58	254	1847	MW_EXP1_REL_THROMBIN_ALL.42932.42932.4	scan=42932 file=559	81.8643
R.N[+0.984]PC[+57.021]T[+1312.455]DGT[+308.111]HDC[+57.021]NKNAKC[+57.021]NYLGHYSDPMYR.C	HexNAc(2)Hex(2)NeuAc(2),Hex(1)Fuc(1)	Ambiguous	C[+57]*3, N[+1], T[+308][+1312]	4.53	1.2	>>sp|P07996|TSP1_HUMAN Thrombospondin-1 OS=Homo sapiens OX=9606 GN=THBS1 PE=1 SV=2	1253.24	4	5009.94	5009.95	0	-1.8	648	Specific	258.01	258.01	4.53	671	2657	MW_EXP1_REL_THROMBIN_ALL.31248.31248.4	scan=31248 file=558	60.9912
R.LS[+1312.455]LHRPALEDLLLGS[+802.286]EAN[+0.984]LTC[+57.021]TLTGLR.D	HexNAc(2)Hex(2)NeuAc(2),HexNAc(1)Hex(1)Fuc(1)NeuAc(1)	Ambiguous	C[+57], N[+1], S[+802][+1312]	8.79	1.2	>>sp|P01876|IGHA1_HUMAN Immunoglobulin heavy constant alpha 1 OS=Homo sapiens OX=9606 GN=IGHA1 PE=1 SV=2	1270.84	4	5080.34	5079.32	1	2.4	127	Specific	428.67	428.67	8.79	35	1049	MW_EXP1_REL_THROMBIN_ALL.64530.64530.4	scan=64530 file=557	132.163
K.KDAC[+57.021]PIN[+0.984]GGWGPW[+162.053]SPWDIC[+57.021]SVT[+308.111]C[+57.021]GGGVQK.R	Hex(1)Fuc(1)	Ambiguous	C[+57]*3, N[+1], T[+308], W[+162]	15.99	1.16	>>sp|P07996|TSP1_HUMAN Thrombospondin-1 OS=Homo sapiens OX=9606 GN=THBS1 PE=1 SV=2	1220.86	3	3660.58	3660.58	0	-0.8	486	Specific	819.21	819.21	15.99	671	2657	MW_EXP1_REL_THROMBIN_ALL.58647.58647.3	scan=58647 file=555	112.803
R.C[+57.021]WPSDSADDGWSPW[+162.053]SEWTS[+146.058]C[+57.021]STSC[+57.021]GNGIQQR.G	Fuc(1)	Ambiguous	C[+57]*3, S[+146], W[+162]	17.89	1.14	>>sp|P07996|TSP1_HUMAN Thrombospondin-1 OS=Homo sapiens OX=9606 GN=THBS1 PE=1 SV=2	1304.85	3	3912.55	3912.53	0	3.6	372	Specific	965.56	965.56	17.89	671	2657	MW_EXP1_REL_THROMBIN_ALL.52748.52748.3	scan=52748 file=557	107.435
K.DC[+57.021]VGDVTENQIC[+57.021]N[+15.995]KQDC[+57.021]PIDGC[+57.021]LS[+426.137]NPC[+57.021]FAGVK.C	Hex(1)Pent(2)	Ambiguous	C[+57]*5, N[+16], S[+426]	8.99	1.09	>>sp|P07996|TSP1_HUMAN Thrombospondin-1 OS=Homo sapiens OX=9606 GN=THBS1 PE=1 SV=2	1028.93	4	4112.7	4112.7	0	-1.3	530	Specific	448.73	448.73	8.99	671	2657	MW_EXP1_REL_THROMBIN_ALL.45591.45591.4	scan=45591 file=559	86.8957
K.APSHQQATTAGS[+656.228]PLR.H	HexNAc(1)Hex(1)NeuAc(1)	Ambiguous	S[+656]	12.82	1.09	>>sp|P12259|FA5_HUMAN Coagulation factor V OS=Homo sapiens OX=9606 GN=F5 PE=1 SV=4	726.672	3	2178	2178	0	-0.9	797	Specific	703.37	544.17	12.82	198	2355	MW_EXP1_REL_THROMBIN_ALL.14858.14858.3	scan=14858 file=558	31.2726
K.IGFGPDPT[+146.058]FSSC[+57.021]VPDPPVIS[+802.286]EEKGPC[+57.021]YR.L	Fuc(1),HexNAc(1)Hex(1)Fuc(1)NeuAc(1)	Ambiguous	C[+57]*2, S[+802], T[+146]	16.8	1.08	>>sp|Q14766|LTBP1_HUMAN Latent-transforming growth factor beta-binding protein 1 OS=Homo sapiens OX=9606 GN=LTBP1 PE=1 SV=4	1352.6	3	4055.79	4056.79	-1	2.5	654	Specific	853.15	846.14	16.8	254	1847	MW_EXP1_REL_THROMBIN_ALL.61323.61323.3	scan=61323 file=555	118.2
K.DAC[+57.021]PINGGWGPW[+162.053]S[+308.111]PWDIC[+57.021]SVTC[+57.021]GGGVQK.R	Hex(1)Fuc(1)	Ambiguous	C[+57]*3, S[+308], W[+162]	13.58	1.05	>>sp|P07996|TSP1_HUMAN Thrombospondin-1 OS=Homo sapiens OX=9606 GN=THBS1 PE=1 SV=2	1177.84	3	3531.51	3531.5	0	0.7	487	Specific	746.27	746.27	13.58	671	2657	MW_EXP1_REL_THROMBIN_ALL.56578.56578.3	scan=56578 file=557	115.457
K.ESSS[+656.228]HHPGIAEFPSR.G	HexNAc(1)Hex(1)NeuAc(1)	Ambiguous	S[+656]	6.21	1.05	>>sp|P02671|FIBA_HUMAN Fibrinogen alpha chain OS=Homo sapiens OX=9606 GN=FGA PE=1 SV=2	574.255	4	2294	2293.99	0	2.2	559	Specific	478.74	334.92	6.21	209	2333	MW_EXP1_REL_THROMBIN_ALL.22548.22548.4	scan=22548 file=559	45.1386
K.FTVNNLAEPQKAPS[+656.228]HQQATTAGSPLR.H	HexNAc(1)Hex(1)NeuAc(1)	Ambiguous	S[+656]	9.08	1.02	>>sp|P12259|FA5_HUMAN Coagulation factor V OS=Homo sapiens OX=9606 GN=F5 PE=1 SV=4	1140.55	3	3419.64	3419.64	0	-2.2	786	Specific	523.16	523.16	9.08	198	2355	MW_EXP1_REL_THROMBIN_ALL.31752.31752.3	scan=31752 file=556	67.1613
K.DC[+57.021]VGDVTENQIC[+57.021]N[+0.984]KQDC[+57.021]PIDGC[+57.021]LS[+426.137]NPC[+57.021]FAGVK.C	Hex(1)Pent(2)	Ambiguous	C[+57]*5, N[+1], S[+426]	13.1	1	>>sp|P07996|TSP1_HUMAN Thrombospondin-1 OS=Homo sapiens OX=9606 GN=THBS1 PE=1 SV=2	1366.23	3	4096.68	4097.69	-1	-2.8	530	Specific	660.04	660.04	13.1	671	2657	MW_EXP1_REL_THROMBIN_ALL.43419.43419.3	scan=43419 file=557	88.2821
K.DC[+57.021]VGDVT[+426.137]ENQIC[+57.021]N[+15.995]KQDC[+57.021]PIDGC[+57.021]LSNPC[+57.021]FAGVK.C	Hex(1)Pent(2)	Ambiguous	C[+57]*5, N[+16], T[+426]	8.51	0.98	>>sp|P07996|TSP1_HUMAN Thrombospondin-1 OS=Homo sapiens OX=9606 GN=THBS1 PE=1 SV=2	1028.93	4	4112.71	4112.7	0	1	530	Specific	380.93	380.93	8.51	671	2657	MW_EXP1_REL_THROMBIN_ALL.46035.46035.2	scan=46035 file=559	87.782
R.LC[+57.021]NNPT[+308.111]PQFGGKDC[+57.021]VGDVTEN[+0.984]QIC[+57.021]NKQDC[+57.021]PIDGC[+57.021]LSNPC[+57.021]FAGVK.C	Hex(1)Fuc(1)	Ambiguous	C[+57]*6, N[+1], T[+308]	8.91	0.94	>>sp|P07996|TSP1_HUMAN Thrombospondin-1 OS=Homo sapiens OX=9606 GN=THBS1 PE=1 SV=2	1324.33	4	5294.29	5293.28	1	0.4	518	Specific	498.88	498.88	8.91	671	2657	MW_EXP1_REL_THROMBIN_ALL.47251.47251.4	scan=47251 file=559	90.1332
R.LC[+57.021]NNPTPQFGGKDC[+57.021]VGDVT[+426.137]EN[+15.995]QIC[+57.021]NKQDC[+57.021]PIDGC[+57.021]LSNPC[+57.021]FAGVK.C	Hex(1)Pent(2)	Ambiguous	C[+57]*6, N[+16], T[+426]	12.38	0.88	>>sp|P07996|TSP1_HUMAN Thrombospondin-1 OS=Homo sapiens OX=9606 GN=THBS1 PE=1 SV=2	1357.58	4	5427.32	5426.32	1	-1.3	518	Specific	692.13	692.13	12.38	671	2657	MW_EXP1_REL_THROMBIN_ALL.47082.47082.4	scan=47082 file=555	89.8667
K.KDAC[+57.021]PINGGWGPW[+162.053]SPWDIC[+57.021]S[+308.111]VTC[+57.021]GGGVQK.R	Hex(1)Fuc(1)	Ambiguous	C[+57]*3, S[+308], W[+162]	14.98	0.84	>>sp|P07996|TSP1_HUMAN Thrombospondin-1 OS=Homo sapiens OX=9606 GN=THBS1 PE=1 SV=2	1220.54	3	3659.59	3659.6	0	-1.7	486	Specific	795.62	795.62	14.98	671	2657	MW_EXP1_REL_THROMBIN_ALL.52880.52880.3	scan=52880 file=556	110.221
K.DAC[+57.021]PINGGWGPW[+162.053]S[+308.111]PWDIC[+57.021]SVTC[+57.021]GGGVQK.R	Hex(1)Fuc(1)	Ambiguous	C[+57]*3, S[+308], W[+162]	14.58	0.84	>>sp|P07996|TSP1_HUMAN Thrombospondin-1 OS=Homo sapiens OX=9606 GN=THBS1 PE=1 SV=2	1177.84	3	3531.5	3531.5	0	0.5	487	Specific	777.89	777.89	14.58	671	2657	MW_EXP1_REL_THROMBIN_ALL.63665.63665.3	scan=63665 file=555	123.066
R.FKQ[+0.984]DGGW[+162.053]SHWSPWS[+162.053]SC[+57.021]SVTC[+57.021]GDGVITR.I	Hex(1)	Ambiguous	C[+57]*2, Q[+1], S[+162], W[+162]	3.23	0.83	>>sp|P07996|TSP1_HUMAN Thrombospondin-1 OS=Homo sapiens OX=9606 GN=THBS1 PE=1 SV=2	856.372	4	3422.47	3422.46	0	2.2	432	Specific	271.98	271.98	3.23	671	2657	MW_EXP1_REL_THROMBIN_ALL.39877.39877.2	scan=39877 file=556	83.2925
K.LQC[+57.021]FDM[+15.995]DEC[+57.021]QDPS[+162.053]SC[+57.021]IDGQC[+57.021]VNTEGSYNC[+57.021]FC[+57.021]THPMVLDASEKR.C	Hex(1)	Ambiguous	C[+57]*6, M[+16], S[+162]	16.49	0.8	>>sp|Q14766|LTBP1_HUMAN Latent-transforming growth factor beta-binding protein 1 OS=Homo sapiens OX=9606 GN=LTBP1 PE=1 SV=4	1335.53	4	5339.1	5339.11	0	-1	1463	Specific	858.98	858.98	16.49	254	1847	MW_EXP1_REL_THROMBIN_ALL.46780.46780.4	scan=46780 file=555	89.2917
K.LQC[+57.021]FDM[+15.995]DEC[+57.021]QDPS[+162.053]SC[+57.021]IDGQC[+57.021]VNTEGSYNC[+57.021]FC[+57.021]THPMVLDASEKR.C	Hex(1)	Ambiguous	C[+57]*6, M[+16], S[+162]	14.33	0.8	>>sp|Q14766|LTBP1_HUMAN Latent-transforming growth factor beta-binding protein 1 OS=Homo sapiens OX=9606 GN=LTBP1 PE=1 SV=4	1335.53	4	5339.12	5339.11	0	1.5	1463	Specific	798.77	798.77	14.33	254	1847	MW_EXP1_REL_THROMBIN_ALL.46846.46846.4	scan=46846 file=559	89.3532
K.LQC[+57.021]FDM[+15.995]DEC[+57.021]QDPS[+162.053]SC[+57.021]IDGQC[+57.021]VNTEGSYNC[+57.021]FC[+57.021]THPMVLDASEK.R	Hex(1)	Ambiguous	C[+57]*6, M[+16], S[+162]	12.33	0.8	>>sp|Q14766|LTBP1_HUMAN Latent-transforming growth factor beta-binding protein 1 OS=Homo sapiens OX=9606 GN=LTBP1 PE=1 SV=4	1296.51	4	5183.01	5183.01	0	0	1463	Specific	676.98	676.98	12.33	254	1847	MW_EXP1_REL_THROMBIN_ALL.46003.46003.4	scan=46003 file=556	95.7942
K.LQC[+57.021]FDM[+15.995]DEC[+57.021]QDPS[+162.053]SC[+57.021]IDGQC[+57.021]VNTEGSYNC[+57.021]FC[+57.021]THPMVLDASEKR.C	Hex(1)	Ambiguous	C[+57]*6, M[+16], S[+162]	11.76	0.8	>>sp|Q14766|LTBP1_HUMAN Latent-transforming growth factor beta-binding protein 1 OS=Homo sapiens OX=9606 GN=LTBP1 PE=1 SV=4	1335.28	4	5338.09	5339.11	-1	-2.8	1463	Specific	607.16	607.16	11.76	254	1847	MW_EXP1_REL_THROMBIN_ALL.42944.42944.4	scan=42944 file=556	89.4826
K.LQC[+57.021]FDM[+15.995]DEC[+57.021]QDPS[+162.053]SC[+57.021]IDGQC[+57.021]VNTEGSYNC[+57.021]FC[+57.021]THPMVLDASEK.R	Hex(1)	Ambiguous	C[+57]*6, M[+16], S[+162]	11.73	0.8	>>sp|Q14766|LTBP1_HUMAN Latent-transforming growth factor beta-binding protein 1 OS=Homo sapiens OX=9606 GN=LTBP1 PE=1 SV=4	1296.25	4	5182	5183.01	-1	-1.3	1463	Specific	623.39	623.39	11.73	254	1847	MW_EXP1_REL_THROMBIN_ALL.47118.47118.4	scan=47118 file=557	95.7701
R.FQM[+15.995]IPLDPKGT[+162.053]SQNDPNWVVR.H	Hex(1)	Ambiguous	M[+16], T[+162]	4.03	0.8	>>sp|P07996|TSP1_HUMAN Thrombospondin-1 OS=Homo sapiens OX=9606 GN=THBS1 PE=1 SV=2	874.094	3	2620.27	2620.27	0	-1.7	960	Specific	302.71	302.71	4.03	671	2657	MW_EXP1_REL_THROMBIN_ALL.44643.44643.3	scan=44643 file=557	90.7088
K.C[+57.021]GAC[+57.021]PPGYS[+162.053]GNGIQC[+57.021]T[+203.079]DVDEC[+57.021]KEVPDAC[+57.021]FNHN[+0.984]GEHR.C	Hex(1),HexNAc(1)	Ambiguous	C[+57]*5, N[+1], S[+162], T[+203]	25.85	0.8	>>sp|P07996|TSP1_HUMAN Thrombospondin-1 OS=Homo sapiens OX=9606 GN=THBS1 PE=1 SV=2	1119.2	4	4473.77	4473.77	0	-0.5	572	Specific	1375.77	1240.47	25.85	671	2657	MW_EXP1_REL_THROMBIN_ALL.33715.33715.4	scan=33715 file=555	65.3543
K.KDAC[+57.021]PINGGWGPW[+162.053]S[+308.111]PWDIC[+57.021]SVTC[+57.021]GGGVQK.R	Hex(1)Fuc(1)	Ambiguous	C[+57]*3, S[+308], W[+162]	16.98	0.8	>>sp|P07996|TSP1_HUMAN Thrombospondin-1 OS=Homo sapiens OX=9606 GN=THBS1 PE=1 SV=2	1220.54	3	3659.59	3659.6	0	-1.3	486	Specific	864.1	864.1	16.98	671	2657	MW_EXP1_REL_THROMBIN_ALL.57023.57023.3	scan=57023 file=559	109.51
R.GSNS[+511.190]GMDSNIDLTIVEDEEEESVALEQAQK.V	HexNAc(1)Hex(1)Fuc(1)	Ambiguous	S[+511]	9.19	0.8	>>sp|O95810|CAVN2_HUMAN Caveolae-associated protein 2 OS=Homo sapiens OX=9606 GN=CAVIN2 PE=1 SV=3	1250.22	3	3748.64	3748.65	0	-1.8	363	Specific	467.36	467.36	9.19	41	2389	MW_EXP1_REL_THROMBIN_ALL.57520.57520.3	scan=57520 file=559	110.519
R.AWGES[+656.228]TPLANKPGK.Q	HexNAc(1)Hex(1)NeuAc(1)	Ambiguous	S[+656]	13.66	0.8	>>sp|P12259|FA5_HUMAN Coagulation factor V OS=Homo sapiens OX=9606 GN=F5 PE=1 SV=4	704.668	3	2111.99	2111.99	0	1.7	981	Specific	756.1	602.06	13.66	198	2355	MW_EXP1_REL_THROMBIN_ALL.22396.22396.3	scan=22396 file=555	45.1302
R.AWGES[+656.228]TPLANKPGK.Q	HexNAc(1)Hex(1)NeuAc(1)	Ambiguous	S[+656]	11.66	0.8	>>sp|P12259|FA5_HUMAN Coagulation factor V OS=Homo sapiens OX=9606 GN=F5 PE=1 SV=4	704.668	3	2111.99	2111.99	0	2	981	Specific	650.18	540.82	11.66	198	2355	MW_EXP1_REL_THROMBIN_ALL.22514.22514.3	scan=22514 file=559	45.0742
R.AWGES[+656.228]TPLANKPGK.Q	HexNAc(1)Hex(1)NeuAc(1)	Ambiguous	S[+656]	11.66	0.8	>>sp|P12259|FA5_HUMAN Coagulation factor V OS=Homo sapiens OX=9606 GN=F5 PE=1 SV=4	704.668	3	2111.99	2111.99	0	1.6	981	Specific	695.01	551.47	11.66	198	2355	MW_EXP1_REL_THROMBIN_ALL.22498.22498.3	scan=22498 file=558	45.1681
R.RGGADTYS[+947.323]VPSVLSPR.R	HexNAc(1)Hex(1)NeuAc(2)	Ambiguous	S[+947]	6.46	0.8	>>sp|P14543|NID1_HUMAN Nidogen-1 OS=Homo sapiens OX=9606 GN=NID1 PE=1 SV=3	870.4	3	2609.19	2609.18	0	1.1	320	Specific	408.28	285.05	6.46	120	381	MW_EXP1_REL_THROMBIN_ALL.44090.44090.3	scan=44090 file=555	84.2376
R.RGGADTYS[+947.323]VPSVLSPR.R	HexNAc(1)Hex(1)NeuAc(2)	Ambiguous	S[+947]	6.33	0.8	>>sp|P14543|NID1_HUMAN Nidogen-1 OS=Homo sapiens OX=9606 GN=NID1 PE=1 SV=3	870.398	3	2609.18	2609.18	0	-2	320	Specific	455.12	245.64	6.33	120	381	MW_EXP1_REL_THROMBIN_ALL.41470.41470.3	scan=41470 file=557	84.4071
R.RGGADTYS[+947.323]VPSVLSPR.R	HexNAc(1)Hex(1)NeuAc(2)	Ambiguous	S[+947]	6.13	0.8	>>sp|P14543|NID1_HUMAN Nidogen-1 OS=Homo sapiens OX=9606 GN=NID1 PE=1 SV=3	870.401	3	2609.19	2609.18	0	1.5	320	Specific	417.74	267.86	6.13	120	381	MW_EXP1_REL_THROMBIN_ALL.44202.44202.3	scan=44202 file=559	84.2292
R.GLT[+947.323]TRPGSGLTNIK.T	HexNAc(1)Hex(1)NeuAc(2)	Ambiguous	T[+947]	5.55	0.8	>>sp|P05067|A4_HUMAN Amyloid-beta precursor protein OS=Homo sapiens OX=9606 GN=APP PE=1 SV=3	788.046	3	2362.12	2362.12	0	0.1	649	Specific	447.57	199.31	5.55	91	319	MW_EXP1_REL_THROMBIN_ALL.28852.28852.3	scan=28852 file=556	61.4684
K.FSVATQTC[+57.021]QITPAEGPVVTAQYDC[+57.021]LGC[+57.021]VHPIS[+656.228]TQSPDLEPILR.H	HexNAc(1)Hex(1)NeuAc(1)	Ambiguous	C[+57]*3, S[+656]	13.2	0.79	>>sp|P01042-2|KNG1_HUMAN Isoform LMW of Kininogen-1 OS=Homo sapiens OX=9606 GN=KNG1	1354.14	4	5413.55	5412.53	1	1.8	119	Specific	718.96	718.96	13.2	44	603	MW_EXP1_REL_THROMBIN_ALL.65143.65143.4	scan=65143 file=558	127.949
R.LC[+57.021]NNPT[+426.137]PQFGGKDC[+57.021]VGDVTENQIC[+57.021]NKQ[+0.984]DC[+57.021]PIDGC[+57.021]LSNPC[+57.021]FAGVK.C	Hex(1)Pent(2)	Ambiguous	C[+57]*6, Q[+1], T[+426]	13.77	0.76	>>sp|P07996|TSP1_HUMAN Thrombospondin-1 OS=Homo sapiens OX=9606 GN=THBS1 PE=1 SV=2	1353.33	4	5410.3	5411.31	-1	-1.5	518	Specific	741	741	13.77	671	2657	MW_EXP1_REL_THROMBIN_ALL.47731.47731.4	scan=47731 file=558	91.938
K.C[+57.021]GAC[+57.021]PPGYS[+162.053]GNGIQC[+57.021]T[+203.079]DVDEC[+57.021]KEVPDAC[+57.021]FN[+0.984]HNGEHR.C	Hex(1),HexNAc(1)	Ambiguous	C[+57]*5, N[+1], S[+162], T[+203]	22.84	0.75	>>sp|P07996|TSP1_HUMAN Thrombospondin-1 OS=Homo sapiens OX=9606 GN=THBS1 PE=1 SV=2	1119.2	4	4473.76	4473.77	0	-1.3	572	Specific	1227.36	1204.19	22.84	671	2657	MW_EXP1_REL_THROMBIN_ALL.33440.33440.4	scan=33440 file=555	64.8317
K.NTQPVAKS[+947.323]THPPPLPAK.E	HexNAc(1)Hex(1)NeuAc(2)	Ambiguous	S[+947]	5.1	0.72	>>sp|Q14766|LTBP1_HUMAN Latent-transforming growth factor beta-binding protein 1 OS=Homo sapiens OX=9606 GN=LTBP1 PE=1 SV=4	683.331	4	2730.3	2730.31	0	-2.2	761	Specific	293.19	239.82	5.1	254	1847	MW_EXP1_REL_THROMBIN_ALL.19909.19909.4	scan=19909 file=555	40.6039
K.SHC[+57.021]IAEVENDEM[+15.995]PADLPS[+162.053]LAADFVESKDVC[+57.021]K.N	Hex(1)	Ambiguous	C[+57]*2, M[+16], S[+162]	5.02	0.7	>>sp|P02768|ALBU_HUMAN Serum albumin OS=Homo sapiens OX=9606 GN=ALB PE=1 SV=2	914.409	4	3654.61	3654.61	0	0	311	Specific	302.6	302.6	5.02	288	243	MW_EXP1_REL_THROMBIN_ALL.56870.56870.4	scan=56870 file=559	109.189
K.C[+57.021]GAC[+57.021]PPGYS[+203.079]GN[+0.984]GIQC[+57.021]TDVDEC[+57.021]KEVPDAC[+57.021]FNHNGEHR.C	HexNAc(1)	Ambiguous	C[+57]*5, N[+1], S[+203]	20.76	0.7	>>sp|P07996|TSP1_HUMAN Thrombospondin-1 OS=Homo sapiens OX=9606 GN=THBS1 PE=1 SV=2	1078.69	4	4311.72	4311.72	0	1.1	572	Specific	1136.94	1136.94	20.76	671	2657	MW_EXP1_REL_THROMBIN_ALL.33087.33087.4	scan=33087 file=555	64.1947
K.KVS[+1167.418]C[+57.021]PIM[+15.995]PC[+57.021]SNAT[+1167.418]VPDGEC[+57.021]C[+57.021]PR.C	HexNAc(2)Hex(2)Fuc(1)NeuAc(1),HexNAc(2)Hex(2)Fuc(1)NeuAc(1)	Ambiguous	C[+57]*4, M[+16], S[+1167], T[+1167]	3.15	0.6	>>sp|P07996|TSP1_HUMAN Thrombospondin-1 OS=Homo sapiens OX=9606 GN=THBS1 PE=1 SV=2	1222.24	4	4885.93	4885.92	0	0.6	350	Specific	197.77	197.77	3.15	671	2657	MW_EXP1_REL_THROMBIN_ALL.37223.37223.4	scan=37223 file=555	71.6977
K.KDAC[+57.021]PINGGWGPW[+162.053]S[+308.111]PWDIC[+57.021]SVTC[+57.021]GGGVQK.R	Hex(1)Fuc(1)	Ambiguous	C[+57]*3, S[+308], W[+162]	14.96	0.57	>>sp|P07996|TSP1_HUMAN Thrombospondin-1 OS=Homo sapiens OX=9606 GN=THBS1 PE=1 SV=2	1220.54	3	3659.6	3659.6	0	-0.1	486	Specific	794.51	794.51	14.96	671	2657	MW_EXP1_REL_THROMBIN_ALL.53761.53761.3	scan=53761 file=557	109.593
K.C[+57.021]EFDINEC[+57.021]KDPSN[+0.984]INGGC[+57.021]SQIC[+57.021]DN[+15.995]TPGSYHC[+57.021]S[+146.058]C[+57.021]K.N	Fuc(1)	Ambiguous	C[+57]*6, N[+1][+16], S[+146]	22.5	0.55	>>sp|P07225|PROS_HUMAN Vitamin K-dependent protein S OS=Homo sapiens OX=9606 GN=PROS1 PE=1 SV=1	1396.21	3	4186.6	4186.61	0	-2.5	154	Specific	1229.09	1229.09	22.5	98	1139	MW_EXP1_REL_THROMBIN_ALL.39849.39849.3	scan=39849 file=558	76.6203
R.C[+57.021]WPSDSADDGWSPW[+162.053]S[+146.058]EWTSC[+57.021]STSC[+57.021]GN[+0.984]GIQQR.G	Fuc(1)	Ambiguous	C[+57]*3, N[+1], S[+146], W[+162]	14.54	0.53	>>sp|P07996|TSP1_HUMAN Thrombospondin-1 OS=Homo sapiens OX=9606 GN=THBS1 PE=1 SV=2	1305.18	3	3913.52	3913.52	0	1.8	372	Specific	785.15	785.15	14.54	671	2657	MW_EXP1_REL_THROMBIN_ALL.53547.53547.3	scan=53547 file=557	109.135
K.DC[+57.021]VGDVTEN[+15.995]QIC[+57.021]NKQDC[+57.021]PIDGC[+57.021]LS[+426.137]NPC[+57.021]FAGVK.C	Hex(1)Pent(2)	Ambiguous	C[+57]*5, N[+16], S[+426]	8.86	0.49	>>sp|P07996|TSP1_HUMAN Thrombospondin-1 OS=Homo sapiens OX=9606 GN=THBS1 PE=1 SV=2	1371.58	3	4112.72	4112.7	0	3.8	530	Specific	575.86	544.11	8.86	671	2657	MW_EXP1_REL_THROMBIN_ALL.44575.44575.3	scan=44575 file=555	85.115
K.KDAC[+57.021]PIN[+0.984]GGWGPWSPWDIC[+57.021]S[+308.111]VTC[+57.021]GGGVQK.R	Hex(1)Fuc(1)	Ambiguous	C[+57]*3, N[+1], S[+308]	15.99	0.42	>>sp|P07996|TSP1_HUMAN Thrombospondin-1 OS=Homo sapiens OX=9606 GN=THBS1 PE=1 SV=2	1166.85	3	3498.53	3498.53	0	-0.8	486	Specific	809.08	809.08	15.99	671	2657	MW_EXP1_REL_THROMBIN_ALL.58751.58751.3	scan=58751 file=557	120.085
K.LVNEVT[+162.053]EFAKTC[+57.021]VADESAENC[+57.021]DK.S	Hex(1)	Ambiguous	C[+57]*2, T[+162]	9.45	0.4	>>sp|P02768|ALBU_HUMAN Serum albumin OS=Homo sapiens OX=9606 GN=ALB PE=1 SV=2	931.08	3	2791.23	2791.23	0	-0.7	66	Specific	491.87	491.87	9.45	288	243	MW_EXP1_REL_THROMBIN_ALL.41982.41982.3	scan=41982 file=558	80.6917
R.KGGETS[+162.053]EMYLIQPDSSVKPYR.V	Hex(1)	Ambiguous	S[+162]	8.72	0.4	>>sp|P02675|FIBB_HUMAN Fibrinogen beta chain OS=Homo sapiens OX=9606 GN=FGB PE=1 SV=2	849.746	3	2547.22	2547.23	0	-1.4	247	Specific	539.44	539.44	8.72	225	2107	MW_EXP1_REL_THROMBIN_ALL.35930.35930.3	scan=35930 file=558	69.4583
R.KGGETS[+162.053]EMYLIQPDSSVKPYR.V	Hex(1)	Ambiguous	S[+162]	8.36	0.4	>>sp|P02675|FIBB_HUMAN Fibrinogen beta chain OS=Homo sapiens OX=9606 GN=FGB PE=1 SV=2	849.748	3	2547.23	2547.23	0	0.6	247	Specific	477.54	477.54	8.36	225	2107	MW_EXP1_REL_THROMBIN_ALL.35940.35940.3	scan=35940 file=555	69.3295
R.KGGETS[+162.053]EMYLIQPDSSVKPYR.V	Hex(1)	Ambiguous	S[+162]	8.29	0.4	>>sp|P02675|FIBB_HUMAN Fibrinogen beta chain OS=Homo sapiens OX=9606 GN=FGB PE=1 SV=2	849.749	3	2547.23	2547.23	0	1.9	247	Specific	467.61	467.61	8.29	225	2107	MW_EXP1_REL_THROMBIN_ALL.35938.35938.3	scan=35938 file=558	69.4735
K.LVNEVT[+162.053]EFAKTC[+57.021]VADESAENC[+57.021]DK.S	Hex(1)	Ambiguous	C[+57]*2, T[+162]	6.81	0.4	>>sp|P02768|ALBU_HUMAN Serum albumin OS=Homo sapiens OX=9606 GN=ALB PE=1 SV=2	931.079	3	2791.22	2791.23	0	-1.7	66	Specific	324.56	324.56	6.81	288	243	MW_EXP1_REL_THROMBIN_ALL.38923.38923.3	scan=38923 file=556	81.4042
R.KGGETS[+162.053]EMYLIQPDSSVKPYR.V	Hex(1)	Ambiguous	S[+162]	5.08	0.4	>>sp|P02675|FIBB_HUMAN Fibrinogen beta chain OS=Homo sapiens OX=9606 GN=FGB PE=1 SV=2	849.745	3	2547.22	2547.23	0	-3.4	247	Specific	266.82	266.82	5.08	225	2107	MW_EXP1_REL_THROMBIN_ALL.33050.33050.3	scan=33050 file=556	69.6893
R.GLTTRPGSGLT[+947.323]NIK.T	HexNAc(1)Hex(1)NeuAc(2)	Ambiguous	T[+947]	4.16	0.4	>>sp|P05067|A4_HUMAN Amyloid-beta precursor protein OS=Homo sapiens OX=9606 GN=APP PE=1 SV=3	788.046	3	2362.12	2362.12	0	0	649	Specific	335.49	155.9	4.16	91	319	MW_EXP1_REL_THROMBIN_ALL.29653.29653.3	scan=29653 file=557	61.3944
K.VDNALQSGNS[+162.053]QESVTEQDSKDSTYSLSSTLTLSK.A	Hex(1)	Ambiguous	S[+162]	7.37	0.37	>>sp|P01834|IGKC_HUMAN Immunoglobulin kappa constant OS=Homo sapiens OX=9606 GN=IGKC PE=1 SV=2	1261.26	3	3781.76	3781.76	0	0.1	43	Specific	469.25	469.25	7.37	46	1457	MW_EXP1_REL_THROMBIN_ALL.41175.41175.3	scan=41175 file=556	85.8771
K.STHPPPLPAKEEPVEALT[+1312.455]FSR.E	HexNAc(2)Hex(2)NeuAc(2)	Ambiguous	T[+1312]	15.27	0.31	>>sp|Q14766|LTBP1_HUMAN Latent-transforming growth factor beta-binding protein 1 OS=Homo sapiens OX=9606 GN=LTBP1 PE=1 SV=4	904.669	4	3615.65	3615.66	0	-1.1	768	Specific	802.13	713.35	15.27	254	1847	MW_EXP1_REL_THROMBIN_ALL.47013.47013.4	scan=47013 file=555	89.7323
K.SHC[+57.021]IAEVENDEM[+15.995]PADLPSLAADFVES[+162.053]KDVC[+57.021]K.N	Hex(1)	Ambiguous	C[+57]*2, M[+16], S[+162]	5	0.22	>>sp|P02768|ALBU_HUMAN Serum albumin OS=Homo sapiens OX=9606 GN=ALB PE=1 SV=2	914.411	4	3654.62	3654.61	0	2.1	311	Specific	286.93	286.93	5	288	243	MW_EXP1_REL_THROMBIN_ALL.53574.53574.4	scan=53574 file=557	109.192
K.C[+57.021]GAC[+57.021]PPGYS[+162.053]GNGIQC[+57.021]T[+203.079]DVDEC[+57.021]KEVPDAC[+57.021]FN[+0.984]HNGEHR.C	Hex(1),HexNAc(1)	Ambiguous	C[+57]*5, N[+1], S[+162], T[+203]	14.15	0.21	>>sp|P07996|TSP1_HUMAN Thrombospondin-1 OS=Homo sapiens OX=9606 GN=THBS1 PE=1 SV=2	1118.95	4	4472.77	4473.77	-1	0.8	572	Specific	753.87	753.87	14.15	671	2657	MW_EXP1_REL_THROMBIN_ALL.33114.33114.4	scan=33114 file=558	64.328
K.KDAC[+57.021]PIN[+0.984]GGW[+162.053]GPWS[+656.228]PWDIC[+57.021]SVTC[+57.021]GGGVQK.R	HexNAc(1)Hex(1)NeuAc(1)	Ambiguous	C[+57]*3, N[+1], S[+656], W[+162]	6.93	0.2	>>sp|P07996|TSP1_HUMAN Thrombospondin-1 OS=Homo sapiens OX=9606 GN=THBS1 PE=1 SV=2	1336.57	3	4007.68	4008.7	-1	-3.1	486	Specific	303.76	303.76	6.93	671	2657	MW_EXP1_REL_THROMBIN_ALL.59355.59355.3	scan=59355 file=556	123.956
K.NTQPVAKST[+1312.455]HPPPLPAKEEPVEALTFSR.E	HexNAc(2)Hex(2)NeuAc(2)	Ambiguous	T[+1312]	19.57	0.16	>>sp|Q14766|LTBP1_HUMAN Latent-transforming growth factor beta-binding protein 1 OS=Homo sapiens OX=9606 GN=LTBP1 PE=1 SV=4	1089.02	4	4353.06	4354.06	-1	-0.2	761	Specific	1044.87	971.91	19.57	254	1847	MW_EXP1_REL_THROMBIN_ALL.42742.42742.4	scan=42742 file=555	81.7641
K.C[+57.021]GAC[+57.021]PPGYS[+656.228]GN[+0.984]GIQC[+57.021]TDVDEC[+57.021]KEVPDAC[+57.021]FNHNGEHR.C	HexNAc(1)Hex(1)NeuAc(1)	Ambiguous	C[+57]*5, N[+1], S[+656]	14.85	0.15	>>sp|P07996|TSP1_HUMAN Thrombospondin-1 OS=Homo sapiens OX=9606 GN=THBS1 PE=1 SV=2	1191.97	4	4764.86	4764.86	0	-0.6	572	Specific	811.08	811.08	14.85	671	2657	MW_EXP1_REL_THROMBIN_ALL.32287.32287.4	scan=32287 file=556	68.2173
K.DC[+57.021]VGDVT[+162.053]ENQIC[+57.021]NKQ[+0.984]DC[+57.021]PIDGC[+57.021]LS[+162.053]NPC[+57.021]FAGVK.C	Hex(1),Hex(1)	Ambiguous	C[+57]*5, Q[+1], S[+162], T[+162]	17.2	0.13	>>sp|P07996|TSP1_HUMAN Thrombospondin-1 OS=Homo sapiens OX=9606 GN=THBS1 PE=1 SV=2	1332.56	3	3995.67	3995.66	0	3.2	530	Specific	926.4	926.4	17.2	671	2657	MW_EXP1_REL_THROMBIN_ALL.45498.45498.3	scan=45498 file=559	86.7161
K.DAC[+57.021]PINGGWGPWS[+308.111]PWDIC[+57.021]SVTC[+57.021]GGGVQKR.S	Hex(1)Fuc(1)	Ambiguous	C[+57]*3, S[+308]	19.75	0.1	>>sp|P07996|TSP1_HUMAN Thrombospondin-1 OS=Homo sapiens OX=9606 GN=THBS1 PE=1 SV=2	1175.86	3	3525.55	3525.55	0	1.2	487	Specific	1044.04	1044.04	19.75	671	2657	MW_EXP1_REL_THROMBIN_ALL.62931.62931.3	scan=62931 file=558	123.266
K.KDAC[+57.021]PINGGWGPW[+162.053]S[+308.111]PWDIC[+57.021]SVTC[+57.021]GGGVQK.R	Hex(1)Fuc(1)	Ambiguous	C[+57]*3, S[+308], W[+162]	13.99	0.06	>>sp|P07996|TSP1_HUMAN Thrombospondin-1 OS=Homo sapiens OX=9606 GN=THBS1 PE=1 SV=2	1220.54	3	3659.6	3659.6	0	-0.3	486	Specific	709.68	709.68	13.99	671	2657	MW_EXP1_REL_THROMBIN_ALL.52625.52625.3	scan=52625 file=556	109.687
K.DAC[+57.021]PIN[+0.984]GGWGPW[+162.053]SPWDIC[+57.021]SVT[+308.111]C[+57.021]GGGVQK.R	Hex(1)Fuc(1)	Ambiguous	C[+57]*3, N[+1], T[+308], W[+162]	13.28	0.06	>>sp|P07996|TSP1_HUMAN Thrombospondin-1 OS=Homo sapiens OX=9606 GN=THBS1 PE=1 SV=2	1178.17	3	3532.49	3532.49	0	2.1	487	Specific	747.01	747.01	13.28	671	2657	MW_EXP1_REL_THROMBIN_ALL.66048.66048.3	scan=66048 file=555	128.066
R.EEAPSLRPAPPPIS[+656.228]GGGYR.A	HexNAc(1)Hex(1)NeuAc(1)	Ambiguous	S[+656]	13.17	0.06	>>sp|P02675|FIBB_HUMAN Fibrinogen beta chain OS=Homo sapiens OX=9606 GN=FGB PE=1 SV=2	869.747	3	2607.23	2607.23	0	-1.1	54	Specific	708.04	636.09	13.17	225	2107	MW_EXP1_REL_THROMBIN_ALL.38687.38687.3	scan=38687 file=558	74.5524
K.AEFAEVS[+162.053]KLVTDLTK.V	Hex(1)	Ambiguous	S[+162]	4.34	0.03	>>sp|P02768|ALBU_HUMAN Serum albumin OS=Homo sapiens OX=9606 GN=ALB PE=1 SV=2	604.987	3	1812.95	1812.95	0	-0.8	250	Specific	228.75	228.75	4.34	288	243	MW_EXP1_REL_THROMBIN_ALL.55598.55598.3	scan=55598 file=557	113.458
R.SPAQILQWQVLS[+162.053]NT[+162.053]VPAKSC[+57.021]QAQPTTM[+15.995]AR.H	Hex(1),Hex(1)	Ambiguous	C[+57], M[+16], S[+162], T[+162]	9.23	0.01	>>sp|CASK_BOVIN|(Common contaminant protein)	1184.59	3	3551.74	3551.74	0	1.5	90	Specific	490.44	490.44	9.23	28	3055	MW_EXP1_REL_THROMBIN_ALL.50187.50187.3	scan=50187 file=557	102.045
K.IEKFQS[+162.053]EEQQQT[+162.053]EDELQDK.I	Hex(1),Hex(1)	Ambiguous	S[+162], T[+162]	4	0.01	>>sp|CASB_BOVIN|(Common contaminant protein)	892.736	3	2676.2	2676.19	0	2.1	45	Specific	291.2	291.2	4	17	3053	MW_EXP1_REL_THROMBIN_ALL.22476.22476.3	scan=22476 file=557	47.7014
R.ANC[+57.021]LVQTTEWS[+146.058]AC[+57.021]SKTC[+57.021]GMGISTR.V	Fuc(1)	Ambiguous	C[+57]*3, S[+146]	13.74	0	>>sp|P29279|CCN2_HUMAN CCN family member 2 OS=Homo sapiens OX=9606 GN=CCN2 PE=1 SV=2	955.429	3	2864.27	2864.27	0	1.9	197	Specific	706.5	706.5	13.74	49	363	MW_EXP1_REL_THROMBIN_ALL.40792.40792.3	scan=40792 file=555	78.0656
R.LC[+57.021]NNPTPQFGGKDC[+57.021]VGDVTENQIC[+57.021]N[+0.984]KQDC[+57.021]PIDGC[+57.021]LS[+146.058]NPC[+57.021]FAGVK.C	Fuc(1)	Ambiguous	C[+57]*6, N[+1], S[+146]	5.92	0	>>sp|P07996|TSP1_HUMAN Thrombospondin-1 OS=Homo sapiens OX=9606 GN=THBS1 PE=1 SV=2	1283.81	4	5132.21	5131.23	1	-4	518	Specific	313.4	313.4	5.92	671	2657	MW_EXP1_REL_THROMBIN_ALL.44434.44434.4	scan=44434 file=557	90.2742
K.TC[+57.021]GMGIST[+146.058]R.V	Fuc(1)	Ambiguous	C[+57], T[+146]	5.01	0	>>sp|P29279|CCN2_HUMAN CCN family member 2 OS=Homo sapiens OX=9606 GN=CCN2 PE=1 SV=2	564.753	2	1128.5	1128.5	0	-2.6	212	Specific	350.4	320.57	5.01	49	363	MW_EXP1_REL_THROMBIN_ALL.14450.14450.2	scan=14450 file=556	33.3418
K.TC[+57.021]GMGIS[+146.058]TR.V	Fuc(1)	Ambiguous	C[+57], S[+146]	5.01	0	>>sp|P29279|CCN2_HUMAN CCN family member 2 OS=Homo sapiens OX=9606 GN=CCN2 PE=1 SV=2	564.753	2	1128.5	1128.5	0	-2.6	212	Specific	355.85	323.01	5.01	49	363	MW_EXP1_REL_THROMBIN_ALL.15072.15072.2	scan=15072 file=557	33.387
M.[+42.011]DHYDSQQT[+146.058]N[+0.984]DYMQPEEDWDRDLLLDPAWEK.Q	Fuc(1)	Ambiguous	.[42], N[+1], T[+146]	4.49	0	>>sp|P12814|ACTN1_HUMAN Alpha-actinin-1 OS=Homo sapiens OX=9606 GN=ACTN1 PE=1 SV=2	1314.56	3	3941.67	3941.66	0	2.7	2	NRagged	356.16	345.78	4.49	139	71	MW_EXP1_REL_THROMBIN_ALL.63197.63197.3	scan=63197 file=555	122.093
K.E[-18.011]ESLDS[+146.058]DLYAELR.C	Fuc(1)	Ambiguous	E[-18], S[+146]	3.57	0	>>sp|P02775|CXCL7_HUMAN Platelet basic protein OS=Homo sapiens OX=9606 GN=PPBP PE=1 SV=3	834.385	2	1667.76	1667.76	0	-1.5	50	Specific	366.94	366.94	3.57	69	2473	MW_EXP1_REL_THROMBIN_ALL.39746.39746.2	scan=39746 file=558	76.4395
K.E[-18.011]ES[+146.058]LDSDLYAELR.C	Fuc(1)	Ambiguous	E[-18], S[+146]	3.54	0	>>sp|P02775|CXCL7_HUMAN Platelet basic protein OS=Homo sapiens OX=9606 GN=PPBP PE=1 SV=3	834.385	2	1667.76	1667.76	0	-1.8	50	Specific	373.15	373.15	3.54	69	2473	MW_EXP1_REL_THROMBIN_ALL.40009.40009.2	scan=40009 file=559	76.4117
R.YTIAALLSPYSYST[+146.058]TAVVTNPK.E	Fuc(1)	Ambiguous	T[+146]	3.35	0	>>sp|P02766|TTHY_HUMAN Transthyretin OS=Homo sapiens OX=9606 GN=TTR PE=1 SV=1	836.107	3	2506.31	2506.3	0	3.6	125	Specific	269.39	269.39	3.35	19	2577	MW_EXP1_REL_THROMBIN_ALL.61928.61928.3	scan=61928 file=556	129.473
K.E[-18.011]ES[+146.058]LDSDLYAELR.C	Fuc(1)	Ambiguous	E[-18], S[+146]	3.2	0	>>sp|P02775|CXCL7_HUMAN Platelet basic protein OS=Homo sapiens OX=9606 GN=PPBP PE=1 SV=3	834.383	2	1667.76	1667.76	0	-3.8	50	Specific	366.04	331.07	3.2	69	2473	MW_EXP1_REL_THROMBIN_ALL.40072.40072.2	scan=40072 file=555	76.7261
K.E[-18.011]ES[+146.058]LDSDLYAELR.C	Fuc(1)	Ambiguous	E[-18], S[+146]	3.14	0	>>sp|P02775|CXCL7_HUMAN Platelet basic protein OS=Homo sapiens OX=9606 GN=PPBP PE=1 SV=3	834.388	2	1667.77	1667.76	0	2.1	50	Specific	366.06	322.47	3.14	69	2473	MW_EXP1_REL_THROMBIN_ALL.39750.39750.2	scan=39750 file=555	76.1939
K.IQSLQILPT[+146.058]T[+802.286]R.V	Fuc(1),HexNAc(1)Hex(1)Fuc(1)NeuAc(1)	Ambiguous	T[+146][+802]	3.64	0	>>sp|Q13201|MMRN1_HUMAN Multimerin-1 OS=Homo sapiens OX=9606 GN=MMRN1 PE=1 SV=3	740.037	3	2218.1	2218.1	0	0.7	49	Specific	304.45	293.44	3.64	200	663	MW_EXP1_REL_THROMBIN_ALL.51384.51384.3	scan=51384 file=555	98.2657
K.LQC[+57.021]FDMDEC[+57.021]QDPSS[+162.053]C[+57.021]IDGQC[+57.021]VNTEGSYNC[+57.021]FC[+57.021]THPMVLDASEKR.C	Hex(1)	Ambiguous	C[+57]*6, S[+162]	20.47	0	>>sp|Q14766|LTBP1_HUMAN Latent-transforming growth factor beta-binding protein 1 OS=Homo sapiens OX=9606 GN=LTBP1 PE=1 SV=4	1331.53	4	5323.11	5323.11	0	0.3	1463	Specific	1062.22	1062.22	20.47	254	1847	MW_EXP1_REL_THROMBIN_ALL.49940.49940.4	scan=49940 file=559	95.3294
K.LQC[+57.021]FDMDEC[+57.021]QDPSS[+162.053]C[+57.021]IDGQC[+57.021]VNTEGSYNC[+57.021]FC[+57.021]THPMVLDASEKR.C	Hex(1)	Ambiguous	C[+57]*6, S[+162]	19.33	0	>>sp|Q14766|LTBP1_HUMAN Latent-transforming growth factor beta-binding protein 1 OS=Homo sapiens OX=9606 GN=LTBP1 PE=1 SV=4	1331.54	4	5323.12	5323.11	0	1.5	1463	Specific	1027.5	1027.5	19.33	254	1847	MW_EXP1_REL_THROMBIN_ALL.49860.49860.4	scan=49860 file=555	95.2702
K.TC[+57.021]QDINEC[+57.021]EHPGLC[+57.021]GPQGEC[+57.021]LNT[+162.053]EGSFHC[+57.021]VC[+57.021]QQGFSISADGR.T	Hex(1)	Ambiguous	C[+57]*6, T[+162]	18.39	0	>>sp|Q14766|LTBP1_HUMAN Latent-transforming growth factor beta-binding protein 1 OS=Homo sapiens OX=9606 GN=LTBP1 PE=1 SV=4	1244.01	4	4973.04	4974.02	-1	3.3	1199	Specific	954.2	947.52	18.39	254	1847	MW_EXP1_REL_THROMBIN_ALL.43579.43579.4	scan=43579 file=558	83.7709
K.LQC[+57.021]FDMDEC[+57.021]QDPSSC[+57.021]IDGQC[+57.021]VNT[+162.053]EGSYNC[+57.021]FC[+57.021]THPMVLDASEKR.C	Hex(1)	Ambiguous	C[+57]*6, T[+162]	18.1	0	>>sp|Q14766|LTBP1_HUMAN Latent-transforming growth factor beta-binding protein 1 OS=Homo sapiens OX=9606 GN=LTBP1 PE=1 SV=4	1331.54	4	5323.13	5323.11	0	2.4	1463	Specific	993.4	993.4	18.1	254	1847	MW_EXP1_REL_THROMBIN_ALL.49407.49407.4	scan=49407 file=558	95.3427
K.LQC[+57.021]FDMDEC[+57.021]QDPSSC[+57.021]IDGQC[+57.021]VNTEGS[+162.053]YNC[+57.021]FC[+57.021]THPMVLDASEKR.C	Hex(1)	Ambiguous	C[+57]*6, S[+162]	17.85	0	>>sp|Q14766|LTBP1_HUMAN Latent-transforming growth factor beta-binding protein 1 OS=Homo sapiens OX=9606 GN=LTBP1 PE=1 SV=4	1331.54	4	5323.13	5323.11	0	2.8	1463	Specific	962.68	962.68	17.85	254	1847	MW_EXP1_REL_THROMBIN_ALL.49514.49514.4	scan=49514 file=555	94.5907
K.TC[+57.021]QDINEC[+57.021]EHPGLC[+57.021]GPQGEC[+57.021]LNT[+162.053]EGSFHC[+57.021]VC[+57.021]QQGFSISADGR.T	Hex(1)	Ambiguous	C[+57]*6, T[+162]	17.61	0	>>sp|Q14766|LTBP1_HUMAN Latent-transforming growth factor beta-binding protein 1 OS=Homo sapiens OX=9606 GN=LTBP1 PE=1 SV=4	1244.26	4	4974.02	4974.02	0	-0.1	1199	Specific	910.53	910.53	17.61	254	1847	MW_EXP1_REL_THROMBIN_ALL.43989.43989.4	scan=43989 file=559	83.8276
K.TC[+57.021]QDINEC[+57.021]EHPGLC[+57.021]GPQGEC[+57.021]LN[+15.995]T[+162.053]EGSFHC[+57.021]VC[+57.021]QQGFSISADGR.T	Hex(1)	Ambiguous	C[+57]*6, N[+16], T[+162]	17.61	0	>>sp|Q14766|LTBP1_HUMAN Latent-transforming growth factor beta-binding protein 1 OS=Homo sapiens OX=9606 GN=LTBP1 PE=1 SV=4	1248.26	4	4990.02	4990.02	0	0.5	1199	Specific	940.36	940.36	17.61	254	1847	MW_EXP1_REL_THROMBIN_ALL.43528.43528.4	scan=43528 file=558	83.6717
K.LQC[+57.021]FDMDEC[+57.021]QDPSS[+162.053]C[+57.021]IDGQC[+57.021]VNTEGSYNC[+57.021]FC[+57.021]THPM[+15.995]VLDASEKR.C	Hex(1)	Ambiguous	C[+57]*6, M[+16], S[+162]	17.46	0	>>sp|Q14766|LTBP1_HUMAN Latent-transforming growth factor beta-binding protein 1 OS=Homo sapiens OX=9606 GN=LTBP1 PE=1 SV=4	1335.53	4	5339.1	5339.11	0	-2.1	1463	Specific	946.73	946.73	17.46	254	1847	MW_EXP1_REL_THROMBIN_ALL.44430.44430.4	scan=44430 file=557	90.2669
R.GRC[+57.021]EDIDEC[+57.021]LNPST[+162.053]C[+57.021]PDEQC[+57.021]VN[+15.995]SPGSYQC[+57.021]VPC[+57.021]TEGFR.G	Hex(1)	Ambiguous	C[+57]*6, N[+16], T[+162]	17.06	0	>>sp|Q14766|LTBP1_HUMAN Latent-transforming growth factor beta-binding protein 1 OS=Homo sapiens OX=9606 GN=LTBP1 PE=1 SV=4	1143.71	4	4571.81	4571.81	0	-0.6	994	Specific	912.61	912.61	17.06	254	1847	MW_EXP1_REL_THROMBIN_ALL.43158.43158.4	scan=43158 file=559	82.2811
R.GRC[+57.021]EDIDEC[+57.021]LNPSTC[+57.021]PDEQC[+57.021]VN[+15.995]S[+162.053]PGSYQC[+57.021]VPC[+57.021]TEGFR.G	Hex(1)	Ambiguous	C[+57]*6, N[+16], S[+162]	16.9	0	>>sp|Q14766|LTBP1_HUMAN Latent-transforming growth factor beta-binding protein 1 OS=Homo sapiens OX=9606 GN=LTBP1 PE=1 SV=4	1143.71	4	4571.82	4571.81	0	1.3	994	Specific	949.65	949.65	16.9	254	1847	MW_EXP1_REL_THROMBIN_ALL.43168.43168.4	scan=43168 file=559	82.2986
R.LC[+57.021]NNPTPQFGGKDC[+57.021]VGDVTENQIC[+57.021]N[+0.984]KQDC[+57.021]PIDGC[+57.021]LS[+162.053]NPC[+57.021]FAGVK.C	Hex(1)	Ambiguous	C[+57]*6, N[+1], S[+162]	16.75	0	>>sp|P07996|TSP1_HUMAN Thrombospondin-1 OS=Homo sapiens OX=9606 GN=THBS1 PE=1 SV=2	1287.31	4	5146.22	5147.23	-1	-0.2	518	Specific	898.79	898.79	16.75	671	2657	MW_EXP1_REL_THROMBIN_ALL.48007.48007.4	scan=48007 file=558	92.4651
K.LQC[+57.021]FDMDEC[+57.021]QDPSS[+162.053]C[+57.021]IDGQC[+57.021]VNTEGSYNC[+57.021]FC[+57.021]THPMVLDASEKR.C	Hex(1)	Ambiguous	C[+57]*6, S[+162]	16.47	0	>>sp|Q14766|LTBP1_HUMAN Latent-transforming growth factor beta-binding protein 1 OS=Homo sapiens OX=9606 GN=LTBP1 PE=1 SV=4	1331.53	4	5323.11	5323.11	0	0.4	1463	Specific	854.35	854.35	16.47	254	1847	MW_EXP1_REL_THROMBIN_ALL.46962.46962.4	scan=46962 file=557	95.4378
K.LQC[+57.021]FDMDEC[+57.021]QDPSS[+162.053]C[+57.021]IDGQC[+57.021]VNTEGSYNC[+57.021]FC[+57.021]THPM[+15.995]VLDASEKR.C	Hex(1)	Ambiguous	C[+57]*6, M[+16], S[+162]	16.1	0	>>sp|Q14766|LTBP1_HUMAN Latent-transforming growth factor beta-binding protein 1 OS=Homo sapiens OX=9606 GN=LTBP1 PE=1 SV=4	1335.54	4	5339.12	5339.11	0	2.6	1463	Specific	862.04	862.04	16.1	254	1847	MW_EXP1_REL_THROMBIN_ALL.43362.43362.4	scan=43362 file=556	90.3222
R.GRC[+57.021]EDIDEC[+57.021]LNPST[+162.053]C[+57.021]PDEQC[+57.021]VNSPGSYQC[+57.021]VPC[+57.021]TEGFR.G	Hex(1)	Ambiguous	C[+57]*6, T[+162]	16.06	0	>>sp|Q14766|LTBP1_HUMAN Latent-transforming growth factor beta-binding protein 1 OS=Homo sapiens OX=9606 GN=LTBP1 PE=1 SV=4	1139.71	4	4555.81	4555.81	0	-1	994	Specific	853.39	853.39	16.06	254	1847	MW_EXP1_REL_THROMBIN_ALL.39617.39617.4	scan=39617 file=556	82.7949
K.TC[+57.021]QDINEC[+57.021]EHPGLC[+57.021]GPQGEC[+57.021]LN[+15.995]TEGS[+162.053]FHC[+57.021]VC[+57.021]QQGFSISADGR.T	Hex(1)	Ambiguous	C[+57]*6, N[+16], S[+162]	15.61	0	>>sp|Q14766|LTBP1_HUMAN Latent-transforming growth factor beta-binding protein 1 OS=Homo sapiens OX=9606 GN=LTBP1 PE=1 SV=4	1248.26	4	4990.02	4990.02	0	-0.2	1199	Specific	829.32	829.32	15.61	254	1847	MW_EXP1_REL_THROMBIN_ALL.43739.43739.4	scan=43739 file=555	83.5952
K.LQC[+57.021]FDMDEC[+57.021]QDPSS[+162.053]C[+57.021]IDGQC[+57.021]VNTEGSYNC[+57.021]FC[+57.021]THPMVLDASEKR.C	Hex(1)	Ambiguous	C[+57]*6, S[+162]	14.5	0	>>sp|Q14766|LTBP1_HUMAN Latent-transforming growth factor beta-binding protein 1 OS=Homo sapiens OX=9606 GN=LTBP1 PE=1 SV=4	1331.53	4	5323.11	5323.11	0	-0.5	1463	Specific	796.77	796.77	14.5	254	1847	MW_EXP1_REL_THROMBIN_ALL.49076.49076.4	scan=49076 file=558	94.678
K.TC[+57.021]QDINEC[+57.021]EHPGLC[+57.021]GPQGEC[+57.021]LNTEGS[+162.053]FHC[+57.021]VC[+57.021]QQGFSISADGR.T	Hex(1)	Ambiguous	C[+57]*6, S[+162]	14.48	0	>>sp|Q14766|LTBP1_HUMAN Latent-transforming growth factor beta-binding protein 1 OS=Homo sapiens OX=9606 GN=LTBP1 PE=1 SV=4	1244.26	4	4974.03	4974.02	0	1.3	1199	Specific	764.77	764.77	14.48	254	1847	MW_EXP1_REL_THROMBIN_ALL.41190.41190.4	scan=41190 file=557	83.8754
K.LQC[+57.021]FDMDEC[+57.021]QDPSS[+162.053]C[+57.021]IDGQC[+57.021]VNTEGSYNC[+57.021]FC[+57.021]THPMVLDASEKR.C	Hex(1)	Ambiguous	C[+57]*6, S[+162]	14.47	0	>>sp|Q14766|LTBP1_HUMAN Latent-transforming growth factor beta-binding protein 1 OS=Homo sapiens OX=9606 GN=LTBP1 PE=1 SV=4	1331.53	4	5323.11	5323.11	0	0.1	1463	Specific	767.6	767.6	14.47	254	1847	MW_EXP1_REL_THROMBIN_ALL.45865.45865.4	scan=45865 file=556	95.4987
K.LQC[+57.021]FDMDEC[+57.021]QDPSS[+162.053]C[+57.021]IDGQC[+57.021]VNTEGSYNC[+57.021]FC[+57.021]THPMVLDASEK.R	Hex(1)	Ambiguous	C[+57]*6, S[+162]	14.27	0	>>sp|Q14766|LTBP1_HUMAN Latent-transforming growth factor beta-binding protein 1 OS=Homo sapiens OX=9606 GN=LTBP1 PE=1 SV=4	1292.51	4	5167.02	5167.01	0	1.1	1463	Specific	775.24	775.24	14.27	254	1847	MW_EXP1_REL_THROMBIN_ALL.50109.50109.4	scan=50109 file=557	101.88
K.TC[+57.021]VADESAENC[+57.021]DKS[+162.053]LHTLFGDKLC[+57.021]TVATLR.E	Hex(1)	Ambiguous	C[+57]*3, S[+162]	14.25	0	>>sp|P02768|ALBU_HUMAN Serum albumin OS=Homo sapiens OX=9606 GN=ALB PE=1 SV=2	894.168	4	3573.65	3573.65	0	-0.6	76	Specific	788.14	788.14	14.25	288	243	MW_EXP1_REL_THROMBIN_ALL.49209.49209.4	scan=49209 file=555	94.0008
R.GRC[+57.021]EDIDEC[+57.021]LNPST[+162.053]C[+57.021]PDEQC[+57.021]VNSPGSYQC[+57.021]VPC[+57.021]TEGFR.G	Hex(1)	Ambiguous	C[+57]*6, T[+162]	14.06	0	>>sp|Q14766|LTBP1_HUMAN Latent-transforming growth factor beta-binding protein 1 OS=Homo sapiens OX=9606 GN=LTBP1 PE=1 SV=4	1139.71	4	4555.81	4555.81	0	-0.4	994	Specific	770.83	770.83	14.06	254	1847	MW_EXP1_REL_THROMBIN_ALL.43327.43327.4	scan=43327 file=559	82.5815
R.GRC[+57.021]EDIDEC[+57.021]LNPST[+162.053]C[+57.021]PDEQC[+57.021]VNSPGSYQC[+57.021]VPC[+57.021]TEGFR.G	Hex(1)	Ambiguous	C[+57]*6, T[+162]	13.9	0	>>sp|Q14766|LTBP1_HUMAN Latent-transforming growth factor beta-binding protein 1 OS=Homo sapiens OX=9606 GN=LTBP1 PE=1 SV=4	1139.71	4	4555.82	4555.81	0	1.4	994	Specific	789.1	789.1	13.9	254	1847	MW_EXP1_REL_THROMBIN_ALL.42973.42973.4	scan=42973 file=558	82.5974
K.TC[+57.021]QDINEC[+57.021]EHPGLC[+57.021]GPQ[+0.984]GEC[+57.021]LN[+15.995]TEGS[+162.053]FHC[+57.021]VC[+57.021]QQGFSISADGR.T	Hex(1)	Ambiguous	C[+57]*6, N[+16], Q[+1], S[+162]	13	0	>>sp|Q14766|LTBP1_HUMAN Latent-transforming growth factor beta-binding protein 1 OS=Homo sapiens OX=9606 GN=LTBP1 PE=1 SV=4	1248.51	4	4991.02	4991	0	3.5	1199	Specific	709.35	709.35	13	254	1847	MW_EXP1_REL_THROMBIN_ALL.41131.41131.4	scan=41131 file=557	83.7544
K.TC[+57.021]QDINEC[+57.021]EHPGLC[+57.021]GPQGEC[+57.021]LNTEGS[+162.053]FHC[+57.021]VC[+57.021]QQGFSISADGR.T	Hex(1)	Ambiguous	C[+57]*6, S[+162]	12.55	0	>>sp|Q14766|LTBP1_HUMAN Latent-transforming growth factor beta-binding protein 1 OS=Homo sapiens OX=9606 GN=LTBP1 PE=1 SV=4	1244.26	4	4974.03	4974.02	0	0.9	1199	Specific	668.91	668.91	12.55	254	1847	MW_EXP1_REL_THROMBIN_ALL.40203.40203.4	scan=40203 file=556	83.9507
R.GRC[+57.021]EDIDEC[+57.021]LNPST[+162.053]C[+57.021]PDEQC[+57.021]VNSPGSYQC[+57.021]VPC[+57.021]TEGFR.G	Hex(1)	Ambiguous	C[+57]*6, T[+162]	12.03	0	>>sp|Q14766|LTBP1_HUMAN Latent-transforming growth factor beta-binding protein 1 OS=Homo sapiens OX=9606 GN=LTBP1 PE=1 SV=4	1139.71	4	4555.81	4555.81	0	-0.3	994	Specific	677.02	677.02	12.03	254	1847	MW_EXP1_REL_THROMBIN_ALL.40569.40569.4	scan=40569 file=557	82.6693
R.GRC[+57.021]EDIDEC[+57.021]LNPST[+162.053]C[+57.021]PDEQC[+57.021]VN[+15.995]SPGSYQC[+57.021]VPC[+57.021]TEGFR.G	Hex(1)	Ambiguous	C[+57]*6, N[+16], T[+162]	11.97	0	>>sp|Q14766|LTBP1_HUMAN Latent-transforming growth factor beta-binding protein 1 OS=Homo sapiens OX=9606 GN=LTBP1 PE=1 SV=4	1143.71	4	4571.81	4571.81	0	0.7	994	Specific	690.7	690.7	11.97	254	1847	MW_EXP1_REL_THROMBIN_ALL.42797.42797.4	scan=42797 file=558	82.2735
K.LQC[+57.021]FDMDEC[+57.021]QDPSS[+162.053]C[+57.021]IDGQ[+0.984]C[+57.021]VNTEGSYN[+15.995]C[+57.021]FC[+57.021]THPMVLDASEKR.C	Hex(1)	Ambiguous	C[+57]*6, N[+16], Q[+1], S[+162]	11.87	0	>>sp|Q14766|LTBP1_HUMAN Latent-transforming growth factor beta-binding protein 1 OS=Homo sapiens OX=9606 GN=LTBP1 PE=1 SV=4	1335.53	4	5339.08	5340.09	-1	-1	1463	Specific	601.51	601.51	11.87	254	1847	MW_EXP1_REL_THROMBIN_ALL.46853.46853.4	scan=46853 file=558	90.1742
K.LQC[+57.021]FDMDEC[+57.021]QDPSS[+162.053]C[+57.021]IDGQ[+0.984]C[+57.021]VNTEGSYN[+15.995]C[+57.021]FC[+57.021]THPMVLDASEKR.C	Hex(1)	Ambiguous	C[+57]*6, N[+16], Q[+1], S[+162]	11.49	0	>>sp|Q14766|LTBP1_HUMAN Latent-transforming growth factor beta-binding protein 1 OS=Homo sapiens OX=9606 GN=LTBP1 PE=1 SV=4	1335.78	4	5340.09	5340.09	0	-1	1463	Specific	636.96	636.96	11.49	254	1847	MW_EXP1_REL_THROMBIN_ALL.47272.47272.4	scan=47272 file=559	90.1758
K.LQC[+57.021]FDMDEC[+57.021]QDPSS[+162.053]C[+57.021]IDGQC[+57.021]VN[+15.995]TEGSYNC[+57.021]FC[+57.021]THPMVLDASEKR.C	Hex(1)	Ambiguous	C[+57]*6, N[+16], S[+162]	11.33	0	>>sp|Q14766|LTBP1_HUMAN Latent-transforming growth factor beta-binding protein 1 OS=Homo sapiens OX=9606 GN=LTBP1 PE=1 SV=4	1335.53	4	5339.12	5339.11	0	1.7	1463	Specific	642.47	642.47	11.33	254	1847	MW_EXP1_REL_THROMBIN_ALL.49373.49373.4	scan=49373 file=558	95.2728
K.TC[+57.021]VADESAENC[+57.021]DKSLHT[+162.053]LFGDKLC[+57.021]TVATLR.E	Hex(1)	Ambiguous	C[+57]*3, T[+162]	11.22	0	>>sp|P02768|ALBU_HUMAN Serum albumin OS=Homo sapiens OX=9606 GN=ALB PE=1 SV=2	894.168	4	3573.65	3573.65	0	0.3	76	Specific	643.74	643.74	11.22	288	243	MW_EXP1_REL_THROMBIN_ALL.49326.49326.4	scan=49326 file=559	94.1378
R.C[+57.021]HPAATC[+57.021]YNTPGSFS[+162.053]C[+57.021]R.C	Hex(1)	Ambiguous	C[+57]*3, S[+162]	10.18	0	>>sp|Q14112|NID2_HUMAN Nidogen-2 OS=Homo sapiens OX=9606 GN=NID2 PE=1 SV=3	716.624	3	2147.86	2147.86	0	-1	901	Specific	590.18	590.18	10.18	68	1425	MW_EXP1_REL_THROMBIN_ALL.20625.20625.3	scan=20625 file=559	41.6781
R.LC[+57.021]NNPT[+162.053]PQFGGKDC[+57.021]VGDVTENQIC[+57.021]NKQ[+0.984]DC[+57.021]PIDGC[+57.021]LSNPC[+57.021]FAGVK.C	Hex(1)	Ambiguous	C[+57]*6, Q[+1], T[+162]	9.39	0	>>sp|P07996|TSP1_HUMAN Thrombospondin-1 OS=Homo sapiens OX=9606 GN=THBS1 PE=1 SV=2	1287.31	4	5146.22	5147.23	-1	-0.4	518	Specific	512.05	512.05	9.39	671	2657	MW_EXP1_REL_THROMBIN_ALL.47467.47467.4	scan=47467 file=558	91.418
K.LQC[+57.021]FDMDEC[+57.021]QDPSS[+162.053]C[+57.021]IDGQC[+57.021]VNTEGSYNC[+57.021]FC[+57.021]THPMVLDASEKR.C	Hex(1)	Ambiguous	C[+57]*6, S[+162]	9.29	0	>>sp|Q14766|LTBP1_HUMAN Latent-transforming growth factor beta-binding protein 1 OS=Homo sapiens OX=9606 GN=LTBP1 PE=1 SV=4	1331.53	4	5323.11	5323.11	0	-0.5	1463	Specific	528.38	528.38	9.29	254	1847	MW_EXP1_REL_THROMBIN_ALL.46112.46112.4	scan=46112 file=556	96.0255
K.LQC[+57.021]FDMDEC[+57.021]QDPSS[+162.053]C[+57.021]IDGQC[+57.021]VNTEGSYNC[+57.021]FC[+57.021]THPM[+15.995]VLDASEKR.C	Hex(1)	Ambiguous	C[+57]*6, M[+16], S[+162]	9.27	0	>>sp|Q14766|LTBP1_HUMAN Latent-transforming growth factor beta-binding protein 1 OS=Homo sapiens OX=9606 GN=LTBP1 PE=1 SV=4	1335.54	4	5339.12	5339.11	0	2	1463	Specific	543.4	543.4	9.27	254	1847	MW_EXP1_REL_THROMBIN_ALL.44006.44006.4	scan=44006 file=557	89.4263
K.TC[+57.021]QDINEC[+57.021]EHPGLC[+57.021]GPQGEC[+57.021]LN[+15.995]TEGS[+162.053]FHC[+57.021]VC[+57.021]QQGFSISADGR.T	Hex(1)	Ambiguous	C[+57]*6, N[+16], S[+162]	9.05	0	>>sp|Q14766|LTBP1_HUMAN Latent-transforming growth factor beta-binding protein 1 OS=Homo sapiens OX=9606 GN=LTBP1 PE=1 SV=4	1248.26	4	4990.01	4990.02	0	-2.1	1199	Specific	441.3	441.3	9.05	254	1847	MW_EXP1_REL_THROMBIN_ALL.40159.40159.4	scan=40159 file=556	83.8643
K.LQC[+57.021]FDMDEC[+57.021]QDPSS[+162.053]C[+57.021]IDGQC[+57.021]VNTEGSYNC[+57.021]FC[+57.021]THPM[+15.995]VLDASEKR.C	Hex(1)	Ambiguous	C[+57]*6, M[+16], S[+162]	9.04	0	>>sp|Q14766|LTBP1_HUMAN Latent-transforming growth factor beta-binding protein 1 OS=Homo sapiens OX=9606 GN=LTBP1 PE=1 SV=4	1335.53	4	5339.1	5339.11	0	-1.3	1463	Specific	487.61	487.61	9.04	254	1847	MW_EXP1_REL_THROMBIN_ALL.46416.46416.4	scan=46416 file=558	89.3177
K.LQC[+57.021]FDMDEC[+57.021]QDPSS[+162.053]C[+57.021]IDGQC[+57.021]VN[+15.995]TEGSYNC[+57.021]FC[+57.021]THPM[+15.995]VLDASEKR.C	Hex(1)	Ambiguous	C[+57]*6, M[+16], N[+16], S[+162]	9.01	0	>>sp|Q14766|LTBP1_HUMAN Latent-transforming growth factor beta-binding protein 1 OS=Homo sapiens OX=9606 GN=LTBP1 PE=1 SV=4	1339.53	4	5355.09	5355.1	0	-2	1463	Specific	499.45	499.45	9.01	254	1847	MW_EXP1_REL_THROMBIN_ALL.43335.43335.4	scan=43335 file=556	90.2643
R.GRC[+57.021]EDIDEC[+57.021]LNPST[+162.053]C[+57.021]PDEQC[+57.021]VN[+15.995]SPGSYQC[+57.021]VPC[+57.021]TEGFR.G	Hex(1)	Ambiguous	C[+57]*6, N[+16], T[+162]	8.99	0	>>sp|Q14766|LTBP1_HUMAN Latent-transforming growth factor beta-binding protein 1 OS=Homo sapiens OX=9606 GN=LTBP1 PE=1 SV=4	1143.71	4	4571.81	4571.81	0	-0.9	994	Specific	559.73	559.73	8.99	254	1847	MW_EXP1_REL_THROMBIN_ALL.40409.40409.4	scan=40409 file=557	82.3566
R.GRC[+57.021]EDIDEC[+57.021]LNPSTC[+57.021]PDEQC[+57.021]VN[+15.995]S[+162.053]PGSYQC[+57.021]VPC[+57.021]TEGFR.G	Hex(1)	Ambiguous	C[+57]*6, N[+16], S[+162]	8.86	0	>>sp|Q14766|LTBP1_HUMAN Latent-transforming growth factor beta-binding protein 1 OS=Homo sapiens OX=9606 GN=LTBP1 PE=1 SV=4	1143.71	4	4571.81	4571.81	0	0.4	994	Specific	573.5	573.5	8.86	254	1847	MW_EXP1_REL_THROMBIN_ALL.39422.39422.4	scan=39422 file=556	82.4102
K.DC[+57.021]VGDVTENQIC[+57.021]N[+0.984]KQDC[+57.021]PIDGC[+57.021]LS[+162.053]NPC[+57.021]FAGVK.C	Hex(1)	Ambiguous	C[+57]*5, N[+1], S[+162]	8.85	0	>>sp|P07996|TSP1_HUMAN Thrombospondin-1 OS=Homo sapiens OX=9606 GN=THBS1 PE=1 SV=2	1278.54	3	3833.61	3833.61	0	0	530	Specific	398.48	398.48	8.85	671	2657	MW_EXP1_REL_THROMBIN_ALL.45610.45610.4	scan=45610 file=557	92.6516
R.C[+57.021]HPAATC[+57.021]YNTPGS[+162.053]FSC[+57.021]R.C	Hex(1)	Ambiguous	C[+57]*3, S[+162]	8.78	0	>>sp|Q14112|NID2_HUMAN Nidogen-2 OS=Homo sapiens OX=9606 GN=NID2 PE=1 SV=3	716.623	3	2147.85	2147.86	0	-1.4	901	Specific	500.44	500.44	8.78	68	1425	MW_EXP1_REL_THROMBIN_ALL.20595.20595.3	scan=20595 file=558	41.735
K.TC[+57.021]VADESAENC[+57.021]DKS[+162.053]LHTLFGDKLC[+57.021]TVATLR.E	Hex(1)	Ambiguous	C[+57]*3, S[+162]	8.64	0	>>sp|P02768|ALBU_HUMAN Serum albumin OS=Homo sapiens OX=9606 GN=ALB PE=1 SV=2	894.165	4	3573.64	3573.65	0	-3.4	76	Specific	498.76	498.76	8.64	288	243	MW_EXP1_REL_THROMBIN_ALL.45218.45218.4	scan=45218 file=556	94.1691
K.C[+57.021]EN[+15.995]TLGSYLC[+57.021]SC[+57.021]S[+162.053]VGFR.L	Hex(1)	Ambiguous	C[+57]*3, N[+16], S[+162]	8.4	0	>>sp|P23142-4|FBLN1_HUMAN Isoform C of Fibulin-1 OS=Homo sapiens OX=9606 GN=FBLN1	1094.45	2	2187.9	2187.9	0	-0.7	415	Specific	427.15	427.15	8.4	18	2231	MW_EXP1_REL_THROMBIN_ALL.44034.44034.2	scan=44034 file=556	91.6965
K.LQC[+57.021]FDMDEC[+57.021]QDPSS[+162.053]C[+57.021]IDGQC[+57.021]VN[+0.984]TEGSYN[+15.995]C[+57.021]FC[+57.021]THPMVLDASEKR.C	Hex(1)	Ambiguous	C[+57]*6, N[+1][+16], S[+162]	8.28	0	>>sp|Q14766|LTBP1_HUMAN Latent-transforming growth factor beta-binding protein 1 OS=Homo sapiens OX=9606 GN=LTBP1 PE=1 SV=4	1335.53	4	5339.1	5340.09	-1	3	1463	Specific	393.91	393.91	8.28	254	1847	MW_EXP1_REL_THROMBIN_ALL.46878.46878.4	scan=46878 file=558	90.2249
K.AEFAEVSKLVT[+162.053]DLTK.V	Hex(1)	Ambiguous	T[+162]	7.97	0	>>sp|P02768|ALBU_HUMAN Serum albumin OS=Homo sapiens OX=9606 GN=ALB PE=1 SV=2	906.976	2	1812.95	1812.95	0	-1.4	250	Specific	523.28	502.93	7.97	288	243	MW_EXP1_REL_THROMBIN_ALL.55495.55495.2	scan=55495 file=557	113.248
K.TVTKT[+162.053]VIGPDGHK.E	Hex(1)	Ambiguous	T[+162]	4.97	0	>>sp|P02671|FIBA_HUMAN Fibrinogen alpha chain OS=Homo sapiens OX=9606 GN=FGA PE=1 SV=2	505.607	3	1514.81	1514.81	0	0.1	464	Specific	322.76	308.97	4.97	209	2333	MW_EXP1_REL_THROMBIN_ALL.10491.10491.3	scan=10491 file=558	23.3941
R.VTKC[+57.021]C[+57.021]T[+162.053]ESLVNR.R	Hex(1)	Ambiguous	C[+57]*2, T[+162]	4.03	0	>>sp|P02768|ALBU_HUMAN Serum albumin OS=Homo sapiens OX=9606 GN=ALB PE=1 SV=2	543.591	3	1628.76	1628.76	0	-2.6	497	Specific	337.82	330.11	4.03	288	243	MW_EXP1_REL_THROMBIN_ALL.12471.12471.3	scan=12471 file=557	28.4552
R.VTKC[+57.021]C[+57.021]T[+162.053]ESLVNR.R	Hex(1)	Ambiguous	C[+57]*2, T[+162]	3.76	0	>>sp|P02768|ALBU_HUMAN Serum albumin OS=Homo sapiens OX=9606 GN=ALB PE=1 SV=2	543.59	3	1628.76	1628.76	0	-3.4	497	Specific	322.37	310.09	3.76	288	243	MW_EXP1_REL_THROMBIN_ALL.12957.12957.3	scan=12957 file=555	28.0421
R.C[+57.021]HPAATC[+57.021]YN[+15.995]TPGSFS[+162.053]C[+57.021]R.C	Hex(1)	Ambiguous	C[+57]*3, N[+16], S[+162]	3.4	0	>>sp|Q14112|NID2_HUMAN Nidogen-2 OS=Homo sapiens OX=9606 GN=NID2 PE=1 SV=3	721.956	3	2163.85	2163.85	0	0.4	901	Specific	232.77	232.77	3.4	68	1425	MW_EXP1_REL_THROMBIN_ALL.20159.20159.2	scan=20159 file=555	41.0604
R.FLPEGC[+57.021]QPLVS[+162.053]S[+426.137]AVDR.R	Hex(1),Hex(1)Pent(2)	Ambiguous	C[+57], S[+162][+426]	8.07	0	>>sp|Q86YW5|TRML1_HUMAN Trem-like transcript 1 protein OS=Homo sapiens OX=9606 GN=TREML1 PE=1 SV=2	591.523	4	2363.07	2363.07	0	0.3	54	Specific	562.8	562.8	8.07	12	2511	MW_EXP1_REL_THROMBIN_ALL.40646.40646.4	scan=40646 file=556	84.8324
R.FLPEGC[+57.021]QPLVS[+162.053]S[+426.137]AVDR.R	Hex(1),Hex(1)Pent(2)	Ambiguous	C[+57], S[+162][+426]	7.7	0	>>sp|Q86YW5|TRML1_HUMAN Trem-like transcript 1 protein OS=Homo sapiens OX=9606 GN=TREML1 PE=1 SV=2	591.523	4	2363.07	2363.07	0	1	54	Specific	464.92	464.92	7.7	12	2511	MW_EXP1_REL_THROMBIN_ALL.41660.41660.4	scan=41660 file=557	84.7916
R.AGQ[+0.984]S[+162.053]AAGAAPGGGVDT[+558.180]R.D	Hex(1),Hex(1)Pent(3)	Ambiguous	Q[+1], S[+162], T[+558]	3.22	0	>>sp|P21333-2|FLNA_HUMAN Isoform 2 of Filamin-A OS=Homo sapiens OX=9606 GN=FLNA	721.978	3	2163.92	2163.91	0	2.3	8	Specific	264.87	235.52	3.22	296	1719	MW_EXP1_REL_THROMBIN_ALL.12104.12104.2	scan=12104 file=555	26.4945
K.C[+57.021]GAC[+57.021]PPGYS[+162.053]GNGIQC[+57.021]T[+203.079]DVDEC[+57.021]K.E	Hex(1),HexNAc(1)	Ambiguous	C[+57]*4, S[+162], T[+203]	14.1	0	>>sp|P07996|TSP1_HUMAN Thrombospondin-1 OS=Homo sapiens OX=9606 GN=THBS1 PE=1 SV=2	937.366	3	2810.08	2810.09	0	-2.1	572	Specific	784.59	784.59	14.1	671	2657	MW_EXP1_REL_THROMBIN_ALL.28259.28259.3	scan=28259 file=555	55.7136
K.C[+57.021]GAC[+57.021]PPGYS[+162.053]GNGIQC[+57.021]T[+203.079]DVDEC[+57.021]K.E	Hex(1),HexNAc(1)	Ambiguous	C[+57]*4, S[+162], T[+203]	12.13	0	>>sp|P07996|TSP1_HUMAN Thrombospondin-1 OS=Homo sapiens OX=9606 GN=THBS1 PE=1 SV=2	937.367	3	2810.09	2810.09	0	-1.2	572	Specific	687.44	687.44	12.13	671	2657	MW_EXP1_REL_THROMBIN_ALL.26737.26737.3	scan=26737 file=557	55.8828
K.APSHQQAT[+162.053]T[+203.079]AGSPLR.H	Hex(1),HexNAc(1)	Ambiguous	T[+162][+203]	8.34	0	>>sp|P12259|FA5_HUMAN Coagulation factor V OS=Homo sapiens OX=9606 GN=F5 PE=1 SV=4	629.641	3	1886.91	1886.91	0	0.2	797	Specific	491.29	461.56	8.34	198	2355	MW_EXP1_REL_THROMBIN_ALL.11056.11056.3	scan=11056 file=558	24.3832
K.APS[+162.053]HQQAT[+203.079]TAGSPLR.H	Hex(1),HexNAc(1)	Ambiguous	S[+162], T[+203]	7.89	0	>>sp|P12259|FA5_HUMAN Coagulation factor V OS=Homo sapiens OX=9606 GN=F5 PE=1 SV=4	629.642	3	1886.91	1886.91	0	1.3	797	Specific	437.47	389.78	7.89	198	2355	MW_EXP1_REL_THROMBIN_ALL.10349.10349.3	scan=10349 file=555	23.2358
R.HRHPDEAAFFDT[+162.053]AS[+203.079]TGK.T	Hex(1),HexNAc(1)	Ambiguous	S[+203], T[+162]	7.1	0	>>sp|P02671|FIBA_HUMAN Fibrinogen alpha chain OS=Homo sapiens OX=9606 GN=FGA PE=1 SV=2	751.342	3	2252.01	2252.01	0	0.8	511	Specific	422.03	414.76	7.1	209	2333	MW_EXP1_REL_THROMBIN_ALL.21757.21757.3	scan=21757 file=557	46.3102
K.IPSC[+57.021]DSSPVSTEQLAPT[+162.053]APPELT[+511.190]PVVQDC[+57.021]YHGDGQSYR.G	Hex(1),HexNAc(1)Hex(1)Fuc(1)	Ambiguous	C[+57]*2, T[+162][+511]	17.04	0	>>sp|P00747|PLMN_HUMAN Plasminogen OS=Homo sapiens OX=9606 GN=PLG PE=1 SV=2	1208.79	4	4832.15	4832.14	0	1.6	349	Specific	924.5	924.5	17.04	115	927	MW_EXP1_REL_THROMBIN_ALL.54431.54431.4	scan=54431 file=555	104.261
K.FSVATQT[+162.053]C[+57.021]QIT[+511.190]PAEGPVVTAQYDC[+57.021]LGC[+57.021]VHPISTQSPDLEPILR.H	Hex(1),HexNAc(1)Hex(1)Fuc(1)	Ambiguous	C[+57]*3, T[+162][+511]	15.72	0	>>sp|P01042-2|KNG1_HUMAN Isoform LMW of Kininogen-1 OS=Homo sapiens OX=9606 GN=KNG1	1358.15	4	5429.57	5429.55	0	3.2	119	Specific	865.69	865.69	15.72	44	603	MW_EXP1_REL_THROMBIN_ALL.65983.65983.4	scan=65983 file=555	127.929
K.FSVATQT[+162.053]C[+57.021]QIT[+511.190]PAEGPVVTAQYDC[+57.021]LGC[+57.021]VHPISTQSPDLEPILR.H	Hex(1),HexNAc(1)Hex(1)Fuc(1)	Ambiguous	C[+57]*3, T[+162][+511]	8.71	0	>>sp|P01042-2|KNG1_HUMAN Isoform LMW of Kininogen-1 OS=Homo sapiens OX=9606 GN=KNG1	1358.14	4	5429.55	5429.55	0	0.7	119	Specific	444.31	444.31	8.71	44	603	MW_EXP1_REL_THROMBIN_ALL.65925.65925.4	scan=65925 file=559	128.001
K.IPSC[+57.021]DSSPVSTEQLAPT[+162.053]APPELT[+511.190]PVVQDC[+57.021]YHGDGQSYR.G	Hex(1),HexNAc(1)Hex(1)Fuc(1)	Ambiguous	C[+57]*2, T[+162][+511]	6.16	0	>>sp|P00747|PLMN_HUMAN Plasminogen OS=Homo sapiens OX=9606 GN=PLG PE=1 SV=2	1208.79	4	4832.14	4832.14	0	-0.6	349	Specific	331.84	331.84	6.16	115	927	MW_EXP1_REL_THROMBIN_ALL.51359.51359.4	scan=51359 file=557	104.484
K.NQILN[+0.984]LT[+162.053]T[+1021.360]DNANILLQIDNAR.L	Hex(1),HexNAc(2)Hex(2)NeuAc(1)	Ambiguous	N[+1], T[+162][+1021]	8.98	0	>>sp|P13645|K1C10_HUMAN Keratin, type I cytoskeletal 10 OS=Homo sapiens OX=9606 GN=KRT10 PE=1 SV=6	1184.56	3	3551.66	3551.66	0	1	208	Specific	541.78	541.78	8.98	103	401	MW_EXP1_REL_THROMBIN_ALL.66403.66403.3	scan=66403 file=558	130.587
K.NQILN[+0.984]LT[+162.053]T[+1021.360]DNANILLQIDNAR.L	Hex(1),HexNAc(2)Hex(2)NeuAc(1)	Ambiguous	N[+1], T[+162][+1021]	8.11	0	>>sp|P13645|K1C10_HUMAN Keratin, type I cytoskeletal 10 OS=Homo sapiens OX=9606 GN=KRT10 PE=1 SV=6	1184.56	3	3551.67	3551.66	0	1.9	208	Specific	402.05	402.05	8.11	103	401	MW_EXP1_REL_THROMBIN_ALL.62523.62523.2	scan=62523 file=556	130.706
R.C[+57.021]WPSDSADDGWSPW[+162.053]S[+308.111]EWTSC[+57.021]STSC[+57.021]GNGIQQR.G	Hex(1)Fuc(1)	Ambiguous	C[+57]*3, S[+308], W[+162]	19.71	0	>>sp|P07996|TSP1_HUMAN Thrombospondin-1 OS=Homo sapiens OX=9606 GN=THBS1 PE=1 SV=2	1358.87	3	4074.59	4074.59	0	-0.2	372	Specific	1046.16	1046.16	19.71	671	2657	MW_EXP1_REL_THROMBIN_ALL.52132.52132.3	scan=52132 file=557	106.123
R.C[+57.021]WPSDSADDGWSPW[+162.053]S[+308.111]EWTSC[+57.021]STSC[+57.021]GN[+0.984]GIQQR.G	Hex(1)Fuc(1)	Ambiguous	C[+57]*3, N[+1], S[+308], W[+162]	19.71	0	>>sp|P07996|TSP1_HUMAN Thrombospondin-1 OS=Homo sapiens OX=9606 GN=THBS1 PE=1 SV=2	1359.19	3	4075.57	4075.57	0	-0.6	372	Specific	1023.75	1023.75	19.71	671	2657	MW_EXP1_REL_THROMBIN_ALL.56365.56365.3	scan=56365 file=555	108.163
R.C[+57.021]WPSDSADDGWSPW[+162.053]S[+308.111]EWTSC[+57.021]STSC[+57.021]GNGIQQR.G	Hex(1)Fuc(1)	Ambiguous	C[+57]*3, S[+308], W[+162]	19.67	0	>>sp|P07996|TSP1_HUMAN Thrombospondin-1 OS=Homo sapiens OX=9606 GN=THBS1 PE=1 SV=2	1358.87	3	4074.59	4074.59	0	0.1	372	Specific	1010.07	1010.07	19.67	671	2657	MW_EXP1_REL_THROMBIN_ALL.51042.51042.3	scan=51042 file=556	106.334
R.C[+57.021]WPSDSADDGWSPW[+162.053]S[+308.111]EWTSC[+57.021]STSC[+57.021]GN[+0.984]GIQQR.G	Hex(1)Fuc(1)	Ambiguous	C[+57]*3, N[+1], S[+308], W[+162]	19.67	0	>>sp|P07996|TSP1_HUMAN Thrombospondin-1 OS=Homo sapiens OX=9606 GN=THBS1 PE=1 SV=2	1359.19	3	4075.56	4075.57	0	-2.3	372	Specific	1017.45	1017.45	19.67	671	2657	MW_EXP1_REL_THROMBIN_ALL.56207.56207.3	scan=56207 file=559	107.82
R.C[+57.021]WPSDSADDGWSPW[+162.053]SEWT[+308.111]SC[+57.021]STSC[+57.021]GN[+0.984]GIQQR.G	Hex(1)Fuc(1)	Ambiguous	C[+57]*3, N[+1], T[+308], W[+162]	19.54	0	>>sp|P07996|TSP1_HUMAN Thrombospondin-1 OS=Homo sapiens OX=9606 GN=THBS1 PE=1 SV=2	1359.2	3	4075.58	4075.57	0	1.8	372	Specific	1016.2	1016.2	19.54	671	2657	MW_EXP1_REL_THROMBIN_ALL.51790.51790.3	scan=51790 file=556	107.927
R.C[+57.021]WPSDSADDGWSPW[+162.053]SEWT[+308.111]SC[+57.021]STSC[+57.021]GNGIQQR.G	Hex(1)Fuc(1)	Ambiguous	C[+57]*3, T[+308], W[+162]	18.69	0	>>sp|P07996|TSP1_HUMAN Thrombospondin-1 OS=Homo sapiens OX=9606 GN=THBS1 PE=1 SV=2	1358.86	3	4074.58	4074.59	0	-1.7	372	Specific	963.17	963.17	18.69	671	2657	MW_EXP1_REL_THROMBIN_ALL.55090.55090.3	scan=55090 file=555	105.57
R.C[+57.021]WPSDSADDGWSPW[+162.053]S[+308.111]EWTSC[+57.021]STSC[+57.021]GNGIQQR.G	Hex(1)Fuc(1)	Ambiguous	C[+57]*3, S[+308], W[+162]	18.67	0	>>sp|P07996|TSP1_HUMAN Thrombospondin-1 OS=Homo sapiens OX=9606 GN=THBS1 PE=1 SV=2	1358.86	3	4074.58	4074.59	0	-1.8	372	Specific	952.99	952.99	18.67	671	2657	MW_EXP1_REL_THROMBIN_ALL.54680.54680.3	scan=54680 file=558	106.05
R.C[+57.021]WPSDSADDGWSPW[+162.053]S[+308.111]EWTSC[+57.021]STSC[+57.021]GNGIQQR.G	Hex(1)Fuc(1)	Ambiguous	C[+57]*3, S[+308], W[+162]	18.67	0	>>sp|P07996|TSP1_HUMAN Thrombospondin-1 OS=Homo sapiens OX=9606 GN=THBS1 PE=1 SV=2	1358.86	3	4074.58	4074.59	0	-2.3	372	Specific	981.21	981.21	18.67	671	2657	MW_EXP1_REL_THROMBIN_ALL.55371.55371.3	scan=55371 file=559	106.088
R.C[+57.021]WPSDSADDGWSPW[+162.053]S[+308.111]EWTSC[+57.021]STSC[+57.021]GNGIQQR.G	Hex(1)Fuc(1)	Ambiguous	C[+57]*3, S[+308], W[+162]	18.61	0	>>sp|P07996|TSP1_HUMAN Thrombospondin-1 OS=Homo sapiens OX=9606 GN=THBS1 PE=1 SV=2	1358.87	3	4074.59	4074.59	0	0.8	372	Specific	987.11	987.11	18.61	671	2657	MW_EXP1_REL_THROMBIN_ALL.55341.55341.3	scan=55341 file=555	106.073
R.C[+57.021]WPSDSADDGWSPW[+162.053]S[+308.111]EWTSC[+57.021]STSC[+57.021]GN[+0.984]GIQQR.G	Hex(1)Fuc(1)	Ambiguous	C[+57]*3, N[+1], S[+308], W[+162]	18.54	0	>>sp|P07996|TSP1_HUMAN Thrombospondin-1 OS=Homo sapiens OX=9606 GN=THBS1 PE=1 SV=2	1359.2	3	4075.58	4075.57	0	1.4	372	Specific	968.33	968.33	18.54	671	2657	MW_EXP1_REL_THROMBIN_ALL.52946.52946.3	scan=52946 file=557	107.857
R.C[+57.021]WPSDSADDGWSPW[+162.053]S[+308.111]EWTSC[+57.021]STSC[+57.021]GN[+0.984]GIQQR.G	Hex(1)Fuc(1)	Ambiguous	C[+57]*3, N[+1], S[+308], W[+162]	17.71	0	>>sp|P07996|TSP1_HUMAN Thrombospondin-1 OS=Homo sapiens OX=9606 GN=THBS1 PE=1 SV=2	1359.19	3	4075.57	4075.57	0	-0.6	372	Specific	926.58	926.58	17.71	671	2657	MW_EXP1_REL_THROMBIN_ALL.55174.55174.3	scan=55174 file=558	107.082
R.C[+57.021]WPSDSADDGWSPW[+162.053]SEWT[+308.111]SC[+57.021]STSC[+57.021]GNGIQQR.G	Hex(1)Fuc(1)	Ambiguous	C[+57]*3, T[+308], W[+162]	17.55	0	>>sp|P07996|TSP1_HUMAN Thrombospondin-1 OS=Homo sapiens OX=9606 GN=THBS1 PE=1 SV=2	1358.86	3	4074.57	4074.59	0	-3.5	372	Specific	927.94	927.94	17.55	671	2657	MW_EXP1_REL_THROMBIN_ALL.55120.55120.3	scan=55120 file=559	105.581
R.C[+57.021]WPSDSADDGWSPW[+162.053]S[+308.111]EWTSC[+57.021]STSC[+57.021]GN[+0.984]GIQQR.G	Hex(1)Fuc(1)	Ambiguous	C[+57]*3, N[+1], S[+308], W[+162]	17.31	0	>>sp|P07996|TSP1_HUMAN Thrombospondin-1 OS=Homo sapiens OX=9606 GN=THBS1 PE=1 SV=2	1359.2	3	4075.58	4075.57	0	2.5	372	Specific	924.64	924.64	17.31	671	2657	MW_EXP1_REL_THROMBIN_ALL.51550.51550.3	scan=51550 file=556	107.419
R.C[+57.021]WPSDSADDGWSPW[+162.053]SEWT[+308.111]SC[+57.021]STSC[+57.021]GN[+0.984]GIQQR.G	Hex(1)Fuc(1)	Ambiguous	C[+57]*3, N[+1], T[+308], W[+162]	16.61	0	>>sp|P07996|TSP1_HUMAN Thrombospondin-1 OS=Homo sapiens OX=9606 GN=THBS1 PE=1 SV=2	1359.2	3	4075.57	4075.57	0	1.1	372	Specific	880.12	880.12	16.61	671	2657	MW_EXP1_REL_THROMBIN_ALL.55416.55416.3	scan=55416 file=558	107.596
R.C[+57.021]WPSDSADDGWSPW[+162.053]SEWT[+308.111]SC[+57.021]STSC[+57.021]GN[+0.984]GIQQR.G	Hex(1)Fuc(1)	Ambiguous	C[+57]*3, N[+1], T[+308], W[+162]	16.06	0	>>sp|P07996|TSP1_HUMAN Thrombospondin-1 OS=Homo sapiens OX=9606 GN=THBS1 PE=1 SV=2	1359.2	3	4075.58	4075.57	0	3.1	372	Specific	882.3	882.3	16.06	671	2657	MW_EXP1_REL_THROMBIN_ALL.55957.55957.3	scan=55957 file=559	107.295
K.QDGGWSHWSPWS[+308.111]SC[+57.021]SVTC[+57.021]GDGVITR.I	Hex(1)Fuc(1)	Ambiguous	C[+57]*2, S[+308]	15.92	0	>>sp|P07996|TSP1_HUMAN Thrombospondin-1 OS=Homo sapiens OX=9606 GN=THBS1 PE=1 SV=2	1044.11	3	3130.31	3130.32	0	-3.1	434	Specific	837.68	837.68	15.92	671	2657	MW_EXP1_REL_THROMBIN_ALL.47702.47702.3	scan=47702 file=556	99.3473
R.C[+57.021]WPSDSADDGWSPW[+162.053]SEWT[+308.111]SC[+57.021]STSC[+57.021]GN[+0.984]GIQQR.G	Hex(1)Fuc(1)	Ambiguous	C[+57]*3, N[+1], T[+308], W[+162]	15.89	0	>>sp|P07996|TSP1_HUMAN Thrombospondin-1 OS=Homo sapiens OX=9606 GN=THBS1 PE=1 SV=2	1359.2	3	4075.59	4075.57	0	3.9	372	Specific	872.66	872.66	15.89	671	2657	MW_EXP1_REL_THROMBIN_ALL.52706.52706.3	scan=52706 file=557	107.343
R.C[+57.021]WPSDSADDGWSPWSEWT[+308.111]SC[+57.021]STSC[+57.021]GNGIQQR.G	Hex(1)Fuc(1)	Ambiguous	C[+57]*3, T[+308]	15.67	0	>>sp|P07996|TSP1_HUMAN Thrombospondin-1 OS=Homo sapiens OX=9606 GN=THBS1 PE=1 SV=2	1304.85	3	3912.52	3912.53	0	-2.5	372	Specific	840.29	840.29	15.67	671	2657	MW_EXP1_REL_THROMBIN_ALL.60512.60512.3	scan=60512 file=558	118.155
R.C[+57.021]WPSDSADDGWSPW[+162.053]SEWT[+308.111]SC[+57.021]STSC[+57.021]GNGIQQR.G	Hex(1)Fuc(1)	Ambiguous	C[+57]*3, T[+308], W[+162]	15.67	0	>>sp|P07996|TSP1_HUMAN Thrombospondin-1 OS=Homo sapiens OX=9606 GN=THBS1 PE=1 SV=2	1358.87	3	4074.59	4074.59	0	-0.1	372	Specific	805.93	805.93	15.67	671	2657	MW_EXP1_REL_THROMBIN_ALL.50765.50765.3	scan=50765 file=556	105.75
R.C[+57.021]WPSDSADDGWSPW[+162.053]S[+308.111]EWTSC[+57.021]STSC[+57.021]GNGIQQR.G	Hex(1)Fuc(1)	Ambiguous	C[+57]*3, S[+308], W[+162]	15.67	0	>>sp|P07996|TSP1_HUMAN Thrombospondin-1 OS=Homo sapiens OX=9606 GN=THBS1 PE=1 SV=2	1358.87	3	4074.59	4074.59	0	-0.1	372	Specific	814.39	814.39	15.67	671	2657	MW_EXP1_REL_THROMBIN_ALL.61683.61683.3	scan=61683 file=556	128.945
R.C[+57.021]WPSDSADDGWSPW[+162.053]S[+308.111]EWTSC[+57.021]STSC[+57.021]GNGIQQR.G	Hex(1)Fuc(1)	Ambiguous	C[+57]*3, S[+308], W[+162]	15.67	0	>>sp|P07996|TSP1_HUMAN Thrombospondin-1 OS=Homo sapiens OX=9606 GN=THBS1 PE=1 SV=2	1358.87	3	4074.59	4074.59	0	0.2	372	Specific	837.41	837.41	15.67	671	2657	MW_EXP1_REL_THROMBIN_ALL.55598.55598.3	scan=55598 file=555	106.592
R.C[+57.021]WPSDSADDGWSPW[+162.053]S[+308.111]EWTSC[+57.021]STSC[+57.021]GNGIQQR.G	Hex(1)Fuc(1)	Ambiguous	C[+57]*3, S[+308], W[+162]	15.61	0	>>sp|P07996|TSP1_HUMAN Thrombospondin-1 OS=Homo sapiens OX=9606 GN=THBS1 PE=1 SV=2	1358.87	3	4074.59	4074.59	0	0.9	372	Specific	808.2	808.2	15.61	671	2657	MW_EXP1_REL_THROMBIN_ALL.62817.62817.3	scan=62817 file=557	128.736
R.C[+57.021]WPSDSADDGWSPWSEWT[+308.111]SC[+57.021]STSC[+57.021]GNGIQQR.G	Hex(1)Fuc(1)	Ambiguous	C[+57]*3, T[+308]	14.67	0	>>sp|P07996|TSP1_HUMAN Thrombospondin-1 OS=Homo sapiens OX=9606 GN=THBS1 PE=1 SV=2	1304.85	3	3912.53	3912.53	0	-2	372	Specific	773.22	773.22	14.67	671	2657	MW_EXP1_REL_THROMBIN_ALL.61236.61236.3	scan=61236 file=559	118.159
R.C[+57.021]WPSDSADDGWSPW[+162.053]SEWT[+308.111]SC[+57.021]STSC[+57.021]GNGIQQR.G	Hex(1)Fuc(1)	Ambiguous	C[+57]*3, T[+308], W[+162]	14.61	0	>>sp|P07996|TSP1_HUMAN Thrombospondin-1 OS=Homo sapiens OX=9606 GN=THBS1 PE=1 SV=2	1358.87	3	4074.59	4074.59	0	1	372	Specific	777.51	777.51	14.61	671	2657	MW_EXP1_REL_THROMBIN_ALL.66454.66454.3	scan=66454 file=555	128.925
K.QDGGWSHWSPWS[+308.111]SC[+57.021]SVTC[+57.021]GDGVITR.I	Hex(1)Fuc(1)	Ambiguous	C[+57]*2, S[+308]	14.04	0	>>sp|P07996|TSP1_HUMAN Thrombospondin-1 OS=Homo sapiens OX=9606 GN=THBS1 PE=1 SV=2	1044.11	3	3130.31	3130.32	0	-1.1	434	Specific	732.74	732.74	14.04	671	2657	MW_EXP1_REL_THROMBIN_ALL.51246.51246.3	scan=51246 file=558	99.0924
R.C[+57.021]WPSDSADDGWSPW[+162.053]SEWT[+308.111]SC[+57.021]STSC[+57.021]GN[+0.984]GIQQR.G	Hex(1)Fuc(1)	Ambiguous	C[+57]*3, N[+1], T[+308], W[+162]	13.69	0	>>sp|P07996|TSP1_HUMAN Thrombospondin-1 OS=Homo sapiens OX=9606 GN=THBS1 PE=1 SV=2	1359.19	3	4075.56	4075.57	0	-1.7	372	Specific	748.37	748.37	13.69	671	2657	MW_EXP1_REL_THROMBIN_ALL.52035.52035.3	scan=52035 file=556	108.446
R.C[+57.021]WPSDSADDGWSPWS[+308.111]EWTSC[+57.021]STSC[+57.021]GNGIQQR.G	Hex(1)Fuc(1)	Ambiguous	C[+57]*3, S[+308]	13.58	0	>>sp|P07996|TSP1_HUMAN Thrombospondin-1 OS=Homo sapiens OX=9606 GN=THBS1 PE=1 SV=2	1304.85	3	3912.52	3912.53	0	-2.8	372	Specific	729.77	729.77	13.58	671	2657	MW_EXP1_REL_THROMBIN_ALL.57852.57852.3	scan=57852 file=557	118.165
R.C[+57.021]WPSDSADDGWSPW[+162.053]SEWT[+308.111]SC[+57.021]STSC[+57.021]GNGIQQR.G	Hex(1)Fuc(1)	Ambiguous	C[+57]*3, T[+308], W[+162]	13.58	0	>>sp|P07996|TSP1_HUMAN Thrombospondin-1 OS=Homo sapiens OX=9606 GN=THBS1 PE=1 SV=2	1358.86	3	4074.57	4074.59	0	-2.7	372	Specific	746.75	746.75	13.58	671	2657	MW_EXP1_REL_THROMBIN_ALL.54428.54428.3	scan=54428 file=558	105.54
R.C[+57.021]WPSDSADDGWSPW[+162.053]S[+308.111]EWTSC[+57.021]STSC[+57.021]GNGIQQR.G	Hex(1)Fuc(1)	Ambiguous	C[+57]*3, S[+308], W[+162]	13.31	0	>>sp|P07996|TSP1_HUMAN Thrombospondin-1 OS=Homo sapiens OX=9606 GN=THBS1 PE=1 SV=2	1358.87	3	4074.6	4074.59	0	2.3	372	Specific	726.93	726.93	13.31	671	2657	MW_EXP1_REL_THROMBIN_ALL.66213.66213.3	scan=66213 file=555	128.419
R.C[+57.021]WPSDSADDGWSPW[+162.053]SEWT[+308.111]SC[+57.021]STSC[+57.021]GNGIQQR.G	Hex(1)Fuc(1)	Ambiguous	C[+57]*3, T[+308], W[+162]	12.61	0	>>sp|P07996|TSP1_HUMAN Thrombospondin-1 OS=Homo sapiens OX=9606 GN=THBS1 PE=1 SV=2	1359.2	3	4075.59	4074.59	1	0.8	372	Specific	671.58	671.58	12.61	671	2657	MW_EXP1_REL_THROMBIN_ALL.56113.56113.3	scan=56113 file=555	107.656
R.C[+57.021]WPSDSADDGWSPW[+162.053]SEWT[+308.111]SC[+57.021]STSC[+57.021]GNGIQQR.G	Hex(1)Fuc(1)	Ambiguous	C[+57]*3, T[+308], W[+162]	12.61	0	>>sp|P07996|TSP1_HUMAN Thrombospondin-1 OS=Homo sapiens OX=9606 GN=THBS1 PE=1 SV=2	1358.87	3	4074.59	4074.59	0	0.6	372	Specific	682.87	682.87	12.61	671	2657	MW_EXP1_REL_THROMBIN_ALL.51884.51884.3	scan=51884 file=557	105.611
R.C[+57.021]WPSDSADDGWSPW[+162.053]S[+308.111]EWTSC[+57.021]STSC[+57.021]GN[+0.984]GIQQR.G	Hex(1)Fuc(1)	Ambiguous	C[+57]*3, N[+1], S[+308], W[+162]	12.58	0	>>sp|P07996|TSP1_HUMAN Thrombospondin-1 OS=Homo sapiens OX=9606 GN=THBS1 PE=1 SV=2	1359.19	3	4075.56	4075.57	0	-2.9	372	Specific	667.18	667.18	12.58	671	2657	MW_EXP1_REL_THROMBIN_ALL.67513.67513.3	scan=67513 file=555	131.09
R.C[+57.021]WPSDSADDGWSPWSEWT[+308.111]SC[+57.021]STSC[+57.021]GNGIQQR.G	Hex(1)Fuc(1)	Ambiguous	C[+57]*3, T[+308]	12.31	0	>>sp|P07996|TSP1_HUMAN Thrombospondin-1 OS=Homo sapiens OX=9606 GN=THBS1 PE=1 SV=2	1304.85	3	3912.54	3912.53	0	2	372	Specific	699.17	699.17	12.31	671	2657	MW_EXP1_REL_THROMBIN_ALL.56770.56770.3	scan=56770 file=556	118.421
R.C[+57.021]WPSDSADDGWSPWS[+308.111]EWTSC[+57.021]STSC[+57.021]GN[+0.984]GIQQR.G	Hex(1)Fuc(1)	Ambiguous	C[+57]*3, N[+1], S[+308]	12.31	0	>>sp|P07996|TSP1_HUMAN Thrombospondin-1 OS=Homo sapiens OX=9606 GN=THBS1 PE=1 SV=2	1305.18	3	3913.53	3913.52	0	2.7	372	Specific	664.69	664.69	12.31	671	2657	MW_EXP1_REL_THROMBIN_ALL.62478.62478.3	scan=62478 file=555	120.591
R.C[+57.021]WPSDSADDGWSPW[+162.053]S[+308.111]EWTSC[+57.021]STSC[+57.021]GNGIQQR.G	Hex(1)Fuc(1)	Ambiguous	C[+57]*3, S[+308], W[+162]	12.27	0	>>sp|P07996|TSP1_HUMAN Thrombospondin-1 OS=Homo sapiens OX=9606 GN=THBS1 PE=1 SV=2	1358.54	3	4073.6	4074.59	-1	3.6	372	Specific	677.2	677.2	12.27	671	2657	MW_EXP1_REL_THROMBIN_ALL.51288.51288.3	scan=51288 file=556	106.856
R.C[+57.021]WPSDSADDGWSPWSEWT[+308.111]SC[+57.021]STSC[+57.021]GNGIQQR.G	Hex(1)Fuc(1)	Ambiguous	C[+57]*3, T[+308]	12.06	0	>>sp|P07996|TSP1_HUMAN Thrombospondin-1 OS=Homo sapiens OX=9606 GN=THBS1 PE=1 SV=2	1304.85	3	3912.55	3912.53	0	3.4	372	Specific	663.31	663.31	12.06	671	2657	MW_EXP1_REL_THROMBIN_ALL.55729.55729.3	scan=55729 file=559	106.812
R.C[+57.021]WPSDSADDGWSPWS[+308.111]EWTSC[+57.021]STSC[+57.021]GNGIQQR.G	Hex(1)Fuc(1)	Ambiguous	C[+57]*3, S[+308]	12.06	0	>>sp|P07996|TSP1_HUMAN Thrombospondin-1 OS=Homo sapiens OX=9606 GN=THBS1 PE=1 SV=2	1304.85	3	3912.54	3912.53	0	2.8	372	Specific	674.1	674.1	12.06	671	2657	MW_EXP1_REL_THROMBIN_ALL.52510.52510.3	scan=52510 file=557	106.924
R.C[+57.021]WPSDSADDGWSPW[+162.053]S[+308.111]EWTSC[+57.021]STSC[+57.021]GNGIQQR.G	Hex(1)Fuc(1)	Ambiguous	C[+57]*3, S[+308], W[+162]	11.67	0	>>sp|P07996|TSP1_HUMAN Thrombospondin-1 OS=Homo sapiens OX=9606 GN=THBS1 PE=1 SV=2	1358.87	3	4074.59	4074.59	0	0.4	372	Specific	619.72	619.72	11.67	671	2657	MW_EXP1_REL_THROMBIN_ALL.65392.65392.3	scan=65392 file=558	128.481
R.C[+57.021]WPSDSADDGWSPW[+162.053]SEWT[+308.111]SC[+57.021]STSC[+57.021]GN[+0.984]GIQQR.G	Hex(1)Fuc(1)	Ambiguous	C[+57]*3, N[+1], T[+308], W[+162]	11.67	0	>>sp|P07996|TSP1_HUMAN Thrombospondin-1 OS=Homo sapiens OX=9606 GN=THBS1 PE=1 SV=2	1359.19	3	4075.57	4075.57	0	0	372	Specific	606.98	606.98	11.67	671	2657	MW_EXP1_REL_THROMBIN_ALL.67217.67217.3	scan=67217 file=559	130.705
R.C[+57.021]WPSDSADDGWSPWS[+308.111]EWTSC[+57.021]STSC[+57.021]GN[+0.984]GIQQR.G	Hex(1)Fuc(1)	Ambiguous	C[+57]*3, N[+1], S[+308]	10.89	0	>>sp|P07996|TSP1_HUMAN Thrombospondin-1 OS=Homo sapiens OX=9606 GN=THBS1 PE=1 SV=2	1305.18	3	3913.53	3913.52	0	3.7	372	Specific	630.91	630.91	10.89	671	2657	MW_EXP1_REL_THROMBIN_ALL.61256.61256.3	scan=61256 file=555	118.064
R.C[+57.021]WPSDSADDGWSPW[+162.053]S[+308.111]EWTSC[+57.021]STSC[+57.021]GN[+0.984]GIQQR.G	Hex(1)Fuc(1)	Ambiguous	C[+57]*3, N[+1], S[+308], W[+162]	10.69	0	>>sp|P07996|TSP1_HUMAN Thrombospondin-1 OS=Homo sapiens OX=9606 GN=THBS1 PE=1 SV=2	1359.19	3	4075.57	4075.57	0	-1.1	372	Specific	584.11	584.11	10.69	671	2657	MW_EXP1_REL_THROMBIN_ALL.53188.53188.3	scan=53188 file=557	108.376
R.C[+57.021]WPSDSADDGWSPW[+162.053]S[+308.111]EWTSC[+57.021]STSC[+57.021]GNGIQQR.G	Hex(1)Fuc(1)	Ambiguous	C[+57]*3, S[+308], W[+162]	9.61	0	>>sp|P07996|TSP1_HUMAN Thrombospondin-1 OS=Homo sapiens OX=9606 GN=THBS1 PE=1 SV=2	1358.53	3	4073.58	4074.59	-1	-0.9	372	Specific	464.2	464.2	9.61	671	2657	MW_EXP1_REL_THROMBIN_ALL.65535.65535.3	scan=65535 file=555	127.008
R.C[+57.021]WPSDSADDGWSPW[+162.053]S[+308.111]EWTSC[+57.021]STSC[+57.021]GNGIQQR.G	Hex(1)Fuc(1)	Ambiguous	C[+57]*3, S[+308], W[+162]	9.5	0	>>sp|P07996|TSP1_HUMAN Thrombospondin-1 OS=Homo sapiens OX=9606 GN=THBS1 PE=1 SV=2	1358.87	3	4074.58	4074.59	0	-0.9	372	Specific	535.01	535.01	9.5	671	2657	MW_EXP1_REL_THROMBIN_ALL.52412.52412.3	scan=52412 file=557	106.714
R.C[+57.021]WPSDSADDGWSPW[+162.053]SEWT[+308.111]SC[+57.021]STSC[+57.021]GN[+0.984]GIQQR.G	Hex(1)Fuc(1)	Ambiguous	C[+57]*3, N[+1], T[+308], W[+162]	9.5	0	>>sp|P07996|TSP1_HUMAN Thrombospondin-1 OS=Homo sapiens OX=9606 GN=THBS1 PE=1 SV=2	1359.53	3	4076.57	4075.57	1	-0.7	372	Specific	532.48	532.48	9.5	671	2657	MW_EXP1_REL_THROMBIN_ALL.66896.66896.3	scan=66896 file=559	130.026
R.C[+57.021]WPSDSADDGWSPW[+162.053]SEWT[+308.111]SC[+57.021]STSC[+57.021]GN[+0.984]GIQQR.G	Hex(1)Fuc(1)	Ambiguous	C[+57]*3, N[+1], T[+308], W[+162]	9.44	0	>>sp|P07996|TSP1_HUMAN Thrombospondin-1 OS=Homo sapiens OX=9606 GN=THBS1 PE=1 SV=2	1359.2	3	4075.57	4075.57	0	1.1	372	Specific	566.75	566.75	9.44	671	2657	MW_EXP1_REL_THROMBIN_ALL.62634.62634.3	scan=62634 file=556	130.936
R.C[+57.021]WPSDSADDGWSPW[+162.053]SEWT[+308.111]SC[+57.021]STSC[+57.021]GN[+0.984]GIQQR.G	Hex(1)Fuc(1)	Ambiguous	C[+57]*3, N[+1], T[+308], W[+162]	9.22	0	>>sp|P07996|TSP1_HUMAN Thrombospondin-1 OS=Homo sapiens OX=9606 GN=THBS1 PE=1 SV=2	1358.86	3	4074.56	4075.57	-1	-0.5	372	Specific	404.05	404.05	9.22	671	2657	MW_EXP1_REL_THROMBIN_ALL.66746.66746.3	scan=66746 file=555	129.507
R.C[+57.021]WPSDSADDGWSPW[+162.053]SEWT[+308.111]SC[+57.021]STSC[+57.021]GN[+0.984]GIQQR.G	Hex(1)Fuc(1)	Ambiguous	C[+57]*3, N[+1], T[+308], W[+162]	9.22	0	>>sp|P07996|TSP1_HUMAN Thrombospondin-1 OS=Homo sapiens OX=9606 GN=THBS1 PE=1 SV=2	1359.53	3	4076.57	4075.57	1	0.2	372	Specific	493.87	493.87	9.22	671	2657	MW_EXP1_REL_THROMBIN_ALL.67014.67014.3	scan=67014 file=555	130.055
R.C[+57.021]WPSDSADDGWSPW[+162.053]S[+308.111]EWTSC[+57.021]STSC[+57.021]GN[+0.984]GIQQR.G	Hex(1)Fuc(1)	Ambiguous	C[+57]*3, N[+1], S[+308], W[+162]	9.22	0	>>sp|P07996|TSP1_HUMAN Thrombospondin-1 OS=Homo sapiens OX=9606 GN=THBS1 PE=1 SV=2	1359.2	3	4075.57	4075.57	0	0.2	372	Specific	499.38	499.38	9.22	671	2657	MW_EXP1_REL_THROMBIN_ALL.67259.67259.3	scan=67259 file=555	130.567
R.C[+57.021]WPSDSADDGWSPW[+162.053]S[+308.111]EWTSC[+57.021]STSC[+57.021]GNGIQQR.G	Hex(1)Fuc(1)	Ambiguous	C[+57]*3, S[+308], W[+162]	9.21	0	>>sp|P07996|TSP1_HUMAN Thrombospondin-1 OS=Homo sapiens OX=9606 GN=THBS1 PE=1 SV=2	1358.53	3	4073.58	4074.59	-1	-1.3	372	Specific	400.49	400.49	9.21	671	2657	MW_EXP1_REL_THROMBIN_ALL.65441.65441.3	scan=65441 file=559	126.985
R.C[+57.021]WPSDSADDGWSPW[+162.053]SEWT[+308.111]SC[+57.021]STSC[+57.021]GNGIQQR.G	Hex(1)Fuc(1)	Ambiguous	C[+57]*3, T[+308], W[+162]	9.13	0	>>sp|P07996|TSP1_HUMAN Thrombospondin-1 OS=Homo sapiens OX=9606 GN=THBS1 PE=1 SV=2	1358.53	3	4073.58	4074.59	-1	-0.6	372	Specific	390.56	390.56	9.13	671	2657	MW_EXP1_REL_THROMBIN_ALL.65897.65897.3	scan=65897 file=559	127.941
R.C[+57.021]WPSDSADDGWSPW[+162.053]S[+308.111]EWTSC[+57.021]STSC[+57.021]GN[+0.984]GIQQR.G	Hex(1)Fuc(1)	Ambiguous	C[+57]*3, N[+1], S[+308], W[+162]	9.04	0	>>sp|P07996|TSP1_HUMAN Thrombospondin-1 OS=Homo sapiens OX=9606 GN=THBS1 PE=1 SV=2	1358.86	3	4074.57	4075.57	-1	0.6	372	Specific	399.34	399.34	9.04	671	2657	MW_EXP1_REL_THROMBIN_ALL.62977.62977.3	scan=62977 file=555	121.643
R.C[+57.021]WPSDSADDGWSPW[+162.053]SEWT[+308.111]SC[+57.021]STSC[+57.021]GNGIQQR.G	Hex(1)Fuc(1)	Ambiguous	C[+57]*3, T[+308], W[+162]	9	0	>>sp|P07996|TSP1_HUMAN Thrombospondin-1 OS=Homo sapiens OX=9606 GN=THBS1 PE=1 SV=2	1358.53	3	4073.57	4074.59	-1	-2.7	372	Specific	382.66	382.66	9	671	2657	MW_EXP1_REL_THROMBIN_ALL.64777.64777.3	scan=64777 file=558	127.188
R.C[+57.021]WPSDSADDGWSPWS[+308.111]EWTSC[+57.021]STSC[+57.021]GN[+0.984]GIQQR.G	Hex(1)Fuc(1)	Ambiguous	C[+57]*3, N[+1], S[+308]	8.99	0	>>sp|P07996|TSP1_HUMAN Thrombospondin-1 OS=Homo sapiens OX=9606 GN=THBS1 PE=1 SV=2	1305.17	3	3913.5	3913.52	0	-3.7	372	Specific	456.23	456.23	8.99	671	2657	MW_EXP1_REL_THROMBIN_ALL.57848.57848.3	scan=57848 file=556	120.712
R.C[+57.021]WPSDSADDGWSPW[+162.053]SEWT[+308.111]SC[+57.021]STSC[+57.021]GNGIQQR.G	Hex(1)Fuc(1)	Ambiguous	C[+57]*3, T[+308], W[+162]	8.9	0	>>sp|P07996|TSP1_HUMAN Thrombospondin-1 OS=Homo sapiens OX=9606 GN=THBS1 PE=1 SV=2	1358.87	3	4074.59	4074.59	0	-0.1	372	Specific	423.08	423.08	8.9	671	2657	MW_EXP1_REL_THROMBIN_ALL.66369.66369.3	scan=66369 file=559	128.946
R.C[+57.021]WPSDSADDGWSPW[+162.053]SEWT[+308.111]SC[+57.021]STSC[+57.021]GNGIQQR.G	Hex(1)Fuc(1)	Ambiguous	C[+57]*3, T[+308], W[+162]	8.54	0	>>sp|P07996|TSP1_HUMAN Thrombospondin-1 OS=Homo sapiens OX=9606 GN=THBS1 PE=1 SV=2	1359.2	3	4075.6	4074.59	1	2.8	372	Specific	424.55	424.55	8.54	671	2657	MW_EXP1_REL_THROMBIN_ALL.65150.65150.3	scan=65150 file=558	127.964
R.C[+57.021]WPSDSADDGWSPW[+162.053]S[+308.111]EWTSC[+57.021]STSC[+57.021]GN[+0.984]GIQQR.G	Hex(1)Fuc(1)	Ambiguous	C[+57]*3, N[+1], S[+308], W[+162]	8.34	0	>>sp|P07996|TSP1_HUMAN Thrombospondin-1 OS=Homo sapiens OX=9606 GN=THBS1 PE=1 SV=2	1359.2	3	4075.58	4075.57	0	3.6	372	Specific	443.92	443.92	8.34	671	2657	MW_EXP1_REL_THROMBIN_ALL.63775.63775.3	scan=63775 file=557	130.77
R.QDGGWSHWSPWS[+308.111]SC[+57.021]SVTC[+57.021]GVGNITR.I	Hex(1)Fuc(1)	Ambiguous	C[+57]*2, S[+308]	7.67	0	>>sp|P35442|TSP2_HUMAN Thrombospondin-2 OS=Homo sapiens OX=9606 GN=THBS2 PE=1 SV=2	1043.78	3	3129.33	3129.33	0	-1.3	436	Specific	365.48	365.48	7.67	28	2655	MW_EXP1_REL_THROMBIN_ALL.51802.51802.3	scan=51802 file=555	99.0884
R.C[+57.021]WPSDSADDGWSPW[+162.053]SEWT[+308.111]SC[+57.021]STSC[+57.021]GNGIQQR.G	Hex(1)Fuc(1)	Ambiguous	C[+57]*3, T[+308], W[+162]	7.17	0	>>sp|P07996|TSP1_HUMAN Thrombospondin-1 OS=Homo sapiens OX=9606 GN=THBS1 PE=1 SV=2	1358.87	3	4074.59	4074.59	0	1.3	372	Specific	373.21	373.21	7.17	671	2657	MW_EXP1_REL_THROMBIN_ALL.65643.65643.3	scan=65643 file=558	129.012
R.C[+57.021]WPSDSADDGWSPW[+162.053]S[+308.111]EWTSC[+57.021]STSC[+57.021]GN[+0.984]GIQQR.G	Hex(1)Fuc(1)	Ambiguous	C[+57]*3, N[+1], S[+308], W[+162]	7.17	0	>>sp|P07996|TSP1_HUMAN Thrombospondin-1 OS=Homo sapiens OX=9606 GN=THBS1 PE=1 SV=2	1359.2	3	4075.58	4075.57	0	1.5	372	Specific	368.75	368.75	7.17	671	2657	MW_EXP1_REL_THROMBIN_ALL.66329.66329.3	scan=66329 file=558	130.43
R.C[+57.021]WPSDSADDGWSPW[+162.053]S[+308.111]EWTSC[+57.021]STSC[+57.021]GN[+0.984]GIQQR.G	Hex(1)Fuc(1)	Ambiguous	C[+57]*3, N[+1], S[+308], W[+162]	7	0	>>sp|P07996|TSP1_HUMAN Thrombospondin-1 OS=Homo sapiens OX=9606 GN=THBS1 PE=1 SV=2	1358.86	3	4074.56	4075.57	-1	-2.4	372	Specific	324.88	324.88	7	671	2657	MW_EXP1_REL_THROMBIN_ALL.62591.62591.3	scan=62591 file=559	120.997
R.C[+57.021]WPSDSADDGWSPW[+162.053]S[+308.111]EWTSC[+57.021]STSC[+57.021]GN[+0.984]GIQQR.G	Hex(1)Fuc(1)	Ambiguous	C[+57]*3, N[+1], S[+308], W[+162]	6.77	0	>>sp|P07996|TSP1_HUMAN Thrombospondin-1 OS=Homo sapiens OX=9606 GN=THBS1 PE=1 SV=2	1358.86	3	4074.56	4075.57	-1	-0.5	372	Specific	303.7	303.7	6.77	671	2657	MW_EXP1_REL_THROMBIN_ALL.66641.66641.3	scan=66641 file=559	129.505
R.C[+57.021]WPSDSADDGWSPW[+162.053]SEWT[+308.111]SC[+57.021]STSC[+57.021]GN[+0.984]GIQQR.G	Hex(1)Fuc(1)	Ambiguous	C[+57]*3, N[+1], T[+308], W[+162]	6.64	0	>>sp|P07996|TSP1_HUMAN Thrombospondin-1 OS=Homo sapiens OX=9606 GN=THBS1 PE=1 SV=2	1359.19	3	4075.56	4075.57	0	-1.5	372	Specific	325.21	325.21	6.64	671	2657	MW_EXP1_REL_THROMBIN_ALL.66474.66474.3	scan=66474 file=558	130.741
R.C[+57.021]WPSDSADDGWSPW[+162.053]S[+308.111]EWTSC[+57.021]STSC[+57.021]GNGIQQR.G	Hex(1)Fuc(1)	Ambiguous	C[+57]*3, S[+308], W[+162]	6.38	0	>>sp|P07996|TSP1_HUMAN Thrombospondin-1 OS=Homo sapiens OX=9606 GN=THBS1 PE=1 SV=2	1358.86	3	4074.58	4074.59	0	-1.7	372	Specific	310.85	310.85	6.38	671	2657	MW_EXP1_REL_THROMBIN_ALL.62582.62582.3	scan=62582 file=557	128.225
R.C[+57.021]WPSDSADDGWSPW[+162.053]SEWT[+308.111]SC[+57.021]STSC[+57.021]GN[+0.984]GIQQR.G	Hex(1)Fuc(1)	Ambiguous	C[+57]*3, N[+1], T[+308], W[+162]	3.45	0	>>sp|P07996|TSP1_HUMAN Thrombospondin-1 OS=Homo sapiens OX=9606 GN=THBS1 PE=1 SV=2	1359.19	3	4075.56	4075.57	0	-3.4	372	Specific	202.69	202.69	3.45	671	2657	MW_EXP1_REL_THROMBIN_ALL.66020.66020.3	scan=66020 file=558	129.789
R.C[+57.021]WPSDSADDGWSPW[+162.053]SEWT[+308.111]SC[+57.021]STSC[+57.021]GNGIQQR.G	Hex(1)Fuc(1)	Ambiguous	C[+57]*3, T[+308], W[+162]	3.24	0	>>sp|P07996|TSP1_HUMAN Thrombospondin-1 OS=Homo sapiens OX=9606 GN=THBS1 PE=1 SV=2	1358.87	3	4074.6	4074.59	0	2.3	372	Specific	209.68	209.68	3.24	671	2657	MW_EXP1_REL_THROMBIN_ALL.61438.61438.3	scan=61438 file=556	128.419
R.TM[+15.995]QALPYS[+308.111]T[+558.180]VGNSNNYLHLSVLR.T	Hex(1)Fuc(1),Hex(1)Pent(3)	Ambiguous	M[+16], S[+308], T[+558]	13.95	0	>>sp|P01024|CO3_HUMAN Complement C3 OS=Homo sapiens OX=9606 GN=C3 PE=1 SV=2	865.907	4	3460.61	3460.59	0	3.9	440	Specific	799.69	799.69	13.95	215	1729	MW_EXP1_REL_THROMBIN_ALL.54038.54038.3	scan=54038 file=555	103.487
K.GANLLLS[+308.111]AS[+511.190]PDFGDIAVSHVGAVVPTHGFSSFK.F	Hex(1)Fuc(1),HexNAc(1)Hex(1)Fuc(1)	Ambiguous	S[+308][+511]	13.64	0	>>sp|Q8WVQ1|CANT1_HUMAN Soluble calcium-activated nucleotidase 1 OS=Homo sapiens OX=9606 GN=CANT1 PE=1 SV=1	824.006	5	4116	4116.99	-1	2.8	316	Specific	757.59	757.59	13.64	22	147	MW_EXP1_REL_THROMBIN_ALL.63028.63028.4	scan=63028 file=556	131.755
R.T[+308.111]VAAPS[+1238.418]VFIFPPSDEQLK.S	Hex(1)Fuc(1),HexNAc(1)Hex(1)NeuAc(3)	Ambiguous	S[+1238], T[+308]	3.21	0	>>sp|P01834|IGKC_HUMAN Immunoglobulin kappa constant OS=Homo sapiens OX=9606 GN=IGKC PE=1 SV=2	873.897	4	3492.57	3492.56	0	2.6	2	Specific	237.21	197.63	3.21	46	1457	MW_EXP1_REL_THROMBIN_ALL.57667.57667.2	scan=57667 file=556	120.333
R.LC[+57.021]NNPTPQFGGKDC[+57.021]VGDVT[+426.137]ENQIC[+57.021]N[+0.984]KQDC[+57.021]PIDGC[+57.021]LSNPC[+57.021]FAGVK.C	Hex(1)Pent(2)	Ambiguous	C[+57]*6, N[+1], T[+426]	17.4	0	>>sp|P07996|TSP1_HUMAN Thrombospondin-1 OS=Homo sapiens OX=9606 GN=THBS1 PE=1 SV=2	1353.58	4	5411.31	5411.31	0	-0.8	518	Specific	928.34	928.34	17.4	671	2657	MW_EXP1_REL_THROMBIN_ALL.48158.48158.4	scan=48158 file=555	91.9114
R.LC[+57.021]NN[+0.984]PTPQFGGKDC[+57.021]VGDVT[+426.137]ENQIC[+57.021]NKQDC[+57.021]PIDGC[+57.021]LSNPC[+57.021]FAGVK.C	Hex(1)Pent(2)	Ambiguous	C[+57]*6, N[+1], T[+426]	15.75	0	>>sp|P07996|TSP1_HUMAN Thrombospondin-1 OS=Homo sapiens OX=9606 GN=THBS1 PE=1 SV=2	1353.33	4	5410.31	5411.31	-1	0.3	518	Specific	829.7	829.7	15.75	671	2657	MW_EXP1_REL_THROMBIN_ALL.48697.48697.4	scan=48697 file=559	92.9005
R.LC[+57.021]NNPTPQFGGKDC[+57.021]VGDVT[+426.137]ENQIC[+57.021]NKQ[+0.984]DC[+57.021]PIDGC[+57.021]LSNPC[+57.021]FAGVK.C	Hex(1)Pent(2)	Ambiguous	C[+57]*6, Q[+1], T[+426]	13.14	0	>>sp|P07996|TSP1_HUMAN Thrombospondin-1 OS=Homo sapiens OX=9606 GN=THBS1 PE=1 SV=2	1353.34	4	5410.32	5411.31	-1	2.9	518	Specific	725.18	725.18	13.14	671	2657	MW_EXP1_REL_THROMBIN_ALL.48789.48789.4	scan=48789 file=559	93.0809
R.LC[+57.021]NNPT[+426.137]PQFGGKDC[+57.021]VGDVTENQIC[+57.021]NKQ[+0.984]DC[+57.021]PIDGC[+57.021]LSNPC[+57.021]FAGVK.C	Hex(1)Pent(2)	Ambiguous	C[+57]*6, Q[+1], T[+426]	12.78	0	>>sp|P07996|TSP1_HUMAN Thrombospondin-1 OS=Homo sapiens OX=9606 GN=THBS1 PE=1 SV=2	1353.33	4	5410.3	5411.31	-1	-0.4	518	Specific	679.1	679.1	12.78	671	2657	MW_EXP1_REL_THROMBIN_ALL.47873.47873.4	scan=47873 file=555	91.3786
K.DC[+57.021]VGDVTENQIC[+57.021]N[+0.984]KQDC[+57.021]PIDGC[+57.021]LS[+426.137]NPC[+57.021]FAGVK.C	Hex(1)Pent(2)	Ambiguous	C[+57]*5, N[+1], S[+426]	9.22	0	>>sp|P07996|TSP1_HUMAN Thrombospondin-1 OS=Homo sapiens OX=9606 GN=THBS1 PE=1 SV=2	1025.18	4	4097.7	4097.69	0	1.7	530	Specific	562.33	562.33	9.22	671	2657	MW_EXP1_REL_THROMBIN_ALL.45582.45582.2	scan=45582 file=559	86.8764
R.C[+57.021]WPSDSADDGWSPWSEWTS[+426.137]C[+57.021]STSC[+57.021]GNGIQQR.G	Hex(1)Pent(2)	Ambiguous	C[+57]*3, S[+426]	9.09	0	>>sp|P07996|TSP1_HUMAN Thrombospondin-1 OS=Homo sapiens OX=9606 GN=THBS1 PE=1 SV=2	1343.85	3	4029.55	4030.56	-1	-2.2	372	Specific	390.72	390.72	9.09	671	2657	MW_EXP1_REL_THROMBIN_ALL.63311.63311.3	scan=63311 file=555	122.317
R.C[+57.021]WPSDSADDGWSPWSEWTS[+426.137]C[+57.021]STSC[+57.021]GNGIQQR.G	Hex(1)Pent(2)	Ambiguous	C[+57]*3, S[+426]	7.29	0	>>sp|P07996|TSP1_HUMAN Thrombospondin-1 OS=Homo sapiens OX=9606 GN=THBS1 PE=1 SV=2	1343.86	3	4029.56	4030.56	-1	1.8	372	Specific	349.19	349.19	7.29	671	2657	MW_EXP1_REL_THROMBIN_ALL.62458.62458.3	scan=62458 file=558	122.252
R.LC[+57.021]NNPT[+426.137]PQFGGKDC[+57.021]VGDVTEN[+15.995]QIC[+57.021]NKQ[+0.984]DC[+57.021]PIDGC[+57.021]LSNPC[+57.021]FAGVK.C	Hex(1)Pent(2)	Ambiguous	C[+57]*6, N[+16], Q[+1], T[+426]	6.43	0	>>sp|P07996|TSP1_HUMAN Thrombospondin-1 OS=Homo sapiens OX=9606 GN=THBS1 PE=1 SV=2	1357.33	4	5426.3	5427.3	-1	0.2	518	Specific	303.41	303.41	6.43	671	2657	MW_EXP1_REL_THROMBIN_ALL.47703.47703.4	scan=47703 file=559	91.0194
K.DC[+57.021]VGDVTENQIC[+57.021]NKQ[+0.984]DC[+57.021]PIDGC[+57.021]LS[+426.137]NPC[+57.021]FAGVK.C	Hex(1)Pent(2)	Ambiguous	C[+57]*5, Q[+1], S[+426]	4.18	0	>>sp|P07996|TSP1_HUMAN Thrombospondin-1 OS=Homo sapiens OX=9606 GN=THBS1 PE=1 SV=2	1025.18	4	4097.68	4097.69	0	-1.9	530	Specific	258.33	258.33	4.18	671	2657	MW_EXP1_REL_THROMBIN_ALL.44523.44523.2	scan=44523 file=557	90.4545
R.LC[+57.021]N[+15.995]NPT[+426.137]PQFGGKDC[+57.021]VGDVTENQIC[+57.021]NKQDC[+57.021]PIDGC[+57.021]LSN[+0.984]PC[+57.021]FAGVK.C	Hex(1)Pent(2)	Ambiguous	C[+57]*6, N[+1][+16], T[+426]	3.13	0	>>sp|P07996|TSP1_HUMAN Thrombospondin-1 OS=Homo sapiens OX=9606 GN=THBS1 PE=1 SV=2	1357.34	4	5426.32	5427.3	-1	4	518	Specific	246.9	246.9	3.13	671	2657	MW_EXP1_REL_THROMBIN_ALL.47238.47238.4	scan=47238 file=559	90.1085
R.C[+57.021]PEAIFQPSFLGIES[+426.137]SGIHETTFNSIM[+15.995]K.C	Hex(1)Pent(2)	Ambiguous	C[+57], M[+16], S[+426]	3.13	0	>>sp|Q562R1|ACTBL_HUMAN Beta-actin-like protein 2 OS=Homo sapiens OX=9606 GN=ACTBL2 PE=1 SV=2	896.415	4	3582.64	3582.64	0	0.3	258	Specific	259.67	259.67	3.13	10	211	MW_EXP1_REL_THROMBIN_ALL.58983.58983.4	scan=58983 file=559	113.562
R.STDT[+426.137]S[+308.111]C[+57.021]VNPPTVQNAHILSR.Q	Hex(1)Pent(2),Hex(1)Fuc(1)	Ambiguous	C[+57], S[+308], T[+426]	13.11	0	>>sp|Q03591|FHR1_HUMAN Complement factor H-related protein 1 OS=Homo sapiens OX=9606 GN=CFHR1 PE=1 SV=2	733.584	4	2931.32	2931.31	0	0.3	142	Specific	720.4	720.4	13.11	14	2251	MW_EXP1_REL_THROMBIN_ALL.33741.33741.3	scan=33741 file=555	65.4024
R.NSVDELNNNVEAVS[+426.137]QT[+426.137]SSSSFQYM[+15.995]YLLK.D	Hex(1)Pent(2),Hex(1)Pent(2)	Ambiguous	M[+16], S[+426], T[+426]	10.47	0	>>sp|P02675|FIBB_HUMAN Fibrinogen beta chain OS=Homo sapiens OX=9606 GN=FGB PE=1 SV=2	808.159	5	4036.77	4035.75	1	2.8	125	Specific	621.97	595.22	10.47	225	2107	MW_EXP1_REL_THROMBIN_ALL.58010.58010.4	scan=58010 file=558	112.985
R.AVC[+57.021]M[+15.995]LSNT[+426.137]T[+203.079]AIAEAWAR.L	Hex(1)Pent(2),HexNAc(1)	Ambiguous	C[+57], M[+16], T[+203][+426]	3.45	0	>>sp|P68363|TBA1B_HUMAN Tubulin alpha-1B chain OS=Homo sapiens OX=9606 GN=TUBA1B PE=1 SV=1	628.285	4	2510.12	2510.12	0	0.4	374	Specific	295.5	295.5	3.45	44	2659	MW_EXP1_REL_THROMBIN_ALL.50306.50306.3	scan=50306 file=555	96.1258
R.QTVSWAVT[+558.180]PK.S	Hex(1)Pent(3)	Ambiguous	T[+558]	6.47	0	>>sp|P01023|A2MG_HUMAN Alpha-2-macroglobulin OS=Homo sapiens OX=9606 GN=A2M PE=1 SV=3	558.935	3	1674.79	1674.78	0	3.8	854	Specific	407.14	407.14	6.47	154	3027	MW_EXP1_REL_THROMBIN_ALL.29301.29301.2	scan=29301 file=557	60.7309
K.DLYANTVLSGGT[+558.180]T[+308.111]M[+15.995]YPGIADR.M	Hex(1)Pent(3),Hex(1)Fuc(1)	Ambiguous	M[+16], T[+308][+558]	3.68	0	>>sp|P63261|ACTG_HUMAN Actin, cytoplasmic 2 OS=Homo sapiens OX=9606 GN=ACTG1 PE=1 SV=1	775.092	4	3097.34	3097.36	0	-3.4	292	Specific	419.55	206.86	3.68	99	169	MW_EXP1_REL_THROMBIN_ALL.52190.52190.3	scan=52190 file=558	100.972
R.NLAKGKEES[+558.180]LDS[+1021.360]DLYAELR.C	Hex(1)Pent(3),HexNAc(2)Hex(2)NeuAc(1)	Ambiguous	S[+558][+1021]	4.15	0	>>sp|P02775|CXCL7_HUMAN Platelet basic protein OS=Homo sapiens OX=9606 GN=PPBP PE=1 SV=3	1244.21	3	3730.62	3730.63	0	-2.7	44	Specific	263.4	216.53	4.15	69	2473	MW_EXP1_REL_THROMBIN_ALL.40102.40102.3	scan=40102 file=558	77.0688
K.IPSC[+57.021]DSSPVSTEQ[+0.984]LAPT[+470.164]APPELT[+203.079]PVVQDC[+57.021]YHGDGQSYR.G	Hex(2)Fuc(1),HexNAc(1)	Ambiguous	C[+57]*2, Q[+1], T[+203][+470]	9.48	0	>>sp|P00747|PLMN_HUMAN Plasminogen OS=Homo sapiens OX=9606 GN=PLG PE=1 SV=2	1208.78	4	4832.11	4833.13	-1	-2.5	349	Specific	557.57	557.57	9.48	115	927	MW_EXP1_REL_THROMBIN_ALL.54463.54463.4	scan=54463 file=559	104.285
K.IPSC[+57.021]DSSPVSTEQLAPT[+470.164]APPELT[+203.079]PVVQDC[+57.021]YHGDGQSYR.G	Hex(2)Fuc(1),HexNAc(1)	Ambiguous	C[+57]*2, T[+203][+470]	6.74	0	>>sp|P00747|PLMN_HUMAN Plasminogen OS=Homo sapiens OX=9606 GN=PLG PE=1 SV=2	1208.79	4	4832.15	4832.14	0	0.8	349	Specific	362.93	362.93	6.74	115	927	MW_EXP1_REL_THROMBIN_ALL.50101.50101.4	scan=50101 file=556	104.337
R.M[+15.995]SGEC[+57.021]APNVSVSVST[+203.079]SHTTISGGGSR.G	HexNAc(1)	Ambiguous	C[+57], M[+16], T[+203]	21.95	0	>>sp|P04264|K2C1_HUMAN Keratin, type II cytoskeletal 1 OS=Homo sapiens OX=9606 GN=KRT1 PE=1 SV=6	928.75	3	2784.24	2784.24	0	-1.6	493	Specific	1125.16	1125.16	21.95	120	1959	MW_EXP1_REL_THROMBIN_ALL.29155.29155.3	scan=29155 file=558	57.3042
R.HRHPDEAAFFDTAST[+203.079]GK.T	HexNAc(1)	Ambiguous	T[+203]	12.8	0	>>sp|P02671|FIBA_HUMAN Fibrinogen alpha chain OS=Homo sapiens OX=9606 GN=FGA PE=1 SV=2	697.325	3	2089.96	2089.96	0	1.8	511	Specific	792.2	775.53	12.8	209	2333	MW_EXP1_REL_THROMBIN_ALL.22859.22859.3	scan=22859 file=555	45.9873
K.VASVININPNTTHST[+203.079]GSC[+57.021]R.S	HexNAc(1)	Ambiguous	C[+57], T[+203]	11.78	0	>>sp|P13473|LAMP2_HUMAN Lysosome-associated membrane glycoprotein 2 OS=Homo sapiens OX=9606 GN=LAMP2 PE=1 SV=2	744.364	3	2231.08	2231.07	0	2.2	248	Specific	656.58	656.58	11.78	17	655	MW_EXP1_REL_THROMBIN_ALL.28126.28126.3	scan=28126 file=555	55.4669
K.VASVININPNTTHS[+203.079]TGSC[+57.021]R.S	HexNAc(1)	Ambiguous	C[+57], S[+203]	8.64	0	>>sp|P13473|LAMP2_HUMAN Lysosome-associated membrane glycoprotein 2 OS=Homo sapiens OX=9606 GN=LAMP2 PE=1 SV=2	744.363	3	2231.07	2231.07	0	0.6	248	Specific	499.36	499.36	8.64	17	655	MW_EXP1_REL_THROMBIN_ALL.28219.28219.3	scan=28219 file=558	55.6215
K.C[+57.021]GAC[+57.021]PPGYS[+203.079]GNGIQC[+57.021]T[+162.053]DVDEC[+57.021]K.E	HexNAc(1),Hex(1)	Ambiguous	C[+57]*4, S[+203], T[+162]	15.05	0	>>sp|P07996|TSP1_HUMAN Thrombospondin-1 OS=Homo sapiens OX=9606 GN=THBS1 PE=1 SV=2	937.369	3	2810.09	2810.09	0	0.6	572	Specific	811.75	811.75	15.05	671	2657	MW_EXP1_REL_THROMBIN_ALL.28305.28305.3	scan=28305 file=558	55.7757
K.APS[+203.079]HQQAT[+162.053]TAGSPLR.H	HexNAc(1),Hex(1)	Ambiguous	S[+203], T[+162]	7.83	0	>>sp|P12259|FA5_HUMAN Coagulation factor V OS=Homo sapiens OX=9606 GN=F5 PE=1 SV=4	629.64	3	1886.9	1886.91	0	-2.5	797	Specific	415.49	402.01	7.83	198	2355	MW_EXP1_REL_THROMBIN_ALL.10398.10398.3	scan=10398 file=557	24.3736
K.S[+203.079]T[+656.228]HPPPLPAKEEPVEALTFSR.E	HexNAc(1),HexNAc(1)Hex(1)NeuAc(1)	Ambiguous	S[+203], T[+656]	8.39	0	>>sp|Q14766|LTBP1_HUMAN Latent-transforming growth factor beta-binding protein 1 OS=Homo sapiens OX=9606 GN=LTBP1 PE=1 SV=4	1054.84	3	3162.51	3162.51	0	-1.1	768	Specific	500.13	487.84	8.39	254	1847	MW_EXP1_REL_THROMBIN_ALL.42988.42988.3	scan=42988 file=558	82.6268
R.NLAKGKEES[+203.079]LDS[+947.323]DLYAELR.C	HexNAc(1),HexNAc(1)Hex(1)NeuAc(2)	Ambiguous	S[+203][+947]	4.32	0	>>sp|P02775|CXCL7_HUMAN Platelet basic protein OS=Homo sapiens OX=9606 GN=PPBP PE=1 SV=3	1101.17	3	3301.49	3301.5	0	-2	44	Specific	250.75	250.75	4.32	69	2473	MW_EXP1_REL_THROMBIN_ALL.40015.40015.3	scan=40015 file=555	76.6348
R.N[+0.984]LAKGKEES[+203.079]LDS[+947.323]DLYAELR.C	HexNAc(1),HexNAc(1)Hex(1)NeuAc(2)	Ambiguous	N[+1], S[+203][+947]	3.13	0	>>sp|P02775|CXCL7_HUMAN Platelet basic protein OS=Homo sapiens OX=9606 GN=PPBP PE=1 SV=3	1101.5	3	3302.48	3302.48	0	1.4	44	Specific	224	224	3.13	69	2473	MW_EXP1_REL_THROMBIN_ALL.37735.37735.3	scan=37735 file=557	77.029
R.C[+57.021]WPSDSADDGWSPWS[+349.137]EWT[+146.058]SC[+57.021]STSC[+57.021]GNGIQQR.G	HexNAc(1)Fuc(1),Fuc(1)	Ambiguous	C[+57]*3, S[+349], T[+146]	9.26	0	>>sp|P07996|TSP1_HUMAN Thrombospondin-1 OS=Homo sapiens OX=9606 GN=THBS1 PE=1 SV=2	1367.54	3	4100.62	4099.62	1	-0.4	372	Specific	481.58	481.58	9.26	671	2657	MW_EXP1_REL_THROMBIN_ALL.59015.59015.3	scan=59015 file=558	115.032
R.C[+57.021]WPSDSADDGWSPWS[+349.137]EWT[+146.058]SC[+57.021]STSC[+57.021]GNGIQQR.G	HexNAc(1)Fuc(1),Fuc(1)	Ambiguous	C[+57]*3, S[+349], T[+146]	7.21	0	>>sp|P07996|TSP1_HUMAN Thrombospondin-1 OS=Homo sapiens OX=9606 GN=THBS1 PE=1 SV=2	1367.54	3	4100.61	4099.62	1	-3.2	372	Specific	373.04	373.04	7.21	671	2657	MW_EXP1_REL_THROMBIN_ALL.61996.61996.3	scan=61996 file=555	119.611
R.C[+57.021]WPSDSADDGWSPWS[+349.137]EWT[+146.058]SC[+57.021]STSC[+57.021]GN[+0.984]GIQQR.G	HexNAc(1)Fuc(1),Fuc(1)	Ambiguous	C[+57]*3, N[+1], S[+349], T[+146]	7.21	0	>>sp|P07996|TSP1_HUMAN Thrombospondin-1 OS=Homo sapiens OX=9606 GN=THBS1 PE=1 SV=2	1367.87	3	4101.59	4100.6	1	-2.9	372	Specific	376.36	376.36	7.21	671	2657	MW_EXP1_REL_THROMBIN_ALL.60718.60718.3	scan=60718 file=555	116.937
R.GVAHNNLMAMAQETGDNLYWGSVTGSQS[+349.137]NAVSPT[+308.111]PAPR.N	HexNAc(1)Fuc(1),Hex(1)Fuc(1)	Ambiguous	S[+349], T[+308]	4.33	0	>>sp|P0C0L5|CO4B_HUMAN Complement C4-B OS=Homo sapiens OX=9606 GN=C4B PE=1 SV=2	1147.03	4	4585.09	4586.08	-1	1.8	1211	Specific	243.88	243.88	4.33	135	1731	MW_EXP1_REL_THROMBIN_ALL.59129.59129.4	scan=59129 file=555	113.784
K.IPSC[+57.021]DSSPVSTEQLAPT[+511.190]APPELT[+162.053]PVVQDC[+57.021]YHGDGQSYR.G	HexNAc(1)Hex(1)Fuc(1),Hex(1)	Ambiguous	C[+57]*2, T[+162][+511]	8.01	0	>>sp|P00747|PLMN_HUMAN Plasminogen OS=Homo sapiens OX=9606 GN=PLG PE=1 SV=2	1208.8	4	4832.16	4832.14	0	3.1	349	Specific	453.13	453.13	8.01	115	927	MW_EXP1_REL_THROMBIN_ALL.54500.54500.4	scan=54500 file=559	104.36
R.LSLHRPALEDLLLGS[+802.286]EANLT[+1312.455]C[+57.021]TLTGLR.D	HexNAc(1)Hex(1)Fuc(1)NeuAc(1),HexNAc(2)Hex(2)NeuAc(2)	Ambiguous	C[+57], S[+802], T[+1312]	5.12	0	>>sp|P01876|IGHA1_HUMAN Immunoglobulin heavy constant alpha 1 OS=Homo sapiens OX=9606 GN=IGHA1 PE=1 SV=2	1270.59	4	5079.33	5078.34	1	-2.6	127	Specific	272.43	272.43	5.12	35	1049	MW_EXP1_REL_THROMBIN_ALL.68034.68034.4	scan=68034 file=559	132.18
K.IPSC[+57.021]DSSPVSTEQLAPTAPPELT[+656.228]PVVQDC[+57.021]YHGDGQSYR.G	HexNAc(1)Hex(1)NeuAc(1)	Ambiguous	C[+57]*2, T[+656]	18.81	0	>>sp|P00747|PLMN_HUMAN Plasminogen OS=Homo sapiens OX=9606 GN=PLG PE=1 SV=2	1204.54	4	4815.14	4815.13	0	2.2	349	Specific	1031.83	1031.83	18.81	115	927	MW_EXP1_REL_THROMBIN_ALL.54387.54387.4	scan=54387 file=555	104.171
K.IPSC[+57.021]DSSPVSTEQLAPT[+656.228]APPELTPVVQDC[+57.021]YHGDGQSYR.G	HexNAc(1)Hex(1)NeuAc(1)	Ambiguous	C[+57]*2, T[+656]	17.81	0	>>sp|P00747|PLMN_HUMAN Plasminogen OS=Homo sapiens OX=9606 GN=PLG PE=1 SV=2	1204.79	4	4816.15	4815.13	1	2.5	349	Specific	963.55	963.55	17.81	115	927	MW_EXP1_REL_THROMBIN_ALL.54380.54380.4	scan=54380 file=555	104.156
K.IPSC[+57.021]DSSPVSTEQLAPT[+656.228]APPELTPVVQDC[+57.021]YHGDGQSYR.G	HexNAc(1)Hex(1)NeuAc(1)	Ambiguous	C[+57]*2, T[+656]	17.19	0	>>sp|P00747|PLMN_HUMAN Plasminogen OS=Homo sapiens OX=9606 GN=PLG PE=1 SV=2	1204.54	4	4815.12	4815.13	0	-1.2	349	Specific	917.31	917.31	17.19	115	927	MW_EXP1_REL_THROMBIN_ALL.53814.53814.4	scan=53814 file=558	104.272
R.HTSVQTTSSGS[+656.228]GPFTDVR.A	HexNAc(1)Hex(1)NeuAc(1)	Ambiguous	S[+656]	15.09	0	>>sp|P02751-8|FINC_HUMAN Isoform 8 of Fibronectin OS=Homo sapiens OX=9606 GN=FN1	840.71	3	2520.11	2520.11	0	1.3	273	Specific	809.28	809.28	15.09	209	2411	MW_EXP1_REL_THROMBIN_ALL.25210.25210.3	scan=25210 file=555	50.2826
K.IPSC[+57.021]DSSPVSTEQLAPTAPPELT[+656.228]PVVQDC[+57.021]YHGDGQSYR.G	HexNAc(1)Hex(1)NeuAc(1)	Ambiguous	C[+57]*2, T[+656]	14.21	0	>>sp|P00747|PLMN_HUMAN Plasminogen OS=Homo sapiens OX=9606 GN=PLG PE=1 SV=2	1204.54	4	4815.13	4815.13	0	-0.8	349	Specific	780.5	780.5	14.21	115	927	MW_EXP1_REL_THROMBIN_ALL.50072.50072.4	scan=50072 file=556	104.279
K.IPSC[+57.021]DSSPVSTEQLAPT[+656.228]APPELTPVVQDC[+57.021]YHGDGQSYR.G	HexNAc(1)Hex(1)NeuAc(1)	Ambiguous	C[+57]*2, T[+656]	14.19	0	>>sp|P00747|PLMN_HUMAN Plasminogen OS=Homo sapiens OX=9606 GN=PLG PE=1 SV=2	1204.54	4	4815.12	4815.13	0	-1.6	349	Specific	770.94	770.94	14.19	115	927	MW_EXP1_REL_THROMBIN_ALL.51277.51277.4	scan=51277 file=557	104.308
K.APSHQQAT[+656.228]TAGSPLR.H	HexNAc(1)Hex(1)NeuAc(1)	Ambiguous	T[+656]	13.7	0	>>sp|P12259|FA5_HUMAN Coagulation factor V OS=Homo sapiens OX=9606 GN=F5 PE=1 SV=4	726.671	3	2178	2178	0	-2.6	797	Specific	760.61	630.89	13.7	198	2355	MW_EXP1_REL_THROMBIN_ALL.14661.14661.3	scan=14661 file=555	31.0589
R.HTSVQTT[+656.228]SSGSGPFTDVR.A	HexNAc(1)Hex(1)NeuAc(1)	Ambiguous	T[+656]	13.09	0	>>sp|P02751-8|FINC_HUMAN Isoform 8 of Fibronectin OS=Homo sapiens OX=9606 GN=FN1	840.709	3	2520.11	2520.11	0	1.1	273	Specific	705.35	705.35	13.09	209	2411	MW_EXP1_REL_THROMBIN_ALL.25267.25267.3	scan=25267 file=558	50.3239
K.APSHQQATTAGS[+656.228]PLR.H	HexNAc(1)Hex(1)NeuAc(1)	Ambiguous	S[+656]	11.82	0	>>sp|P12259|FA5_HUMAN Coagulation factor V OS=Homo sapiens OX=9606 GN=F5 PE=1 SV=4	726.673	3	2178	2178	0	-0.3	797	Specific	679.27	615.85	11.82	198	2355	MW_EXP1_REL_THROMBIN_ALL.13976.13976.3	scan=13976 file=557	31.3165
R.GSESGIFTNTKESS[+656.228]SHHPGIAEFPSR.G	HexNAc(1)Hex(1)NeuAc(1)	Ambiguous	S[+656]	11.2	0	>>sp|P02671|FIBA_HUMAN Fibrinogen alpha chain OS=Homo sapiens OX=9606 GN=FGA PE=1 SV=2	854.636	4	3415.52	3415.53	0	-2.5	548	Specific	644.16	644.16	11.2	209	2333	MW_EXP1_REL_THROMBIN_ALL.32028.32028.4	scan=32028 file=558	62.3903
K.FVSVTC[+57.021]DFFESQAPAT[+656.228]GSENSAVNQKPTNLPKVEESQQK.N	HexNAc(1)Hex(1)NeuAc(1)	Ambiguous	C[+57], T[+656]	11.08	0	>>sp|Q9UGM5|FETUB_HUMAN Fetuin-B OS=Homo sapiens OX=9606 GN=FETUB PE=1 SV=2	1239.33	4	4954.29	4955.28	-1	3	249	Specific	601.8	601.8	11.08	10	1857	MW_EXP1_REL_THROMBIN_ALL.49485.49485.4	scan=49485 file=559	94.4499
K.APVDLLGVAHN[+15.995]NLMAM[+15.995]AQETGDNLYWGSVTGSQSNAVSPT[+656.228]PAPR.N	HexNAc(1)Hex(1)NeuAc(1)	Ambiguous	M[+16], N[+16], T[+656]	8.71	0	>>sp|P0C0L4|CO4A_HUMAN Complement C4-A OS=Homo sapiens OX=9606 GN=C4A PE=1 SV=2	1307.11	4	5225.41	5225.4	0	0.7	1205	Specific	458.91	458.91	8.71	7	1733	MW_EXP1_REL_THROMBIN_ALL.59603.59603.4	scan=59603 file=557	121.869
R.EEAPS[+656.228]LRPAPPPISGGGYR.A	HexNAc(1)Hex(1)NeuAc(1)	Ambiguous	S[+656]	8.47	0	>>sp|P02675|FIBB_HUMAN Fibrinogen beta chain OS=Homo sapiens OX=9606 GN=FGB PE=1 SV=2	869.745	3	2607.22	2607.23	0	-3.9	54	Specific	459.15	392.09	8.47	225	2107	MW_EXP1_REL_THROMBIN_ALL.35579.35579.3	scan=35579 file=556	74.7122
R.GVAHNN[+15.995]LMAM[+15.995]AQETGDNLYWGSVTGSQSNAVSPT[+656.228]PAPR.N	HexNAc(1)Hex(1)NeuAc(1)	Ambiguous	M[+16], N[+16], T[+656]	8.4	0	>>sp|P0C0L5|CO4B_HUMAN Complement C4-B OS=Homo sapiens OX=9606 GN=C4B PE=1 SV=2	1155.02	4	4617.05	4617.05	0	0.5	1211	Specific	423.08	423.08	8.4	135	1731	MW_EXP1_REL_THROMBIN_ALL.43423.43423.4	scan=43423 file=557	88.2912
R.HTSVQTTS[+656.228]SGSGPFTDVR.A	HexNAc(1)Hex(1)NeuAc(1)	Ambiguous	S[+656]	8.29	0	>>sp|P02751-8|FINC_HUMAN Isoform 8 of Fibronectin OS=Homo sapiens OX=9606 GN=FN1	840.707	3	2520.11	2520.11	0	-1.3	273	Specific	400.51	400.51	8.29	209	2411	MW_EXP1_REL_THROMBIN_ALL.23933.23933.3	scan=23933 file=557	50.5473
R.GVAHNN[+15.995]LMAM[+15.995]AQETGDNLYWGSVTGSQSNAVSPT[+656.228]PAPR.N	HexNAc(1)Hex(1)NeuAc(1)	Ambiguous	M[+16], N[+16], T[+656]	7.6	0	>>sp|P0C0L5|CO4B_HUMAN Complement C4-B OS=Homo sapiens OX=9606 GN=C4B PE=1 SV=2	1155.02	4	4617.07	4617.05	0	3.4	1211	Specific	387.1	387.1	7.6	135	1731	MW_EXP1_REL_THROMBIN_ALL.43138.43138.4	scan=43138 file=557	87.722
R.EEAPS[+656.228]LRPAPPPISGGGYR.A	HexNAc(1)Hex(1)NeuAc(1)	Ambiguous	S[+656]	6.54	0	>>sp|P02675|FIBB_HUMAN Fibrinogen beta chain OS=Homo sapiens OX=9606 GN=FGB PE=1 SV=2	869.746	3	2607.22	2607.23	0	-3	54	Specific	431.88	328.99	6.54	225	2107	MW_EXP1_REL_THROMBIN_ALL.36547.36547.3	scan=36547 file=557	74.7374
R.HTSVQTTSSGS[+656.228]GPFTDVR.A	HexNAc(1)Hex(1)NeuAc(1)	Ambiguous	S[+656]	6.04	0	>>sp|P02751-8|FINC_HUMAN Isoform 8 of Fibronectin OS=Homo sapiens OX=9606 GN=FN1	840.709	3	2520.11	2520.11	0	1.2	273	Specific	333.15	333.15	6.04	209	2411	MW_EXP1_REL_THROMBIN_ALL.23248.23248.3	scan=23248 file=556	50.6086
K.IPSC[+57.021]DSSPVSTEQLAPTAPPELT[+656.228]PVVQDC[+57.021]YHGDGQSYR.G	HexNAc(1)Hex(1)NeuAc(1)	Ambiguous	C[+57]*2, T[+656]	5.8	0	>>sp|P00747|PLMN_HUMAN Plasminogen OS=Homo sapiens OX=9606 GN=PLG PE=1 SV=2	1204.29	4	4814.13	4815.13	-1	0.6	349	Specific	261.95	261.95	5.8	115	927	MW_EXP1_REL_THROMBIN_ALL.50655.50655.4	scan=50655 file=556	105.52
K.C[+57.021]GAC[+57.021]PPGYS[+656.228]GNGIQC[+57.021]TDVDEC[+57.021]KEVPDAC[+57.021]FNHN[+0.984]GEHR.C	HexNAc(1)Hex(1)NeuAc(1)	Ambiguous	C[+57]*5, N[+1], S[+656]	5.03	0	>>sp|P07996|TSP1_HUMAN Thrombospondin-1 OS=Homo sapiens OX=9606 GN=THBS1 PE=1 SV=2	1191.97	4	4764.85	4764.86	0	-3.1	572	Specific	269.83	269.83	5.03	671	2657	MW_EXP1_REL_THROMBIN_ALL.32602.32602.4	scan=32602 file=556	68.8276
K.STHPPPLPAKEEPVEALT[+656.228]FS[+203.079]R.E	HexNAc(1)Hex(1)NeuAc(1),HexNAc(1)	Ambiguous	S[+203], T[+656]	8.08	0	>>sp|Q14766|LTBP1_HUMAN Latent-transforming growth factor beta-binding protein 1 OS=Homo sapiens OX=9606 GN=LTBP1 PE=1 SV=4	1054.84	3	3162.52	3162.51	0	3.1	768	Specific	544.58	495.01	8.08	254	1847	MW_EXP1_REL_THROMBIN_ALL.43351.43351.3	scan=43351 file=559	82.6287
K.S[+656.228]T[+203.079]HPPPLPAKEEPVEALTFSR.E	HexNAc(1)Hex(1)NeuAc(1),HexNAc(1)	Ambiguous	S[+656], T[+203]	7.67	0	>>sp|Q14766|LTBP1_HUMAN Latent-transforming growth factor beta-binding protein 1 OS=Homo sapiens OX=9606 GN=LTBP1 PE=1 SV=4	1054.84	3	3162.5	3162.51	0	-3.8	768	Specific	386.04	386.04	7.67	254	1847	MW_EXP1_REL_THROMBIN_ALL.40663.40663.3	scan=40663 file=557	82.8405
K.VDWGLPIPS[+656.228]PS[+947.323]PIHPAHHK.R	HexNAc(1)Hex(1)NeuAc(1),HexNAc(1)Hex(1)NeuAc(2)	Ambiguous	S[+656][+947]	13.69	0	>>sp|P08514|ITA2B_HUMAN Integrin alpha-IIb OS=Homo sapiens OX=9606 GN=ITGA2B PE=1 SV=3	922.918	4	3688.65	3688.65	0	-0.4	868	Specific	773.41	707.42	13.69	72	569	MW_EXP1_REL_THROMBIN_ALL.51099.51099.4	scan=51099 file=559	97.6112
K.VDWGLPIPS[+656.228]PS[+947.323]PIHPAHHK.R	HexNAc(1)Hex(1)NeuAc(1),HexNAc(1)Hex(1)NeuAc(2)	Ambiguous	S[+656][+947]	12.29	0	>>sp|P08514|ITA2B_HUMAN Integrin alpha-IIb OS=Homo sapiens OX=9606 GN=ITGA2B PE=1 SV=3	922.921	4	3688.66	3688.65	0	2.4	868	Specific	731.31	662.25	12.29	72	569	MW_EXP1_REL_THROMBIN_ALL.50558.50558.4	scan=50558 file=558	97.6661
K.IGFGPDPTFSSC[+57.021]VPDPPVIS[+947.323]EEKGPC[+57.021]YR.L	HexNAc(1)Hex(1)NeuAc(2)	Ambiguous	C[+57]*2, S[+947]	14.42	0	>>sp|Q14766|LTBP1_HUMAN Latent-transforming growth factor beta-binding protein 1 OS=Homo sapiens OX=9606 GN=LTBP1 PE=1 SV=4	1352.6	3	4055.78	4055.77	0	2.7	654	Specific	776.57	763.43	14.42	254	1847	MW_EXP1_REL_THROMBIN_ALL.60536.60536.3	scan=60536 file=558	118.206
K.APSHQQAT[+947.323]TAGSPLR.H	HexNAc(1)Hex(1)NeuAc(2)	Ambiguous	T[+947]	13.66	0	>>sp|P12259|FA5_HUMAN Coagulation factor V OS=Homo sapiens OX=9606 GN=F5 PE=1 SV=4	823.702	3	2469.09	2469.1	0	-3.8	797	Specific	780.72	644.85	13.66	198	2355	MW_EXP1_REL_THROMBIN_ALL.17960.17960.3	scan=17960 file=558	36.9229
K.IPSC[+57.021]DSSPVSTEQLAPTAPPELT[+947.323]PVVQDC[+57.021]YHGDGQSYR.G	HexNAc(1)Hex(1)NeuAc(2)	Ambiguous	C[+57]*2, T[+947]	12.56	0	>>sp|P00747|PLMN_HUMAN Plasminogen OS=Homo sapiens OX=9606 GN=PLG PE=1 SV=2	1277.32	4	5106.24	5106.22	0	3.1	349	Specific	716.04	716.04	12.56	115	927	MW_EXP1_REL_THROMBIN_ALL.55932.55932.4	scan=55932 file=559	107.241
[truncated: 23 more rows]

## Sheet: Table S3 All Peptides
Peptide	Glycans NHFAGNa	Modification Type(s)	|Log Prob|	Delta Mod	Protein Name	Observed m/z	z	Observed (M+H)	Calc. mass (M+H)	Off-by-x error	Mass error (ppm)	Starting position	Cleavage	Score	Delta	|Log Prob|	# of unique peptides	Protein DB number	Comment	Scan #	Scan Time
[truncated: 93,266 more rows]

[truncated: 1 more sheets: Table S2-S3 Comparison]
