# Supplementary material for: Analysis of the Healthy Platelet Proteome Identifies a New Form of Domain-Specific O-Fucosylation
Source: Mol Cell Proteomics. 2024 Jan 16;23(2):100717. doi: 10.1016/j.mcpro.2024.100717 (PMC10879016; doi:10.1016/j.mcpro.2024.100717)
Supplement: Supplemental Table S5 — Peptide identification data for EThcD analysis of platelet releasate proteins. [file mmc7.xlsx]

## Sheet: Glycopeptides Table S5
Peptide	Glycans NHFAGNa	Glycosylation site Localisation Assignment	Modification Type(s)	|Log Prob|	Delta Mod	Protein Name	Observed m/z	z	Observed (M+H)	Calc. mass (M+H)	Off-by-x error	Mass error (ppm)	Starting position	Cleavage	Score	Delta	# of unique peptides	Protein DB number	Comment	Scan #	Scan Time
R.KGGET[+162.053]SEMYLIQPDSSVKPYR.V	Hex(1)	Unambiguous	T[+162]	9.54	426.35	>>sp|P02675|FIBB_HUMAN Fibrinogen beta chain OS=Homo sapiens OX=9606 GN=FGB PE=1 SV=2	637.562	4	2547.23	2547.23	0	-0.2	247	Specific	426.35	426.35	101	2107	scan=146344	scan=146344	46.0265
K.C[+57.021]GAC[+57.021]PPGYS[+203.079]GNGIQC[+57.021]TDVDEC[+57.021]KEVPDAC[+57.021]FNHNGEHR.C	HexNAc(1)	Unambiguous	C[+57]*5, S[+203]	7.86	259.37	>>sp|P07996|TSP1_HUMAN Thrombospondin-1 OS=Homo sapiens OX=9606 GN=THBS1 PE=1 SV=2	1078.44	4	4310.73	4310.73	0	0.6	572	Specific	259.37	259.37	175	2657	scan=144741	scan=144741	41.9604
K.QDC[+57.021]PIDGC[+57.021]LS[+426.137]NPC[+57.021]FAGVK.C	Hex(1)Pent(2)	Unambiguous	C[+57]*3, S[+426]	6.86	252.88	>>sp|P07996|TSP1_HUMAN Thrombospondin-1 OS=Homo sapiens OX=9606 GN=THBS1 PE=1 SV=2	822.011	3	2464.02	2464.02	0	-0.7	544	Specific	311.24	252.88	175	2657	scan=206279	scan=206279	81.5503
K.NWC[+57.021]AYVHT[+146.058]R.L	Fuc(1)	Unambiguous	C[+57], T[+146]	5.23	243.38	>>sp|Q13201|MMRN1_HUMAN Multimerin-1 OS=Homo sapiens OX=9606 GN=MMRN1 PE=1 SV=3	451.541	3	1352.61	1352.61	0	1.8	209	Specific	352.76	243.38	71	663	scan=35613	scan=35613	39.923
K.NWC[+57.021]AYVHT[+146.058]R.L	Fuc(1)	Unambiguous	C[+57], T[+146]	5.42	237.22	>>sp|Q13201|MMRN1_HUMAN Multimerin-1 OS=Homo sapiens OX=9606 GN=MMRN1 PE=1 SV=3	451.54	3	1352.61	1352.61	0	0.5	209	Specific	370.23	237.22	71	663	scan=166255	scan=166255	39.6866
K.NWC[+57.021]AYVHT[+146.058]R.L	Fuc(1)	Unambiguous	C[+57], T[+146]	5.42	235.96	>>sp|Q13201|MMRN1_HUMAN Multimerin-1 OS=Homo sapiens OX=9606 GN=MMRN1 PE=1 SV=3	451.54	3	1352.61	1352.61	0	0.3	209	Specific	376.45	235.96	71	663	scan=166259	scan=166259	39.7002
K.NWC[+57.021]AYVHT[+146.058]R.L	Fuc(1)	Unambiguous	C[+57], T[+146]	5.55	228.24	>>sp|Q13201|MMRN1_HUMAN Multimerin-1 OS=Homo sapiens OX=9606 GN=MMRN1 PE=1 SV=3	451.54	3	1352.61	1352.61	0	0.4	209	Specific	347.56	228.24	71	663	scan=166263	scan=166263	39.7133
K.NWC[+57.021]AYVHT[+146.058]R.L	Fuc(1)	Unambiguous	C[+57], T[+146]	5.4	227.91	>>sp|Q13201|MMRN1_HUMAN Multimerin-1 OS=Homo sapiens OX=9606 GN=MMRN1 PE=1 SV=3	451.54	3	1352.61	1352.61	0	0	209	Specific	312.45	227.91	71	663	scan=13182	scan=13182	39.7479
K.NWC[+57.021]AYVHT[+146.058]R.L	Fuc(1)	Unambiguous	C[+57], T[+146]	5.3	226.05	>>sp|Q13201|MMRN1_HUMAN Multimerin-1 OS=Homo sapiens OX=9606 GN=MMRN1 PE=1 SV=3	451.54	3	1352.6	1352.61	0	-0.3	209	Specific	329.21	226.05	71	663	scan=99811	scan=99811	39.88
K.NWC[+57.021]AYVHT[+146.058]R.L	Fuc(1)	Unambiguous	C[+57], T[+146]	5.59	223.62	>>sp|Q13201|MMRN1_HUMAN Multimerin-1 OS=Homo sapiens OX=9606 GN=MMRN1 PE=1 SV=3	451.54	3	1352.61	1352.61	0	0.1	209	Specific	360.97	223.62	71	663	scan=35611	scan=35611	39.9158
K.NWC[+57.021]AYVHT[+146.058]R.L	Fuc(1)	Unambiguous	C[+57], T[+146]	5.52	223.6	>>sp|Q13201|MMRN1_HUMAN Multimerin-1 OS=Homo sapiens OX=9606 GN=MMRN1 PE=1 SV=3	451.54	3	1352.61	1352.61	0	0.1	209	Specific	348.04	223.6	71	663	scan=35607	scan=35607	39.9014
K.NWC[+57.021]AYVHT[+146.058]R.L	Fuc(1)	Unambiguous	C[+57], T[+146]	5.25	222.5	>>sp|Q13201|MMRN1_HUMAN Multimerin-1 OS=Homo sapiens OX=9606 GN=MMRN1 PE=1 SV=3	451.54	3	1352.61	1352.61	0	-0.1	209	Specific	334.88	222.5	71	663	scan=122503	scan=122503	39.6832
R.GKNWC[+57.021]AYVHT[+146.058]R.L	Fuc(1)	Unambiguous	C[+57], T[+146]	4.83	221.54	>>sp|Q13201|MMRN1_HUMAN Multimerin-1 OS=Homo sapiens OX=9606 GN=MMRN1 PE=1 SV=3	513.246	3	1537.72	1537.72	0	0.9	207	Specific	299.37	221.54	71	663	scan=142155	scan=142155	35.4511
K.NWC[+57.021]AYVHT[+146.058]R.L	Fuc(1)	Unambiguous	C[+57], T[+146]	4.84	220.33	>>sp|Q13201|MMRN1_HUMAN Multimerin-1 OS=Homo sapiens OX=9606 GN=MMRN1 PE=1 SV=3	451.54	3	1352.61	1352.61	0	0.7	209	Specific	329.54	220.33	71	663	scan=35615	scan=35615	39.9303
K.QDC[+57.021]PIDGC[+57.021]LS[+426.137]NPC[+57.021]FAGVK.C	Hex(1)Pent(2)	Unambiguous	C[+57]*3, S[+426]	4.52	218.62	>>sp|P07996|TSP1_HUMAN Thrombospondin-1 OS=Homo sapiens OX=9606 GN=THBS1 PE=1 SV=2	822.013	3	2464.02	2464.02	0	1.3	544	Specific	218.62	218.62	175	2657	scan=60630	scan=60630	50.3253
K.NWC[+57.021]AYVHT[+146.058]R.L	Fuc(1)	Unambiguous	C[+57], T[+146]	5.36	215.01	>>sp|Q13201|MMRN1_HUMAN Multimerin-1 OS=Homo sapiens OX=9606 GN=MMRN1 PE=1 SV=3	451.54	3	1352.6	1352.61	0	-0.7	209	Specific	342.54	215.01	71	663	scan=122501	scan=122501	39.6763
K.NWC[+57.021]AYVHT[+146.058]R.L	Fuc(1)	Unambiguous	C[+57], T[+146]	5.21	214.39	>>sp|Q13201|MMRN1_HUMAN Multimerin-1 OS=Homo sapiens OX=9606 GN=MMRN1 PE=1 SV=3	451.54	3	1352.61	1352.61	0	0.3	209	Specific	318.28	214.39	71	663	scan=35605	scan=35605	39.8942
K.NWC[+57.021]AYVHT[+146.058]R.L	Fuc(1)	Unambiguous	C[+57], T[+146]	5.12	200.25	>>sp|Q13201|MMRN1_HUMAN Multimerin-1 OS=Homo sapiens OX=9606 GN=MMRN1 PE=1 SV=3	451.54	3	1352.61	1352.61	0	0.3	209	Specific	286.32	200.25	71	663	scan=166251	scan=166251	39.6722
K.NWC[+57.021]AYVHT[+146.058]R.L	Fuc(1)	Unambiguous	C[+57], T[+146]	4.47	183.35	>>sp|Q13201|MMRN1_HUMAN Multimerin-1 OS=Homo sapiens OX=9606 GN=MMRN1 PE=1 SV=3	451.539	3	1352.6	1352.61	0	-1.4	209	Specific	275.72	183.35	71	663	scan=222506	scan=222506	53.2605
K.NWC[+57.021]AYVHT[+146.058]R.L	Fuc(1)	Unambiguous	C[+57], T[+146]	4.83	163.36	>>sp|Q13201|MMRN1_HUMAN Multimerin-1 OS=Homo sapiens OX=9606 GN=MMRN1 PE=1 SV=3	451.54	3	1352.6	1352.61	0	-0.3	209	Specific	271.56	163.36	71	663	scan=35601	scan=35601	39.8796
K.NWC[+57.021]AYVHT[+146.058]R.L	Fuc(1)	Unambiguous	C[+57], T[+146]	4.41	162.92	>>sp|Q13201|MMRN1_HUMAN Multimerin-1 OS=Homo sapiens OX=9606 GN=MMRN1 PE=1 SV=3	451.54	3	1352.6	1352.61	0	-0.3	209	Specific	261.27	162.92	71	663	scan=122485	scan=122485	39.6207
R.EHGPGVAEPEVAT[+947.323]APPEKEIPSLDQEK.T	HexNAc(1)Hex(1)NeuAc(2)	Unambiguous	T[+947]	14.41	156.4	>>sp|Q14766|LTBP1_HUMAN Latent-transforming growth factor beta-binding protein 1 OS=Homo sapiens OX=9606 GN=LTBP1 PE=1 SV=4	951.188	4	3801.73	3801.73	0	-0.7	789	Specific	730.53	622.81	67	1847	scan=147339	scan=147339	48.5385
K.NWC[+57.021]AYVHT[+146.058]R.L	Fuc(1)	Unambiguous	C[+57], T[+146]	4.32	143.89	>>sp|Q13201|MMRN1_HUMAN Multimerin-1 OS=Homo sapiens OX=9606 GN=MMRN1 PE=1 SV=3	451.54	3	1352.6	1352.61	0	-0.7	209	Specific	249.14	143.89	71	663	scan=166249	scan=166249	39.665
K.IQKLES[+162.053]DVSAQM[+15.995]EYC[+57.021]R.T	Hex(1)	Unambiguous	C[+57], M[+16], S[+162]	6.5	81.56	>>sp|P02675|FIBB_HUMAN Fibrinogen beta chain OS=Homo sapiens OX=9606 GN=FGB PE=1 SV=2	712.326	3	2134.96	2134.96	0	0.1	209	Specific	284.65	271.27	101	2107	scan=142491	scan=142491	36.3174
R.EHGPGVAEPEVAT[+947.323]APPEKEIPSLDQEK.T	HexNAc(1)Hex(1)NeuAc(2)	Unambiguous	T[+947]	3.87	67.02	>>sp|Q14766|LTBP1_HUMAN Latent-transforming growth factor beta-binding protein 1 OS=Homo sapiens OX=9606 GN=LTBP1 PE=1 SV=4	951.188	4	3801.73	3801.73	0	-0.5	789	Specific	174.58	174.58	67	1847	scan=206149	scan=206149	80.4551
R.N[+15.995]TEGS[+162.053]FQC[+57.021]VC[+57.021]DQGYR.A	Hex(1)	Unambiguous	C[+57]*2, N[+16], S[+162]	6.46	66.72	>>sp|Q14766|LTBP1_HUMAN Latent-transforming growth factor beta-binding protein 1 OS=Homo sapiens OX=9606 GN=LTBP1 PE=1 SV=4	666.932	3	1998.78	1998.78	0	0.7	1137	Specific	331.21	259.87	67	1847	scan=142991	scan=142991	37.5782
K.QDC[+57.021]PIDGC[+57.021]LS[+162.053]NPC[+57.021]FAGVK.C	Hex(1)	Unambiguous	C[+57]*3, S[+162]	4.19	54.16	>>sp|P07996|TSP1_HUMAN Thrombospondin-1 OS=Homo sapiens OX=9606 GN=THBS1 PE=1 SV=2	733.984	3	2199.94	2199.94	0	1.2	544	Specific	198.12	198.12	175	2657	scan=104212	scan=104212	50.6632
R.EHGPGVAEPEVAT[+947.323]APPEKEIPSLDQEK.T	HexNAc(1)Hex(1)NeuAc(2)	Unambiguous	T[+947]	3.85	51.06	>>sp|Q14766|LTBP1_HUMAN Latent-transforming growth factor beta-binding protein 1 OS=Homo sapiens OX=9606 GN=LTBP1 PE=1 SV=4	951.19	4	3801.74	3801.73	0	0.8	789	Specific	178.75	178.75	67	1847	scan=103407	scan=103407	48.7127
K.ESSS[+656.228]HHPGIAEFPSR.G	HexNAc(1)Hex(1)NeuAc(1)	Unambiguous	S[+656]	14	44.96	>>sp|P02671|FIBA_HUMAN Fibrinogen alpha chain OS=Homo sapiens OX=9606 GN=FGA PE=1 SV=2	574.254	4	2293.99	2293.99	0	-0.5	559	Specific	693	599.83	92	2333	scan=201764	scan=201764	45.6446
K.QDC[+57.021]PIDGC[+57.021]LS[+162.053]NPC[+57.021]FAGVK.C	Hex(1)	Unambiguous	C[+57]*3, S[+162]	6.58	43.55	>>sp|P07996|TSP1_HUMAN Thrombospondin-1 OS=Homo sapiens OX=9606 GN=THBS1 PE=1 SV=2	733.984	3	2199.94	2199.94	0	1.3	544	Specific	265.32	249.91	175	2657	scan=60762	scan=60762	50.6846
K.ESSS[+656.228]HHPGIAEFPSR.G	HexNAc(1)Hex(1)NeuAc(1)	Unambiguous	S[+656]	14	43.44	>>sp|P02671|FIBA_HUMAN Fibrinogen alpha chain OS=Homo sapiens OX=9606 GN=FGA PE=1 SV=2	574.254	4	2293.99	2293.99	0	-0.8	559	Specific	655.12	563.03	92	2333	scan=181689	scan=181689	44.5758
K.QDC[+57.021]PIDGC[+57.021]LS[+162.053]NPC[+57.021]FAGVK.C	Hex(1)	Unambiguous	C[+57]*3, S[+162]	5.54	41.57	>>sp|P07996|TSP1_HUMAN Thrombospondin-1 OS=Homo sapiens OX=9606 GN=THBS1 PE=1 SV=2	733.985	3	2199.94	2199.94	0	2.3	544	Specific	246.78	219.95	175	2657	scan=17463	scan=17463	50.49
R.HPC[+57.021]QNGGT[+146.058]C[+57.021]IN[+0.984]GR.T	Fuc(1)	Unambiguous	C[+57]*2, N[+1], T[+146]	4.34	18.68	>>sp|Q13201|MMRN1_HUMAN Multimerin-1 OS=Homo sapiens OX=9606 GN=MMRN1 PE=1 SV=3	539.896	3	1617.67	1617.67	0	-0.9	1048	Specific	227.11	180.1	71	663	scan=177976	scan=177976	16.3462
K.ESSS[+656.228]HHPGIAEFPSR.G	HexNAc(1)Hex(1)NeuAc(1)	Unambiguous	S[+656]	10.97	5.92	>>sp|P02671|FIBA_HUMAN Fibrinogen alpha chain OS=Homo sapiens OX=9606 GN=FGA PE=1 SV=2	574.253	4	2293.99	2293.99	0	-1.7	559	Specific	582.42	489.21	92	2333	scan=221705	scan=221705	46.8077
R.FKQDGGW[+162.053]SHWSPWSSC[+57.021]SVT[+308.111]C[+57.021]GDGVITR.I	Hex(1)Fuc(1)	Unambiguous	C[+57]*2, T[+308], W[+162]	6.36	2.39	>>sp|P07996|TSP1_HUMAN Thrombospondin-1 OS=Homo sapiens OX=9606 GN=THBS1 PE=1 SV=2	892.638	4	3567.53	3567.53	0	-0.7	432	Specific	242.95	242.95	175	2657	scan=206728	scan=206728	85.2251
R.FKQDGGW[+162.053]SHWSPWSSC[+57.021]SVT[+308.111]C[+57.021]GDGVITR.I	Hex(1)Fuc(1)	Unambiguous	C[+57]*2, T[+308], W[+162]	4.05	2.39	>>sp|P07996|TSP1_HUMAN Thrombospondin-1 OS=Homo sapiens OX=9606 GN=THBS1 PE=1 SV=2	892.638	4	3567.53	3567.53	0	-0.8	432	Specific	166.52	166.52	175	2657	scan=186696	scan=186696	83.7636
K.DAC[+57.021]PINGGWGPW[+162.053]SPWDIC[+57.021]SVT[+308.111]C[+57.021]GGGVQK.R	Hex(1)Fuc(1)	Unambiguous	C[+57]*3, T[+308], W[+162]	10.26	2.04	>>sp|P07996|TSP1_HUMAN Thrombospondin-1 OS=Homo sapiens OX=9606 GN=THBS1 PE=1 SV=2	1177.84	3	3531.5	3531.5	0	-1.4	487	Specific	406.78	406.78	175	2657	scan=211404	scan=211404	123.729
K.Q[-17.027]DC[+57.021]PIDGC[+57.021]LS[+162.053]NPC[+57.021]FAGVK.C	Hex(1)	Ambiguous	C[+57]*3, Q[-17], S[+162]	9.61	464.33	>>sp|P07996|TSP1_HUMAN Thrombospondin-1 OS=Homo sapiens OX=9606 GN=THBS1 PE=1 SV=2	728.306	3	2182.9	2182.91	0	-2	544	Specific	464.33	464.33	175	2657	scan=207884	scan=207884	94.8943
K.DC[+57.021]VGDVTENQIC[+57.021]NKQDC[+57.021]PIDGC[+57.021]LS[+426.137]NPC[+57.021]FAGVK.C	Hex(1)Pent(2)	Ambiguous	C[+57]*5, S[+426]	15.76	364.34	>>sp|P07996|TSP1_HUMAN Thrombospondin-1 OS=Homo sapiens OX=9606 GN=THBS1 PE=1 SV=2	1024.93	4	4096.71	4096.71	0	1.4	530	Specific	793.96	758.66	175	2657	scan=61296	scan=61296	52.1235
K.Q[-17.027]DC[+57.021]PIDGC[+57.021]LS[+162.053]NPC[+57.021]FAGVK.C	Hex(1)	Ambiguous	C[+57]*3, Q[-17], S[+162]	8.48	355.17	>>sp|P07996|TSP1_HUMAN Thrombospondin-1 OS=Homo sapiens OX=9606 GN=THBS1 PE=1 SV=2	728.308	3	2182.91	2182.91	0	0.2	544	Specific	368.7	355.17	175	2657	scan=150291	scan=150291	55.954
K.Q[-17.027]DC[+57.021]PIDGC[+57.021]LS[+162.053]NPC[+57.021]FAGVK.C	Hex(1)	Ambiguous	C[+57]*3, Q[-17], S[+162]	8.41	342.73	>>sp|P07996|TSP1_HUMAN Thrombospondin-1 OS=Homo sapiens OX=9606 GN=THBS1 PE=1 SV=2	728.308	3	2182.91	2182.91	0	0.1	544	Specific	342.73	342.73	175	2657	scan=150070	scan=150070	55.3972
K.DC[+57.021]VGDVTENQIC[+57.021]NKQDC[+57.021]PIDGC[+57.021]LS[+426.137]NPC[+57.021]FAGVK.C	Hex(1)Pent(2)	Ambiguous	C[+57]*5, S[+426]	12.88	317.95	>>sp|P07996|TSP1_HUMAN Thrombospondin-1 OS=Homo sapiens OX=9606 GN=THBS1 PE=1 SV=2	1024.93	4	4096.71	4096.71	0	0.1	530	Specific	616.7	616.7	175	2657	scan=148674	scan=148674	51.9308
K.Q[-17.027]DC[+57.021]PIDGC[+57.021]LS[+162.053]NPC[+57.021]FAGVK.C	Hex(1)	Ambiguous	C[+57]*3, Q[-17], S[+162]	7.35	316.6	>>sp|P07996|TSP1_HUMAN Thrombospondin-1 OS=Homo sapiens OX=9606 GN=THBS1 PE=1 SV=2	728.307	3	2182.91	2182.91	0	-0.7	544	Specific	316.6	316.6	175	2657	scan=188121	scan=188121	95.3688
K.Q[-17.027]DC[+57.021]PIDGC[+57.021]LS[+162.053]NPC[+57.021]FAGVK.C	Hex(1)	Ambiguous	C[+57]*3, Q[-17], S[+162]	8.42	265.91	>>sp|P07996|TSP1_HUMAN Thrombospondin-1 OS=Homo sapiens OX=9606 GN=THBS1 PE=1 SV=2	1091.96	2	2182.91	2182.91	0	-1.6	544	Specific	265.91	265.91	175	2657	scan=207972	scan=207972	95.6243
K.GIHPTIISESFQKALEKGIEILT[+426.137]DM[+15.995]S[+426.137]R.P	Hex(1)Pent(2),Hex(1)Pent(2)	Ambiguous	M[+16], S[+426], T[+426]	4.77	204.78	>>sp|P50991|TCPD_HUMAN T-complex protein 1 subunit delta OS=Homo sapiens OX=9606 GN=CCT4 PE=1 SV=4	486.115	8	3881.87	3881.87	0	-1.7	127	Specific	247.61	247.61	16	2605	scan=102323	scan=102323	46.0662
K.Q[-17.027]LGAGS[+146.058]IEEC[+57.021]AAK.C	Fuc(1)	Ambiguous	C[+57], Q[-17], S[+146]	3.07	176.46	>>sp|P00747|PLMN_HUMAN Plasminogen OS=Homo sapiens OX=9606 GN=PLG PE=1 SV=2	488.23	3	1462.68	1462.67	0	1.4	40	Specific	176.46	176.46	35	927	scan=180377	scan=180377	34.1862
K.Q[-17.027]DC[+57.021]PIDGC[+57.021]LS[+426.137]NPC[+57.021]FAGVK.C	Hex(1)Pent(2)	Ambiguous	C[+57]*3, Q[-17], S[+426]	4.53	153.6	>>sp|P07996|TSP1_HUMAN Thrombospondin-1 OS=Homo sapiens OX=9606 GN=THBS1 PE=1 SV=2	816.335	3	2446.99	2446.99	0	-1.1	544	Specific	153.6	153.6	175	2657	scan=207892	scan=207892	94.9612
K.THTC[+57.021]PPC[+57.021]PAPELLGGPS[+162.053]VFLFPPKPK.D	Hex(1)	Ambiguous	C[+57]*2, S[+162]	4.35	141.73	>>sp|P0DOX5|IGG1_HUMAN Immunoglobulin gamma-1 heavy chain OS=Homo sapiens OX=9606 PE=1 SV=2	752.383	4	3006.51	3006.51	0	0.4	225	Specific	141.73	141.73	29	2079	scan=65073	scan=65073	62.4827
K.DGTHVVENVDAT[+162.053]HIGKLIVTK.Q	Hex(1)	Ambiguous	T[+162]	14.08	138.89	>>sp|P00488|F13A_HUMAN Coagulation factor XIII A chain OS=Homo sapiens OX=9606 GN=F13A1 PE=1 SV=4	602.822	4	2408.27	2408.27	0	-0.4	448	Specific	681.56	681.56	53	2427	scan=16747	scan=16747	48.7329
R.EHGPGVAEPEVAT[+656.228]APPEKEIPSLDQEK.T	HexNAc(1)Hex(1)NeuAc(1)	Ambiguous	T[+656]	6.9	100.45	>>sp|Q14766|LTBP1_HUMAN Latent-transforming growth factor beta-binding protein 1 OS=Homo sapiens OX=9606 GN=LTBP1 PE=1 SV=4	878.415	4	3510.64	3510.64	0	0.3	789	Specific	314.55	295.54	67	1847	scan=185884	scan=185884	77.3168
R.EHGPGVAEPEVAT[+656.228]APPEKEIPSLDQEK.T	HexNAc(1)Hex(1)NeuAc(1)	Ambiguous	T[+656]	4.33	99.06	>>sp|Q14766|LTBP1_HUMAN Latent-transforming growth factor beta-binding protein 1 OS=Homo sapiens OX=9606 GN=LTBP1 PE=1 SV=4	878.417	4	3510.64	3510.64	0	1.7	789	Specific	185.03	185.03	67	1847	scan=16380	scan=16380	47.8229
R.EHGPGVAEPEVAT[+656.228]APPEKEIPSLDQEK.T	HexNAc(1)Hex(1)NeuAc(1)	Ambiguous	T[+656]	4.17	96.35	>>sp|Q14766|LTBP1_HUMAN Latent-transforming growth factor beta-binding protein 1 OS=Homo sapiens OX=9606 GN=LTBP1 PE=1 SV=4	878.415	4	3510.64	3510.64	0	-0.3	789	Specific	197.87	197.87	67	1847	scan=205575	scan=205575	76.1152
K.DC[+57.021]VGDVTENQIC[+57.021]NKQDC[+57.021]PIDGC[+57.021]LS[+162.053]NPC[+57.021]FAGVK.C	Hex(1)	Ambiguous	C[+57]*5, S[+162]	9.79	50.71	>>sp|P07996|TSP1_HUMAN Thrombospondin-1 OS=Homo sapiens OX=9606 GN=THBS1 PE=1 SV=2	958.912	4	3832.63	3832.62	0	1	530	Specific	553.2	553.2	175	2657	scan=18180	scan=18180	52.2646
K.DC[+57.021]VGDVTENQIC[+57.021]NKQDC[+57.021]PIDGC[+57.021]LS[+162.053]NPC[+57.021]FAGVK.C	Hex(1)	Ambiguous	C[+57]*5, S[+162]	6.33	47.12	>>sp|P07996|TSP1_HUMAN Thrombospondin-1 OS=Homo sapiens OX=9606 GN=THBS1 PE=1 SV=2	958.912	4	3832.63	3832.62	0	1.1	530	Specific	242.69	242.69	175	2657	scan=61424	scan=61424	52.4698
K.DC[+57.021]VGDVTENQIC[+57.021]NKQDC[+57.021]PIDGC[+57.021]LS[+162.053]NPC[+57.021]FAGVK.C	Hex(1)	Ambiguous	C[+57]*5, S[+162]	6.77	43.31	>>sp|P07996|TSP1_HUMAN Thrombospondin-1 OS=Homo sapiens OX=9606 GN=THBS1 PE=1 SV=2	958.914	4	3832.63	3832.62	0	2.9	530	Specific	373.88	373.88	175	2657	scan=104956	scan=104956	52.4944
K.DC[+57.021]VGDVTENQIC[+57.021]NKQDC[+57.021]PIDGC[+57.021]LS[+426.137]NPC[+57.021]FAGVK.C	Hex(1)Pent(2)	Ambiguous	C[+57]*5, S[+426]	6.92	35.23	>>sp|P07996|TSP1_HUMAN Thrombospondin-1 OS=Homo sapiens OX=9606 GN=THBS1 PE=1 SV=2	1024.93	4	4096.7	4096.71	0	-1.3	530	Specific	287.01	277.4	175	2657	scan=207330	scan=207330	90.2451
K.VDNALQSGNSQESVTEQDSKDSTYSLSSTLTLS[+162.053]KADYEK.H	Hex(1)	Ambiguous	S[+162]	7.75	33.05	>>sp|P01834|IGKC_HUMAN Immunoglobulin kappa constant OS=Homo sapiens OX=9606 GN=IGKC PE=1 SV=2	1097.76	4	4388.03	4388.03	0	-0.1	43	Specific	366.45	366.45	14	1457	scan=60637	scan=60637	50.345
K.TVT[+162.053]KTVIGPDGHK.E	Hex(1)	Ambiguous	T[+162]	7.95	29.12	>>sp|P02671|FIBA_HUMAN Fibrinogen alpha chain OS=Homo sapiens OX=9606 GN=FGA PE=1 SV=2	379.457	4	1514.81	1514.81	0	1	464	Specific	363.45	343.36	92	2333	scan=138890	scan=138890	26.6239
K.VDWGLPIPS[+656.228]PS[+947.323]PIHPAHHK.R	HexNAc(1)Hex(1)NeuAc(1),HexNAc(1)Hex(1)NeuAc(2)	Ambiguous	S[+656][+947]	5.01	27.9	>>sp|P08514|ITA2B_HUMAN Integrin alpha-IIb OS=Homo sapiens OX=9606 GN=ITGA2B PE=1 SV=3	922.92	4	3688.66	3688.65	0	1.1	868	Specific	222.17	222.17	64	569	scan=106218	scan=106218	55.581
K.DC[+57.021]VGDVTENQIC[+57.021]NKQDC[+57.021]PIDGC[+57.021]LS[+162.053]NPC[+57.021]FAGVK.C	Hex(1)	Ambiguous	C[+57]*5, S[+162]	9.63	26.99	>>sp|P07996|TSP1_HUMAN Thrombospondin-1 OS=Homo sapiens OX=9606 GN=THBS1 PE=1 SV=2	958.911	4	3832.62	3832.62	0	-0.3	530	Specific	578.3	578.3	175	2657	scan=148826	scan=148826	52.292
K.VS[+162.053]NKGLPAPIEK.T	Hex(1)	Ambiguous	S[+162]	5.52	20	>>sp|P01859|IGHG2_HUMAN Immunoglobulin heavy constant gamma 2 OS=Homo sapiens OX=9606 GN=IGHG2 PE=1 SV=2	472.265	3	1414.78	1414.78	0	1.7	202	Specific	280.89	168.14	16	1825	scan=55588	scan=55588	36.6385
R.TTGIVMDSGDGVT[+146.058]HTVPIYEGYALPHAILR.L	Fuc(1)	Ambiguous	T[+146]	5.48	16.5	>>sp|P63261|ACTG_HUMAN Actin, cytoplasmic 2 OS=Homo sapiens OX=9606 GN=ACTG1 PE=1 SV=1	833.174	4	3329.67	3329.67	0	0.2	148	Specific	219.04	219.04	76	169	scan=21309	scan=21309	60.12
R.KDLYANT[+162.053]VLSGGTTM[+15.995]YPGIADR.M	Hex(1)	Ambiguous	M[+16], T[+162]	6.68	16.15	>>sp|P63261|ACTG_HUMAN Actin, cytoplasmic 2 OS=Homo sapiens OX=9606 GN=ACTG1 PE=1 SV=1	841.076	3	2521.21	2521.21	0	0.5	291	Specific	223.48	223.48	76	169	scan=17459	scan=17459	50.4802
R.TTGIVMDSGDGVTHT[+146.058]VPIYEGYALPHAILR.L	Fuc(1)	Ambiguous	T[+146]	3.88	14.58	>>sp|P63261|ACTG_HUMAN Actin, cytoplasmic 2 OS=Homo sapiens OX=9606 GN=ACTG1 PE=1 SV=1	833.173	4	3329.67	3329.67	0	-0.1	148	Specific	129.84	129.84	76	169	scan=108249	scan=108249	60.5933
R.KDLYANT[+162.053]VLSGGTTM[+15.995]YPGIADR.M	Hex(1)	Ambiguous	M[+16], T[+162]	6.12	8.36	>>sp|P63261|ACTG_HUMAN Actin, cytoplasmic 2 OS=Homo sapiens OX=9606 GN=ACTG1 PE=1 SV=1	841.074	3	2521.21	2521.21	0	-2.2	291	Specific	232.58	219.75	76	169	scan=104214	scan=104214	50.6687
K.TTSGIHPKN[+15.995]IQS[+146.058]LEVIGK.G	Fuc(1)	Ambiguous	N[+16], S[+146]	13.36	7.7	>>sp|P02775|CXCL7_HUMAN Platelet basic protein OS=Homo sapiens OX=9606 GN=PPBP PE=1 SV=3	521.786	4	2084.12	2084.12	0	-1.1	68	Specific	628.17	480.4	21	2473	scan=203983	scan=203983	63.5535
R.EHGPGVAEPEVAT[+203.079]APPEKEIPS[+162.053]LDQEK.T	HexNAc(1),Hex(1)	Ambiguous	S[+162], T[+203]	7.97	7.41	>>sp|Q14766|LTBP1_HUMAN Latent-transforming growth factor beta-binding protein 1 OS=Homo sapiens OX=9606 GN=LTBP1 PE=1 SV=4	805.642	4	3219.55	3219.54	0	0.7	789	Specific	395.77	339.57	67	1847	scan=146157	scan=146157	45.5684
K.APSHQQAT[+203.079]T[+162.053]AGSPLR.H	HexNAc(1),Hex(1)	Ambiguous	T[+162][+203]	6.12	6.13	>>sp|P12259|FA5_HUMAN Coagulation factor V OS=Homo sapiens OX=9606 GN=F5 PE=1 SV=4	629.641	3	1886.91	1886.91	0	-0.9	797	Specific	285.66	214.15	45	2355	scan=198910	scan=198910	22.6628
K.TETQEKNT[+308.111]LPT[+146.058]KETIEQEK.R	Hex(1)Fuc(1),Fuc(1)	Ambiguous	T[+146][+308]	5.35	4.58	>>sp|P63313|TYB10_HUMAN Thymosin beta-10 OS=Homo sapiens OX=9606 GN=TMSB10 PE=1 SV=2	676.084	4	2701.31	2701.3	0	3.6	21	Specific	307.36	307.36	4	2675	scan=221478	scan=221478	45.0468
K.VDWGLPIPSPS[+1312.455]PIHPAHHK.R	HexNAc(2)Hex(2)NeuAc(2)	Ambiguous	S[+1312]	7.39	2.47	>>sp|P08514|ITA2B_HUMAN Integrin alpha-IIb OS=Homo sapiens OX=9606 GN=ITGA2B PE=1 SV=3	850.146	4	3397.56	3397.56	0	0.9	868	Specific	401.19	286.43	64	569	scan=19385	scan=19385	55.3206
K.VDWGLPIPSPS[+1312.455]PIHPAHHK.R	HexNAc(2)Hex(2)NeuAc(2)	Ambiguous	S[+1312]	7.23	2.47	>>sp|P08514|ITA2B_HUMAN Integrin alpha-IIb OS=Homo sapiens OX=9606 GN=ITGA2B PE=1 SV=3	850.146	4	3397.56	3397.56	0	1.5	868	Specific	406.96	292.4	64	569	scan=150052	scan=150052	55.3522
R.EHGPGVAEPEVAT[+203.079]APPEKEIPS[+162.053]LDQEK.T	HexNAc(1),Hex(1)	Ambiguous	S[+162], T[+203]	7.73	2.27	>>sp|Q14766|LTBP1_HUMAN Latent-transforming growth factor beta-binding protein 1 OS=Homo sapiens OX=9606 GN=LTBP1 PE=1 SV=4	805.641	4	3219.54	3219.54	0	0	789	Specific	344.1	344.1	67	1847	scan=205107	scan=205107	72.4903
R.EHGPGVAEPEVAT[+203.079]APPEKEIPS[+162.053]LDQEK.T	HexNAc(1),Hex(1)	Ambiguous	S[+162], T[+203]	3.03	2.27	>>sp|Q14766|LTBP1_HUMAN Latent-transforming growth factor beta-binding protein 1 OS=Homo sapiens OX=9606 GN=LTBP1 PE=1 SV=4	805.64	4	3219.54	3219.54	0	-1.2	789	Specific	134.64	134.64	67	1847	scan=185092	scan=185092	71.4462
K.KDAC[+57.021]PINGGWGPW[+162.053]SPWDIC[+57.021]S[+308.111]VTC[+57.021]GGGVQK.R	Hex(1)Fuc(1)	Ambiguous	C[+57]*3, S[+308], W[+162]	4.87	2.16	>>sp|P07996|TSP1_HUMAN Thrombospondin-1 OS=Homo sapiens OX=9606 GN=THBS1 PE=1 SV=2	1220.54	3	3659.59	3659.6	0	-0.9	486	Specific	136.61	136.61	175	2657	scan=209831	scan=209831	110.861
R.T[+203.079]VVQPS[+162.053]VGAAAGPVVPPC[+57.021]PGR.I	HexNAc(1),Hex(1)	Ambiguous	C[+57], S[+162], T[+203]	5.42	2.16	>>sp|P02765|FETUA_HUMAN Alpha-2-HS-glycoprotein OS=Homo sapiens OX=9606 GN=AHSG PE=1 SV=2	794.406	3	2381.2	2381.2	0	0.4	341	Specific	173.98	173.98	11	2363	scan=185879	scan=185879	77.2826
K.TETQEKNT[+146.058]LPT[+308.111]KETIEQEK.R	Fuc(1),Hex(1)Fuc(1)	Ambiguous	T[+146][+308]	5.8	1.17	>>sp|P63313|TYB10_HUMAN Thymosin beta-10 OS=Homo sapiens OX=9606 GN=TMSB10 PE=1 SV=2	676.083	4	2701.31	2701.3	0	3.1	21	Specific	312.27	312.27	4	2675	scan=181445	scan=181445	42.7424
K.S[+656.228]THPPPLPAKEEPVEALTFSR.E	HexNAc(1)Hex(1)NeuAc(1)	Ambiguous	S[+656]	10.72	0	>>sp|Q14766|LTBP1_HUMAN Latent-transforming growth factor beta-binding protein 1 OS=Homo sapiens OX=9606 GN=LTBP1 PE=1 SV=4	740.613	4	2959.43	2959.43	0	-0.5	768	Specific	394.46	394.46	67	1847	scan=206678	scan=206678	84.8223
K.S[+656.228]THPPPLPAKEEPVEALTFSR.E	HexNAc(1)Hex(1)NeuAc(1)	Ambiguous	S[+656]	4.63	0	>>sp|Q14766|LTBP1_HUMAN Latent-transforming growth factor beta-binding protein 1 OS=Homo sapiens OX=9606 GN=LTBP1 PE=1 SV=4	740.613	4	2959.43	2959.43	0	-0.2	768	Specific	214.39	214.39	67	1847	scan=148582	scan=148582	51.7052

## Sheet: Table S5 All
Peptide	Glycans NHFAGNa	Modification Type(s)	|Log Prob|	Delta Mod	Protein Name	Observed m/z	z	Observed (M+H)	Calc. mass (M+H)	Off-by-x error	Mass error (ppm)	Starting position	Cleavage	Score	Delta	# of unique peptides	Protein DB number	Comment	Scan #	Scan Time
K.GADIN[+15.995]APDKHHITPLLSAVYEGHVSC[+57.021]VK.L		C[+57], N[+16]	30.54	1542.71	>>sp|P58546|MTPN_HUMAN Myotrophin OS=Homo sapiens OX=9606 GN=MTPN PE=1 SV=2	609.71	5	3044.52	3044.53	0	-1.4	58	Specific	1604.45	1542.71	11	507	scan=206555	scan=206555	83.791
K.KTHIQDNHDGTYTVAYVPDVTGR.Y			30.54	1595.26	>>sp|P21333-2|FLNA_HUMAN Isoform 2 of Filamin-A OS=Homo sapiens OX=9606 GN=FLNA	647.568	4	2587.25	2587.25	0	-1	1593	Specific	1604.78	1595.26	195	1719	scan=183817	scan=183817	61.4753
R.VHVSEEGTEPEAM[+15.995]LQVLGPKPALPAGTEDTAKEDAANR.K		M[+16]	30.54	1102.58	>>sp|P06396|GELS_HUMAN Gelsolin OS=Homo sapiens OX=9606 GN=GSN PE=1 SV=1	795.594	5	3973.94	3973.94	0	-1.3	258	Specific	1725.86	1647.48	61	2125	scan=206350	scan=206350	82.1578
R.VHVSEEGTEPEAMLQVLGPKPALPAGTEDTAKEDAANRK.L			30.54	105.02	>>sp|P06396|GELS_HUMAN Gelsolin OS=Homo sapiens OX=9606 GN=GSN PE=1 SV=1	681.846	6	4086.04	4086.04	0	-0.7	258	Specific	1808.41	1641.45	61	2125	scan=187535	scan=187535	90.603
R.VHVSEEGTEPEAM[+15.995]LQVLGPKPALPAGTEDTAKEDAANRK.L		M[+16]	30.54	868.2	>>sp|P06396|GELS_HUMAN Gelsolin OS=Homo sapiens OX=9606 GN=GSN PE=1 SV=1	684.512	6	4102.04	4102.04	0	-0.7	258	Specific	1698.31	1598.27	61	2125	scan=205691	scan=205691	77.0255
R.LVRPEVDVM[+15.995]C[+57.021]TAFHDNEETFLKK.Y		C[+57], M[+16]	30.54	738.01	>>sp|P02768|ALBU_HUMAN Serum albumin OS=Homo sapiens OX=9606 GN=ALB PE=1 SV=2	559.676	5	2794.35	2794.35	0	-0.5	139	Specific	1657.46	1513.95	148	243	scan=225860	scan=225860	80.525
K.GLTEGLHGFHVHEFGDNTAGC[+57.021]TSAGPHFNPLSR.K		C[+57]	30.54	1612.09	>>sp|P00441|SODC_HUMAN Superoxide dismutase [Cu-Zn] OS=Homo sapiens OX=9606 GN=SOD1 PE=1 SV=2	704.73	5	3519.62	3519.62	0	-1	38	Specific	1638.11	1612.09	3	1251	scan=187212	scan=187212	87.9712
R.HVGDLGNVTADKDGVADVSIEDSVISLSGDHC[+57.021]IIGR.T		C[+57]	30.54	1719.75	>>sp|P00441|SODC_HUMAN Superoxide dismutase [Cu-Zn] OS=Homo sapiens OX=9606 GN=SOD1 PE=1 SV=2	744.969	5	3720.81	3720.81	0	0.1	81	Specific	1849.15	1719.75	3	1251	scan=190247	scan=190247	112.334
K.VSHITFAHEVGHNFGSPHDSGTEC[+57.021]TPGESK.N		C[+57]	30.54	1519.24	>>sp|O14672|ADA10_HUMAN Disintegrin and metalloproteinase domain-containing protein 10 OS=Homo sapiens OX=9606 GN=ADAM10 PE=1 SV=1	645.093	5	3221.44	3221.43	0	0.9	376	Specific	1563	1519.24	10	2373	scan=182385	scan=182385	50.1956
K.TAASGVEANSRPLDHAQPPSSLVIDKESEVYK.M			30.54	1578.35	>>sp|O00151|PDLI1_HUMAN PDZ and LIM domain protein 1 OS=Homo sapiens OX=9606 GN=PDLIM1 PE=1 SV=4	679.947	5	3395.71	3395.71	0	-0.4	167	Specific	1609.27	1578.35	29	1129	scan=59081	scan=59081	46.1221
K.TAASGVEANSRPLDHAQPPSSLVIDKESEVYK.M			30.54	1560.74	>>sp|O00151|PDLI1_HUMAN PDZ and LIM domain protein 1 OS=Homo sapiens OX=9606 GN=PDLIM1 PE=1 SV=4	679.947	5	3395.7	3395.71	0	-0.8	167	Specific	1615.6	1560.74	29	1129	scan=185203	scan=185203	72.3819
K.TAASGVEAN[+0.984]SRPLDHAQPPSSLVIDKESEVYK.M		N[+1]	30.54	235.3	>>sp|O00151|PDLI1_HUMAN PDZ and LIM domain protein 1 OS=Homo sapiens OX=9606 GN=PDLIM1 PE=1 SV=4	680.144	5	3396.69	3396.69	0	-0.6	167	Specific	1610.89	1610.89	29	1129	scan=205608	scan=205608	76.392
K.KGVNLPGAAVDLPAVSEKDIQDLK.F			30.53	1554.26	>>sp|P14618|KPYM_HUMAN Pyruvate kinase PKM OS=Homo sapiens OX=9606 GN=PKM PE=1 SV=4	620.096	4	2477.36	2477.36	0	-0.3	207	Specific	1554.26	1554.26	43	405	scan=188876	scan=188876	101.379
R.VHVSEEGTEPEAMLQVLGPKPALPAGTEDTAKEDAANR.K			30.53	1495.46	>>sp|P06396|GELS_HUMAN Gelsolin OS=Homo sapiens OX=9606 GN=GSN PE=1 SV=1	792.395	5	3957.94	3957.95	0	-1.3	258	Specific	1557.02	1495.46	61	2125	scan=188281	scan=188281	96.6666
R.LVRPEVDVM[+15.995]C[+57.021]TAFHDNEETFLKK.Y		C[+57], M[+16]	30.53	690.11	>>sp|P02768|ALBU_HUMAN Serum albumin OS=Homo sapiens OX=9606 GN=ALB PE=1 SV=2	559.676	5	2794.35	2794.35	0	-0.3	139	Specific	1575.8	1435.55	148	243	scan=206018	scan=206018	79.3759
R.LVRPEVDVM[+15.995]C[+57.021]TAFHDNEETFLKK.Y		C[+57], M[+16]	30.53	681.85	>>sp|P02768|ALBU_HUMAN Serum albumin OS=Homo sapiens OX=9606 GN=ALB PE=1 SV=2	559.676	5	2794.35	2794.35	0	-0.7	139	Specific	1596.46	1462.51	148	243	scan=185945	scan=185945	77.8047
K.VHTEC[+57.021]C[+57.021]HGDLLEC[+57.021]ADDRADLAK.Y		C[+57]*3	30.53	1520.19	>>sp|P02768|ALBU_HUMAN Serum albumin OS=Homo sapiens OX=9606 GN=ALB PE=1 SV=2	517.83	5	2585.12	2585.12	0	0.9	265	Specific	1566.05	1520.19	148	243	scan=222846	scan=222846	56.0627
K.AHDGGIYAISWSPDSTHLLSASGDK.T			30.53	1453.77	>>sp|O75083|WDR1_HUMAN WD repeat-containing protein 1 OS=Homo sapiens OX=9606 GN=WDR1 PE=1 SV=4	647.061	4	2585.22	2585.23	0	-1.2	232	Specific	1565.65	1453.77	38	2959	scan=208155	scan=208155	97.1551
K.AHDGGIYAISWSPDSTHLLSASGDK.T			30.53	1478.83	>>sp|O75083|WDR1_HUMAN WD repeat-containing protein 1 OS=Homo sapiens OX=9606 GN=WDR1 PE=1 SV=4	647.062	4	2585.22	2585.23	0	-0.9	232	Specific	1592.44	1478.83	38	2959	scan=188191	scan=188191	95.9328
K.TAASGVEANSRPLDHAQPPSSLVIDKESEVYK.M			30.51	1495.99	>>sp|O00151|PDLI1_HUMAN PDZ and LIM domain protein 1 OS=Homo sapiens OX=9606 GN=PDLIM1 PE=1 SV=4	679.947	5	3395.71	3395.71	0	-0.1	167	Specific	1509.16	1495.99	29	1129	scan=225190	scan=225190	75.0086
K.ALSDHHIYLEGTLLKPNM[+15.995]VTPGHAC[+57.021]TQK.F		C[+57], M[+16]	30.49	77.82	>>sp|P04075|ALDOA_HUMAN Fructose-bisphosphate aldolase A OS=Homo sapiens OX=9606 GN=ALDOA PE=1 SV=2	630.32	5	3147.57	3147.57	0	-0.9	216	Specific	1547.9	1365.7	35	2279	scan=225445	scan=225445	77.0939
R.RKLEGDSTDLSDQIAELQAQIAELK.M			30.48	1498.57	>>sp|P35579|MYH9_HUMAN Myosin-9 OS=Homo sapiens OX=9606 GN=MYH9 PE=1 SV=4	693.616	4	2771.44	2771.44	0	-0.1	1051	Specific	1514.32	1498.57	254	717	scan=192060	scan=192060	126.688
R.KTFSHELSDFGLESTAGEIPVVAIR.T			30.48	1446.3	>>sp|P30101|PDIA3_HUMAN Protein disulfide-isomerase A3 OS=Homo sapiens OX=9606 GN=PDIA3 PE=1 SV=4	676.604	4	2703.4	2703.4	0	-1.1	305	Specific	1511.62	1446.3	26	1497	scan=64786	scan=64786	61.6986
R.KTFSHELSDFGLESTAGEIPVVAIR.T			30.48	1477.29	>>sp|P30101|PDIA3_HUMAN Protein disulfide-isomerase A3 OS=Homo sapiens OX=9606 GN=PDIA3 PE=1 SV=4	676.605	4	2703.4	2703.4	0	0.2	305	Specific	1512.41	1477.29	26	1497	scan=152498	scan=152498	61.4731
K.THIQDNHDGTYTVAYVPDVTGR.Y			30.48	1440.17	>>sp|P21333-2|FLNA_HUMAN Isoform 2 of Filamin-A OS=Homo sapiens OX=9606 GN=FLNA	615.545	4	2459.16	2459.16	0	-0.7	1594	Specific	1504.9	1440.17	195	1719	scan=204810	scan=204810	70.0666
R.VHVSEEGTEPEAMLQVLGPKPALPAGTEDTAKEDAANR.K			30.48	1521.08	>>sp|P06396|GELS_HUMAN Gelsolin OS=Homo sapiens OX=9606 GN=GSN PE=1 SV=1	792.396	5	3957.95	3957.95	0	0.8	258	Specific	1546.05	1521.08	61	2125	scan=150141	scan=150141	55.5798
R.LVRPEVDVM[+15.995]C[+57.021]TAFHDNEETFLKK.Y		C[+57], M[+16]	30.48	703.44	>>sp|P02768|ALBU_HUMAN Serum albumin OS=Homo sapiens OX=9606 GN=ALB PE=1 SV=2	559.676	5	2794.35	2794.35	0	-0.6	139	Specific	1542.3	1398.73	148	243	scan=227082	scan=227082	90.2744
K.AHYGGFTVQNEANKYQISVNK.Y			30.48	1398.69	>>sp|P02675|FIBB_HUMAN Fibrinogen beta chain OS=Homo sapiens OX=9606 GN=FGB PE=1 SV=2	592.797	4	2368.17	2368.17	0	-0.7	354	Specific	1512.68	1398.69	101	2107	scan=184154	scan=184154	64.1909
K.SKDHFGLEGDEESTM[+15.995]LEDSVSPK.K		M[+16]	30.47	1386.1	>>sp|Q9Y490|TLN1_HUMAN Talin-1 OS=Homo sapiens OX=9606 GN=TLN1 PE=1 SV=3	639.038	4	2553.13	2553.13	0	0.2	405	Specific	1512.29	1386.1	242	2795	scan=204668	scan=204668	68.8715
K.LADIDKDGMLDDDEFALANHLIK.V			30.47	1461.7	>>sp|Q9NZN3|EHD3_HUMAN EH domain-containing protein 3 OS=Homo sapiens OX=9606 GN=EHD3 PE=1 SV=2	643.82	4	2572.26	2572.26	0	-0.3	487	Specific	1507.93	1461.7	24	2315	scan=190193	scan=190193	111.882
K.DSDGDGRGDAC[+57.021]KDDFDHDSVPDIDDIC[+57.021]PENVDISETDFR.R		C[+57]*2	30.47	309.58	>>sp|P07996|TSP1_HUMAN Thrombospondin-1 OS=Homo sapiens OX=9606 GN=THBS1 PE=1 SV=2	883.563	5	4413.78	4413.79	0	-1.3	920	Specific	1561.85	1503.34	175	2657	scan=209161	scan=209161	105.437
R.VHVSEEGTEPEAMLQVLGPKPALPAGTEDTAKEDAANR.K			30.47	1504.47	>>sp|P06396|GELS_HUMAN Gelsolin OS=Homo sapiens OX=9606 GN=GSN PE=1 SV=1	792.396	5	3957.95	3957.95	0	0.4	258	Specific	1504.47	1504.47	61	2125	scan=19469	scan=19469	55.5346
R.KGAGDGSDEEVDGKADGAEAKPAE.-			30.45	1466.37	>>sp|P35579|MYH9_HUMAN Myosin-9 OS=Homo sapiens OX=9606 GN=MYH9 PE=1 SV=4	576.513	4	2303.03	2303.03	0	1.3	1937	CRagged	1532.56	1466.37	254	717	scan=94586	scan=94586	26.4443
R.VHVSEEGTEPEAMLQVLGPKPALPAGTEDTAKEDAANR.K			30.45	1500.39	>>sp|P06396|GELS_HUMAN Gelsolin OS=Homo sapiens OX=9606 GN=GSN PE=1 SV=1	792.397	5	3957.96	3957.95	0	1.7	258	Specific	1524.15	1500.39	61	2125	scan=106303	scan=106303	55.7957
K.VHSPSGALEEC[+57.021]YVTEIDQDKYAVR.F		C[+57]	30.43	1488.72	>>sp|P21333-2|FLNA_HUMAN Isoform 2 of Filamin-A OS=Homo sapiens OX=9606 GN=FLNA	692.33	4	2766.3	2766.3	0	-1.8	2360	Specific	1537.3	1488.72	195	1719	scan=186187	scan=186187	79.7423
R.LVQAFQYTDEHGEVC[+57.021]PAGWKPGSDTIKPNVDDSKEYFSK.H		C[+57]	30.34	51.03	>>sp|P32119|PRDX2_HUMAN Peroxiredoxin-2 OS=Homo sapiens OX=9606 GN=PRDX2 PE=1 SV=5	741.52	6	4444.09	4443.09	1	-1	158	Specific	1521.82	1431.95	6	1231	scan=187364	scan=187364	89.1828
K.AVGDKLPEC[+57.021]EADDGC[+57.021]PKPPEIAHGYVEHSVR.Y		C[+57]*2	30.3	1234.07	>>sp|P00738|HPT_HUMAN Haptoglobin OS=Homo sapiens OX=9606 GN=HP PE=1 SV=1	572.938	6	3432.59	3432.59	0	-0.9	78	Specific	1495.43	1234.07	30	1771	scan=184107	scan=184107	63.8191
K.GADIN[+15.995]APDKHHITPLLSAVYEGHVSC[+57.021]VK.L		C[+57], N[+16]	30.19	1392.26	>>sp|P58546|MTPN_HUMAN Myotrophin OS=Homo sapiens OX=9606 GN=MTPN PE=1 SV=2	609.711	5	3044.52	3044.53	0	-0.7	58	Specific	1482.62	1392.26	11	507	scan=186310	scan=186310	80.7665
K.LYHSEAFTVNFGDTEEAKK.Q			30.18	1245.25	>>sp|P01009|A1AT_HUMAN Alpha-1-antitrypsin OS=Homo sapiens OX=9606 GN=SERPINA1 PE=1 SV=3	547.265	4	2186.04	2186.04	0	-0.5	161	Specific	1472.64	1245.25	33	161	scan=184745	scan=184745	68.6645
R.KGGETSEMYLIQPDSSVKPYR.V			30.16	1386.22	>>sp|P02675|FIBB_HUMAN Fibrinogen beta chain OS=Homo sapiens OX=9606 GN=FGB PE=1 SV=2	597.049	4	2385.17	2385.18	0	-0.6	247	Specific	1487.06	1386.22	101	2107	scan=204915	scan=204915	70.9219
K.AHDGGIYAISWSPDSTHLLSASGDK.T			30.14	1361.49	>>sp|O75083|WDR1_HUMAN WD repeat-containing protein 1 OS=Homo sapiens OX=9606 GN=WDR1 PE=1 SV=4	647.062	4	2585.23	2585.23	0	0.1	232	Specific	1491.72	1361.49	38	2959	scan=208138	scan=208138	97.0045
R.LVRPEVDVMC[+57.021]TAFHDNEETFLKK.Y		C[+57]	30.13	1393.32	>>sp|P02768|ALBU_HUMAN Serum albumin OS=Homo sapiens OX=9606 GN=ALB PE=1 SV=2	556.477	5	2778.36	2778.36	0	-0.5	139	Specific	1494.29	1393.32	148	243	scan=187732	scan=187732	92.2487
R.LVRPEVDVM[+15.995]C[+57.021]TAFHDNEETFLKK.Y		C[+57], M[+16]	30.13	661.45	>>sp|P02768|ALBU_HUMAN Serum albumin OS=Homo sapiens OX=9606 GN=ALB PE=1 SV=2	559.676	5	2794.35	2794.35	0	-0.8	139	Specific	1458.62	1397.53	148	243	scan=226165	scan=226165	82.8738
K.AHYGGFTVQNEANKYQISVNK.Y			30.11	1431.37	>>sp|P02675|FIBB_HUMAN Fibrinogen beta chain OS=Homo sapiens OX=9606 GN=FGB PE=1 SV=2	592.797	4	2368.17	2368.17	0	-1	354	Specific	1486.77	1431.37	101	2107	scan=204247	scan=204247	65.6738
R.VHVSEEGTEPEAM[+15.995]LQVLGPKPALPAGTEDTAKEDAANR.K		M[+16]	30.09	1018.38	>>sp|P06396|GELS_HUMAN Gelsolin OS=Homo sapiens OX=9606 GN=GSN PE=1 SV=1	795.594	5	3973.94	3973.94	0	-0.9	258	Specific	1467.7	1389.7	61	2125	scan=60324	scan=60324	49.5066
K.ALSDHHIYLEGTLLKPNM[+15.995]VTPGHAC[+57.021]TQK.F		C[+57], M[+16]	30.03	80.23	>>sp|P04075|ALDOA_HUMAN Fructose-bisphosphate aldolase A OS=Homo sapiens OX=9606 GN=ALDOA PE=1 SV=2	630.319	5	3147.57	3147.57	0	-1.5	216	Specific	1471.79	1450.01	35	2279	scan=205257	scan=205257	73.7266
R.ILNNGHAFNVEFDDSQDKAVLK.G			29.98	1336.5	>>sp|P00918|CAH2_HUMAN Carbonic anhydrase 2 OS=Homo sapiens OX=9606 GN=CA2 PE=1 SV=2	619.312	4	2474.23	2474.23	0	-1.9	59	Specific	1478.05	1336.5	17	2435	scan=206287	scan=206287	81.6146
K.VHTEC[+57.021]C[+57.021]HGDLLEC[+57.021]ADDRADLAK.Y		C[+57]*3	29.94	1433.08	>>sp|P02768|ALBU_HUMAN Serum albumin OS=Homo sapiens OX=9606 GN=ALB PE=1 SV=2	647.035	4	2585.12	2585.12	0	0.4	265	Specific	1478.92	1433.08	148	243	scan=183184	scan=183184	56.4137
R.KGAGDGSDEEVDGKADGAEAKPAE.-			29.81	1431.18	>>sp|P35579|MYH9_HUMAN Myosin-9 OS=Homo sapiens OX=9606 GN=MYH9 PE=1 SV=4	576.514	4	2303.03	2303.03	0	2.4	1937	CRagged	1477.42	1431.18	254	717	scan=8120	scan=8120	26.3652
R.TGSGGPGNHPHGPDASAEGLNPYGLVAPR.F			29.69	1384.05	>>sp|Q86UX7|URP2_HUMAN Fermitin family homolog 3 OS=Homo sapiens OX=9606 GN=FERMT3 PE=1 SV=1	696.337	4	2782.33	2782.33	0	-0.8	482	Specific	1423.69	1384.05	42	2641	scan=185414	scan=185414	73.994
R.TGSGGPGNHPHGPDASAEGLNPYGLVAPR.F			29.69	1410.63	>>sp|Q86UX7|URP2_HUMAN Fermitin family homolog 3 OS=Homo sapiens OX=9606 GN=FERMT3 PE=1 SV=1	696.337	4	2782.33	2782.33	0	-0.6	482	Specific	1449.01	1410.63	42	2641	scan=205491	scan=205491	75.4429
K.TSESGELHGLTTEEEFVEGIYKVEIDTK.S			29.69	1378.98	>>sp|P02766|TTHY_HUMAN Transthyretin OS=Homo sapiens OX=9606 GN=TTR PE=1 SV=1	785.884	4	3140.51	3140.52	0	-0.7	69	Specific	1409.26	1378.98	9	2577	scan=192549	scan=192549	130.638
K.AVGDKLPEC[+57.021]EADDGC[+57.021]PKPPEIAHGYVEHSVR.Y		C[+57]*2	29.67	1196.24	>>sp|P00738|HPT_HUMAN Haptoglobin OS=Homo sapiens OX=9606 GN=HP PE=1 SV=1	572.938	6	3432.59	3432.59	0	-0.4	78	Specific	1440.79	1196.24	30	1771	scan=224281	scan=224281	67.5888
R.VPFDAATLHTSTAMAAQHGMDDDGTGQK.Q			29.65	1365.96	>>sp|P06396|GELS_HUMAN Gelsolin OS=Homo sapiens OX=9606 GN=GSN PE=1 SV=1	719.076	4	2873.28	2873.28	0	0.2	420	Specific	1405.62	1365.96	61	2125	scan=185354	scan=185354	73.5761
K.TKLEPGQPQLSPGISTIHLHPQFPVVIEK.T			29.64	1353.5	>>sp|Q14766|LTBP1_HUMAN Latent-transforming growth factor beta-binding protein 1 OS=Homo sapiens OX=9606 GN=LTBP1 PE=1 SV=4	638.958	5	3190.76	3190.76	0	-0.4	816	Specific	1428.88	1353.5	67	1847	scan=189455	scan=189455	106.025
K.ALSDHHIYLEGTLLKPNMVTPGHAC[+57.021]TQK.F		C[+57]	29.64	1170.73	>>sp|P04075|ALDOA_HUMAN Fructose-bisphosphate aldolase A OS=Homo sapiens OX=9606 GN=ALDOA PE=1 SV=2	522.768	6	3131.57	3131.58	0	-1.2	216	Specific	1416.09	1170.73	35	2279	scan=186185	scan=186185	79.7231
K.AVGDKLPEC[+57.021]EADDGC[+57.021]PKPPEIAHGYVEHSVR.Y		C[+57]*2	29.63	1219.29	>>sp|P00738|HPT_HUMAN Haptoglobin OS=Homo sapiens OX=9606 GN=HP PE=1 SV=1	572.939	6	3432.6	3432.59	0	0.2	78	Specific	1421.89	1219.29	30	1771	scan=224250	scan=224250	67.3469
K.LYHSEAFTVNFGDTEEAKK.Q			29.4	1231.23	>>sp|P01009|A1AT_HUMAN Alpha-1-antitrypsin OS=Homo sapiens OX=9606 GN=SERPINA1 PE=1 SV=3	547.265	4	2186.04	2186.04	0	-0.6	161	Specific	1435.01	1231.23	33	161	scan=204847	scan=204847	70.377
R.KAGTQIENIEEDFRDGLK.L			29.39	1178.73	>>sp|P12814|ACTN1_HUMAN Alpha-actinin-1 OS=Homo sapiens OX=9606 GN=ACTN1 PE=1 SV=2	516.516	4	2063.04	2063.04	0	1	47	Specific	1411.32	1178.73	94	71	scan=61099	scan=61099	51.6105
R.KAGTQIENIEEDFRDGLK.L			29.38	1196.92	>>sp|P12814|ACTN1_HUMAN Alpha-actinin-1 OS=Homo sapiens OX=9606 GN=ACTN1 PE=1 SV=2	516.516	4	2063.04	2063.04	0	0.5	47	Specific	1408.15	1196.92	94	71	scan=17823	scan=17823	51.3755
K.KIEPELDGSAQVTSHDASTNGLINFIK.Q			29.38	1368.22	>>sp|P06744|G6PI_HUMAN Glucose-6-phosphate isomerase OS=Homo sapiens OX=9606 GN=GPI PE=1 SV=4	721.872	4	2884.47	2884.47	0	-0.9	524	Specific	1412.48	1368.22	21	2233	scan=188425	scan=188425	97.8709
K.AHDGGIYAISWSPDSTHLLSASGDK.T			29.36	1357.58	>>sp|O75083|WDR1_HUMAN WD repeat-containing protein 1 OS=Homo sapiens OX=9606 GN=WDR1 PE=1 SV=4	647.062	4	2585.23	2585.23	0	0.6	232	Specific	1427.39	1357.58	38	2959	scan=19558	scan=19558	55.7577
R.QLFHPEQLITGKEDAANNYAR.G			29.35	1349.02	>>sp|P68363|TBA1B_HUMAN Tubulin alpha-1B chain OS=Homo sapiens OX=9606 GN=TUBA1B PE=1 SV=1	604.556	4	2415.2	2415.21	0	-0.5	85	Specific	1406.5	1349.02	27	2659	scan=185899	scan=185899	77.4373
K.GHYTEGAELVDSVLDVVRK.E			29.35	1368.92	>>sp|P07437|TBB5_HUMAN Tubulin beta chain OS=Homo sapiens OX=9606 GN=TUBB PE=1 SV=2	522.525	4	2087.08	2087.08	0	-0.1	104	Specific	1424.57	1368.92	27	2587	scan=190216	scan=190216	112.079
R.KTFSHELSDFGLESTAGEIPVVAIR.T			29.33	1369.22	>>sp|P30101|PDIA3_HUMAN Protein disulfide-isomerase A3 OS=Homo sapiens OX=9606 GN=PDIA3 PE=1 SV=4	676.605	4	2703.4	2703.4	0	0.1	305	Specific	1400.66	1369.22	26	1497	scan=21840	scan=21840	61.4718
R.LVRPEVDVMC[+57.021]TAFHDNEETFLKK.Y		C[+57]	29.31	1301.25	>>sp|P02768|ALBU_HUMAN Serum albumin OS=Homo sapiens OX=9606 GN=ALB PE=1 SV=2	556.477	5	2778.36	2778.36	0	-0.7	139	Specific	1417.19	1301.25	148	243	scan=207832	scan=207832	94.4575
R.LVRPEVDVM[+15.995]C[+57.021]TAFHDNEETFLKK.Y		C[+57], M[+16]	29.31	606.79	>>sp|P02768|ALBU_HUMAN Serum albumin OS=Homo sapiens OX=9606 GN=ALB PE=1 SV=2	559.676	5	2794.35	2794.35	0	-0.8	139	Specific	1407	1302.52	148	243	scan=186819	scan=186819	84.7362
R.LASEAKPAAVAAENEEIGSHIK.H			29.3	1351.74	>>sp|Q9Y490|TLN1_HUMAN Talin-1 OS=Homo sapiens OX=9606 GN=TLN1 PE=1 SV=3	559.545	4	2235.16	2235.16	0	-1	1896	Specific	1431.91	1351.74	242	2795	scan=183166	scan=183166	56.2678
R.KGAGDGSDEEVDGKADGAEAKPAE.-			29.3	1396.76	>>sp|P35579|MYH9_HUMAN Myosin-9 OS=Homo sapiens OX=9606 GN=MYH9 PE=1 SV=4	576.513	4	2303.03	2303.03	0	0.8	1937	CRagged	1437.74	1396.76	254	717	scan=138803	scan=138803	26.376
K.KGVNLPGAAVDLPAVSEKDIQDLK.F			29.29	1418.75	>>sp|P14618|KPYM_HUMAN Pyruvate kinase PKM OS=Homo sapiens OX=9606 GN=PKM PE=1 SV=4	620.096	4	2477.36	2477.36	0	0.3	207	Specific	1418.75	1418.75	43	405	scan=63156	scan=63156	57.2089
R.HVGDLGNVTADKDGVADVSIEDSVISLSGDHC[+57.021]IIGR.T		C[+57]	29.29	1373.07	>>sp|P00441|SODC_HUMAN Superoxide dismutase [Cu-Zn] OS=Homo sapiens OX=9606 GN=SOD1 PE=1 SV=2	744.969	5	3720.81	3720.81	0	0.3	81	Specific	1442.57	1373.07	3	1251	scan=108299	scan=108299	60.7155
K.TAASGVEAN[+0.984]SRPLDHAQPPSSLVIDKESEVYK.M		N[+1]	29.27	179.21	>>sp|O00151|PDLI1_HUMAN PDZ and LIM domain protein 1 OS=Homo sapiens OX=9606 GN=PDLIM1 PE=1 SV=4	680.146	5	3396.7	3396.69	0	2.2	167	Specific	1411.97	1355.45	29	1129	scan=102757	scan=102757	47.1325
K.LADIDKDGM[+15.995]LDDDEFALANHLIK.V		M[+16]	29.26	839.94	>>sp|Q9NZN3|EHD3_HUMAN EH domain-containing protein 3 OS=Homo sapiens OX=9606 GN=EHD3 PE=1 SV=2	647.819	4	2588.25	2588.25	0	-0.3	487	Specific	1446.73	1276.6	24	2315	scan=209012	scan=209012	104.224
K.LADVDKDGLLDDEEFALANHLIK.V			29.26	1313.86	>>sp|Q9H4M9|EHD1_HUMAN EH domain-containing protein 1 OS=Homo sapiens OX=9606 GN=EHD1 PE=1 SV=2	639.331	4	2554.3	2554.3	0	0.1	487	Specific	1402.44	1313.86	11	2045	scan=190626	scan=190626	115.083
R.VHVSEEGTEPEAM[+15.995]LQVLGPKPALPAGTEDTAKEDAANR.K		M[+16]	29.26	887.8	>>sp|P06396|GELS_HUMAN Gelsolin OS=Homo sapiens OX=9606 GN=GSN PE=1 SV=1	795.595	5	3973.94	3973.94	0	-0.3	258	Specific	1411.82	1411.82	61	2125	scan=226192	scan=226192	83.1052
R.LVRPEVDVMC[+57.021]TAFHDNEETFLKK.Y		C[+57]	29.26	1325.99	>>sp|P02768|ALBU_HUMAN Serum albumin OS=Homo sapiens OX=9606 GN=ALB PE=1 SV=2	556.477	5	2778.36	2778.36	0	-0.2	139	Specific	1435.58	1325.99	148	243	scan=187785	scan=187785	92.6535
K.LADVDKDGLLDDEEFALANHLIK.V			29.25	1392.62	>>sp|Q9H4M9|EHD1_HUMAN EH domain-containing protein 1 OS=Homo sapiens OX=9606 GN=EHD1 PE=1 SV=2	639.33	4	2554.3	2554.3	0	-1.5	487	Specific	1421.43	1392.62	11	2045	scan=210462	scan=210462	115.882
R.LVRPEVDVM[+15.995]C[+57.021]TAFHDNEETFLKK.Y		C[+57], M[+16]	29.25	701.18	>>sp|P02768|ALBU_HUMAN Serum albumin OS=Homo sapiens OX=9606 GN=ALB PE=1 SV=2	559.676	5	2794.35	2794.35	0	-1.1	139	Specific	1417.96	1318.6	148	243	scan=226327	scan=226327	84.1139
R.LASEAKPAAVAAENEEIGSHIK.H			29.11	1339.51	>>sp|Q9Y490|TLN1_HUMAN Talin-1 OS=Homo sapiens OX=9606 GN=TLN1 PE=1 SV=3	559.545	4	2235.16	2235.16	0	-1.5	1896	Specific	1415.92	1339.51	242	2795	scan=203235	scan=203235	57.5134
K.KGVNLPGAAVDLPAVSEKDIQDLK.F			29.06	1415.82	>>sp|P14618|KPYM_HUMAN Pyruvate kinase PKM OS=Homo sapiens OX=9606 GN=PKM PE=1 SV=4	620.095	4	2477.36	2477.36	0	-1.7	207	Specific	1415.82	1415.82	43	405	scan=228667	scan=228667	103.338
K.VHTEC[+57.021]C[+57.021]HGDLLEC[+57.021]ADDRADLAK.Y		C[+57]*3	29.02	1383.38	>>sp|P02768|ALBU_HUMAN Serum albumin OS=Homo sapiens OX=9606 GN=ALB PE=1 SV=2	647.035	4	2585.12	2585.12	0	0	265	Specific	1419.82	1383.38	148	243	scan=202778	scan=202778	53.8775
K.HSHAGELEALGGVKPAVLTR.S			29.01	1385.8	>>sp|P02730|B3AT_HUMAN Band 3 anion transport protein OS=Homo sapiens OX=9606 GN=SLC4A1 PE=1 SV=3	511.283	4	2042.11	2042.11	0	-1.3	161	Specific	1406.93	1385.8	10	2417	scan=184680	scan=184680	68.1328
K.VHTEC[+57.021]C[+57.021]HGDLLEC[+57.021]ADDRADLAK.Y		C[+57]*3	29	1372.67	>>sp|P02768|ALBU_HUMAN Serum albumin OS=Homo sapiens OX=9606 GN=ALB PE=1 SV=2	647.034	4	2585.11	2585.12	0	-1.2	265	Specific	1403.46	1372.67	148	243	scan=182317	scan=182317	49.6664
K.FYGDEEKDKGLQTSQDAR.F			28.97	1271.17	>>sp|P27797|CALR_HUMAN Calreticulin OS=Homo sapiens OX=9606 GN=CALR PE=1 SV=1	522.497	4	2086.97	2086.97	0	-0.9	56	Specific	1421.47	1271.17	27	2383	scan=200755	scan=200755	37.4688
R.TTGIVM[+15.995]DSGDGVTHTVPIYEGYALPHAILR.L		M[+16]	28.88	1392.09	>>sp|P63261|ACTG_HUMAN Actin, cytoplasmic 2 OS=Homo sapiens OX=9606 GN=ACTG1 PE=1 SV=1	640.727	5	3199.61	3199.61	0	-1.2	148	Specific	1416.98	1392.09	76	169	scan=189775	scan=189775	108.611
K.HHAAYVNNLNVTEEKYQEALAK.G			28.81	1335.57	>>sp|P04179|SODM_HUMAN Superoxide dismutase [Mn], mitochondrial OS=Homo sapiens OX=9606 GN=SOD2 PE=1 SV=3	636.322	4	2542.26	2542.27	0	-1.7	54	Specific	1425.03	1335.57	13	2881	scan=184108	scan=184108	63.8277
R.VPFDAATLHTSTAM[+15.995]AAQHGMDDDGTGQK.Q		M[+16]	28.75	334.56	>>sp|P06396|GELS_HUMAN Gelsolin OS=Homo sapiens OX=9606 GN=GSN PE=1 SV=1	723.075	4	2889.28	2889.28	0	-0.4	420	Specific	1375.26	1302.16	61	2125	scan=204323	scan=204323	66.2265
R.TTGIVMDSGDGVTHTVPIYEGYALPHAILR.L			28.7	1366.84	>>sp|P63261|ACTG_HUMAN Actin, cytoplasmic 2 OS=Homo sapiens OX=9606 GN=ACTG1 PE=1 SV=1	796.659	4	3183.61	3183.61	0	-0.3	148	Specific	1369.38	1366.84	76	169	scan=190560	scan=190560	114.638
R.VPFDAATLHTSTAMAAQHGM[+15.995]DDDGTGQK.Q		M[+16]	28.69	312.7	>>sp|P06396|GELS_HUMAN Gelsolin OS=Homo sapiens OX=9606 GN=GSN PE=1 SV=1	723.074	4	2889.27	2889.28	0	-1.1	420	Specific	1378.79	1318.01	61	2125	scan=184477	scan=184477	66.5167
R.FGSAIAPLGDLDRDGYNDIAVAAPYGGPSGR.G			28.66	1434.12	>>sp|P08514|ITA2B_HUMAN Integrin alpha-IIb OS=Homo sapiens OX=9606 GN=ITGA2B PE=1 SV=3	773.881	4	3092.5	3092.51	0	-1.5	387	Specific	1434.12	1434.12	64	569	scan=190613	scan=190613	114.985
K.LKGEM[+15.995]MDLQHGSLFLQTPK.I		M[+16]	28.43	112.25	>>sp|P07195|LDHB_HUMAN L-lactate dehydrogenase B chain OS=Homo sapiens OX=9606 GN=LDHB PE=1 SV=2	548.032	4	2189.11	2189.11	0	-0.8	59	Specific	1364.1	1333.64	15	1345	scan=186194	scan=186194	79.8019
K.SLHTLFGDKLC[+57.021]TVATLR.E		C[+57]	28.43	1211.25	>>sp|P02768|ALBU_HUMAN Serum albumin OS=Homo sapiens OX=9606 GN=ALB PE=1 SV=2	483.764	4	1932.04	1932.04	0	-0.8	89	Specific	1360.69	1211.25	148	243	scan=207804	scan=207804	94.2289
K.VHTEC[+57.021]C[+57.021]HGDLLEC[+57.021]ADDR.A		C[+57]*3	28.43	1174.42	>>sp|P02768|ALBU_HUMAN Serum albumin OS=Homo sapiens OX=9606 GN=ALB PE=1 SV=2	522.465	4	2086.84	2086.84	0	-0.5	265	Specific	1362.06	1174.42	148	243	scan=221226	scan=221226	42.9216
K.FWEVISDEHGIDPTGTYHGDSDLQLDR.I			28.4	1287.39	>>sp|P07437|TBB5_HUMAN Tubulin beta chain OS=Homo sapiens OX=9606 GN=TUBB PE=1 SV=2	776.357	4	3102.41	3102.41	0	-0.7	20	Specific	1361.55	1287.39	27	2587	scan=208854	scan=208854	102.894
K.GLKPGVVYEGQLISIQQYGHQEVTR.F			28.4	1373.27	>>sp|P02751-3|FINC_HUMAN Isoform 3 of Fibronectin OS=Homo sapiens OX=9606 GN=FN1	700.625	4	2799.48	2799.48	0	-0.8	670	Specific	1373.27	1373.27	46	2409	scan=187385	scan=187385	89.347
K.VGAVDADKHHSLGGQYGVQGFPTIK.I			28.39	1291.5	>>sp|Q15084|PDIA6_HUMAN Protein disulfide-isomerase A6 OS=Homo sapiens OX=9606 GN=PDIA6 PE=1 SV=1	517.068	5	2581.31	2581.32	0	-0.9	78	Specific	1389.61	1291.5	10	1369	scan=205190	scan=205190	73.188
R.LVSNHSLHETSSVFVDSLTK.A			28.39	1264.86	>>sp|P21333-2|FLNA_HUMAN Isoform 2 of Filamin-A OS=Homo sapiens OX=9606 GN=FLNA	550.786	4	2200.12	2200.12	0	-0.4	2513	Specific	1362.7	1264.86	195	1719	scan=185339	scan=185339	73.4787
R.LVRPEVDVMC[+57.021]TAFHDNEETFLK.K		C[+57]	28.39	1276.89	>>sp|P02768|ALBU_HUMAN Serum albumin OS=Homo sapiens OX=9606 GN=ALB PE=1 SV=2	663.321	4	2650.26	2650.26	0	-0.6	139	Specific	1357.98	1276.89	148	243	scan=188952	scan=188952	101.91
R.LVRPEVDVMC[+57.021]TAFHDNEETFLK.K		C[+57]	28.39	1275.53	>>sp|P02768|ALBU_HUMAN Serum albumin OS=Homo sapiens OX=9606 GN=ALB PE=1 SV=2	663.321	4	2650.26	2650.26	0	-0.8	139	Specific	1364.8	1275.53	148	243	scan=208861	scan=208861	102.949
R.KGGETSEM[+15.995]YLIQPDSSVKPYR.V		M[+16]	28.39	1265.99	>>sp|P02675|FIBB_HUMAN Fibrinogen beta chain OS=Homo sapiens OX=9606 GN=FGB PE=1 SV=2	601.048	4	2401.17	2401.17	0	-0.6	247	Specific	1372.04	1265.99	101	2107	scan=183654	scan=183654	60.2376
K.KGDTFSC[+57.021]M[+15.995]VGHEALPLAFTQK.T		C[+57], M[+16]	28.39	1216.47	>>sp|P01876|IGHA1_HUMAN Immunoglobulin heavy constant alpha 1 OS=Homo sapiens OX=9606 GN=IGHA1 PE=1 SV=2	589.038	4	2353.13	2353.13	0	-0.7	307	Specific	1357.75	1216.47	14	1049	scan=186623	scan=186623	83.2351
K.KGDTFSC[+57.021]M[+15.995]VGHEALPLAFTQK.T		C[+57], M[+16]	28.39	1206.59	>>sp|P01876|IGHA1_HUMAN Immunoglobulin heavy constant alpha 1 OS=Homo sapiens OX=9606 GN=IGHA1 PE=1 SV=2	589.038	4	2353.13	2353.13	0	-0.6	307	Specific	1357.97	1206.59	14	1049	scan=226690	scan=226690	87.0125
K.KGDTFSC[+57.021]M[+15.995]VGHEALPLAFTQK.T		C[+57], M[+16]	28.39	1244.45	>>sp|P01876|IGHA1_HUMAN Immunoglobulin heavy constant alpha 1 OS=Homo sapiens OX=9606 GN=IGHA1 PE=1 SV=2	589.038	4	2353.13	2353.13	0	-0.8	307	Specific	1386.81	1244.45	14	1049	scan=206759	scan=206759	85.4778
K.AHDGGIYAISWSPDSTHLLSASGDK.T			28.39	1289.74	>>sp|O75083|WDR1_HUMAN WD repeat-containing protein 1 OS=Homo sapiens OX=9606 GN=WDR1 PE=1 SV=4	647.063	4	2585.23	2585.23	0	0.9	232	Specific	1357.65	1289.74	38	2959	scan=150228	scan=150228	55.7944
R.QLFHPEQLITGKEDAANNYAR.G			28.38	1315.33	>>sp|P68363|TBA1B_HUMAN Tubulin alpha-1B chain OS=Homo sapiens OX=9606 GN=TUBA1B PE=1 SV=1	604.556	4	2415.2	2415.21	0	-0.6	85	Specific	1362.15	1315.33	27	2659	scan=205955	scan=205955	78.847
K.GADINAPDKHHITPLLSAVYEGHVSC[+57.021]VK.L		C[+57]	28.38	1359.33	>>sp|P58546|MTPN_HUMAN Myotrophin OS=Homo sapiens OX=9606 GN=MTPN PE=1 SV=2	606.511	5	3028.53	3028.53	0	-0.9	58	Specific	1359.33	1359.33	11	507	scan=206594	scan=206594	84.1152
K.SLHTLFGDKLC[+57.021]TVATLR.E		C[+57]	28.37	1209.89	>>sp|P02768|ALBU_HUMAN Serum albumin OS=Homo sapiens OX=9606 GN=ALB PE=1 SV=2	483.765	4	1932.04	1932.04	0	-0.3	89	Specific	1351.46	1209.89	148	243	scan=207655	scan=207655	92.9536
K.KIEPELDGSAQVTSHDASTNGLINFIK.Q			28.35	1341.18	>>sp|P06744|G6PI_HUMAN Glucose-6-phosphate isomerase OS=Homo sapiens OX=9606 GN=GPI PE=1 SV=4	721.872	4	2884.47	2884.47	0	-0.2	524	Specific	1368.56	1341.18	21	2233	scan=106590	scan=106590	56.4918
K.THIQDNHDGTYTVAYVPDVTGR.Y			28.34	1288.28	>>sp|P21333-2|FLNA_HUMAN Isoform 2 of Filamin-A OS=Homo sapiens OX=9606 GN=FLNA	615.545	4	2459.16	2459.16	0	-0.1	1594	Specific	1379.06	1288.28	195	1719	scan=15642	scan=15642	45.9635
K.SKDHFGLEGDEESTM[+15.995]LEDSVSPK.K		M[+16]	28.33	1263.61	>>sp|Q9Y490|TLN1_HUMAN Talin-1 OS=Homo sapiens OX=9606 GN=TLN1 PE=1 SV=3	639.039	4	2553.13	2553.13	0	1.1	405	Specific	1378.84	1263.61	242	2795	scan=15081	scan=15081	44.5335
R.KQTIDNSQGAYQEAFDISKK.E			28.33	1194.96	>>sp|P27348|1433T_HUMAN 14-3-3 protein theta OS=Homo sapiens OX=9606 GN=YWHAQ PE=1 SV=1	568.537	4	2271.12	2271.13	0	-0.2	139	Specific	1375.27	1194.96	5	185	scan=13983	scan=13983	41.7351
K.KGVNLPGAAVDLPAVSEKDIQDLK.F			28.33	1384.65	>>sp|P14618|KPYM_HUMAN Pyruvate kinase PKM OS=Homo sapiens OX=9606 GN=PKM PE=1 SV=4	620.096	4	2477.36	2477.36	0	1.3	207	Specific	1384.65	1384.65	43	405	scan=20020	scan=20020	56.9253
R.LVRPEVDVM[+15.995]C[+57.021]TAFHDNEETFLKK.Y		C[+57], M[+16]	28.33	545.3	>>sp|P02768|ALBU_HUMAN Serum albumin OS=Homo sapiens OX=9606 GN=ALB PE=1 SV=2	559.677	5	2794.36	2794.35	0	0.8	139	Specific	1393.56	1284.98	148	243	scan=103284	scan=103284	48.4059
K.VHSPSGALEEC[+57.021]YVTEIDQDKYAVR.F		C[+57]	28.32	1294.19	>>sp|P21333-2|FLNA_HUMAN Isoform 2 of Filamin-A OS=Homo sapiens OX=9606 GN=FLNA	692.332	4	2766.3	2766.3	0	0.3	2360	Specific	1369.13	1294.19	195	1719	scan=16859	scan=16859	49.0034
K.VHSPSGALEEC[+57.021]YVTEIDQDKYAVR.F		C[+57]	28.32	1300.8	>>sp|P21333-2|FLNA_HUMAN Isoform 2 of Filamin-A OS=Homo sapiens OX=9606 GN=FLNA	692.332	4	2766.31	2766.3	0	0.6	2360	Specific	1370.87	1300.8	195	1719	scan=60244	scan=60244	49.2924
R.VHVSEEGTEPEAM[+15.995]LQVLGPKPALPAGTEDTAKEDAANR.K		M[+16]	28.32	951.72	>>sp|P06396|GELS_HUMAN Gelsolin OS=Homo sapiens OX=9606 GN=GSN PE=1 SV=1	795.595	5	3973.95	3973.94	0	0.3	258	Specific	1361.34	1260.9	61	2125	scan=103715	scan=103715	49.4597
R.LVRPEVDVM[+15.995]C[+57.021]TAFHDNEETFLK.K		C[+57], M[+16]	28.32	544.23	>>sp|P02768|ALBU_HUMAN Serum albumin OS=Homo sapiens OX=9606 GN=ALB PE=1 SV=2	667.319	4	2666.26	2666.26	0	-1	139	Specific	1356.55	1314.11	148	243	scan=187084	scan=187084	86.9361
K.SKDHFGLEGDEESTMLEDSVSPK.K			28.29	1306.96	>>sp|Q9Y490|TLN1_HUMAN Talin-1 OS=Homo sapiens OX=9606 GN=TLN1 PE=1 SV=3	635.039	4	2537.13	2537.13	0	-0.3	405	Specific	1382.47	1306.96	242	2795	scan=185961	scan=185961	77.915
R.VHVSEEGTEPEAMLQVLGPKPALPAGTEDTAKEDAANR.K			28.28	1345.72	>>sp|P06396|GELS_HUMAN Gelsolin OS=Homo sapiens OX=9606 GN=GSN PE=1 SV=1	792.396	5	3957.95	3957.95	0	0.1	258	Specific	1388.74	1345.72	61	2125	scan=62657	scan=62657	55.8519
K.ALGISPFHEHAEVVFTANDSGPR.R			28.28	1371.32	>>sp|P02766|TTHY_HUMAN Transthyretin OS=Homo sapiens OX=9606 GN=TTR PE=1 SV=1	613.556	4	2451.2	2451.21	0	-1.1	101	Specific	1371.32	1371.32	9	2577	scan=187058	scan=187058	86.734
K.GADIN[+15.995]APDKHHITPLLSAVYEGHVSC[+57.021]VK.L		C[+57], N[+16]	28.27	1292.8	>>sp|P58546|MTPN_HUMAN Myotrophin OS=Homo sapiens OX=9606 GN=MTPN PE=1 SV=2	609.712	5	3044.53	3044.53	0	1.8	58	Specific	1381.89	1292.8	11	507	scan=60563	scan=60563	50.1415
R.LVRPEVDVM[+15.995]C[+57.021]TAFHDNEETFLKK.Y		C[+57], M[+16]	28.27	592.31	>>sp|P02768|ALBU_HUMAN Serum albumin OS=Homo sapiens OX=9606 GN=ALB PE=1 SV=2	559.676	5	2794.35	2794.35	0	-1.1	139	Specific	1366.95	1283.45	148	243	scan=206219	scan=206219	81.0572
R.KAGTQIENIEEDFRDGLK.L			28.25	1125.97	>>sp|P12814|ACTN1_HUMAN Alpha-actinin-1 OS=Homo sapiens OX=9606 GN=ACTN1 PE=1 SV=2	516.516	4	2063.04	2063.04	0	1.6	47	Specific	1357.51	1125.97	94	71	scan=104525	scan=104525	51.4374
K.LYHSEAFTVNFGDTEEAKK.Q			28.25	1162	>>sp|P01009|A1AT_HUMAN Alpha-1-antitrypsin OS=Homo sapiens OX=9606 GN=SERPINA1 PE=1 SV=3	547.266	4	2186.04	2186.04	0	1.8	161	Specific	1357.8	1162	33	161	scan=102413	scan=102413	46.2835
R.KLYDYC[+57.021]DVPQC[+57.021]AAPSFDC[+57.021]GKPQVEPK.K		C[+57]*3	28.14	1341.66	>>sp|P00747|PLMN_HUMAN Plasminogen OS=Homo sapiens OX=9606 GN=PLG PE=1 SV=2	768.851	4	3072.38	3072.39	0	-1.9	550	Specific	1371.42	1341.66	35	927	scan=205684	scan=205684	76.9695
R.KQTIDNSQGAYQEAFDISKK.E			28.11	1267.71	>>sp|P27348|1433T_HUMAN 14-3-3 protein theta OS=Homo sapiens OX=9606 GN=YWHAQ PE=1 SV=1	568.536	4	2271.12	2271.13	0	-1.9	139	Specific	1397.29	1267.71	5	185	scan=183403	scan=183403	58.1739
K.VGAVDADKHHSLGGQYGVQGFPTIK.I			28.1	1325.18	>>sp|Q15084|PDIA6_HUMAN Protein disulfide-isomerase A6 OS=Homo sapiens OX=9606 GN=PDIA6 PE=1 SV=1	646.084	4	2581.31	2581.32	0	-0.7	78	Specific	1381.9	1325.18	10	1369	scan=185091	scan=185091	71.4365
K.VHTEC[+57.021]C[+57.021]HGDLLEC[+57.021]ADDRADLAK.Y		C[+57]*3	28.08	1332.32	>>sp|P02768|ALBU_HUMAN Serum albumin OS=Homo sapiens OX=9606 GN=ALB PE=1 SV=2	647.034	4	2585.12	2585.12	0	-0.7	265	Specific	1353.9	1332.32	148	243	scan=182622	scan=182622	52.0589
R.ASFNHFDRDHSGTLGPEEFK.A			28.01	1289.91	>>sp|P12814|ACTN1_HUMAN Alpha-actinin-1 OS=Homo sapiens OX=9606 GN=ACTN1 PE=1 SV=2	573.517	4	2291.05	2291.05	0	-1	753	Specific	1353.41	1289.91	94	71	scan=203522	scan=203522	59.7882
K.ESKKEDLVFIFWAPESAPLK.S			27.87	1376.11	>>sp|P23528|COF1_HUMAN Cofilin-1 OS=Homo sapiens OX=9606 GN=CFL1 PE=1 SV=3	584.314	4	2334.24	2334.24	0	-1	93	Specific	1384.37	1376.11	24	2221	scan=191558	scan=191558	122.582
R.TGSGGPGNHPHGPDASAEGLNPYGLVAPR.F			27.74	1252.94	>>sp|Q86UX7|URP2_HUMAN Fermitin family homolog 3 OS=Homo sapiens OX=9606 GN=FERMT3 PE=1 SV=1	696.338	4	2782.33	2782.33	0	0.7	482	Specific	1308.51	1252.94	42	2641	scan=103251	scan=103251	48.3256
R.LESEETM[+15.995]VLEAHDAQGDVPVTVTVHDFPGKK.L		M[+16]	27.74	1191.5	>>sp|P01024|CO3_HUMAN Complement C3 OS=Homo sapiens OX=9606 GN=C3 PE=1 SV=2	679.735	5	3394.64	3394.65	0	-0.8	36	Specific	1309.95	1191.5	87	1729	scan=186771	scan=186771	84.3706
R.TTGIVMDSGDGVTHTVPIYEGYALPHAILR.L			27.71	1287.53	>>sp|P63261|ACTG_HUMAN Actin, cytoplasmic 2 OS=Homo sapiens OX=9606 GN=ACTG1 PE=1 SV=1	796.659	4	3183.61	3183.61	0	-0.2	148	Specific	1302.3	1287.53	76	169	scan=210452	scan=210452	115.798
R.Q[-17.027]KHSQAVEELAEQLEQTKR.V		Q[-17]	27.63	1360.09	>>sp|P35579|MYH9_HUMAN Myosin-9 OS=Homo sapiens OX=9606 GN=MYH9 PE=1 SV=4	559.54	4	2235.14	2235.14	0	0.2	1192	Specific	1360.09	1360.09	254	717	scan=205815	scan=205815	77.8953
K.SHC[+57.021]IAEVENDEM[+15.995]PADLPSLAADFVESK.D		C[+57], M[+16]	27.55	261.43	>>sp|P02768|ALBU_HUMAN Serum albumin OS=Homo sapiens OX=9606 GN=ALB PE=1 SV=2	748.34	4	2990.34	2990.34	0	-0.1	311	Specific	1371.15	1269.03	148	243	scan=210665	scan=210665	117.583
R.LVQAFQYTDEHGEVC[+57.021]PAGWKPGSDTIKPNVDDSKEYFSK.H		C[+57]	27.52	1379.17	>>sp|P32119|PRDX2_HUMAN Peroxiredoxin-2 OS=Homo sapiens OX=9606 GN=PRDX2 PE=1 SV=5	889.424	5	4443.09	4443.09	0	0.5	158	Specific	1381.36	1379.17	6	1231	scan=148391	scan=148391	51.2344
K.TAASGVEAN[+0.984]SRPLDHAQPPSSLVIDKESEVYK.M		N[+1]	27.47	172.86	>>sp|O00151|PDLI1_HUMAN PDZ and LIM domain protein 1 OS=Homo sapiens OX=9606 GN=PDLIM1 PE=1 SV=4	680.143	5	3396.69	3396.69	0	-1.9	167	Specific	1306.06	1306.06	29	1129	scan=225487	scan=225487	77.4483
K.ALSDHHIYLEGTLLKPNMVTPGHAC[+57.021]TQK.F		C[+57]	27.45	1239.17	>>sp|P04075|ALDOA_HUMAN Fructose-bisphosphate aldolase A OS=Homo sapiens OX=9606 GN=ALDOA PE=1 SV=2	627.122	5	3131.58	3131.58	0	0.8	216	Specific	1301.76	1239.17	35	2279	scan=17057	scan=17057	49.4846
K.GADINAPDKHHITPLLSAVYEGHVSC[+57.021]VK.L		C[+57]	27.44	1333.15	>>sp|P58546|MTPN_HUMAN Myotrophin OS=Homo sapiens OX=9606 GN=MTPN PE=1 SV=2	606.513	5	3028.53	3028.53	0	0.8	58	Specific	1341.44	1333.15	11	507	scan=147852	scan=147852	49.8701
K.AVGDKLPEC[+57.021]EADDGC[+57.021]PKPPEIAHGYVEHSVR.Y		C[+57]*2	27.44	1108.7	>>sp|P00738|HPT_HUMAN Haptoglobin OS=Homo sapiens OX=9606 GN=HP PE=1 SV=1	687.324	5	3432.59	3432.59	0	-0.6	78	Specific	1330.42	1108.7	30	1771	scan=204133	scan=204133	64.753
K.GADIN[+15.995]APDKHHITPLLSAVYEGHVSC[+57.021]VK.L		C[+57], N[+16]	27.43	1251.62	>>sp|P58546|MTPN_HUMAN Myotrophin OS=Homo sapiens OX=9606 GN=MTPN PE=1 SV=2	609.711	5	3044.53	3044.53	0	0.5	58	Specific	1300.08	1251.62	11	507	scan=17148	scan=17148	49.7116
R.DGFIDKEDLHDM[+15.995]LASLGK.N		M[+16]	27.43	1182.85	>>sp|P24844|MYL9_HUMAN Myosin regulatory light polypeptide 9 OS=Homo sapiens OX=9606 GN=MYL9 PE=1 SV=4	505.748	4	2019.97	2019.97	0	-0.5	46	Specific	1316.61	1182.85	11	451	scan=187063	scan=187063	86.7756
R.IFFHLNAVALGDGGHYTC[+57.021]R.Y		C[+57]	27.43	1172.68	>>sp|P04217|A1BG_HUMAN Alpha-1B-glycoprotein OS=Homo sapiens OX=9606 GN=A1BG PE=1 SV=4	537.767	4	2148.05	2148.04	0	1.1	262	Specific	1316.34	1172.68	11	2239	scan=106216	scan=106216	55.5756
K.SLHTLFGDKLC[+57.021]TVATLR.E		C[+57]	27.43	1179.14	>>sp|P02768|ALBU_HUMAN Serum albumin OS=Homo sapiens OX=9606 GN=ALB PE=1 SV=2	483.764	4	1932.04	1932.04	0	-0.8	89	Specific	1339.77	1179.14	148	243	scan=187739	scan=187739	92.2946
K.SLHTLFGDKLC[+57.021]TVATLR.E		C[+57]	27.43	1193.16	>>sp|P02768|ALBU_HUMAN Serum albumin OS=Homo sapiens OX=9606 GN=ALB PE=1 SV=2	483.764	4	1932.04	1932.04	0	-0.5	89	Specific	1342.19	1193.16	148	243	scan=187607	scan=187607	91.2136
K.LYHSEAFTVNFGDTEEAKK.Q			27.43	1128.69	>>sp|P01009|A1AT_HUMAN Alpha-1-antitrypsin OS=Homo sapiens OX=9606 GN=SERPINA1 PE=1 SV=3	547.265	4	2186.04	2186.04	0	-0.5	161	Specific	1322.65	1128.69	33	161	scan=146354	scan=146354	46.0496
K.SLHTLFGDKLC[+57.021]TVATLR.E		C[+57]	27.42	1195.78	>>sp|P02768|ALBU_HUMAN Serum albumin OS=Homo sapiens OX=9606 GN=ALB PE=1 SV=2	483.765	4	1932.04	1932.04	0	0.9	89	Specific	1307.65	1195.78	148	243	scan=149687	scan=149687	54.4347
R.KKIENLTSAVNSLNFIIK.E			27.41	1317.78	>>sp|Q13201|MMRN1_HUMAN Multimerin-1 OS=Homo sapiens OX=9606 GN=MMRN1 PE=1 SV=3	508.801	4	2032.18	2032.18	0	0.3	676	Specific	1317.78	1317.78	71	663	scan=151378	scan=151378	58.6554
K.ALSDHHIYLEGTLLKPNMVTPGHAC[+57.021]TQK.F		C[+57]	27.41	1227.42	>>sp|P04075|ALDOA_HUMAN Fructose-bisphosphate aldolase A OS=Homo sapiens OX=9606 GN=ALDOA PE=1 SV=2	627.121	5	3131.58	3131.58	0	0	216	Specific	1317.51	1227.42	35	2279	scan=103788	scan=103788	49.6373
K.LYHSEAFTVNFGDTEEAKK.Q			27.41	1123.8	>>sp|P01009|A1AT_HUMAN Alpha-1-antitrypsin OS=Homo sapiens OX=9606 GN=SERPINA1 PE=1 SV=3	547.266	4	2186.04	2186.04	0	0.7	161	Specific	1313.2	1123.8	33	161	scan=15714	scan=15714	46.1407
R.LVRPEVDVM[+15.995]C[+57.021]TAFHDNEETFLK.K		C[+57], M[+16]	27.39	546.65	>>sp|P02768|ALBU_HUMAN Serum albumin OS=Homo sapiens OX=9606 GN=ALB PE=1 SV=2	667.32	4	2666.26	2666.26	0	-0.5	139	Specific	1314.01	1278.9	148	243	scan=226926	scan=226926	88.9903
K.KGDTFSC[+57.021]MVGHEALPLAFTQK.T		C[+57]	27.39	1226.19	>>sp|P01876|IGHA1_HUMAN Immunoglobulin heavy constant alpha 1 OS=Homo sapiens OX=9606 GN=IGHA1 PE=1 SV=2	585.039	4	2337.13	2337.14	0	-0.8	307	Specific	1348.31	1226.19	14	1049	scan=188287	scan=188287	96.717
R.LASEAKPAAVAAENEEIGSHIK.H			27.38	1242.62	>>sp|Q9Y490|TLN1_HUMAN Talin-1 OS=Homo sapiens OX=9606 GN=TLN1 PE=1 SV=3	559.546	4	2235.16	2235.16	0	0.9	1896	Specific	1321.44	1242.62	242	2795	scan=13406	scan=13406	40.3023
K.AHYGGFTVQNEANKYQISVNK.Y			27.38	1216.93	>>sp|P02675|FIBB_HUMAN Fibrinogen beta chain OS=Homo sapiens OX=9606 GN=FGB PE=1 SV=2	592.797	4	2368.17	2368.17	0	-0.7	354	Specific	1342.44	1216.93	101	2107	scan=145249	scan=145249	43.2273
K.GTFSQLSELHC[+57.021]DKLHVDPENFR.L		C[+57]	27.38	1237.42	>>sp|P02042|HBD_HUMAN Hemoglobin subunit delta OS=Homo sapiens OX=9606 GN=HBD PE=1 SV=2	526.655	5	2629.25	2629.25	0	-0.4	84	Specific	1321.21	1237.42	4	1981	scan=186889	scan=186889	85.3193
R.ILNN[+0.984]GHAFNVEFDDSQDKAVLK.G		N[+1]	27.38	71.1	>>sp|P00918|CAH2_HUMAN Carbonic anhydrase 2 OS=Homo sapiens OX=9606 GN=CA2 PE=1 SV=2	619.559	4	2475.21	2475.22	0	-0.5	59	Specific	1340.88	1252.69	17	2435	scan=187289	scan=187289	88.5776
R.LASEAKPAAVAAENEEIGSHIK.H			27.37	1253.71	>>sp|Q9Y490|TLN1_HUMAN Talin-1 OS=Homo sapiens OX=9606 GN=TLN1 PE=1 SV=3	559.546	4	2235.16	2235.16	0	0.8	1896	Specific	1331.69	1253.71	242	2795	scan=57045	scan=57045	40.5921
K.THIQDNHDGTYTVAYVPDVTGR.Y			27.37	1238.33	>>sp|P21333-2|FLNA_HUMAN Isoform 2 of Filamin-A OS=Homo sapiens OX=9606 GN=FLNA	615.545	4	2459.16	2459.16	0	0.5	1594	Specific	1300.75	1238.33	195	1719	scan=59108	scan=59108	46.1916
K.THIQDNHDGTYTVAYVPDVTGR.Y			27.37	1247.95	>>sp|P21333-2|FLNA_HUMAN Isoform 2 of Filamin-A OS=Homo sapiens OX=9606 GN=FLNA	615.545	4	2459.16	2459.16	0	0.4	1594	Specific	1329.57	1247.95	195	1719	scan=15635	scan=15635	45.9478
K.AHYGGFTVQNEANKYQISVNK.Y			27.37	1222.35	>>sp|P02675|FIBB_HUMAN Fibrinogen beta chain OS=Homo sapiens OX=9606 GN=FGB PE=1 SV=2	592.798	4	2368.17	2368.17	0	1.2	354	Specific	1328.33	1222.35	101	2107	scan=101271	scan=101271	43.4718
R.KYSDASDC[+57.021]HGEDSQAFC[+57.021]EK.F		C[+57]*2	27.37	1252.72	>>sp|P01023|A2MG_HUMAN Alpha-2-macroglobulin OS=Homo sapiens OX=9606 GN=A2M PE=1 SV=3	559.224	4	2233.87	2233.88	0	-1	271	Specific	1323.63	1252.72	61	3027	scan=179452	scan=179452	27.2842
R.ILNNGHAFNVEFDDSQDKAVLK.G			27.36	1192.69	>>sp|P00918|CAH2_HUMAN Carbonic anhydrase 2 OS=Homo sapiens OX=9606 GN=CA2 PE=1 SV=2	619.313	4	2474.23	2474.23	0	0.5	59	Specific	1308.18	1192.69	17	2435	scan=17142	scan=17142	49.6973
R.AQEQQSLIHTNQAESHTAVGR.G			27.34	1234.35	>>sp|Q13201|MMRN1_HUMAN Multimerin-1 OS=Homo sapiens OX=9606 GN=MMRN1 PE=1 SV=3	577.037	4	2305.13	2305.13	0	-0.3	284	Specific	1311.08	1234.35	71	663	scan=220759	scan=220759	39.1814
K.VHSPSGALEEC[+57.021]YVTEIDQDKYAVR.F		C[+57]	27.34	1241.12	>>sp|P21333-2|FLNA_HUMAN Isoform 2 of Filamin-A OS=Homo sapiens OX=9606 GN=FLNA	692.331	4	2766.3	2766.3	0	-0.7	2360	Specific	1315.82	1241.12	195	1719	scan=147529	scan=147529	49.0332
R.LVSN[+0.984]HSLHETSSVFVDSLTK.A		N[+1]	27.34	1238.29	>>sp|P21333-2|FLNA_HUMAN Isoform 2 of Filamin-A OS=Homo sapiens OX=9606 GN=FLNA	551.033	4	2201.11	2201.11	0	0	2513	Specific	1322.6	1238.29	195	1719	scan=186220	scan=186220	80.0149
K.FWEVISDEHGIDPTGTYHGDSDLQLDR.I			27.34	1234.61	>>sp|P07437|TBB5_HUMAN Tubulin beta chain OS=Homo sapiens OX=9606 GN=TUBB PE=1 SV=2	776.356	4	3102.4	3102.41	0	-1.1	20	Specific	1309.41	1234.61	27	2587	scan=188992	scan=188992	102.24
R.LVRPEVDVM[+15.995]C[+57.021]TAFHDNEETFLKK.Y		C[+57], M[+16]	27.34	599	>>sp|P02768|ALBU_HUMAN Serum albumin OS=Homo sapiens OX=9606 GN=ALB PE=1 SV=2	559.676	5	2794.35	2794.35	0	-0.6	139	Specific	1316.68	1253.86	148	243	scan=186675	scan=186675	83.6066
K.LPEC[+57.021]EADDGC[+57.021]PKPPEIAHGYVEHSVR.Y		C[+57]*2	27.34	1253.94	>>sp|P00738|HPT_HUMAN Haptoglobin OS=Homo sapiens OX=9606 GN=HP PE=1 SV=1	593.274	5	2962.34	2962.35	0	-1.4	83	Specific	1337.11	1253.94	30	1771	scan=203835	scan=203835	62.3255
K.VHSPSGALEEC[+57.021]YVTEIDQDKYAVR.F		C[+57]	27.33	1244.59	>>sp|P21333-2|FLNA_HUMAN Isoform 2 of Filamin-A OS=Homo sapiens OX=9606 GN=FLNA	692.332	4	2766.31	2766.3	0	1.2	2360	Specific	1300.46	1244.59	195	1719	scan=103600	scan=103600	49.1888
K.GILGYTEHQVVSSDFNSDTHSSTFDAGAGIALNDHFVK.L			27.33	1231.8	>>sp|P04406|G3P_HUMAN Glyceraldehyde-3-phosphate dehydrogenase OS=Homo sapiens OX=9606 GN=GAPDH PE=1 SV=3	808.185	5	4036.9	4036.89	0	0.6	272	Specific	1311.73	1231.8	41	1877	scan=20234	scan=20234	57.4415
K.VHTEC[+57.021]C[+57.021]HGDLLEC[+57.021]ADDRADLAK.Y		C[+57]*3	27.33	1244.02	>>sp|P02768|ALBU_HUMAN Serum albumin OS=Homo sapiens OX=9606 GN=ALB PE=1 SV=2	517.829	5	2585.12	2585.12	0	-0.2	265	Specific	1324.66	1244.02	148	243	scan=143556	scan=143556	38.9876
K.ALGISPFHEHAEVVFTANDSGPR.R			27.33	1287.02	>>sp|P02766|TTHY_HUMAN Transthyretin OS=Homo sapiens OX=9606 GN=TTR PE=1 SV=1	613.557	4	2451.21	2451.21	0	0.7	101	Specific	1300.63	1287.02	9	2577	scan=148658	scan=148658	51.8922
R.LTLYDIAHTPGVAADLSHIETK.A			27.32	1310.87	>>sp|P40926|MDHM_HUMAN Malate dehydrogenase, mitochondrial OS=Homo sapiens OX=9606 GN=MDH2 PE=1 SV=3	592.065	4	2365.24	2365.24	0	-1.4	53	Specific	1310.87	1310.87	9	447	scan=209992	scan=209992	112.059
K.GDAC[+57.021]DHDDDNDGIPDDKDNC[+57.021]R.L		C[+57]*2	27.32	1317.2	>>sp|P07996|TSP1_HUMAN Thrombospondin-1 OS=Homo sapiens OX=9606 GN=THBS1 PE=1 SV=2	605.475	4	2418.88	2418.88	0	-1.1	891	Specific	1317.2	1317.2	175	2657	scan=198987	scan=198987	23.2567
R.LVRPEVDVM[+15.995]C[+57.021]TAFHDNEETFLK.K		C[+57], M[+16]	27.32	520.7	>>sp|P02768|ALBU_HUMAN Serum albumin OS=Homo sapiens OX=9606 GN=ALB PE=1 SV=2	667.319	4	2666.26	2666.26	0	-1	139	Specific	1312.89	1267.03	148	243	scan=187081	scan=187081	86.9118
R.LVRPEVDVM[+15.995]C[+57.021]TAFHDNEETFLK.K		C[+57], M[+16]	27.32	530.68	>>sp|P02768|ALBU_HUMAN Serum albumin OS=Homo sapiens OX=9606 GN=ALB PE=1 SV=2	667.319	4	2666.26	2666.26	0	-1	139	Specific	1320.11	1271.74	148	243	scan=207094	scan=207094	88.2642
K.VILGAHQEVNLEPHVQEIEVSR.L			27.32	1338.9	>>sp|P00747|PLMN_HUMAN Plasminogen OS=Homo sapiens OX=9606 GN=PLG PE=1 SV=2	624.835	4	2496.32	2496.32	0	-1.2	635	Specific	1348.54	1338.9	35	927	scan=186541	scan=186541	82.6093
R.NIDNPALADIYTEHAHQVVVAK.Y			27.32	1246.99	>>sp|O75083|WDR1_HUMAN WD repeat-containing protein 1 OS=Homo sapiens OX=9606 GN=WDR1 PE=1 SV=4	605.315	4	2418.24	2418.24	0	-0.9	44	Specific	1326.32	1246.99	38	2959	scan=226363	scan=226363	84.4143
R.EKFGAVFLWDSGSSVGEITGHNK.V			27.32	1170.79	>>sp|O75083|WDR1_HUMAN WD repeat-containing protein 1 OS=Homo sapiens OX=9606 GN=WDR1 PE=1 SV=4	617.058	4	2465.21	2465.21	0	0.6	125	Specific	1305.46	1170.79	38	2959	scan=20573	scan=20573	58.2716
K.SKDHFGLEGDEESTM[+15.995]LEDSVSPK.K		M[+16]	27.29	1222.49	>>sp|Q9Y490|TLN1_HUMAN Talin-1 OS=Homo sapiens OX=9606 GN=TLN1 PE=1 SV=3	639.038	4	2553.13	2553.13	0	0.1	405	Specific	1325.78	1222.49	242	2795	scan=145758	scan=145758	44.5152
R.VHVSEEGTEPEAM[+15.995]LQVLGPKPALPAGTEDTAKEDAANR.K		M[+16]	27.29	943.78	>>sp|P06396|GELS_HUMAN Gelsolin OS=Homo sapiens OX=9606 GN=GSN PE=1 SV=1	795.595	5	3973.94	3973.94	0	0	258	Specific	1328.25	1247.87	61	2125	scan=147618	scan=147618	49.2765
R.LVRPEVDVMC[+57.021]TAFHDN[+0.984]EETFLKK.Y		C[+57], N[+1]	27.29	1208.1	>>sp|P02768|ALBU_HUMAN Serum albumin OS=Homo sapiens OX=9606 GN=ALB PE=1 SV=2	556.674	5	2779.34	2779.34	0	0	139	Specific	1312.68	1208.1	148	243	scan=188305	scan=188305	96.8619
R.EKFGAVFLWDSGSSVGEITGHNK.V			27.29	1164.91	>>sp|O75083|WDR1_HUMAN WD repeat-containing protein 1 OS=Homo sapiens OX=9606 GN=WDR1 PE=1 SV=4	617.058	4	2465.21	2465.21	0	0.2	125	Specific	1332.07	1164.91	38	2959	scan=151215	scan=151215	58.2542
K.KTHIQDNHDGTYTVAYVPDVTGR.Y			27.28	1308.05	>>sp|P21333-2|FLNA_HUMAN Isoform 2 of Filamin-A OS=Homo sapiens OX=9606 GN=FLNA	518.256	5	2587.25	2587.25	0	-1	1593	Specific	1315.67	1308.05	195	1719	scan=183816	scan=183816	61.4664
K.AHYGGFTVQNEANKYQISVNK.Y			27.21	1203.91	>>sp|P02675|FIBB_HUMAN Fibrinogen beta chain OS=Homo sapiens OX=9606 GN=FGB PE=1 SV=2	592.798	4	2368.17	2368.17	0	1.4	354	Specific	1321.42	1203.91	101	2107	scan=58158	scan=58158	43.6084
K.VHTEC[+57.021]C[+57.021]HGDLLEC[+57.021]ADDR.A		C[+57]*3	27.17	1150.69	>>sp|P02768|ALBU_HUMAN Serum albumin OS=Homo sapiens OX=9606 GN=ALB PE=1 SV=2	522.464	4	2086.83	2086.84	0	-1.5	265	Specific	1345.2	1150.69	148	243	scan=201206	scan=201206	41.1436
K.SKDHFGLEGDEESTMLEDSVSPK.K			27.16	1242.58	>>sp|Q9Y490|TLN1_HUMAN Talin-1 OS=Homo sapiens OX=9606 GN=TLN1 PE=1 SV=3	635.04	4	2537.14	2537.13	0	1.5	405	Specific	1310.31	1242.58	242	2795	scan=16702	scan=16702	48.6195
K.APEPHVEEDDDDELDSKLNYKPPPQK.S			27.13	1259.54	>>sp|P52566|GDIR2_HUMAN Rho GDP-dissociation inhibitor 2 OS=Homo sapiens OX=9606 GN=ARHGDIB PE=1 SV=3	601.885	5	3005.4	3005.4	0	-1.7	5	Specific	1304.16	1259.54	17	1977	scan=183596	scan=183596	59.7324
R.FLHVPDTFEGHFDGVPVISK.G			27.12	1197.73	>>sp|P19823|ITIH2_HUMAN Inter-alpha-trypsin inhibitor heavy chain H2 OS=Homo sapiens OX=9606 GN=ITIH2 PE=1 SV=2	561.038	4	2241.13	2241.13	0	-1.7	223	Specific	1315.56	1197.73	15	1887	scan=209537	scan=209537	108.588
R.NIDNPALADIYTEHAHQVVVAK.Y			27.12	1224.35	>>sp|O75083|WDR1_HUMAN WD repeat-containing protein 1 OS=Homo sapiens OX=9606 GN=WDR1 PE=1 SV=4	605.315	4	2418.24	2418.24	0	-1.5	44	Specific	1302.16	1224.35	38	2959	scan=206531	scan=206531	83.5843
R.ILNN[+0.984]GHAFNVEFDDSQDKAVLK.G		N[+1]	27.11	64.15	>>sp|P00918|CAH2_HUMAN Carbonic anhydrase 2 OS=Homo sapiens OX=9606 GN=CA2 PE=1 SV=2	619.558	4	2475.21	2475.22	0	-1.6	59	Specific	1329.27	1249.46	17	2435	scan=207258	scan=207258	89.6343
R.LGVHPLSC[+57.021]HGWVLGEHGDSSVPVWSGM[+15.995]NVAGVSLK.T		C[+57], M[+16]	27.06	65.08	>>sp|P00338|LDHA_HUMAN L-lactate dehydrogenase A chain OS=Homo sapiens OX=9606 GN=LDHA PE=1 SV=2	737.767	5	3684.81	3684.8	0	0.4	178	Specific	1333.24	1245.22	16	1637	scan=107427	scan=107427	58.5769
K.KTHIQDNHDGTYTVAYVPDVTGR.Y			27.04	1324.17	>>sp|P21333-2|FLNA_HUMAN Isoform 2 of Filamin-A OS=Homo sapiens OX=9606 GN=FLNA	647.569	4	2587.26	2587.25	0	1.1	1593	Specific	1324.17	1324.17	195	1719	scan=145135	scan=145135	42.9467
R.KGEVLPLPEANFPSFPLPHHK.H			27.04	1322.79	>>sp|P04196|HRG_HUMAN Histidine-rich glycoprotein OS=Homo sapiens OX=9606 GN=HRG PE=1 SV=1	589.322	4	2354.27	2354.27	0	-0.2	466	Specific	1322.79	1322.79	15	2101	scan=189569	scan=189569	106.966
R.LHHVSSLAWLDEHTLVTTSHDASVK.E			27.04	1244.67	>>sp|O75083|WDR1_HUMAN WD repeat-containing protein 1 OS=Homo sapiens OX=9606 GN=WDR1 PE=1 SV=4	557.487	5	2783.41	2783.41	0	-1	576	Specific	1308.82	1244.67	38	2959	scan=186067	scan=186067	78.7518
K.VHTEC[+57.021]C[+57.021]HGDLLEC[+57.021]ADDRADLAK.Y		C[+57]*3	27.02	1285.96	>>sp|P02768|ALBU_HUMAN Serum albumin OS=Homo sapiens OX=9606 GN=ALB PE=1 SV=2	647.034	4	2585.11	2585.12	0	-1.3	265	Specific	1311.34	1285.96	148	243	scan=182834	scan=182834	53.6738
R.KAEEEHLGILGPQLHADVGDK.V			27.02	1191.13	>>sp|P00450|CERU_HUMAN Ceruloplasmin OS=Homo sapiens OX=9606 GN=CP PE=1 SV=1	564.795	4	2256.16	2256.16	0	-1.2	799	Specific	1320.46	1191.13	27	215	scan=204493	scan=204493	67.6354
K.TETQEKNPLPSKETIEQEK.Q			26.98	1058.36	>>sp|P62328|TYB4_HUMAN Thymosin beta-4 OS=Homo sapiens OX=9606 GN=TMSB4X PE=1 SV=2	558.036	4	2229.12	2229.12	0	-0.5	21	Specific	1337.29	1058.36	23	2579	scan=181064	scan=181064	39.7211
K.TETQEKNPLPSKETIEQEK.Q			26.93	1005.61	>>sp|P62328|TYB4_HUMAN Thymosin beta-4 OS=Homo sapiens OX=9606 GN=TMSB4X PE=1 SV=2	558.036	4	2229.12	2229.12	0	-0.3	21	Specific	1332.32	1005.61	23	2579	scan=201151	scan=201151	40.6968
R.EVDLKDYEDQQKQLEQVIAK.D			26.88	1195.17	>>sp|P02671|FIBA_HUMAN Fibrinogen alpha chain OS=Homo sapiens OX=9606 GN=FGA PE=1 SV=2	605.564	4	2419.23	2419.24	0	-0.3	191	Specific	1320.68	1195.17	92	2333	scan=227181	scan=227181	91.0929
R.EVDLKDYEDQQKQLEQVIAK.D			26.87	1222.5	>>sp|P02671|FIBA_HUMAN Fibrinogen alpha chain OS=Homo sapiens OX=9606 GN=FGA PE=1 SV=2	605.564	4	2419.23	2419.24	0	-1.1	191	Specific	1345.89	1222.5	92	2333	scan=207343	scan=207343	90.3508
R.VPFDAATLHTSTAMAAQHGMDDDGTGQK.Q			26.76	1168.3	>>sp|P06396|GELS_HUMAN Gelsolin OS=Homo sapiens OX=9606 GN=GSN PE=1 SV=1	719.076	4	2873.28	2873.28	0	-0.4	420	Specific	1258.96	1168.3	61	2125	scan=102776	scan=102776	47.175
R.HIADLAGNSEVILPVPAFNVINGGSHAGNK.L			26.74	1185.61	>>sp|P06733|ENOA_HUMAN Alpha-enolase OS=Homo sapiens OX=9606 GN=ENO1 PE=1 SV=2	753.648	4	3011.57	3011.57	0	0.3	133	Specific	1256.25	1185.61	40	2287	scan=191278	scan=191278	120.332
R.ERIPEAPAGPPSDFGLFLSDDDPKK.G			26.68	1318.64	>>sp|Q9Y490|TLN1_HUMAN Talin-1 OS=Homo sapiens OX=9606 GN=TLN1 PE=1 SV=3	675.338	4	2698.33	2698.34	0	-1.9	34	Specific	1321.54	1318.64	242	2795	scan=189060	scan=189060	102.8
R.VHVSEEGTEPEAMLQVLGPKPALPAGTEDTAK.E			26.68	1299.59	>>sp|P06396|GELS_HUMAN Gelsolin OS=Homo sapiens OX=9606 GN=GSN PE=1 SV=1	826.17	4	3301.66	3301.66	0	-0.9	258	Specific	1299.59	1299.59	61	2125	scan=189067	scan=189067	102.853
K.Q[-17.027]VKDNENVVNEYSSELEKHQLYIDETVNSNIPTNLR.V		Q[-17]	26.59	491.17	>>sp|P02675|FIBB_HUMAN Fibrinogen beta chain OS=Homo sapiens OX=9606 GN=FGB PE=1 SV=2	1054.52	4	4215.05	4215.05	0	-0.6	161	Specific	1349.09	1349.09	101	2107	scan=190950	scan=190950	117.58
K.SHC[+57.021]IAEVENDEMPADLPSLAADFVESK.D		C[+57]	26.54	1215.52	>>sp|P02768|ALBU_HUMAN Serum albumin OS=Homo sapiens OX=9606 GN=ALB PE=1 SV=2	744.341	4	2974.34	2974.34	0	-0.9	311	Specific	1346.96	1215.52	148	243	scan=192242	scan=192242	128.227
R.ALKDEEKMELQEIQLK.E			26.49	1043.42	>>sp|P06753-2|TPM3_HUMAN Isoform 2 of Tropomyosin alpha-3 chain OS=Homo sapiens OX=9606 GN=TPM3	487.013	4	1945.03	1945.03	0	-0.2	98	Specific	1301.4	1043.42	44	2997	scan=185177	scan=185177	72.1712
R.VPFDAATLHTSTAMAAQHGM[+15.995]DDDGTGQK.Q		M[+16]	26.49	238.13	>>sp|P06396|GELS_HUMAN Gelsolin OS=Homo sapiens OX=9606 GN=GSN PE=1 SV=1	723.074	4	2889.27	2889.28	0	-1.7	420	Specific	1287.36	1233.83	61	2125	scan=204469	scan=204469	67.43
R.AQKDEEKM[+15.995]EIQEIQLK.E		M[+16]	26.48	1147.22	>>sp|P09493-8|TPM1_HUMAN Isoform 8 of Tropomyosin alpha-1 chain OS=Homo sapiens OX=9606 GN=TPM1	494.755	4	1976	1976	0	-1.2	134	Specific	1323.72	1147.22	21	2671	scan=202211	scan=202211	49.3426
K.THEAEIVEGENHTYC[+57.021]IR.F		C[+57]	26.44	1181.68	>>sp|P21333-2|FLNA_HUMAN Isoform 2 of Filamin-A OS=Homo sapiens OX=9606 GN=FLNA	515.239	4	2057.93	2057.93	0	-0.3	2177	Specific	1251.12	1181.68	195	1719	scan=182114	scan=182114	47.9905
R.ISIEMHGTLEDQLSHLR.Q			26.44	1011.19	>>sp|P12814|ACTN1_HUMAN Alpha-actinin-1 OS=Homo sapiens OX=9606 GN=ACTN1 PE=1 SV=2	495.506	4	1979	1979	0	-0.4	656	Specific	1256.74	1011.19	94	71	scan=187711	scan=187711	92.0831
K.EPAHLMSLFGGKPM[+15.995]IIYK.G		M[+16]	26.44	696.07	>>sp|P06396|GELS_HUMAN Gelsolin OS=Homo sapiens OX=9606 GN=GSN PE=1 SV=1	512.773	4	2048.07	2048.07	0	-0.6	531	Specific	1278.5	1184.66	61	2125	scan=208180	scan=208180	97.3593
K.EPAHLMSLFGGKPM[+15.995]IIYK.G		M[+16]	26.44	698.69	>>sp|P06396|GELS_HUMAN Gelsolin OS=Homo sapiens OX=9606 GN=GSN PE=1 SV=1	512.773	4	2048.07	2048.07	0	-0.7	531	Specific	1290.11	1209.01	61	2125	scan=188164	scan=188164	95.7074
R.IFFHLNAVALGDGGHYTC[+57.021]R.Y		C[+57]	26.44	1142.14	>>sp|P04217|A1BG_HUMAN Alpha-1B-glycoprotein OS=Homo sapiens OX=9606 GN=A1BG PE=1 SV=4	537.766	4	2148.04	2148.04	0	-0.7	262	Specific	1263.66	1142.14	11	2239	scan=207805	scan=207805	94.2397
K.M[+15.995]NLASEPQEVLHIGSAHNR.S		M[+16]	26.44	83.59	>>sp|O00151|PDLI1_HUMAN PDZ and LIM domain protein 1 OS=Homo sapiens OX=9606 GN=PDLIM1 PE=1 SV=4	530.514	4	2119.03	2119.03	0	-0.7	104	Specific	1292.35	1240.7	29	1129	scan=224557	scan=224557	69.8202
K.M[+15.995]NLASEPQEVLHIGSAHNR.S		M[+16]	26.44	78.84	>>sp|O00151|PDLI1_HUMAN PDZ and LIM domain protein 1 OS=Homo sapiens OX=9606 GN=PDLIM1 PE=1 SV=4	530.514	4	2119.03	2119.03	0	-0.8	104	Specific	1297.23	1153.28	29	1129	scan=184535	scan=184535	66.9869
K.LKEVHEQLLSTEQVSDQK.N			26.43	1135.34	>>sp|Q13201|MMRN1_HUMAN Multimerin-1 OS=Homo sapiens OX=9606 GN=MMRN1 PE=1 SV=3	528.53	4	2111.1	2111.1	0	-0.5	513	Specific	1252.68	1135.34	71	663	scan=182304	scan=182304	49.5625
K.GADIN[+15.995]APDKHHITPLLSAVYEGHVSC[+57.021]VK.L		C[+57], N[+16]	26.43	1204	>>sp|P58546|MTPN_HUMAN Myotrophin OS=Homo sapiens OX=9606 GN=MTPN PE=1 SV=2	609.711	5	3044.53	3044.53	0	0.6	58	Specific	1251.53	1204	11	507	scan=147804	scan=147804	49.7541
R.EAEAAIYHLQLFEELRR.L			26.43	1118.1	>>sp|P14618|KPYM_HUMAN Pyruvate kinase PKM OS=Homo sapiens OX=9606 GN=PKM PE=1 SV=4	522.777	4	2088.09	2088.09	0	-0.6	384	Specific	1268.39	1118.1	43	405	scan=189211	scan=189211	104.062
K.IVSSAM[+15.995]EPDREYHFGQAVR.F		M[+16]	26.43	1194.78	>>sp|P08603|CFAH_HUMAN Complement factor H OS=Homo sapiens OX=9606 GN=CFH PE=1 SV=4	552.768	4	2208.05	2208.05	0	-0.4	157	Specific	1295.1	1194.78	33	1867	scan=182555	scan=182555	51.54
K.SLHTLFGDKLC[+57.021]TVATLR.E		C[+57]	26.43	1139.66	>>sp|P02768|ALBU_HUMAN Serum albumin OS=Homo sapiens OX=9606 GN=ALB PE=1 SV=2	483.764	4	1932.04	1932.04	0	-0.5	89	Specific	1297.32	1139.66	148	243	scan=208094	scan=208094	96.6274
K.LYHSEAFTVNFGDTEEAKK.Q			26.43	1105.59	>>sp|P01009|A1AT_HUMAN Alpha-1-antitrypsin OS=Homo sapiens OX=9606 GN=SERPINA1 PE=1 SV=3	547.265	4	2186.04	2186.04	0	-0.5	161	Specific	1268.78	1105.59	33	161	scan=184930	scan=184930	70.1349
K.HDTSLKPISVSYNPATAK.E			26.42	1209.1	>>sp|P00915|CAH1_HUMAN Carbonic anhydrase 1 OS=Homo sapiens OX=9606 GN=CA1 PE=1 SV=2	483.007	4	1929.01	1929.01	0	0.3	41	Specific	1291.88	1209.1	12	93	scan=183467	scan=183467	58.6933
K.EIINVGHSFHVNFEDNDNR.S			26.42	1104.56	>>sp|P00915|CAH1_HUMAN Carbonic anhydrase 1 OS=Homo sapiens OX=9606 GN=CA1 PE=1 SV=2	564.767	4	2256.04	2256.04	0	0.7	59	Specific	1271.58	1104.56	12	93	scan=148095	scan=148095	50.4868
R.ILDLGITGPEGHVLSRPEEVEAEAVNR.A			26.41	1235	>>sp|Q16555|DPYL2_HUMAN Dihydropyrimidinase-related protein 2 OS=Homo sapiens OX=9606 GN=DPYSL2 PE=1 SV=1	725.883	4	2900.51	2900.51	0	-0.5	212	Specific	1266.05	1235	15	637	scan=188486	scan=188486	98.3692
K.SLHTLFGDKLC[+57.021]TVATLR.E		C[+57]	26.41	1202.26	>>sp|P02768|ALBU_HUMAN Serum albumin OS=Homo sapiens OX=9606 GN=ALB PE=1 SV=2	483.765	4	1932.04	1932.04	0	0.5	89	Specific	1268.9	1202.26	148	243	scan=105808	scan=105808	54.5782
K.KIEPELDGSAQVTSHDASTNGLINFIK.Q			26.4	1261.33	>>sp|P06744|G6PI_HUMAN Glucose-6-phosphate isomerase OS=Homo sapiens OX=9606 GN=GPI PE=1 SV=4	721.873	4	2884.47	2884.47	0	1	524	Specific	1278.93	1261.33	21	2233	scan=62903	scan=62903	56.5263
K.VAVPSTIHC[+57.021]DHLIEAQVGGEK.D		C[+57]	26.39	1094.81	>>sp|Q99798|ACON_HUMAN Aconitate hydratase, mitochondrial OS=Homo sapiens OX=9606 GN=ACO2 PE=1 SV=2	565.79	4	2260.14	2260.14	0	-0.7	118	Specific	1278.15	1094.81	10	117	scan=204972	scan=204972	71.3972
R.TFHIFYYLLSGAGEHLK.T			26.39	1066.16	>>sp|P35579|MYH9_HUMAN Myosin-9 OS=Homo sapiens OX=9606 GN=MYH9 PE=1 SV=4	499.764	4	1996.03	1996.03	0	-0.3	273	Specific	1255.84	1066.16	254	717	scan=191880	scan=191880	125.212
K.FENAFLSHVVSQHQALLGTIR.A			26.39	1197.09	>>sp|P25705|ATPA_HUMAN ATP synthase subunit alpha, mitochondrial OS=Homo sapiens OX=9606 GN=ATP5F1A PE=1 SV=1	592.569	4	2367.26	2367.26	0	-0.6	507	Specific	1258.88	1197.09	16	153	scan=21200	scan=21200	59.8421
R.LVSN[+0.984]HSLHETSSVFVDSLTK.A		N[+1]	26.39	1224.8	>>sp|P21333-2|FLNA_HUMAN Isoform 2 of Filamin-A OS=Homo sapiens OX=9606 GN=FLNA	551.032	4	2201.11	2201.11	0	-0.8	2513	Specific	1287.47	1224.8	195	1719	scan=206311	scan=206311	81.8188
R.FLHVPDTFEGHFDGVPVISK.G			26.39	1190.33	>>sp|P19823|ITIH2_HUMAN Inter-alpha-trypsin inhibitor heavy chain H2 OS=Homo sapiens OX=9606 GN=ITIH2 PE=1 SV=2	561.039	4	2241.13	2241.13	0	-0.5	223	Specific	1298.93	1190.33	15	1887	scan=189705	scan=189705	108.081
K.KIEPELDGSAQVTSHDASTN[+0.984]GLINFIK.Q		N[+1]	26.39	156.1	>>sp|P06744|G6PI_HUMAN Glucose-6-phosphate isomerase OS=Homo sapiens OX=9606 GN=GPI PE=1 SV=4	722.119	4	2885.45	2885.45	0	0.6	524	Specific	1255.83	1187.52	21	2233	scan=19970	scan=19970	56.7985
K.KGESQTDIEITREEDFTR.I			26.38	1186.41	>>sp|P49368|TCPG_HUMAN T-complex protein 1 subunit gamma OS=Homo sapiens OX=9606 GN=CCT3 PE=1 SV=4	539.263	4	2154.03	2154.03	0	-0.1	249	Specific	1260.04	1186.41	16	2589	scan=183059	scan=183059	55.3652
K.ILHVDNHIGISIAGLTADAR.L			26.38	1109.91	>>sp|P25786|PSA1_HUMAN Proteasome subunit alpha type-1 OS=Homo sapiens OX=9606 GN=PSMA1 PE=1 SV=1	522.291	4	2086.14	2086.14	0	0.8	63	Specific	1260.59	1109.91	10	2495	scan=106992	scan=106992	57.4707
R.VHVSEEGTEPEAM[+15.995]LQVLGPKPALPAGTEDTAKEDAANRK.L		M[+16]	26.38	892.79	>>sp|P06396|GELS_HUMAN Gelsolin OS=Homo sapiens OX=9606 GN=GSN PE=1 SV=1	684.513	6	4102.04	4102.04	0	0.9	258	Specific	1325.07	1317.24	61	2125	scan=59550	scan=59550	47.4174
R.VHVSEEGTEPEAM[+15.995]LQVLGPKPALPAGTEDTAKEDAANRK.L		M[+16]	26.38	904.12	>>sp|P06396|GELS_HUMAN Gelsolin OS=Homo sapiens OX=9606 GN=GSN PE=1 SV=1	684.513	6	4102.04	4102.04	0	0.8	258	Specific	1337.96	1271.64	61	2125	scan=16107	scan=16107	47.1453
R.LASEAKPAAVAAENEEIGSHIK.H			26.37	1210.75	>>sp|Q9Y490|TLN1_HUMAN Talin-1 OS=Homo sapiens OX=9606 GN=TLN1 PE=1 SV=3	559.546	4	2235.16	2235.16	0	0.8	1896	Specific	1284.42	1210.75	242	2795	scan=100036	scan=100036	40.4192
R.KPVEGYDISFLITNFHTEQM[+15.995]YK.H		M[+16]	26.37	295.63	>>sp|P59998-3|ARPC4_HUMAN Isoform 3 of Actin-related protein 2/3 complex subunit 4 OS=Homo sapiens OX=9606 GN=ARPC4	669.831	4	2676.3	2676.3	0	0.4	126	Specific	1260	1210.95	5	337	scan=108741	scan=108741	61.8085
R.VSGQGLHEGHTFEPAEFIIDTR.D			26.37	1101.52	>>sp|P21333-2|FLNA_HUMAN Isoform 2 of Filamin-A OS=Homo sapiens OX=9606 GN=FLNA	610.803	4	2440.19	2440.19	0	0.7	2044	Specific	1297.53	1101.52	195	1719	scan=62197	scan=62197	54.586
K.LKEVHEQLLSTEQVSDQK.N			26.36	1138.14	>>sp|Q13201|MMRN1_HUMAN Multimerin-1 OS=Homo sapiens OX=9606 GN=MMRN1 PE=1 SV=3	528.529	4	2111.1	2111.1	0	-1	513	Specific	1262.05	1138.14	71	663	scan=222496	scan=222496	53.181
R.QLFHPEQLITGKEDAANNYAR.G			26.36	1218.66	>>sp|P68363|TBA1B_HUMAN Tubulin alpha-1B chain OS=Homo sapiens OX=9606 GN=TUBA1B PE=1 SV=1	604.557	4	2415.21	2415.21	0	0.5	85	Specific	1297.18	1218.66	27	2659	scan=16762	scan=16762	48.772
R.ILNNGHAFNVEFDDSQDKAVLK.G			26.36	1167.05	>>sp|P00918|CAH2_HUMAN Carbonic anhydrase 2 OS=Homo sapiens OX=9606 GN=CA2 PE=1 SV=2	619.313	4	2474.23	2474.23	0	0.4	59	Specific	1289.43	1167.05	17	2435	scan=103898	scan=103898	49.8937
K.SKDHFGLEGDEESTM[+15.995]LEDSVSPK.K		M[+16]	26.34	1260.21	>>sp|Q9Y490|TLN1_HUMAN Talin-1 OS=Homo sapiens OX=9606 GN=TLN1 PE=1 SV=3	639.037	4	2553.13	2553.13	0	-0.7	405	Specific	1276.21	1260.21	242	2795	scan=184619	scan=184619	67.6199
R.ALEATTEHIRQELAVFC[+57.021]SPEPPAK.T		C[+57]	26.34	1204.04	>>sp|Q9Y490|TLN1_HUMAN Talin-1 OS=Homo sapiens OX=9606 GN=TLN1 PE=1 SV=3	674.344	4	2694.35	2694.36	0	-0.6	2145	Specific	1258.86	1204.04	242	2795	scan=150402	scan=150402	56.2384
K.AADFQLHTHVNDGTEFGGSIYQK.V			26.34	1138.03	>>sp|Q9Y277|VDAC3_HUMAN Voltage-dependent anion-selective channel protein 3 OS=Homo sapiens OX=9606 GN=VDAC3 PE=1 SV=1	634.553	4	2535.19	2535.19	0	0.9	175	Specific	1269.52	1138.03	7	2595	scan=102771	scan=102771	47.1637
K.THIQDNHDGTYTVAYVPDVTGR.Y			26.34	1212.44	>>sp|P21333-2|FLNA_HUMAN Isoform 2 of Filamin-A OS=Homo sapiens OX=9606 GN=FLNA	615.545	4	2459.16	2459.16	0	-0.2	1594	Specific	1272.87	1212.44	195	1719	scan=102347	scan=102347	46.1219
K.THIQDNHDGTYTVAYVPDVTGR.Y			26.34	1224.26	>>sp|P21333-2|FLNA_HUMAN Isoform 2 of Filamin-A OS=Homo sapiens OX=9606 GN=FLNA	615.545	4	2459.16	2459.16	0	0.2	1594	Specific	1285.15	1224.26	195	1719	scan=146290	scan=146290	45.9009
R.LVRPEVDVM[+15.995]C[+57.021]TAFHDNEETFLK.K		C[+57], M[+16]	26.34	524.12	>>sp|P02768|ALBU_HUMAN Serum albumin OS=Homo sapiens OX=9606 GN=ALB PE=1 SV=2	667.32	4	2666.26	2666.26	0	-0.3	139	Specific	1265.03	1231.35	148	243	scan=227083	scan=227083	90.2852
K.ALGISPFHEHAEVVFTANDSGPR.R			26.34	1295.05	>>sp|P02766|TTHY_HUMAN Transthyretin OS=Homo sapiens OX=9606 GN=TTR PE=1 SV=1	613.558	4	2451.21	2451.21	0	1.3	101	Specific	1298.86	1295.05	9	2577	scan=18044	scan=18044	51.9226
K.SKDHFGLEGDEESTMLEDSVSPK.K			26.33	1241.11	>>sp|Q9Y490|TLN1_HUMAN Talin-1 OS=Homo sapiens OX=9606 GN=TLN1 PE=1 SV=3	635.04	4	2537.14	2537.13	0	1.3	405	Specific	1279.37	1241.11	242	2795	scan=103446	scan=103446	48.8065
K.THIQDNHDGTYTVAYVPDVTGR.Y			26.33	1223.14	>>sp|P21333-2|FLNA_HUMAN Isoform 2 of Filamin-A OS=Homo sapiens OX=9606 GN=FLNA	615.544	4	2459.16	2459.16	0	-1	1594	Specific	1287.94	1223.14	195	1719	scan=224796	scan=224796	71.821
K.EAVMDINKPGPLFKPENGLLETK.V			26.33	1253.8	>>sp|P07225|PROS_HUMAN Vitamin K-dependent protein S OS=Homo sapiens OX=9606 GN=PROS1 PE=1 SV=1	635.842	4	2540.34	2540.34	0	0.7	402	Specific	1280.21	1253.8	20	1139	scan=188096	scan=188096	95.2003
K.ALGISPFHEHAEVVFTANDSGPR.R			26.33	1279.33	>>sp|P02766|TTHY_HUMAN Transthyretin OS=Homo sapiens OX=9606 GN=TTR PE=1 SV=1	613.557	4	2451.21	2451.21	0	0.4	101	Specific	1279.33	1279.33	9	2577	scan=61330	scan=61330	52.2178
R.TREEEC[+57.021]HFYAGGQVYPGEASR.V		C[+57]	26.32	1151.03	>>sp|Q13162|PRDX4_HUMAN Peroxiredoxin-4 OS=Homo sapiens OX=9606 GN=PRDX4 PE=1 SV=1	611.523	4	2443.07	2443.07	0	-1.1	46	Specific	1286.71	1151.03	7	1359	scan=182474	scan=182474	50.9324
K.GDAC[+57.021]DHDDDNDGIPDDKDNC[+57.021]R.L		C[+57]*2	26.32	1284.26	>>sp|P07996|TSP1_HUMAN Thrombospondin-1 OS=Homo sapiens OX=9606 GN=THBS1 PE=1 SV=2	605.475	4	2418.88	2418.88	0	-1.1	891	Specific	1284.26	1284.26	175	2657	scan=179047	scan=179047	23.9727
R.LVRPEVDVM[+15.995]C[+57.021]TAFHDNEETFLKK.Y		C[+57], M[+16]	26.32	483.23	>>sp|P02768|ALBU_HUMAN Serum albumin OS=Homo sapiens OX=9606 GN=ALB PE=1 SV=2	559.677	5	2794.35	2794.35	0	0.4	139	Specific	1253.74	1140.81	148	243	scan=103279	scan=103279	48.3949
R.ILNNGHAFNVEFDDSQDKAVLK.G			26.32	1222.69	>>sp|P00918|CAH2_HUMAN Carbonic anhydrase 2 OS=Homo sapiens OX=9606 GN=CA2 PE=1 SV=2	619.312	4	2474.23	2474.23	0	-1.4	59	Specific	1285.73	1222.69	17	2435	scan=226137	scan=226137	82.6318
R.EDPAYLHYYDPAGAEDPLGAIHLR.G			26.3	1220.63	>>sp|P08567|PLEK_HUMAN Pleckstrin OS=Homo sapiens OX=9606 GN=PLEK PE=1 SV=3	671.575	4	2683.28	2683.28	0	-0.1	270	Specific	1252.36	1220.63	27	721	scan=209850	scan=209850	111.011
K.VIHDNFGIVEGLM[+15.995]TTVHAITATQK.T		M[+16]	26.3	623.04	>>sp|P04406|G3P_HUMAN Glyceraldehyde-3-phosphate dehydrogenase OS=Homo sapiens OX=9606 GN=GAPDH PE=1 SV=3	653.594	4	2611.36	2611.35	0	0.1	163	Specific	1267.15	1245.54	41	1877	scan=191279	scan=191279	120.341
R.FALPSPQHILGLPVGQHIYLSAR.I			26.3	1284.95	>>sp|P00387|NB5R3_HUMAN NADH-cytochrome b5 reductase 3 OS=Homo sapiens OX=9606 GN=CYB5R3 PE=1 SV=3	629.355	4	2514.4	2514.4	0	-0.1	62	Specific	1284.95	1284.95	20	1613	scan=191623	scan=191623	123.081
R.GDAC[+57.021]KDDFDHDSVPDIDDIC[+57.021]PENVDISETDFRR.F		C[+57]*2	26.29	1278.44	>>sp|P07996|TSP1_HUMAN Thrombospondin-1 OS=Homo sapiens OX=9606 GN=THBS1 PE=1 SV=2	774.332	5	3867.63	3867.63	0	-0.8	927	Specific	1278.44	1278.44	175	2657	scan=208454	scan=208454	99.6064
R.VSQGSKDPAEGDGAQPEETPRDGDKPEETQGK.A			26.28	1209.37	>>sp|Q14697|GANAB_HUMAN Neutral alpha-glucosidase AB OS=Homo sapiens OX=9606 GN=GANAB PE=1 SV=3	668.711	5	3339.53	3339.52	0	1.3	186	Specific	1287	1209.37	27	2097	scan=94827	scan=94827	27.1134
K.GQHVPGSPFQFTVGPLGEGGAHK.V			26.28	1128.86	>>sp|P21333-2|FLNA_HUMAN Isoform 2 of Filamin-A OS=Homo sapiens OX=9606 GN=FLNA	576.793	4	2304.15	2304.15	0	-1.2	2210	Specific	1260.37	1128.86	195	1719	scan=207349	scan=207349	90.3998
K.GQHVPGSPFQFTVGPLGEGGAHK.V			26.28	1173.17	>>sp|P21333-2|FLNA_HUMAN Isoform 2 of Filamin-A OS=Homo sapiens OX=9606 GN=FLNA	576.793	4	2304.15	2304.15	0	-0.9	2210	Specific	1293.74	1173.17	195	1719	scan=227233	scan=227233	91.54
K.VVTVFSVADGYSENNVFYGHHAK.I			26.28	1242.09	>>sp|O75083|WDR1_HUMAN WD repeat-containing protein 1 OS=Homo sapiens OX=9606 GN=WDR1 PE=1 SV=4	635.81	4	2540.22	2540.22	0	-1.5	512	Specific	1291.62	1242.09	38	2959	scan=187837	scan=187837	93.0892
R.LVRPEVDVMC[+57.021]TAFHDNEETFLKK.Y		C[+57]	26.27	1183.89	>>sp|P02768|ALBU_HUMAN Serum albumin OS=Homo sapiens OX=9606 GN=ALB PE=1 SV=2	556.477	5	2778.36	2778.36	0	-1.3	139	Specific	1293.12	1183.89	148	243	scan=187646	scan=187646	91.542
K.HIAEEADRKYEEVAR.K			26.25	1059.89	>>sp|P06753-2|TPM3_HUMAN Isoform 2 of Tropomyosin alpha-3 chain OS=Homo sapiens OX=9606 GN=TPM3	454.73	4	1815.9	1815.9	0	-0.8	117	Specific	1312.69	1059.89	44	2997	scan=180177	scan=180177	32.5761
K.SLHTLFGDKLC[+57.021]TVATLR.E		C[+57]	26.25	1179.66	>>sp|P02768|ALBU_HUMAN Serum albumin OS=Homo sapiens OX=9606 GN=ALB PE=1 SV=2	483.765	4	1932.04	1932.04	0	1.5	89	Specific	1280.39	1179.66	148	243	scan=19043	scan=19043	54.4458
K.SLHTLFGDKLC[+57.021]TVATLR.E		C[+57]	26.25	1195.38	>>sp|P02768|ALBU_HUMAN Serum albumin OS=Homo sapiens OX=9606 GN=ALB PE=1 SV=2	483.765	4	1932.04	1932.04	0	1.5	89	Specific	1298.3	1195.38	148	243	scan=62247	scan=62247	54.7201
K.AHDGGIYAISWSPDSTHLLSASGDK.T			26.23	1149.49	>>sp|O75083|WDR1_HUMAN WD repeat-containing protein 1 OS=Homo sapiens OX=9606 GN=WDR1 PE=1 SV=4	647.063	4	2585.23	2585.23	0	1.5	232	Specific	1261.79	1149.49	38	2959	scan=62726	scan=62726	56.0364
R.QLFHPEQLITGKEDAANNYAR.G			26.21	1189.91	>>sp|P68363|TBA1B_HUMAN Tubulin alpha-1B chain OS=Homo sapiens OX=9606 GN=TUBA1B PE=1 SV=1	604.558	4	2415.21	2415.21	0	1.5	85	Specific	1290.34	1189.91	27	2659	scan=60146	scan=60146	49.0228
K.KGDTFSC[+57.021]M[+15.995]VGHEALPLAFTQK.T		C[+57], M[+16]	26.21	1106.96	>>sp|P01876|IGHA1_HUMAN Immunoglobulin heavy constant alpha 1 OS=Homo sapiens OX=9606 GN=IGHA1 PE=1 SV=2	589.039	4	2353.14	2353.13	0	1.6	307	Specific	1294.22	1106.96	14	1049	scan=61293	scan=61293	52.1158
R.DGFIDKEDLHDM[+15.995]LASLGK.N		M[+16]	26.16	1104.86	>>sp|P24844|MYL9_HUMAN Myosin regulatory light polypeptide 9 OS=Homo sapiens OX=9606 GN=MYL9 PE=1 SV=4	505.747	4	2019.97	2019.97	0	-1.6	46	Specific	1263.18	1104.86	11	451	scan=207023	scan=207023	87.6689
K.SLHTLFGDKLC[+57.021]TVATLR.E		C[+57]	26.16	1105.11	>>sp|P02768|ALBU_HUMAN Serum albumin OS=Homo sapiens OX=9606 GN=ALB PE=1 SV=2	483.764	4	1932.03	1932.04	0	-1.7	89	Specific	1274.77	1105.11	148	243	scan=207946	scan=207946	95.404
K.SLHTLFGDKLC[+57.021]TVATLR.E		C[+57]	26.16	1142.47	>>sp|P02768|ALBU_HUMAN Serum albumin OS=Homo sapiens OX=9606 GN=ALB PE=1 SV=2	483.764	4	1932.03	1932.04	0	-1.5	89	Specific	1281.54	1142.47	148	243	scan=187949	scan=187949	93.9959
R.NAFAC[+57.021]FDEEASGFIHEDHLR.E		C[+57]	26.12	1124.67	>>sp|P24844|MYL9_HUMAN Myosin regulatory light polypeptide 9 OS=Homo sapiens OX=9606 GN=MYL9 PE=1 SV=4	592.012	4	2365.03	2365.03	0	-1.5	105	Specific	1277.56	1124.67	11	451	scan=228862	scan=228862	105.002
R.KAEEEHLGILGPQLHADVGDK.V			26.09	1161.61	>>sp|P00450|CERU_HUMAN Ceruloplasmin OS=Homo sapiens OX=9606 GN=CP PE=1 SV=1	564.795	4	2256.16	2256.16	0	-0.9	799	Specific	1291.08	1161.61	27	215	scan=184471	scan=184471	66.4633
R.KSEEDGKEYHFISTEEM[+15.995]TR.N		M[+16]	26.08	1204.55	>>sp|Q00013|EM55_HUMAN 55 kDa erythrocyte membrane protein OS=Homo sapiens OX=9606 GN=MPP1 PE=1 SV=2	583.765	4	2332.04	2332.04	0	-0.2	323	Specific	1271.05	1204.55	7	1701	scan=141882	scan=141882	34.7454
K.HKVYAC[+57.021]EVTHQGLSSPVTK.S		C[+57]	26.08	1155.09	>>sp|P01834|IGKC_HUMAN Immunoglobulin kappa constant OS=Homo sapiens OX=9606 GN=IGKC PE=1 SV=2	536.026	4	2141.08	2141.08	0	0.1	82	Specific	1262.7	1155.09	14	1457	scan=181216	scan=181216	40.9434
R.ALEATTEHIRQELAVFC[+57.021]SPEPPAK.T		C[+57]	26.07	1221.36	>>sp|Q9Y490|TLN1_HUMAN Talin-1 OS=Homo sapiens OX=9606 GN=TLN1 PE=1 SV=3	674.343	4	2694.35	2694.36	0	-1.5	2145	Specific	1267.27	1221.36	242	2795	scan=208496	scan=208496	99.9568
R.AKIDDPTDSKPEDWDKPEHIPDPDAK.K			26.03	1186.98	>>sp|P27797|CALR_HUMAN Calreticulin OS=Homo sapiens OX=9606 GN=CALR PE=1 SV=1	592.684	5	2959.39	2959.4	0	-1.2	223	Specific	1282.54	1186.98	27	2383	scan=223858	scan=223858	64.2705
K.VHTEC[+57.021]C[+57.021]HGDLLEC[+57.021]ADDRADLAK.Y		C[+57]*3	26.03	1232.81	>>sp|P02768|ALBU_HUMAN Serum albumin OS=Homo sapiens OX=9606 GN=ALB PE=1 SV=2	647.035	4	2585.12	2585.12	0	-0.2	265	Specific	1277.09	1232.81	148	243	scan=143551	scan=143551	38.9766
R.ASFNHFDRDHSGTLGPEEFK.A			26.02	1218.61	>>sp|P12814|ACTN1_HUMAN Alpha-actinin-1 OS=Homo sapiens OX=9606 GN=ACTN1 PE=1 SV=2	573.517	4	2291.05	2291.05	0	-1	753	Specific	1261.84	1218.61	94	71	scan=183383	scan=183383	58.0132
K.KIEPELDGSAQVTSHDASTNGLINFIK.Q			25.97	1306.35	>>sp|P06744|G6PI_HUMAN Glucose-6-phosphate isomerase OS=Homo sapiens OX=9606 GN=GPI PE=1 SV=4	721.875	4	2884.48	2884.47	0	3.8	524	Specific	1345.58	1306.35	21	2233	scan=106595	scan=106595	56.502
R.KAEEEHLGILGPQLHADVGDKVK.I			25.97	1267.16	>>sp|P00450|CERU_HUMAN Ceruloplasmin OS=Homo sapiens OX=9606 GN=CP PE=1 SV=1	497.47	5	2483.32	2483.33	0	-1.3	799	Specific	1267.16	1267.16	27	215	scan=184229	scan=184229	64.7221
K.ILVNHQSFPNEENDVDKIKLDQETLR.A			25.93	1265.91	>>sp|Q13637|RAB32_HUMAN Ras-related protein Rab-32 OS=Homo sapiens OX=9606 GN=RAB32 PE=1 SV=3	619.722	5	3094.58	3094.58	0	0.7	192	Specific	1282.25	1265.91	7	1453	scan=16647	scan=16647	48.4832
K.ERQEAEEAKEALLQASR.D			25.93	1068.5	>>sp|P26038|MOES_HUMAN Moesin OS=Homo sapiens OX=9606 GN=MSN PE=1 SV=3	490.254	4	1957.99	1957.99	0	0.1	392	Specific	1252.68	1068.5	50	629	scan=99871	scan=99871	40.0236
K.TETQEKNPLPSKETIEQEK.Q			25.91	992.39	>>sp|P62328|TYB4_HUMAN Thymosin beta-4 OS=Homo sapiens OX=9606 GN=TMSB4X PE=1 SV=2	558.036	4	2229.12	2229.12	0	-1.2	21	Specific	1268.42	992.39	23	2579	scan=221117	scan=221117	42.0544
K.SKDHFGLEGDEESTM[+15.995]LEDSVSPK.K		M[+16]	25.89	1173.91	>>sp|Q9Y490|TLN1_HUMAN Talin-1 OS=Homo sapiens OX=9606 GN=TLN1 PE=1 SV=3	639.039	4	2553.13	2553.13	0	1.9	405	Specific	1269.37	1173.91	242	2795	scan=58588	scan=58588	44.7666
R.EVDLKDYEDQQKQLEQVIAK.D			25.88	1169.5	>>sp|P02671|FIBA_HUMAN Fibrinogen alpha chain OS=Homo sapiens OX=9606 GN=FGA PE=1 SV=2	605.564	4	2419.23	2419.24	0	-0.2	191	Specific	1281.56	1169.5	92	2333	scan=187368	scan=187368	89.2157
K.KTHIQDNHDGTYTVAYVPDVTGR.Y			25.87	1283.74	>>sp|P21333-2|FLNA_HUMAN Isoform 2 of Filamin-A OS=Homo sapiens OX=9606 GN=FLNA	647.57	4	2587.26	2587.25	0	1.5	1593	Specific	1286.82	1283.74	195	1719	scan=14478	scan=14478	42.9815
R.DHINLPGFSGQNPLRGPNDER.F			25.82	1190.21	>>sp|P00491|PNPH_HUMAN Purine nucleoside phosphorylase OS=Homo sapiens OX=9606 GN=PNP PE=1 SV=2	584.039	4	2333.13	2333.14	0	-2.1	134	Specific	1268.54	1190.21	16	875	scan=186588	scan=186588	82.9626
R.TGSGGPGNHPHGPDASAEGLNPYGLVAPR.F			25.76	1164.11	>>sp|Q86UX7|URP2_HUMAN Fermitin family homolog 3 OS=Homo sapiens OX=9606 GN=FERMT3 PE=1 SV=1	696.337	4	2782.33	2782.33	0	-0.4	482	Specific	1217.13	1164.11	42	2641	scan=16491	scan=16491	48.0948
R.TTGIVM[+15.995]DSGDGVTHTVPIYEGYALPHAILR.L		M[+16]	25.76	1210.14	>>sp|P63261|ACTG_HUMAN Actin, cytoplasmic 2 OS=Homo sapiens OX=9606 GN=ACTG1 PE=1 SV=1	800.657	4	3199.61	3199.61	0	-0.6	148	Specific	1210.14	1210.14	76	169	scan=189936	scan=189936	109.808
R.FRC[+57.021]PEALFQPSFLGM[+15.995]ESC[+57.021]GIHETTFNSIMK.C		C[+57]*2, M[+16]	25.75	451.85	>>sp|P63261|ACTG_HUMAN Actin, cytoplasmic 2 OS=Homo sapiens OX=9606 GN=ACTG1 PE=1 SV=1	888.412	4	3550.62	3550.63	0	-0.5	255	Specific	1208.17	1183.51	76	169	scan=191218	scan=191218	119.853
R.VHVSEEGTEPEAMLQVLGPKPALPAGTEDTAK.E			25.73	1196.56	>>sp|P06396|GELS_HUMAN Gelsolin OS=Homo sapiens OX=9606 GN=GSN PE=1 SV=1	826.172	4	3301.66	3301.66	0	0.8	258	Specific	1210.14	1196.56	61	2125	scan=107313	scan=107313	58.2865
R.TTGIVM[+15.995]DSGDGVTHTVPIYEGYALPHAILR.L		M[+16]	25.71	1201.03	>>sp|P63261|ACTG_HUMAN Actin, cytoplasmic 2 OS=Homo sapiens OX=9606 GN=ACTG1 PE=1 SV=1	800.658	4	3199.61	3199.61	0	-0.3	148	Specific	1201.03	1201.03	76	169	scan=209975	scan=209975	111.937
R.VPFDAATLHTSTAMAAQHGM[+15.995]DDDGTGQK.Q		M[+16]	25.71	248.59	>>sp|P06396|GELS_HUMAN Gelsolin OS=Homo sapiens OX=9606 GN=GSN PE=1 SV=1	723.075	4	2889.28	2889.28	0	-0.1	420	Specific	1209.35	1133.39	61	2125	scan=15101	scan=15101	44.5843
K.Q[-17.027]KLHTDDELNWLDHGR.T		Q[-17]	25.69	1141.86	>>sp|Q9Y490|TLN1_HUMAN Talin-1 OS=Homo sapiens OX=9606 GN=TLN1 PE=1 SV=3	490.738	4	1959.93	1959.93	0	-0.9	163	Specific	1262.23	1141.86	242	2795	scan=225472	scan=225472	77.3246
R.TTGIVMDSGDGVTHTVPIYEGYALPHAILR.L			25.69	1236.63	>>sp|P63261|ACTG_HUMAN Actin, cytoplasmic 2 OS=Homo sapiens OX=9606 GN=ACTG1 PE=1 SV=1	796.658	4	3183.61	3183.61	0	-1.1	148	Specific	1236.63	1236.63	76	169	scan=190759	scan=190759	116.181
K.Q[-17.027]KLHTDDELNWLDHGR.T		Q[-17]	25.68	1175.77	>>sp|Q9Y490|TLN1_HUMAN Talin-1 OS=Homo sapiens OX=9606 GN=TLN1 PE=1 SV=3	490.739	4	1959.93	1959.93	0	1.3	163	Specific	1264.85	1175.77	242	2795	scan=103384	scan=103384	48.658
R.Q[-17.027]KHSQAVEELAEQLEQTKR.V		Q[-17]	25.68	1250.96	>>sp|P35579|MYH9_HUMAN Myosin-9 OS=Homo sapiens OX=9606 GN=MYH9 PE=1 SV=4	559.539	4	2235.14	2235.14	0	-0.5	1192	Specific	1277.07	1250.96	254	717	scan=185678	scan=185678	75.9807
K.Q[-17.027]KLHTDDELNWLDHGR.T		Q[-17]	25.63	1174.76	>>sp|Q9Y490|TLN1_HUMAN Talin-1 OS=Homo sapiens OX=9606 GN=TLN1 PE=1 SV=3	490.738	4	1959.93	1959.93	0	-1.3	163	Specific	1270.43	1174.76	242	2795	scan=205525	scan=205525	75.7059
K.M[+15.995]DKEETKDWILPSDYDHAEAEAR.H		M[+16]	25.57	1217.03	>>sp|O43852|CALU_HUMAN Calumenin OS=Homo sapiens OX=9606 GN=CALU PE=1 SV=2	692.065	4	2765.24	2765.24	0	0.5	249	Specific	1289.73	1217.03	11	2469	scan=204639	scan=204639	68.654
R.AQKDEEKMEIQEIQLK.E			25.55	964.07	>>sp|P09493-8|TPM1_HUMAN Isoform 8 of Tropomyosin alpha-1 chain OS=Homo sapiens OX=9606 GN=TPM1	490.757	4	1960	1960.01	0	-0.7	134	Specific	1259.57	964.07	21	2671	scan=203711	scan=203711	61.3127
R.ALKDEEKMELQEIQLK.E			25.53	944.15	>>sp|P06753-2|TPM3_HUMAN Isoform 2 of Tropomyosin alpha-3 chain OS=Homo sapiens OX=9606 GN=TPM3	487.013	4	1945.03	1945.03	0	0.5	98	Specific	1265.53	944.15	44	2997	scan=146780	scan=146780	47.1224
R.AQKDEEKM[+15.995]EIQEIQLK.E		M[+16]	25.49	1105.48	>>sp|P09493-8|TPM1_HUMAN Isoform 8 of Tropomyosin alpha-1 chain OS=Homo sapiens OX=9606 GN=TPM1	494.756	4	1976	1976	0	0.2	134	Specific	1298.5	1105.48	21	2671	scan=143383	scan=143383	38.5597
R.IEDANLIPPVPDDKFQDLVDAVR.A			25.49	1107.97	>>sp|P07996|TSP1_HUMAN Thrombospondin-1 OS=Homo sapiens OX=9606 GN=THBS1 PE=1 SV=2	645.589	4	2579.34	2579.34	0	0.1	61	Specific	1260.14	1107.97	175	2657	scan=212154	scan=212154	129.666
R.AQKDEEKMEIQEIQLK.E			25.48	999.57	>>sp|P09493-8|TPM1_HUMAN Isoform 8 of Tropomyosin alpha-1 chain OS=Homo sapiens OX=9606 GN=TPM1	490.756	4	1960	1960.01	0	-1	134	Specific	1272.49	999.57	21	2671	scan=183630	scan=183630	60.0306
R.GLVVLGFPC[+57.021]NQFGHQENAKNEEILNSLK.Y		C[+57]	25.48	1079.15	>>sp|P07203|GPX1_HUMAN Glutathione peroxidase 1 OS=Homo sapiens OX=9606 GN=GPX1 PE=1 SV=4	789.653	4	3155.59	3155.59	0	-1.6	70	Specific	1209.49	1079.15	6	1809	scan=209904	scan=209904	111.454
R.ALKDEEKM[+15.995]ELQEIQLK.E		M[+16]	25.48	1060.02	>>sp|P06753-2|TPM3_HUMAN Isoform 2 of Tropomyosin alpha-3 chain OS=Homo sapiens OX=9606 GN=TPM3	491.011	4	1961.02	1961.03	0	-1	98	Specific	1259.45	1060.02	44	2997	scan=204168	scan=204168	65.0303
K.VSHITFAHEVGHNFGSPHDSGTEC[+57.021]TPGESK.N		C[+57]	25.45	1172.32	>>sp|O14672|ADA10_HUMAN Disintegrin and metalloproteinase domain-containing protein 10 OS=Homo sapiens OX=9606 GN=ADAM10 PE=1 SV=1	645.093	5	3221.44	3221.43	0	0.8	376	Specific	1227.15	1172.32	10	2373	scan=12504	scan=12504	38.0461
R.YLQEAFHVEPEEHQQTLQR.V			25.44	1087.74	>>sp|Q70J99|UN13D_HUMAN Protein unc-13 homolog D OS=Homo sapiens OX=9606 GN=UNC13D PE=1 SV=1	596.292	4	2382.15	2382.15	0	-0.7	84	Specific	1208.72	1087.74	22	2941	scan=183949	scan=183949	62.5155
R.ISIEM[+15.995]HGTLEDQLSHLR.Q		M[+16]	25.44	1010.35	>>sp|P12814|ACTN1_HUMAN Alpha-actinin-1 OS=Homo sapiens OX=9606 GN=ACTN1 PE=1 SV=2	499.504	4	1995	1995	0	-0.4	656	Specific	1224.5	1010.35	94	71	scan=186169	scan=186169	79.5863
R.VAVVEYHDGSHAYIGLK.D			25.44	958.69	>>sp|P04275|VWF_HUMAN von Willebrand factor OS=Homo sapiens OX=9606 GN=VWF PE=1 SV=4	465.243	4	1857.95	1857.95	0	-0.7	1316	Specific	1223.66	958.69	93	2645	scan=184115	scan=184115	63.8886
K.ALSDHHIYLEGTLLKPNMVTPGHAC[+57.021]TQK.F		C[+57]	25.44	1140.86	>>sp|P04075|ALDOA_HUMAN Fructose-bisphosphate aldolase A OS=Homo sapiens OX=9606 GN=ALDOA PE=1 SV=2	627.121	5	3131.58	3131.58	0	0.4	216	Specific	1200.76	1140.86	35	2279	scan=147713	scan=147713	49.5218
K.ALSDHHIYLEGTLLKPNM[+15.995]VTPGHAC[+57.021]TQK.F		C[+57], M[+16]	25.44	43.32	>>sp|P04075|ALDOA_HUMAN Fructose-bisphosphate aldolase A OS=Homo sapiens OX=9606 GN=ALDOA PE=1 SV=2	630.321	5	3147.57	3147.57	0	0.7	216	Specific	1228	1119.12	35	2279	scan=15839	scan=15839	46.453
K.ALSDHHIYLEGTLLKPNM[+15.995]VTPGHAC[+57.021]TQK.F		C[+57], M[+16]	25.44	60.61	>>sp|P04075|ALDOA_HUMAN Fructose-bisphosphate aldolase A OS=Homo sapiens OX=9606 GN=ALDOA PE=1 SV=2	630.32	5	3147.57	3147.57	0	0.4	216	Specific	1244.57	1147.17	35	2279	scan=102529	scan=102529	46.5636
K.AVGDKLPEC[+57.021]EADDGC[+57.021]PKPPEIAHGYVEHSVR.Y		C[+57]*2	25.44	1043.38	>>sp|P00738|HPT_HUMAN Haptoglobin OS=Homo sapiens OX=9606 GN=HP PE=1 SV=1	687.324	5	3432.59	3432.59	0	-0.5	78	Specific	1245.43	1043.38	30	1771	scan=184085	scan=184085	63.6462
R.DAFDTLFDHAPDKLSVVK.K			25.43	1073.72	>>sp|Q9HBI1-3|PARVB_HUMAN Isoform 3 of Beta-parvin OS=Homo sapiens OX=9606 GN=PARVB	505.261	4	2018.02	2018.02	0	-0.7	203	Specific	1246.79	1073.72	24	583	scan=189545	scan=189545	106.783
K.KM[+15.995]EDSVGC[+57.021]LETAEEVKR.K		C[+57], M[+16]	25.43	926.97	>>sp|P35579|MYH9_HUMAN Myosin-9 OS=Homo sapiens OX=9606 GN=MYH9 PE=1 SV=4	499.988	4	1996.93	1996.93	0	-0.9	1372	Specific	1245.19	926.97	254	717	scan=181573	scan=181573	43.7068
R.VVSVLTVLHQDWLNGKEYK.C			25.43	1222.33	>>sp|P0DOX5|IGG1_HUMAN Immunoglobulin gamma-1 heavy chain OS=Homo sapiens OX=9606 PE=1 SV=2	557.807	4	2228.21	2228.21	0	-0.7	304	Specific	1222.33	1222.33	29	2079	scan=190134	scan=190134	111.396
K.EIINVGHSFHVNFEDNDNR.S			25.43	1070.13	>>sp|P00915|CAH1_HUMAN Carbonic anhydrase 1 OS=Homo sapiens OX=9606 GN=CA1 PE=1 SV=2	564.767	4	2256.04	2256.04	0	0.9	59	Specific	1218.58	1070.13	12	93	scan=17468	scan=17468	50.503
K.ALGHGVDLGHIYGDNLER.Q			25.42	1009.38	>>sp|P23219-4|PGH1_HUMAN Isoform 4 of Prostaglandin G/H synthase 1 OS=Homo sapiens OX=9606 GN=PTGS1	484.748	4	1935.97	1935.97	0	0.4	113	Specific	1241.42	1009.38	14	1173	scan=16247	scan=16247	47.4883
K.THEAEIVEGENHTYC[+57.021]IR.F		C[+57]	25.42	1154.58	>>sp|P21333-2|FLNA_HUMAN Isoform 2 of Filamin-A OS=Homo sapiens OX=9606 GN=FLNA	515.239	4	2057.94	2057.93	0	0.5	2177	Specific	1235.7	1154.58	195	1719	scan=12352	scan=12352	37.664
R.IFFHLNAVALGDGGHYTC[+57.021]R.Y		C[+57]	25.42	1094.89	>>sp|P04217|A1BG_HUMAN Alpha-1B-glycoprotein OS=Homo sapiens OX=9606 GN=A1BG PE=1 SV=4	537.767	4	2148.05	2148.04	0	0.7	262	Specific	1217.11	1094.89	11	2239	scan=150085	scan=150085	55.4333
K.SLHTLFGDKLC[+57.021]TVATLR.E		C[+57]	25.42	1122.35	>>sp|P02768|ALBU_HUMAN Serum albumin OS=Homo sapiens OX=9606 GN=ALB PE=1 SV=2	483.765	4	1932.04	1932.04	0	0.9	89	Specific	1206.21	1122.35	148	243	scan=19210	scan=19210	54.8789
K.N[+0.984]NKDSHSLTTNIMEILR.G		N[+1]	25.42	44.73	>>sp|P02671|FIBA_HUMAN Fibrinogen alpha chain OS=Homo sapiens OX=9606 GN=FGA PE=1 SV=2	497.504	4	1986.99	1986.99	0	0.8	98	Specific	1222.98	973.04	92	2333	scan=152148	scan=152148	60.5561
R.LWLDNTENDLNQGDDHGFSPLHWAC[+57.021]R.E		C[+57]	25.41	1136.53	>>sp|Q13418|ILK_HUMAN Integrin-linked protein kinase OS=Homo sapiens OX=9606 GN=ILK PE=1 SV=2	778.35	4	3110.38	3110.38	0	-0.8	18	Specific	1209.51	1136.53	29	1987	scan=190093	scan=190093	111.058
K.KM[+15.995]EDSVGC[+57.021]LETAEEVKR.K		C[+57], M[+16]	25.41	918.75	>>sp|P35579|MYH9_HUMAN Myosin-9 OS=Homo sapiens OX=9606 GN=MYH9 PE=1 SV=4	499.989	4	1996.93	1996.93	0	0.5	1372	Specific	1219.08	918.75	254	717	scan=201656	scan=201656	44.7986
K.HSLPDLPYDYGALEPHINAQIM[+15.995]QLHHSK.H		M[+16]	25.41	117.23	>>sp|P04179|SODM_HUMAN Superoxide dismutase [Mn], mitochondrial OS=Homo sapiens OX=9606 GN=SOD2 PE=1 SV=3	648.924	5	3240.59	3240.59	0	0.2	26	Specific	1241.6	1086.13	13	2881	scan=188379	scan=188379	97.4855
K.AHDGGIYAISWSPDSTHLLSASGDK.T			25.41	1217.59	>>sp|O75083|WDR1_HUMAN WD repeat-containing protein 1 OS=Homo sapiens OX=9606 GN=WDR1 PE=1 SV=4	647.062	4	2585.22	2585.23	0	-0.7	232	Specific	1218.78	1217.59	38	2959	scan=228068	scan=228068	98.4
K.FWEVISDEHGIDPTGTYHGDSDLQLDR.I			25.4	1182.09	>>sp|P07437|TBB5_HUMAN Tubulin beta chain OS=Homo sapiens OX=9606 GN=TUBB PE=1 SV=2	776.358	4	3102.41	3102.41	0	1.2	20	Specific	1220.93	1182.09	27	2587	scan=150786	scan=150786	57.1837
K.NFTEVHPDYGSHIQALLDKYNAEKPK.N			25.4	1133.33	>>sp|P04040|CATA_HUMAN Catalase OS=Homo sapiens OX=9606 GN=CAT PE=1 SV=3	503.256	6	3014.5	3014.5	0	-0.8	481	Specific	1204.93	1133.33	22	131	scan=187397	scan=187397	89.4432
K.SVIDLRPEDVVHESGSLGDR.S			25.39	1134.41	>>sp|Q96C24|SYTL4_HUMAN Synaptotagmin-like protein 4 OS=Homo sapiens OX=9606 GN=SYTL4 PE=1 SV=2	545.779	4	2180.09	2180.09	0	-0.3	274	Specific	1230.53	1134.41	17	2509	scan=206987	scan=206987	87.3783
K.THIQDNHDGTYTVAYVPDVTGR.Y			25.39	1155.99	>>sp|P21333-2|FLNA_HUMAN Isoform 2 of Filamin-A OS=Homo sapiens OX=9606 GN=FLNA	615.545	4	2459.16	2459.16	0	-0.5	1594	Specific	1238.58	1155.99	195	1719	scan=146297	scan=146297	45.9179
R.LVSN[+0.984]HSLHETSSVFVDSLTK.A		N[+1]	25.39	1158.51	>>sp|P21333-2|FLNA_HUMAN Isoform 2 of Filamin-A OS=Homo sapiens OX=9606 GN=FLNA	551.032	4	2201.11	2201.11	0	-0.5	2513	Specific	1207.54	1158.51	195	1719	scan=186454	scan=186454	81.8776
K.FWEVISDEHGIDPTGTYHGDSDLQLDR.I			25.39	1185.66	>>sp|P07437|TBB5_HUMAN Tubulin beta chain OS=Homo sapiens OX=9606 GN=TUBB PE=1 SV=2	776.358	4	3102.41	3102.41	0	0.8	20	Specific	1215.71	1185.66	27	2587	scan=106985	scan=106985	57.4539
R.NAFAC[+57.021]FDEEASGFIHEDHLR.E		C[+57]	25.38	1043.69	>>sp|P24844|MYL9_HUMAN Myosin regulatory light polypeptide 9 OS=Homo sapiens OX=9606 GN=MYL9 PE=1 SV=4	592.014	4	2365.03	2365.03	0	0.9	105	Specific	1209.6	1043.69	11	451	scan=107168	scan=107168	57.9043
R.KAGTQIENIEEDFRDGLK.L			25.38	1032.38	>>sp|P12814|ACTN1_HUMAN Alpha-actinin-1 OS=Homo sapiens OX=9606 GN=ACTN1 PE=1 SV=2	516.515	4	2063.04	2063.04	0	-0.1	47	Specific	1243.98	1032.38	94	71	scan=206792	scan=206792	85.7412
K.IVSSAM[+15.995]EPDREYHFGQAVR.F		M[+16]	25.38	1071.72	>>sp|P08603|CFAH_HUMAN Complement factor H OS=Homo sapiens OX=9606 GN=CFH PE=1 SV=4	552.768	4	2208.05	2208.05	0	0.2	157	Specific	1203.5	1071.72	33	1867	scan=12850	scan=12850	38.9112
R.VHVSEEGTEPEAM[+15.995]LQVLGPKPALPAGTEDTAKEDAANRK.L		M[+16]	25.38	876.01	>>sp|P06396|GELS_HUMAN Gelsolin OS=Homo sapiens OX=9606 GN=GSN PE=1 SV=1	684.513	6	4102.04	4102.04	0	0.9	258	Specific	1270.13	1229.42	61	2125	scan=102848	scan=102848	47.3516
R.KGGETSEM[+15.995]YLIQPDSSVKPYR.V		M[+16]	25.38	1111.68	>>sp|P02675|FIBB_HUMAN Fibrinogen beta chain OS=Homo sapiens OX=9606 GN=FGB PE=1 SV=2	601.049	4	2401.17	2401.17	0	1	247	Specific	1234.44	1111.68	101	2107	scan=100932	scan=100932	42.6121
K.NNKDSHSLTTNIM[+15.995]EILR.G		M[+16]	25.38	145.47	>>sp|P02671|FIBA_HUMAN Fibrinogen alpha chain OS=Homo sapiens OX=9606 GN=FGA PE=1 SV=2	501.256	4	2002	2002	0	0	98	Specific	1226.14	971.16	92	2333	scan=185745	scan=185745	76.4272
K.KGDTFSC[+57.021]M[+15.995]VGHEALPLAFTQK.T		C[+57], M[+16]	25.38	1047.47	>>sp|P01876|IGHA1_HUMAN Immunoglobulin heavy constant alpha 1 OS=Homo sapiens OX=9606 GN=IGHA1 PE=1 SV=2	589.039	4	2353.13	2353.13	0	1.4	307	Specific	1244.66	1047.47	14	1049	scan=104792	scan=104792	52.0964
K.AGGEVIDSVTWHHYYLNGR.T			25.37	1085.01	>>sp|Q9Y251|HPSE_HUMAN Heparanase OS=Homo sapiens OX=9606 GN=HPSE PE=1 SV=2	544.265	4	2174.04	2174.04	0	-1.3	285	Specific	1222.71	1085.01	9	1045	scan=205999	scan=205999	79.2249
R.TREEEC[+57.021]HFYAGGQVYPGEASR.V		C[+57]	25.37	1142.53	>>sp|Q13162|PRDX4_HUMAN Peroxiredoxin-4 OS=Homo sapiens OX=9606 GN=PRDX4 PE=1 SV=1	611.524	4	2443.08	2443.07	0	1.1	46	Specific	1232.43	1142.53	7	1359	scan=56480	scan=56480	39.0645
R.KGGETSEMYLIQPDSSVKPYR.V			25.37	1158.32	>>sp|P02675|FIBB_HUMAN Fibrinogen beta chain OS=Homo sapiens OX=9606 GN=FGB PE=1 SV=2	597.049	4	2385.18	2385.18	0	0.3	247	Specific	1229.84	1158.32	101	2107	scan=102468	scan=102468	46.4139
R.KGGETSEMYLIQPDSSVKPYR.V			25.37	1166.23	>>sp|P02675|FIBB_HUMAN Fibrinogen beta chain OS=Homo sapiens OX=9606 GN=FGB PE=1 SV=2	597.05	4	2385.18	2385.18	0	0.4	247	Specific	1230.18	1166.23	101	2107	scan=146395	scan=146395	46.1514
K.VDLSFSPSQSLPASHAHLR.V			25.37	1061.89	>>sp|P01023|A2MG_HUMAN Alpha-2-macroglobulin OS=Homo sapiens OX=9606 GN=A2M PE=1 SV=3	513.018	4	2049.05	2049.05	0	-0.9	568	Specific	1206.59	1061.89	61	3027	scan=225656	scan=225656	78.887
R.LVEVNGENVEKETHQQVVSR.I			25.36	1181.03	>>sp|O14745|NHRF1_HUMAN Na(+)/H(+) exchange regulatory cofactor NHE-RF1 OS=Homo sapiens OX=9606 GN=SLC9A3R1 PE=1 SV=4	574.299	4	2294.17	2294.17	0	0.6	59	Specific	1207.23	1181.03	9	2841	scan=99262	scan=99262	38.5358
K.ILFQDYHSFVTHGC[+57.021]TVDNPVLER.F		C[+57]	25.35	1066.5	>>sp|Q7LDG7-4|GRP2_HUMAN Isoform 4 of RAS guanyl-releasing protein 2 OS=Homo sapiens OX=9606 GN=RASGRP2	687.586	4	2747.32	2747.32	0	-0.5	173	Specific	1210.86	1066.5	8	1597	scan=188510	scan=188510	98.5663
R.VQC[+57.021]C[+57.021]LYFIAPSGHGLKPLDIEFM[+15.995]K.R		C[+57]*2, M[+16]	25.35	1116.54	>>sp|Q16181|SEPT7_HUMAN Septin-7 OS=Homo sapiens OX=9606 GN=SEPTIN7 PE=1 SV=2	710.604	4	2839.4	2839.4	0	-0.9	158	Specific	1220.22	1116.54	13	2563	scan=190519	scan=190519	114.375
R.LFQFHFHWGSTNEHGSEHTVDGVK.Y			25.35	1079.58	>>sp|P00915|CAH1_HUMAN Carbonic anhydrase 1 OS=Homo sapiens OX=9606 GN=CA1 PE=1 SV=2	466.888	6	2796.29	2796.29	0	-0.7	91	Specific	1214.17	1079.58	12	93	scan=186049	scan=186049	78.5998
R.LTLYDIAHTPGVAADLSHIETK.A			25.34	1132.18	>>sp|P40926|MDHM_HUMAN Malate dehydrogenase, mitochondrial OS=Homo sapiens OX=9606 GN=MDH2 PE=1 SV=3	592.065	4	2365.24	2365.24	0	-0.1	53	Specific	1204.8	1132.18	9	447	scan=108606	scan=108606	61.4724
K.ESHATLVFHNLLGEIDQQYSR.F			25.34	1145.37	>>sp|P40763|STAT3_HUMAN Signal transducer and activator of transcription 3 OS=Homo sapiens OX=9606 GN=STAT3 PE=1 SV=2	615.059	4	2457.22	2457.22	0	0	50	Specific	1201.17	1145.37	7	799	scan=108491	scan=108491	61.1891
K.LHEWTKPENLDFIEVNVSLPR.F			25.34	1219.39	>>sp|P30740|ILEU_HUMAN Leukocyte elastase inhibitor OS=Homo sapiens OX=9606 GN=SERPINB1 PE=1 SV=1	634.835	4	2536.32	2536.32	0	-0.1	255	Specific	1248.45	1219.39	14	1087	scan=152414	scan=152414	61.2596
R.FNHLGHIFTFTPQNNEFQLQLSPK.T			25.34	1105.57	>>sp|P04275|VWF_HUMAN von Willebrand factor OS=Homo sapiens OX=9606 GN=VWF PE=1 SV=4	715.117	4	2857.44	2857.44	0	0.9	2052	Specific	1228.16	1105.57	93	2645	scan=152443	scan=152443	61.3386
K.GEVLPLPEANFPSFPLPHHK.H			25.34	1202.43	>>sp|P04196|HRG_HUMAN Histidine-rich glycoprotein OS=Homo sapiens OX=9606 GN=HRG PE=1 SV=1	557.298	4	2226.17	2226.17	0	-0.2	467	Specific	1202.43	1202.43	15	2101	scan=230537	scan=230537	118.311
R.LVRPEVDVM[+15.995]C[+57.021]TAFHDNEETFLK.K		C[+57], M[+16]	25.34	530.82	>>sp|P02768|ALBU_HUMAN Serum albumin OS=Homo sapiens OX=9606 GN=ALB PE=1 SV=2	667.32	4	2666.26	2666.26	0	-0.3	139	Specific	1206.89	1137.21	148	243	scan=227224	scan=227224	91.466
K.KGDTFSC[+57.021]MVGHEALPLAFTQK.T		C[+57]	25.34	1032.55	>>sp|P01876|IGHA1_HUMAN Immunoglobulin heavy constant alpha 1 OS=Homo sapiens OX=9606 GN=IGHA1 PE=1 SV=2	585.04	4	2337.14	2337.14	0	-0.1	307	Specific	1211.93	1032.55	14	1049	scan=208264	scan=208264	98.049
K.GIVGHVAALGEPLNIKDAYEDPR.F			25.34	1217.43	>>sp|O76074|PDE5A_HUMAN cGMP-specific 3',5'-cyclic phosphodiesterase OS=Homo sapiens OX=9606 GN=PDE5A PE=1 SV=2	609.323	4	2434.27	2434.27	0	-0.7	228	Specific	1217.43	1217.43	13	735	scan=18630	scan=18630	53.4112
R.VANILHDDC[+57.021]AFLSAFGDVSKPER.Y		C[+57]	25.33	1165.31	>>sp|Q9BS26|ERP44_HUMAN Endoplasmic reticulum resident protein 44 OS=Homo sapiens OX=9606 GN=ERP44 PE=1 SV=1	641.067	4	2561.25	2561.25	0	0.6	181	Specific	1235.46	1165.31	8	2183	scan=21461	scan=21461	60.5096
R.VQC[+57.021]C[+57.021]LYFIAPSGHGLKPLDIEFM[+15.995]K.R		C[+57]*2, M[+16]	25.33	1102.58	>>sp|Q16181|SEPT7_HUMAN Septin-7 OS=Homo sapiens OX=9606 GN=SEPTIN7 PE=1 SV=2	710.605	4	2839.4	2839.4	0	0.2	158	Specific	1203.1	1102.58	13	2563	scan=190517	scan=190517	114.363
K.GSSVVAYEGQSWHDYC[+57.021]FHC[+57.021]K.K		C[+57]*2	25.33	1227.57	>>sp|Q13642-1|FHL1_HUMAN Isoform 1 of Four and a half LIM domains protein 1 OS=Homo sapiens OX=9606 GN=FHL1	605.007	4	2417	2417.01	0	-1.2	234	Specific	1230.62	1227.57	12	619	scan=184751	scan=184751	68.7129
R.FLHVPDTFEGHFDGVPVISK.G			25.33	1125.95	>>sp|P19823|ITIH2_HUMAN Inter-alpha-trypsin inhibitor heavy chain H2 OS=Homo sapiens OX=9606 GN=ITIH2 PE=1 SV=2	561.038	4	2241.13	2241.13	0	-1.5	223	Specific	1240.05	1125.95	15	1887	scan=229429	scan=229429	109.801
K.GFPIKEDFLEQSEQLFGAKPVSLTGK.Q			25.33	1189.71	>>sp|P08697|A2AP_HUMAN Alpha-2-antiplasmin OS=Homo sapiens OX=9606 GN=SERPINF2 PE=1 SV=3	717.13	4	2865.5	2865.5	0	-1.1	171	Specific	1205.99	1189.71	9	1587	scan=191999	scan=191999	126.167
K.VVTVFSVADGYSENNVFYGHHAK.I			25.33	1185.42	>>sp|O75083|WDR1_HUMAN WD repeat-containing protein 1 OS=Homo sapiens OX=9606 GN=WDR1 PE=1 SV=4	635.811	4	2540.22	2540.22	0	0.5	512	Specific	1211.72	1185.42	38	2959	scan=149892	scan=149892	54.951
K.AIAHYEQSADYYKGEESNSSANK.C			25.32	1179.55	>>sp|P54920|SNAA_HUMAN Alpha-soluble NSF attachment protein OS=Homo sapiens OX=9606 GN=NAPA PE=1 SV=3	641.29	4	2562.14	2562.14	0	0.4	141	Specific	1243.2	1179.55	5	2601	scan=180912	scan=180912	38.5066
K.VHTEC[+57.021]C[+57.021]HGDLLEC[+57.021]ADDRADLAK.Y		C[+57]*3	25.32	1213.83	>>sp|P02768|ALBU_HUMAN Serum albumin OS=Homo sapiens OX=9606 GN=ALB PE=1 SV=2	517.829	5	2585.11	2585.12	0	-1.2	265	Specific	1218.46	1213.83	148	243	scan=182811	scan=182811	53.4956
R.HQSAC[+57.021]KDSDWPFC[+57.021]SDEDWNYK.C		C[+57]*2	25.32	1230.22	>>sp|P02671|FIBA_HUMAN Fibrinogen alpha chain OS=Homo sapiens OX=9606 GN=FGA PE=1 SV=2	669.519	4	2675.05	2675.06	0	-1.2	43	Specific	1247.11	1230.22	92	2333	scan=206167	scan=206167	80.6144
R.VPFDAATLHTSTAMAAQHGM[+15.995]DDDGTGQK.Q		M[+16]	25.31	236.77	>>sp|P06396|GELS_HUMAN Gelsolin OS=Homo sapiens OX=9606 GN=GSN PE=1 SV=1	723.076	4	2889.28	2889.28	0	2.1	420	Specific	1205.5	1143.81	61	2125	scan=101801	scan=101801	44.7723
K.SKDHFGLEGDEESTM[+15.995]LEDSVSPK.K		M[+16]	25.29	1216.11	>>sp|Q9Y490|TLN1_HUMAN Talin-1 OS=Homo sapiens OX=9606 GN=TLN1 PE=1 SV=3	639.038	4	2553.13	2553.13	0	0	405	Specific	1217.52	1216.11	242	2795	scan=101741	scan=101741	44.6187
K.LDLERETIELVHTEPTDVAQLPSR.V			25.29	1157.5	>>sp|Q6IBS0|TWF2_HUMAN Twinfilin-2 OS=Homo sapiens OX=9606 GN=TWF2 PE=1 SV=2	691.115	4	2761.44	2761.44	0	-0.2	205	Specific	1223.46	1157.5	9	2513	scan=189909	scan=189909	109.577
K.HIAEEADRKYEEVAR.K			25.25	1043.29	>>sp|P06753-2|TPM3_HUMAN Isoform 2 of Tropomyosin alpha-3 chain OS=Homo sapiens OX=9606 GN=TPM3	454.73	4	1815.9	1815.9	0	-0.4	117	Specific	1297.49	1043.29	44	2997	scan=200259	scan=200259	33.467
K.ESHATLVFHNLLGEIDQQYSR.F			25.21	1160.2	>>sp|P40763|STAT3_HUMAN Signal transducer and activator of transcription 3 OS=Homo sapiens OX=9606 GN=STAT3 PE=1 SV=2	615.06	4	2457.22	2457.22	0	1.7	50	Specific	1221.73	1160.2	7	799	scan=21649	scan=21649	60.985
R.KGGETSEMYLIQPDSSVKPYR.V			25.21	1177.45	>>sp|P02675|FIBB_HUMAN Fibrinogen beta chain OS=Homo sapiens OX=9606 GN=FGB PE=1 SV=2	597.05	4	2385.18	2385.18	0	1.5	247	Specific	1238.95	1177.45	101	2107	scan=59219	scan=59219	46.4839
R.KGGETSEM[+15.995]YLIQPDSSVKPYR.V		M[+16]	25.21	1091.44	>>sp|P02675|FIBB_HUMAN Fibrinogen beta chain OS=Homo sapiens OX=9606 GN=FGB PE=1 SV=2	601.049	4	2401.17	2401.17	0	1.6	247	Specific	1200.34	1091.44	101	2107	scan=14275	scan=14275	42.4713
K.VHTEC[+57.021]C[+57.021]HGDLLEC[+57.021]ADDR.A		C[+57]*3	25.17	1048.27	>>sp|P02768|ALBU_HUMAN Serum albumin OS=Homo sapiens OX=9606 GN=ALB PE=1 SV=2	522.464	4	2086.83	2086.84	0	-1.6	265	Specific	1230.78	1048.27	148	243	scan=97823	scan=97823	34.9631
K.RQAQQERDELADEIANSSGK.G			25.16	1169.41	>>sp|P35579|MYH9_HUMAN Myosin-9 OS=Homo sapiens OX=9606 GN=MYH9 PE=1 SV=4	562.027	4	2245.09	2245.08	0	3	1697	Specific	1253.55	1169.41	254	717	scan=55657	scan=55657	36.8239
R.ILNNGHAFNVEFDDSQDKAVLK.G			25.16	1187.17	>>sp|P00918|CAH2_HUMAN Carbonic anhydrase 2 OS=Homo sapiens OX=9606 GN=CA2 PE=1 SV=2	619.315	4	2474.24	2474.23	0	3	59	Specific	1258.95	1187.17	17	2435	scan=60501	scan=60501	49.9719
R.FLHVPDTFEGHFDGVPVISK.G			25.12	1139.3	>>sp|P19823|ITIH2_HUMAN Inter-alpha-trypsin inhibitor heavy chain H2 OS=Homo sapiens OX=9606 GN=ITIH2 PE=1 SV=2	561.038	4	2241.13	2241.13	0	-1.8	223	Specific	1249.74	1139.3	15	1887	scan=209527	scan=209527	108.501
K.VGAVDADKHHSLGGQYGVQGFPTIK.I			25.1	1175.47	>>sp|Q15084|PDIA6_HUMAN Protein disulfide-isomerase A6 OS=Homo sapiens OX=9606 GN=PDIA6 PE=1 SV=1	646.084	4	2581.31	2581.32	0	-0.5	78	Specific	1238.66	1175.47	10	1369	scan=15853	scan=15853	46.4898
K.VGAVDADKHHSLGGQYGVQGFPTIK.I			25.09	1165.13	>>sp|Q15084|PDIA6_HUMAN Protein disulfide-isomerase A6 OS=Homo sapiens OX=9606 GN=PDIA6 PE=1 SV=1	646.085	4	2581.32	2581.32	0	1	78	Specific	1225.28	1165.13	10	1369	scan=146508	scan=146508	46.4315
K.VGAVDADKHHSLGGQYGVQGFPTIK.I			25.08	1161.15	>>sp|Q15084|PDIA6_HUMAN Protein disulfide-isomerase A6 OS=Homo sapiens OX=9606 GN=PDIA6 PE=1 SV=1	646.085	4	2581.32	2581.32	0	0.4	78	Specific	1239.68	1161.15	10	1369	scan=102565	scan=102565	46.6513
R.LAGIVQPNDGQC[+57.021]HVGSDNHYSASTTM[+15.995]DYPSLGLMTEK.L		C[+57], M[+16]	25.08	134.45	>>sp|P05106|ITB3_HUMAN Integrin beta-3 OS=Homo sapiens OX=9606 GN=ITGB3 PE=1 SV=2	1003.2	4	4009.79	4009.8	0	-1.5	288	Specific	1241.24	1224.29	49	1953	scan=207627	scan=207627	92.7143
K.VHTEC[+57.021]C[+57.021]HGDLLEC[+57.021]ADDRADLAK.Y		C[+57]*3	25.08	1171.99	>>sp|P02768|ALBU_HUMAN Serum albumin OS=Homo sapiens OX=9606 GN=ALB PE=1 SV=2	647.034	4	2585.12	2585.12	0	-0.6	265	Specific	1200.01	1171.99	148	243	scan=56575	scan=56575	39.317
M.[+42.011]AHQTGIHATEELKEFFAK.A		.[+42]	25.06	1129.85	>>sp|Q6IBS0|TWF2_HUMAN Twinfilin-2 OS=Homo sapiens OX=9606 GN=TWF2 PE=1 SV=2	525.519	4	2099.05	2099.06	0	-1	2	NRagged	1230.16	1129.85	9	2513	scan=187244	scan=187244	88.2341
K.KLYHSEAFTVNFGDTEEAKK.Q			25.06	1058.2	>>sp|P01009|A1AT_HUMAN Alpha-1-antitrypsin OS=Homo sapiens OX=9606 GN=SERPINA1 PE=1 SV=3	579.29	4	2314.14	2314.14	0	0.6	160	Specific	1246.08	1058.2	33	161	scan=145034	scan=145034	42.6949
R.ASFNHFDRDHSGTLGPEEFK.A			25.03	1168.64	>>sp|P12814|ACTN1_HUMAN Alpha-actinin-1 OS=Homo sapiens OX=9606 GN=ACTN1 PE=1 SV=2	573.517	4	2291.05	2291.05	0	0.1	753	Specific	1208.1	1168.64	94	71	scan=144499	scan=144499	41.3501
R.ASFNHFDRDHSGTLGPEEFK.A			25.03	1188.4	>>sp|P12814|ACTN1_HUMAN Alpha-actinin-1 OS=Homo sapiens OX=9606 GN=ACTN1 PE=1 SV=2	573.517	4	2291.05	2291.05	0	-0.1	753	Specific	1230.1	1188.4	94	71	scan=223874	scan=223874	64.411
R.ASFNHFDRDHSGTLGPEEFK.A			25.02	1188.26	>>sp|P12814|ACTN1_HUMAN Alpha-actinin-1 OS=Homo sapiens OX=9606 GN=ACTN1 PE=1 SV=2	573.517	4	2291.05	2291.05	0	-1.1	753	Specific	1245.04	1188.26	94	71	scan=13844	scan=13844	41.3864
K.HSHAGELEALGGVKPAVLTR.S			25.02	1230.08	>>sp|P02730|B3AT_HUMAN Band 3 anion transport protein OS=Homo sapiens OX=9606 GN=SLC4A1 PE=1 SV=3	511.283	4	2042.11	2042.11	0	-1.3	161	Specific	1230.08	1230.08	10	2417	scan=204944	scan=204944	71.1701
K.LHTDDELNWLDHGR.T			25	1012.93	>>sp|Q9Y490|TLN1_HUMAN Talin-1 OS=Homo sapiens OX=9606 GN=TLN1 PE=1 SV=3	430.956	4	1720.8	1720.8	0	-0.7	165	Specific	1216.18	1012.93	242	2795	scan=204880	scan=204880	70.6454
K.LHTDDELNWLDHGR.T			25	1012.78	>>sp|Q9Y490|TLN1_HUMAN Talin-1 OS=Homo sapiens OX=9606 GN=TLN1 PE=1 SV=3	430.956	4	1720.8	1720.8	0	-0.4	165	Specific	1232.29	1012.78	242	2795	scan=184829	scan=184829	69.3351
R.HQAQIDHYLGLANK.N			24.95	1038.03	>>sp|Q9NQC3-2|RTN4_HUMAN Isoform B of Reticulon-4 OS=Homo sapiens OX=9606 GN=RTN4	402.713	4	1607.83	1607.83	0	0.1	339	Specific	1204.5	1038.03	6	1317	scan=182964	scan=182964	54.646
R.TTGIVM[+15.995]DSGDGVTHTVPIYEGYALPHAILR.L		M[+16]	24.94	1213.83	>>sp|P63261|ACTG_HUMAN Actin, cytoplasmic 2 OS=Homo sapiens OX=9606 GN=ACTG1 PE=1 SV=1	640.728	5	3199.61	3199.61	0	0.4	148	Specific	1220.13	1213.83	76	169	scan=21208	scan=21208	59.8587
R.TTGIVM[+15.995]DSGDGVTHTVPIYEGYALPHAILR.L		M[+16]	24.94	1233.06	>>sp|P63261|ACTG_HUMAN Actin, cytoplasmic 2 OS=Homo sapiens OX=9606 GN=ACTG1 PE=1 SV=1	640.728	5	3199.61	3199.61	0	0.6	148	Specific	1233.06	1233.06	76	169	scan=229475	scan=229475	110.129
R.TTGIVM[+15.995]DSGDGVTHTVPIYEGYALPHAILR.L		M[+16]	24.94	1236.43	>>sp|P63261|ACTG_HUMAN Actin, cytoplasmic 2 OS=Homo sapiens OX=9606 GN=ACTG1 PE=1 SV=1	640.728	5	3199.61	3199.61	0	0.4	148	Specific	1236.43	1236.43	76	169	scan=108034	scan=108034	60.0667
K.KQELEEIC[+57.021]HDLEAR.V		C[+57]	24.94	1048.83	>>sp|P35579|MYH9_HUMAN Myosin-9 OS=Homo sapiens OX=9606 GN=MYH9 PE=1 SV=4	443.217	4	1769.85	1769.85	0	-1	910	Specific	1247.36	1048.83	254	717	scan=203940	scan=203940	63.188
K.VILHLKEDQTEYLEER.R			24.94	1075.64	>>sp|P07900-2|HS90A_HUMAN Isoform 2 of Heat shock protein HSP 90-alpha OS=Homo sapiens OX=9606 GN=HSP90AA1	504.517	4	2015.04	2015.04	0	0	308	Specific	1235.28	1075.64	32	1631	scan=184561	scan=184561	67.1741
K.TETQEKNPLPSKETIEQ[+0.984]EK.Q		Q[+1]	24.93	598.73	>>sp|P62328|TYB4_HUMAN Thymosin beta-4 OS=Homo sapiens OX=9606 GN=TMSB4X PE=1 SV=2	558.283	4	2230.11	2230.11	0	-0.1	21	Specific	1249	987.68	23	2579	scan=181244	scan=181244	41.1682
R.EVDLKDYEDQ[+0.984]QKQLEQVIAK.D		Q[+1]	24.93	39.58	>>sp|P02671|FIBA_HUMAN Fibrinogen alpha chain OS=Homo sapiens OX=9606 GN=FGA PE=1 SV=2	605.81	4	2420.22	2420.22	0	-0.7	191	Specific	1231.43	1163.44	92	2333	scan=208204	scan=208204	97.5612
K.TYC[+57.021]SEPEKVDKDNEDFQESNR.M		C[+57]	24.93	1174.85	>>sp|P00450|CERU_HUMAN Ceruloplasmin OS=Homo sapiens OX=9606 GN=CP PE=1 SV=1	648.28	4	2590.1	2590.1	0	-0.8	238	Specific	1226.06	1174.85	27	215	scan=180721	scan=180721	36.9701
K.TYC[+57.021]SEPEKVDKDNEDFQESNR.M		C[+57]	24.93	1200.41	>>sp|P00450|CERU_HUMAN Ceruloplasmin OS=Homo sapiens OX=9606 GN=CP PE=1 SV=1	648.28	4	2590.1	2590.1	0	-0.7	238	Specific	1239.42	1200.41	27	215	scan=220710	scan=220710	38.8432
R.VKDTDDVPM[+15.995]ILVGNKC[+57.021]DLEDER.V		C[+57], M[+16]	24.92	301.47	>>sp|P61224|RAP1B_HUMAN Ras-related protein Rap-1b OS=Homo sapiens OX=9606 GN=RAP1B PE=1 SV=1	645.061	4	2577.22	2577.22	0	1.3	103	Specific	1232.55	1193.6	15	2875	scan=103133	scan=103133	48.0419
R.VKDTDDVPM[+15.995]ILVGNKC[+57.021]DLEDER.V		C[+57], M[+16]	24.91	306.8	>>sp|P61224|RAP1B_HUMAN Ras-related protein Rap-1b OS=Homo sapiens OX=9606 GN=RAP1B PE=1 SV=1	645.06	4	2577.22	2577.22	0	0.4	103	Specific	1206.6	1175.54	15	2875	scan=147025	scan=147025	47.7482
R.VKDTDDVPM[+15.995]ILVGNKC[+57.021]DLEDER.V		C[+57], M[+16]	24.91	278.65	>>sp|P61224|RAP1B_HUMAN Ras-related protein Rap-1b OS=Homo sapiens OX=9606 GN=RAP1B PE=1 SV=1	645.06	4	2577.22	2577.22	0	0.6	103	Specific	1224.75	1209.45	15	2875	scan=225416	scan=225416	76.8611
R.VKDTDDVPM[+15.995]ILVGNKC[+57.021]DLEDER.V		C[+57], M[+16]	24.91	307.42	>>sp|P61224|RAP1B_HUMAN Ras-related protein Rap-1b OS=Homo sapiens OX=9606 GN=RAP1B PE=1 SV=1	645.06	4	2577.22	2577.22	0	0.4	103	Specific	1231.44	1216.36	15	2875	scan=16368	scan=16368	47.7927
K.LRKDDPLTNLNTAFDVAEK.Y			24.91	1174.37	>>sp|P12814|ACTN1_HUMAN Alpha-actinin-1 OS=Homo sapiens OX=9606 GN=ACTN1 PE=1 SV=2	540.787	4	2160.13	2160.13	0	-1.1	196	Specific	1212.36	1174.37	94	71	scan=187213	scan=187213	87.9806
R.KGEVLPLPEANFPSFPLPHHK.H			24.91	1206.16	>>sp|P04196|HRG_HUMAN Histidine-rich glycoprotein OS=Homo sapiens OX=9606 GN=HRG PE=1 SV=1	589.323	4	2354.27	2354.27	0	1.6	466	Specific	1206.16	1206.16	15	2101	scan=64151	scan=64151	59.9436
R.VKDTDDVPMILVGNKC[+57.021]DLEDER.V		C[+57]	24.88	1199.99	>>sp|P61224|RAP1B_HUMAN Ras-related protein Rap-1b OS=Homo sapiens OX=9606 GN=RAP1B PE=1 SV=1	641.061	4	2561.22	2561.22	0	0.2	103	Specific	1203.22	1199.99	15	2875	scan=206604	scan=206604	84.2027
R.NALKQETEVELYNEFPEPIKLDK.N			24.87	1236.44	>>sp|P51149|RAB7A_HUMAN Ras-related protein Rab-7a OS=Homo sapiens OX=9606 GN=RAB7A PE=1 SV=1	687.609	4	2747.41	2747.41	0	0.3	172	Specific	1236.44	1236.44	12	787	scan=107020	scan=107020	57.5377
K.ESKKEDLVFIFWAPESAPLK.S			24.87	1216.84	>>sp|P23528|COF1_HUMAN Cofilin-1 OS=Homo sapiens OX=9606 GN=CFL1 PE=1 SV=3	584.314	4	2334.23	2334.24	0	-1.4	93	Specific	1216.84	1216.84	24	2221	scan=211376	scan=211376	123.507
R.EVDLKDYEDQQKQ[+0.984]LEQVIAK.D		Q[+1]	24.87	127.63	>>sp|P02671|FIBA_HUMAN Fibrinogen alpha chain OS=Homo sapiens OX=9606 GN=FGA PE=1 SV=2	605.81	4	2420.22	2420.22	0	-0.9	191	Specific	1221.24	1183.98	92	2333	scan=207806	scan=207806	94.2501
R.VHVSEEGTEPEAMLQVLGPKPALPAGTEDTAKEDAANR.K			24.86	1202.78	>>sp|P06396|GELS_HUMAN Gelsolin OS=Homo sapiens OX=9606 GN=GSN PE=1 SV=1	990.245	4	3957.96	3957.95	0	1.9	258	Specific	1202.78	1202.78	61	2125	scan=106304	scan=106304	55.7976
R.VLEDRPLSDKGSGDSSQVTQVSPQR.I			24.84	1192.95	>>sp|P05106|ITB3_HUMAN Integrin beta-3 OS=Homo sapiens OX=9606 GN=ITGB3 PE=1 SV=2	672.09	4	2685.34	2685.34	0	-2.2	89	Specific	1213.43	1192.95	49	1953	scan=202272	scan=202272	49.8608
K.FYGDEEKDKGLQTSQDAR.F			24.8	1050.39	>>sp|P27797|CALR_HUMAN Calreticulin OS=Homo sapiens OX=9606 GN=CALR PE=1 SV=1	522.498	4	2086.97	2086.97	0	1.4	56	Specific	1206.59	1050.39	27	2383	scan=10274	scan=10274	32.2733
R.TGSGGPGNHPHGPDASAEGLNPYGLVAPR.F			24.76	1138.26	>>sp|Q86UX7|URP2_HUMAN Fermitin family homolog 3 OS=Homo sapiens OX=9606 GN=FERMT3 PE=1 SV=1	696.337	4	2782.33	2782.33	0	-0.5	482	Specific	1182.42	1138.26	42	2641	scan=147131	scan=147131	48.0218
R.TTGIVM[+15.995]DSGDGVTHTVPIYEGYALPHAILR.L		M[+16]	24.76	1153.97	>>sp|P63261|ACTG_HUMAN Actin, cytoplasmic 2 OS=Homo sapiens OX=9606 GN=ACTG1 PE=1 SV=1	800.657	4	3199.61	3199.61	0	-0.6	148	Specific	1153.97	1153.97	76	169	scan=209647	scan=209647	109.411
R.TTGIVM[+15.995]DSGDGVTHTVPIYEGYALPHAILR.L		M[+16]	24.76	1157.36	>>sp|P63261|ACTG_HUMAN Actin, cytoplasmic 2 OS=Homo sapiens OX=9606 GN=ACTG1 PE=1 SV=1	800.657	4	3199.61	3199.61	0	-0.7	148	Specific	1157.36	1157.36	76	169	scan=229787	scan=229787	112.458
R.TTGIVM[+15.995]DSGDGVTHTVPIYEGYALPHAILR.L		M[+16]	24.76	1198.45	>>sp|P63261|ACTG_HUMAN Actin, cytoplasmic 2 OS=Homo sapiens OX=9606 GN=ACTG1 PE=1 SV=1	800.657	4	3199.61	3199.61	0	-0.7	148	Specific	1198.45	1198.45	76	169	scan=209837	scan=209837	110.915
R.VPQIPFGSSVHIEPYTELYHYSTSVITSSSTR.E			24.75	1168.72	>>sp|P14543|NID1_HUMAN Nidogen-1 OS=Homo sapiens OX=9606 GN=NID1 PE=1 SV=3	896.449	4	3582.77	3582.78	0	-0.4	556	Specific	1168.72	1168.72	29	381	scan=191980	scan=191980	126.008
R.VHVSEEGTEPEAM[+15.995]LQVLGPKPALPAGTEDTAK.E		M[+16]	24.75	1186.64	>>sp|P06396|GELS_HUMAN Gelsolin OS=Homo sapiens OX=9606 GN=GSN PE=1 SV=1	830.169	4	3317.65	3317.66	0	-0.9	258	Specific	1186.64	1186.64	61	2125	scan=226724	scan=226724	87.3038
K.ALSDHHIYLEGTLLKPNM[+15.995]VTPGHAC[+57.021]TQK.F		C[+57], M[+16]	24.75	77.82	>>sp|P04075|ALDOA_HUMAN Fructose-bisphosphate aldolase A OS=Homo sapiens OX=9606 GN=ALDOA PE=1 SV=2	525.435	6	3147.57	3147.57	0	1	216	Specific	1187.82	1007.75	35	2279	scan=185121	scan=185121	71.6914
R.HLSQDTGSPSGM[+15.995]RPWEDLPSQDTGSPSR.M		M[+16]	24.74	1098.65	>>sp|P12259|FA5_HUMAN Coagulation factor V OS=Homo sapiens OX=9606 GN=F5 PE=1 SV=4	761.097	4	3041.37	3041.37	0	0.4	893	Specific	1175.77	1098.65	45	2355	scan=144877	scan=144877	42.2992
K.SYIYSGSHDGHINYWDSETGENDSFAGK.G			24.74	1118.77	>>sp|O75083|WDR1_HUMAN WD repeat-containing protein 1 OS=Homo sapiens OX=9606 GN=WDR1 PE=1 SV=4	784.836	4	3136.32	3136.32	0	0.4	335	Specific	1187.93	1118.77	38	2959	scan=16041	scan=16041	46.9817
R.GM[+15.995]PAHFSDSAQTEAC[+57.021]YHMLSRPQPPPDPLLLQR.L		C[+57], M[+16]	24.73	770.3	>>sp|Q86UX7|URP2_HUMAN Fermitin family homolog 3 OS=Homo sapiens OX=9606 GN=FERMT3 PE=1 SV=1	753.562	5	3763.78	3763.78	0	0.8	180	Specific	1165.21	1080.08	42	2641	scan=105188	scan=105188	53.0618
R.TLETLLLPTANISDVDPAHAQHYQDVLYHAK.S			24.73	1184.74	>>sp|Q13576|IQGA2_HUMAN Ras GTPase-activating-like protein IQGAP2 OS=Homo sapiens OX=9606 GN=IQGAP2 PE=1 SV=4	695.56	5	3473.77	3473.77	0	0.6	472	Specific	1184.74	1184.74	30	1459	scan=190634	scan=190634	115.146
R.TGSGGPGNHPHGPDASAEGLNPYGLVAPR.F			24.71	1147.7	>>sp|Q86UX7|URP2_HUMAN Fermitin family homolog 3 OS=Homo sapiens OX=9606 GN=FERMT3 PE=1 SV=1	696.338	4	2782.33	2782.33	0	-0.2	482	Specific	1193.24	1147.7	42	2641	scan=59917	scan=59917	48.4184
R.VPFDAATLHTSTAMAAQHGMDDDGTGQK.Q			24.71	1106.39	>>sp|P06396|GELS_HUMAN Gelsolin OS=Homo sapiens OX=9606 GN=GSN PE=1 SV=1	719.076	4	2873.28	2873.28	0	0	420	Specific	1154	1106.39	61	2125	scan=16043	scan=16043	46.9863
R.VPFDAATLHTSTAMAAQHGM[+15.995]DDDGTGQK.Q		M[+16]	24.71	225.97	>>sp|P06396|GELS_HUMAN Gelsolin OS=Homo sapiens OX=9606 GN=GSN PE=1 SV=1	723.075	4	2889.28	2889.28	0	-0.3	420	Specific	1181.26	1109.68	61	2125	scan=145785	scan=145785	44.5846
K.KHEAFESDLAAHQDR.V			24.7	1006.69	>>sp|P12814|ACTN1_HUMAN Alpha-actinin-1 OS=Homo sapiens OX=9606 GN=ACTN1 PE=1 SV=2	439.212	4	1753.82	1753.83	0	-0.4	436	Specific	1214.2	1006.69	94	71	scan=179476	scan=179476	27.4872
K.KHEAFESDLAAHQDR.V			24.7	1033.24	>>sp|P12814|ACTN1_HUMAN Alpha-actinin-1 OS=Homo sapiens OX=9606 GN=ACTN1 PE=1 SV=2	439.211	4	1753.82	1753.83	0	-0.8	436	Specific	1241.6	1033.24	94	71	scan=219643	scan=219643	30.4262
R.VSGMNPSSVVHHVSDSGPAAELPLDVPHIR.L			24.69	1146.07	>>sp|Q86YW5|TRML1_HUMAN Trem-like transcript 1 protein OS=Homo sapiens OX=9606 GN=TREML1 PE=1 SV=2	621.717	5	3104.55	3104.56	0	-1.2	204	Specific	1156.75	1146.07	7	2511	scan=188684	scan=188684	99.8536
K.TKLEPGQPQLSPGISTIHLHPQFPVVIEK.T			24.68	1141.87	>>sp|Q14766|LTBP1_HUMAN Latent-transforming growth factor beta-binding protein 1 OS=Homo sapiens OX=9606 GN=LTBP1 PE=1 SV=4	638.957	5	3190.76	3190.76	0	-1.2	816	Specific	1168.41	1141.87	67	1847	scan=209259	scan=209259	106.269
R.FRC[+57.021]PEALFQPSFLGMESC[+57.021]GIHETTFNSIM[+15.995]K.C		C[+57]*2, M[+16]	24.68	150.63	>>sp|P63261|ACTG_HUMAN Actin, cytoplasmic 2 OS=Homo sapiens OX=9606 GN=ACTG1 PE=1 SV=1	888.411	4	3550.62	3550.63	0	-0.9	255	Specific	1156.41	1126.95	76	169	scan=191091	scan=191091	118.778
K.Q[-17.027]KLHTDDELNWLDHGR.T		Q[-17]	24.63	1160.14	>>sp|Q9Y490|TLN1_HUMAN Talin-1 OS=Homo sapiens OX=9606 GN=TLN1 PE=1 SV=3	490.738	4	1959.93	1959.93	0	-0.9	163	Specific	1241.08	1160.14	242	2795	scan=185415	scan=185415	74.0021
K.LTTPTYGDLNHLVSLTM[+15.995]SGITTSLR.F		M[+16]	24.6	395.02	>>sp|Q9H4B7|TBB1_HUMAN Tubulin beta-1 chain OS=Homo sapiens OX=9606 GN=TUBB1 PE=1 SV=1	677.605	4	2707.4	2707.4	0	-0.4	217	Specific	1201.79	1133.71	41	2707	scan=192480	scan=192480	130.048
K.YNILPEKEEFPFALGVQTLPQTC[+57.021]DEPK.A		C[+57]	24.59	1223.98	>>sp|P01023|A2MG_HUMAN Alpha-2-macroglobulin OS=Homo sapiens OX=9606 GN=A2M PE=1 SV=3	791.646	4	3163.56	3163.57	0	-0.7	1330	Specific	1223.98	1223.98	61	3027	scan=192080	scan=192080	126.861
R.VHVSEEGTEPEAM[+15.995]LQVLGPKPALPAGTEDTAK.E		M[+16]	24.57	1198.59	>>sp|P06396|GELS_HUMAN Gelsolin OS=Homo sapiens OX=9606 GN=GSN PE=1 SV=1	830.171	4	3317.66	3317.66	0	1.8	258	Specific	1198.59	1198.59	61	2125	scan=61078	scan=61078	51.5528
K.TKEVIQEWNLTNIKR.W			24.55	1037.95	>>sp|Q9Y490|TLN1_HUMAN Talin-1 OS=Homo sapiens OX=9606 GN=TLN1 PE=1 SV=3	468.764	4	1872.03	1872.03	0	-0.8	344	Specific	1242.53	1037.95	242	2795	scan=184932	scan=184932	70.1467
R.VGKETVQTTEDQILKR.D			24.55	1216.62	>>sp|P18206|VINC_HUMAN Vinculin OS=Homo sapiens OX=9606 GN=VCL PE=1 SV=4	462.007	4	1845.01	1845.01	0	-0.5	57	Specific	1216.62	1216.62	95	2581	scan=182543	scan=182543	51.4499
K.LTTPTYGDLNHLVSLTM[+15.995]SGITTSLR.F		M[+16]	24.54	377.12	>>sp|Q9H4B7|TBB1_HUMAN Tubulin beta-1 chain OS=Homo sapiens OX=9606 GN=TUBB1 PE=1 SV=1	677.604	4	2707.39	2707.4	0	-1	217	Specific	1215.35	1138.83	41	2707	scan=212272	scan=212272	130.511
R.AQKDEEKM[+15.995]EIQEIQLK.E		M[+16]	24.54	1071.27	>>sp|P09493-8|TPM1_HUMAN Isoform 8 of Tropomyosin alpha-1 chain OS=Homo sapiens OX=9606 GN=TPM1	494.756	4	1976	1976	0	0.9	134	Specific	1248.49	1071.27	21	2671	scan=99348	scan=99348	38.75
K.DGKGDAC[+57.021]DHDDDNDGIPDDKDNC[+57.021]R.L		C[+57]*2	24.53	1200.89	>>sp|P07996|TSP1_HUMAN Thrombospondin-1 OS=Homo sapiens OX=9606 GN=THBS1 PE=1 SV=2	680.51	4	2719.02	2719.02	0	-1.3	888	Specific	1239.13	1200.89	175	2657	scan=178866	scan=178866	22.5312
R.ALKDEEKMELQEIQLK.E			24.53	987.29	>>sp|P06753-2|TPM3_HUMAN Isoform 2 of Tropomyosin alpha-3 chain OS=Homo sapiens OX=9606 GN=TPM3	487.013	4	1945.03	1945.03	0	0.4	98	Specific	1241.22	987.29	44	2997	scan=102865	scan=102865	47.3919
R.VSGMNPSSVVHHVSDSGPAAELPLDVPHIR.L			24.49	1170.73	>>sp|Q86YW5|TRML1_HUMAN Trem-like transcript 1 protein OS=Homo sapiens OX=9606 GN=TREML1 PE=1 SV=2	621.716	5	3104.55	3104.56	0	-1.5	204	Specific	1184.6	1170.73	7	2511	scan=188687	scan=188687	99.8761
R.IPAGAVLEM[+15.995]AVGALHHDPEHWPSPETFNPER.F		M[+16]	24.48	949.38	>>sp|P24557|THAS_HUMAN Thromboxane-A synthase OS=Homo sapiens OX=9606 GN=TBXAS1 PE=1 SV=3	684.933	5	3420.64	3420.64	0	-1.5	425	Specific	1196.05	1196.05	12	2735	scan=191480	scan=191480	121.951
K.ALGHGVDLGHIYGDNLER.Q			24.44	959.32	>>sp|P23219-4|PGH1_HUMAN Isoform 4 of Prostaglandin G/H synthase 1 OS=Homo sapiens OX=9606 GN=PTGS1	484.747	4	1935.97	1935.97	0	-0.6	113	Specific	1177.06	959.32	14	1173	scan=225322	scan=225322	76.1067
K.EPAHLM[+15.995]SLFGGKPMIIYK.G		M[+16]	24.44	633.79	>>sp|P06396|GELS_HUMAN Gelsolin OS=Homo sapiens OX=9606 GN=GSN PE=1 SV=1	512.773	4	2048.07	2048.07	0	-0.6	531	Specific	1163.01	1036.12	61	2125	scan=187719	scan=187719	92.1482
K.ALSDHHIYLEGTLLKPNM[+15.995]VTPGHAC[+57.021]TQK.F		C[+57], M[+16]	24.44	49.62	>>sp|P04075|ALDOA_HUMAN Fructose-bisphosphate aldolase A OS=Homo sapiens OX=9606 GN=ALDOA PE=1 SV=2	630.32	5	3147.57	3147.57	0	0.2	216	Specific	1183.58	1094.18	35	2279	scan=146476	scan=146476	46.351
R.KYSDASDC[+57.021]HGEDSQAFC[+57.021]EK.F		C[+57]*2	24.44	1159.28	>>sp|P01023|A2MG_HUMAN Alpha-2-macroglobulin OS=Homo sapiens OX=9606 GN=A2M PE=1 SV=3	559.224	4	2233.88	2233.88	0	-0.5	271	Specific	1192.93	1159.28	61	3027	scan=199514	scan=199514	27.4551
K.VDLSFSPSQSLPASHAHLR.V			24.44	1019.99	>>sp|P01023|A2MG_HUMAN Alpha-2-macroglobulin OS=Homo sapiens OX=9606 GN=A2M PE=1 SV=3	513.018	4	2049.05	2049.05	0	-0.3	568	Specific	1160.22	1019.99	61	3027	scan=185753	scan=185753	76.4849
R.DAFDTLFDHAPDKLSVVK.K			24.43	1043.18	>>sp|Q9HBI1-3|PARVB_HUMAN Isoform 3 of Beta-parvin OS=Homo sapiens OX=9606 GN=PARVB	505.261	4	2018.02	2018.02	0	-0.5	203	Specific	1181.58	1043.18	24	583	scan=229272	scan=229272	108.465
K.YVATLGVEVHPLVFHTNR.G			24.43	1114.26	>>sp|P62826|RAN_HUMAN GTP-binding nuclear protein Ran OS=Homo sapiens OX=9606 GN=RAN PE=1 SV=3	513.782	4	2052.1	2052.1	0	1	39	Specific	1150.67	1114.26	4	765	scan=149595	scan=149595	54.2027
K.STNLHDYGM[+15.995]LLPC[+57.021]GIDKFR.G		C[+57], M[+16]	24.43	557.72	>>sp|P05067|A4_HUMAN Amyloid-beta precursor protein OS=Homo sapiens OX=9606 GN=APP PE=1 SV=3	564.025	4	2253.08	2253.08	0	-0.4	162	Specific	1154.13	927.39	29	319	scan=207638	scan=207638	92.8112
K.SLHTLFGDKLC[+57.021]TVATLR.E		C[+57]	24.43	1067.26	>>sp|P02768|ALBU_HUMAN Serum albumin OS=Homo sapiens OX=9606 GN=ALB PE=1 SV=2	483.764	4	1932.04	1932.04	0	-0.5	89	Specific	1151.67	1067.26	148	243	scan=188741	scan=188741	100.317
K.C[+57.021]HAGHLNGVYYQGGTYSK.A		C[+57]	24.43	1115.45	>>sp|P02679-2|FIBG_HUMAN Isoform Gamma-A of Fibrinogen gamma chain OS=Homo sapiens OX=9606 GN=FGG	503.733	4	2011.91	2011.91	0	1.3	365	Specific	1163.26	1115.45	56	2027	scan=141442	scan=141442	33.6047
R.VVSVLTVVHQDWLNGKEYK.C			24.43	1058.06	>>sp|P01859|IGHG2_HUMAN Immunoglobulin heavy constant gamma 2 OS=Homo sapiens OX=9606 GN=IGHG2 PE=1 SV=2	554.303	4	2214.19	2214.19	0	-0.5	181	Specific	1177.22	1058.06	16	1825	scan=188689	scan=188689	99.8881
R.KYSDASDC[+57.021]HGEDSQAFC[+57.021]EK.F		C[+57]*2	24.43	1133.53	>>sp|P01023|A2MG_HUMAN Alpha-2-macroglobulin OS=Homo sapiens OX=9606 GN=A2M PE=1 SV=3	559.225	4	2233.88	2233.88	0	1	271	Specific	1189.01	1133.53	61	3027	scan=95283	scan=95283	28.4011
K.YVATLGVEVHPLVFHTNR.G			24.42	1116.9	>>sp|P62826|RAN_HUMAN GTP-binding nuclear protein Ran OS=Homo sapiens OX=9606 GN=RAN PE=1 SV=3	513.781	4	2052.1	2052.1	0	0.6	39	Specific	1156.83	1116.9	4	765	scan=18939	scan=18939	54.1874
K.KM[+15.995]EDSVGC[+57.021]LETAEEVKR.K		C[+57], M[+16]	24.42	891.76	>>sp|P35579|MYH9_HUMAN Myosin-9 OS=Homo sapiens OX=9606 GN=MYH9 PE=1 SV=4	499.989	4	1996.93	1996.93	0	1.1	1372	Specific	1185.62	891.76	254	717	scan=221625	scan=221625	46.1748
K.KM[+15.995]EDSVGC[+57.021]LETAEEVKR.K		C[+57], M[+16]	24.42	874.36	>>sp|P35579|MYH9_HUMAN Myosin-9 OS=Homo sapiens OX=9606 GN=MYH9 PE=1 SV=4	499.989	4	1996.93	1996.93	0	0.8	1372	Specific	1187.31	874.36	254	717	scan=11685	scan=11685	35.9742
K.ALGHGVDLGHIYGDNLER.Q			24.42	950.18	>>sp|P23219-4|PGH1_HUMAN Isoform 4 of Prostaglandin G/H synthase 1 OS=Homo sapiens OX=9606 GN=PTGS1	484.747	4	1935.97	1935.97	0	0.4	113	Specific	1165.82	950.18	14	1173	scan=59691	scan=59691	47.8031
K.THEAEIVEGENHTYC[+57.021]IR.F		C[+57]	24.42	1124.4	>>sp|P21333-2|FLNA_HUMAN Isoform 2 of Filamin-A OS=Homo sapiens OX=9606 GN=FLNA	515.239	4	2057.94	2057.93	0	0.5	2177	Specific	1182.57	1124.4	195	1719	scan=143023	scan=143023	37.6641
K.E[-18.011]PAHLMSLFGGKPM[+15.995]IIYK.G		E[-18], M[+16]	24.42	654.17	>>sp|P06396|GELS_HUMAN Gelsolin OS=Homo sapiens OX=9606 GN=GSN PE=1 SV=1	508.271	4	2030.06	2030.06	0	0.8	531	Specific	1158.96	977.04	61	2125	scan=188172	scan=188172	95.7688
K.VHTEC[+57.021]C[+57.021]HGDLLEC[+57.021]ADDR.A		C[+57]*3	24.42	1008.64	>>sp|P02768|ALBU_HUMAN Serum albumin OS=Homo sapiens OX=9606 GN=ALB PE=1 SV=2	522.465	4	2086.84	2086.84	0	0.5	265	Specific	1198.63	1008.64	148	243	scan=141911	scan=141911	34.8201
K.GHYTEGAELVDSVLDVVRK.E			24.41	1095.07	>>sp|P07437|TBB5_HUMAN Tubulin beta chain OS=Homo sapiens OX=9606 GN=TUBB PE=1 SV=2	522.525	4	2087.08	2087.08	0	0.4	104	Specific	1151.6	1095.07	27	2587	scan=22048	scan=22048	62.0174
K.N[+0.984]NKDSHSLTTNIMEILR.G		N[+1]	24.41	29.38	>>sp|P02671|FIBA_HUMAN Fibrinogen alpha chain OS=Homo sapiens OX=9606 GN=FGA PE=1 SV=2	497.503	4	1986.99	1986.99	0	0.3	98	Specific	1191.56	933.97	92	2333	scan=108346	scan=108346	60.8273
R.GMPAHFSDSAQTEAC[+57.021]YHM[+15.995]LSR.P		C[+57], M[+16]	24.39	1086.16	>>sp|Q86UX7|URP2_HUMAN Fermitin family homolog 3 OS=Homo sapiens OX=9606 GN=FERMT3 PE=1 SV=1	603.759	4	2412.01	2412.02	0	-0.8	180	Specific	1150.04	1086.16	42	2641	scan=183159	scan=183159	56.2123
R.ILDLGITGPEGHVLSRPEEVEAEAVNR.A			24.39	1134.04	>>sp|Q16555|DPYL2_HUMAN Dihydropyrimidinase-related protein 2 OS=Homo sapiens OX=9606 GN=DPYSL2 PE=1 SV=1	725.884	4	2900.51	2900.51	0	0.8	212	Specific	1150.01	1134.04	15	637	scan=106430	scan=106430	56.1028
R.IQHGQC[+57.021]AYTFILPEHDGNC[+57.021]R.E		C[+57]*2	24.39	1147.9	>>sp|Q15389-2|ANGP1_HUMAN Isoform 2 of Angiopoietin-1 OS=Homo sapiens OX=9606 GN=ANGPT1	604.778	4	2416.09	2416.09	0	-0.7	36	Specific	1181.89	1147.9	8	2299	scan=204744	scan=204744	69.5025
R.KTFSHELSDFGLESTAGEIPVVAIR.T			24.39	1171.15	>>sp|P30101|PDIA3_HUMAN Protein disulfide-isomerase A3 OS=Homo sapiens OX=9606 GN=PDIA3 PE=1 SV=4	676.606	4	2703.4	2703.4	0	0.5	305	Specific	1171.15	1171.15	26	1497	scan=108713	scan=108713	61.7411
R.NAFAC[+57.021]FDEEASGFIHEDHLR.E		C[+57]	24.39	1084.76	>>sp|P24844|MYL9_HUMAN Myosin regulatory light polypeptide 9 OS=Homo sapiens OX=9606 GN=MYL9 PE=1 SV=4	592.013	4	2365.03	2365.03	0	-0.8	105	Specific	1199.95	1084.76	11	451	scan=189134	scan=189134	103.415
K.ALGHGVDLGHIYGDNLER.Q			24.39	945.27	>>sp|P23219-4|PGH1_HUMAN Isoform 4 of Prostaglandin G/H synthase 1 OS=Homo sapiens OX=9606 GN=PTGS1	484.747	4	1935.97	1935.97	0	-0.1	113	Specific	1151.92	945.27	14	1173	scan=146912	scan=146912	47.4577
K.THEAEIVEGENHTYC[+57.021]IR.F		C[+57]	24.39	1136.56	>>sp|P21333-2|FLNA_HUMAN Isoform 2 of Filamin-A OS=Homo sapiens OX=9606 GN=FLNA	515.239	4	2057.93	2057.93	0	-0.2	2177	Specific	1194.24	1136.56	195	1719	scan=222203	scan=222203	50.945
R.LVSNHSLHETSSVFVDSLTK.A			24.39	1115.73	>>sp|P21333-2|FLNA_HUMAN Isoform 2 of Filamin-A OS=Homo sapiens OX=9606 GN=FLNA	550.786	4	2200.12	2200.12	0	-0.9	2513	Specific	1199.22	1115.73	195	1719	scan=225586	scan=225586	78.2935
R.ISIEM[+15.995]HGTLEDQLSHLR.Q		M[+16]	24.39	986.45	>>sp|P12814|ACTN1_HUMAN Alpha-actinin-1 OS=Homo sapiens OX=9606 GN=ACTN1 PE=1 SV=2	499.505	4	1995	1995	0	0.1	656	Specific	1191.94	986.45	94	71	scan=206227	scan=206227	81.118
K.GEVLPLPEANFPSFPLPHHK.H			24.39	1199.06	>>sp|P04196|HRG_HUMAN Histidine-rich glycoprotein OS=Homo sapiens OX=9606 GN=HRG PE=1 SV=1	557.298	4	2226.17	2226.17	0	-0.3	467	Specific	1199.06	1199.06	15	2101	scan=190792	scan=190792	116.454
R.KLNFNGEGEPEELM[+15.995]VDNWRPAQPLK.N		M[+16]	24.39	142.06	>>sp|P00918|CAH2_HUMAN Carbonic anhydrase 2 OS=Homo sapiens OX=9606 GN=CA2 PE=1 SV=2	732.615	4	2927.44	2927.44	0	0.2	227	Specific	1187.39	1140.55	17	2435	scan=187499	scan=187499	90.301
K.AVGDKLPEC[+57.021]EADDGC[+57.021]PKPPEIAHGYVEHSVR.Y		C[+57]*2	24.39	1064.62	>>sp|P00738|HPT_HUMAN Haptoglobin OS=Homo sapiens OX=9606 GN=HP PE=1 SV=1	687.325	5	3432.6	3432.59	0	0.2	78	Specific	1165.37	1064.62	30	1771	scan=100790	scan=100790	42.2696
R.KQTIDNSQGAYQEAFDISKK.E			24.38	1021.75	>>sp|P27348|1433T_HUMAN 14-3-3 protein theta OS=Homo sapiens OX=9606 GN=YWHAQ PE=1 SV=1	568.536	4	2271.12	2271.13	0	-0.7	139	Specific	1153.21	1021.75	5	185	scan=144653	scan=144653	41.7366
K.NWRDPDQTDGLGLSYLSSHIANVER.V			24.38	1082.84	>>sp|P06396|GELS_HUMAN Gelsolin OS=Homo sapiens OX=9606 GN=GSN PE=1 SV=1	711.599	4	2843.37	2843.37	0	0.6	395	Specific	1179.81	1082.84	61	2125	scan=107501	scan=107501	58.7634
K.GTHC[+57.021]NQVEVIATLKDGR.K		C[+57]	24.38	1004.66	>>sp|P02775|CXCL7_HUMAN Platelet basic protein OS=Homo sapiens OX=9606 GN=PPBP PE=1 SV=3	475.244	4	1897.95	1897.95	0	-0.3	86	Specific	1188.01	1004.66	21	2473	scan=182845	scan=182845	53.7567
K.EFSHLGKEDFTSLSLVLYSR.K			24.38	1144.63	>>sp|P02774|VTDB_HUMAN Vitamin D-binding protein OS=Homo sapiens OX=9606 GN=GC PE=1 SV=2	582.802	4	2328.19	2328.19	0	-0.8	31	Specific	1199.78	1144.63	20	2911	scan=190195	scan=190195	111.903
K.SLHTLFGDKLC[+57.021]TVATLR.E		C[+57]	24.38	1093.33	>>sp|P02768|ALBU_HUMAN Serum albumin OS=Homo sapiens OX=9606 GN=ALB PE=1 SV=2	483.765	4	1932.04	1932.04	0	0	89	Specific	1184.19	1093.33	148	243	scan=188088	scan=188088	95.1347
R.KGGETSEM[+15.995]YLIQPDSSVKPYR.V		M[+16]	24.38	1085.95	>>sp|P02675|FIBB_HUMAN Fibrinogen beta chain OS=Homo sapiens OX=9606 GN=FGB PE=1 SV=2	601.048	4	2401.17	2401.17	0	0.8	247	Specific	1187.18	1085.95	101	2107	scan=57840	scan=57840	42.7525
R.LTLYDIAHTPGVAADLSHIETK.A			24.37	1075.23	>>sp|P40926|MDHM_HUMAN Malate dehydrogenase, mitochondrial OS=Homo sapiens OX=9606 GN=MDH2 PE=1 SV=3	592.066	4	2365.24	2365.24	0	0.6	53	Specific	1161.88	1075.23	9	447	scan=64690	scan=64690	61.4293
K.RQAQQERDELADEIANSSGK.G			24.37	1082.29	>>sp|P35579|MYH9_HUMAN Myosin-9 OS=Homo sapiens OX=9606 GN=MYH9 PE=1 SV=4	562.026	4	2245.08	2245.08	0	1.3	1697	Specific	1161.68	1082.29	254	717	scan=11943	scan=11943	36.6371
R.LVSN[+0.984]HSLHETSSVFVDSLTK.A		N[+1]	24.37	1073.94	>>sp|P21333-2|FLNA_HUMAN Isoform 2 of Filamin-A OS=Homo sapiens OX=9606 GN=FLNA	551.033	4	2201.11	2201.11	0	0.6	2513	Specific	1161.33	1073.94	195	1719	scan=104292	scan=104292	50.8596
R.FQSSHHPTDITSLDQYVER.M			24.37	1027	>>sp|P14625|ENPL_HUMAN Endoplasmin OS=Homo sapiens OX=9606 GN=HSP90B1 PE=1 SV=1	565.771	4	2260.06	2260.06	0	-0.9	512	Specific	1150.78	1027	33	1973	scan=225150	scan=225150	74.6572
R.ISIEM[+15.995]HGTLEDQLSHLR.Q		M[+16]	24.37	951.95	>>sp|P12814|ACTN1_HUMAN Alpha-actinin-1 OS=Homo sapiens OX=9606 GN=ACTN1 PE=1 SV=2	499.504	4	1994.99	1995	0	-0.9	656	Specific	1158.8	951.95	94	71	scan=226110	scan=226110	82.4014
K.EFSHLGKEDFTSLSLVLYSR.K			24.37	1084.25	>>sp|P02774|VTDB_HUMAN Vitamin D-binding protein OS=Homo sapiens OX=9606 GN=GC PE=1 SV=2	582.803	4	2328.19	2328.19	0	0.9	31	Specific	1188.43	1084.25	20	2911	scan=152570	scan=152570	61.6514
R.LVRPEVDVM[+15.995]C[+57.021]TAFHDNEETFLK.K		C[+57], M[+16]	24.37	470.28	>>sp|P02768|ALBU_HUMAN Serum albumin OS=Homo sapiens OX=9606 GN=ALB PE=1 SV=2	667.321	4	2666.26	2666.26	0	0.4	139	Specific	1161.82	1086.26	148	243	scan=61243	scan=61243	51.9798
R.LVRPEVDVM[+15.995]C[+57.021]TAFHDNEETFLK.K		C[+57], M[+16]	24.37	486.73	>>sp|P02768|ALBU_HUMAN Serum albumin OS=Homo sapiens OX=9606 GN=ALB PE=1 SV=2	667.32	4	2666.26	2666.26	0	0.3	139	Specific	1171.76	1101.01	148	243	scan=104738	scan=104738	51.9604
K.KGDTFSC[+57.021]MVGHEALPLAFTQK.T		C[+57]	24.37	951.82	>>sp|P01876|IGHA1_HUMAN Immunoglobulin heavy constant alpha 1 OS=Homo sapiens OX=9606 GN=IGHA1 PE=1 SV=2	585.04	4	2337.14	2337.14	0	0.4	307	Specific	1154.02	951.82	14	1049	scan=150434	scan=150434	56.3138
K.HSQAVEELAEQLEQTKR.V			24.36	1062.5	>>sp|P35579|MYH9_HUMAN Myosin-9 OS=Homo sapiens OX=9606 GN=MYH9 PE=1 SV=4	499.757	4	1996.01	1996.01	0	-0.9	1194	Specific	1156.64	1062.5	254	717	scan=185368	scan=185368	73.6745
R.DGFIDKEDLHDM[+15.995]LASLGK.N		M[+16]	24.36	1055.77	>>sp|P24844|MYL9_HUMAN Myosin regulatory light polypeptide 9 OS=Homo sapiens OX=9606 GN=MYL9 PE=1 SV=4	505.747	4	2019.97	2019.97	0	-0.9	46	Specific	1160.48	1055.77	11	451	scan=226867	scan=226867	88.5081
K.IEWLESHQDADIEDFKAK.K			24.36	1071.97	>>sp|P11021|BIP_HUMAN Endoplasmic reticulum chaperone BiP OS=Homo sapiens OX=9606 GN=HSPA5 PE=1 SV=2	544.265	4	2174.04	2174.04	0	-0.9	602	Specific	1165.53	1071.97	36	1939	scan=186188	scan=186188	79.7501
K.EGAIHREELVYELNPLDHR.G			24.36	1126.57	>>sp|P0C0L4|CO4A_HUMAN Complement C4-A OS=Homo sapiens OX=9606 GN=C4A PE=1 SV=2	458.837	5	2290.15	2290.16	0	-1.1	936	Specific	1177.99	1126.57	45	1733	scan=186512	scan=186512	82.3627
K.GTHC[+57.021]NQVEVIATLKDGR.K		C[+57]	24.36	1016.3	>>sp|P02775|CXCL7_HUMAN Platelet basic protein OS=Homo sapiens OX=9606 GN=PPBP PE=1 SV=3	475.244	4	1897.95	1897.95	0	-1.1	86	Specific	1191.71	1016.3	21	2473	scan=202983	scan=202983	55.436
K.EFSHLGKEDFTSLSLVLYSR.K			24.36	1054.41	>>sp|P02774|VTDB_HUMAN Vitamin D-binding protein OS=Homo sapiens OX=9606 GN=GC PE=1 SV=2	582.803	4	2328.19	2328.19	0	0.7	31	Specific	1157.07	1054.41	20	2911	scan=108783	scan=108783	61.9173
K.LGIQTDDKGHIIVDEFQNTNVK.G			24.36	1069.49	>>sp|P00390|GSHR_HUMAN Glutathione reductase, mitochondrial OS=Homo sapiens OX=9606 GN=GSR PE=1 SV=2	621.824	4	2484.27	2484.27	0	0.7	347	Specific	1176.26	1069.49	14	679	scan=60938	scan=60938	51.1637
K.TQTIHSTYSHQQVIPHVYPVAAK.T			24.35	1165.44	>>sp|Q14766|LTBP1_HUMAN Latent-transforming growth factor beta-binding protein 1 OS=Homo sapiens OX=9606 GN=LTBP1 PE=1 SV=4	521.876	5	2605.35	2605.35	0	-0.4	531	Specific	1165.44	1165.44	67	1847	scan=203788	scan=203788	61.9276
K.KTHIQDNHDGTYTVAYVPDVTGR.Y			24.35	1191.57	>>sp|P21333-2|FLNA_HUMAN Isoform 2 of Filamin-A OS=Homo sapiens OX=9606 GN=FLNA	518.256	5	2587.25	2587.25	0	-0.4	1593	Specific	1199.22	1191.57	195	1719	scan=224363	scan=224363	68.2431
R.ALEATTEHIRQELAVFC[+57.021]SPEPPAK.T		C[+57]	24.34	1136.52	>>sp|Q9Y490|TLN1_HUMAN Talin-1 OS=Homo sapiens OX=9606 GN=TLN1 PE=1 SV=3	674.344	4	2694.35	2694.36	0	-0.6	2145	Specific	1165.74	1136.52	242	2795	scan=19744	scan=19744	56.2385
R.ALEATTEHIRQELAVFC[+57.021]SPEPPAK.T		C[+57]	24.34	1128.56	>>sp|Q9Y490|TLN1_HUMAN Talin-1 OS=Homo sapiens OX=9606 GN=TLN1 PE=1 SV=3	674.344	4	2694.35	2694.36	0	-0.5	2145	Specific	1176.98	1128.56	242	2795	scan=188509	scan=188509	98.5576
R.LTLYDIAHTPGVAADLSHIETK.A			24.34	1120.42	>>sp|P40926|MDHM_HUMAN Malate dehydrogenase, mitochondrial OS=Homo sapiens OX=9606 GN=MDH2 PE=1 SV=3	592.066	4	2365.24	2365.24	0	0.2	53	Specific	1160.25	1120.42	9	447	scan=21724	scan=21724	61.1793
R.LTLYDIAHTPGVAADLSHIETK.A			24.34	1160.09	>>sp|P40926|MDHM_HUMAN Malate dehydrogenase, mitochondrial OS=Homo sapiens OX=9606 GN=MDH2 PE=1 SV=3	592.065	4	2365.24	2365.24	0	-0.1	53	Specific	1175.86	1160.09	9	447	scan=229811	scan=229811	112.638
K.FENAFLSHVVSQHQALLGTIR.A			24.34	1165.89	>>sp|P25705|ATPA_HUMAN ATP synthase subunit alpha, mitochondrial OS=Homo sapiens OX=9606 GN=ATP5F1A PE=1 SV=1	592.569	4	2367.26	2367.26	0	-0.2	507	Specific	1195.55	1165.89	16	153	scan=108041	scan=108041	60.0875
K.THTC[+57.021]PPC[+57.021]PAPELLGGPSVFLFPPKPK.D		C[+57]*2	24.34	1180.64	>>sp|P0DOX5|IGG1_HUMAN Immunoglobulin gamma-1 heavy chain OS=Homo sapiens OX=9606 PE=1 SV=2	711.869	4	2844.45	2844.46	0	-1.2	225	Specific	1180.64	1180.64	29	2079	scan=230428	scan=230428	117.396
K.THTC[+57.021]PPC[+57.021]PAPELLGGPSVFLFPPKPK.D		C[+57]*2	24.34	1186.38	>>sp|P0DOX5|IGG1_HUMAN Immunoglobulin gamma-1 heavy chain OS=Homo sapiens OX=9606 PE=1 SV=2	711.869	4	2844.45	2844.46	0	-1.3	225	Specific	1191.12	1186.38	29	2079	scan=190758	scan=190758	116.172
K.ITPGKPYILTVPGHLDEM[+15.995]QLDIQAR.Y		M[+16]	24.34	1168.44	>>sp|P0C0L4|CO4A_HUMAN Complement C4-A OS=Homo sapiens OX=9606 GN=C4A PE=1 SV=2	706.128	4	2821.49	2821.49	0	-1	245	Specific	1168.44	1168.44	45	1733	scan=208544	scan=208544	100.349
R.LVRPEVDVMC[+57.021]TAFHDNEETFLK.K		C[+57]	24.34	1092.52	>>sp|P02768|ALBU_HUMAN Serum albumin OS=Homo sapiens OX=9606 GN=ALB PE=1 SV=2	663.322	4	2650.26	2650.26	0	0.2	139	Specific	1182.6	1092.52	148	243	scan=107050	scan=107050	57.614
K.VAQLEAQC[+57.021]QEPC[+57.021]KDTVQIHDITGK.D		C[+57]*2	24.34	1075.65	>>sp|P02679-2|FIBG_HUMAN Isoform Gamma-A of Fibrinogen gamma chain OS=Homo sapiens OX=9606 GN=FGG	692.839	4	2768.33	2768.33	0	-0.4	154	Specific	1150.46	1075.65	56	2027	scan=204193	scan=204193	65.2422
R.KGGETSEMYLIQPDSSVKPYR.V			24.34	1116.06	>>sp|P02675|FIBB_HUMAN Fibrinogen beta chain OS=Homo sapiens OX=9606 GN=FGB PE=1 SV=2	597.049	4	2385.18	2385.18	0	0.2	247	Specific	1173.37	1116.06	101	2107	scan=15749	scan=15749	46.2244
R.GIDSEGHAANFVETEQIVHYNGSK.A			24.33	1083.08	>>sp|Q9NTJ5|SAC1_HUMAN Phosphatidylinositide phosphatase SAC1 OS=Homo sapiens OX=9606 GN=SACM1L PE=1 SV=2	651.31	4	2602.22	2602.22	0	0.5	227	Specific	1168.05	1083.08	12	1343	scan=102667	scan=102667	46.9043
R.KGAGDGSDEEVDGKADGAEAKPAE.-			24.33	1106.25	>>sp|P35579|MYH9_HUMAN Myosin-9 OS=Homo sapiens OX=9606 GN=MYH9 PE=1 SV=4	576.513	4	2303.03	2303.03	0	1	1937	CRagged	1167.35	1106.25	254	717	scan=94705	scan=94705	26.7801
K.GQHVPGSPFQFTVGPLGEGGAHK.V			24.33	1001.74	>>sp|P21333-2|FLNA_HUMAN Isoform 2 of Filamin-A OS=Homo sapiens OX=9606 GN=FLNA	576.794	4	2304.15	2304.15	0	0.8	2210	Specific	1154.03	1001.74	195	1719	scan=105671	scan=105671	54.2443
K.SGYHQSASEHGLVVIAPDTSPR.G			24.33	1130.93	>>sp|P10768|ESTD_HUMAN S-formylglutathione hydrolase OS=Homo sapiens OX=9606 GN=ESD PE=1 SV=2	577.788	4	2308.13	2308.13	0	-1	65	Specific	1166.53	1130.93	2	2135	scan=183522	scan=183522	59.1242
R.LVRPEVDVM[+15.995]C[+57.021]TAFHDNEETFLK.K		C[+57], M[+16]	24.33	502.7	>>sp|P02768|ALBU_HUMAN Serum albumin OS=Homo sapiens OX=9606 GN=ALB PE=1 SV=2	667.319	4	2666.26	2666.26	0	-1.2	139	Specific	1154	1122.04	148	243	scan=207688	scan=207688	93.2311
K.VHTEC[+57.021]C[+57.021]HGDLLEC[+57.021]ADDRADLAK.Y		C[+57]*3	24.33	1139.53	>>sp|P02768|ALBU_HUMAN Serum albumin OS=Homo sapiens OX=9606 GN=ALB PE=1 SV=2	517.829	5	2585.12	2585.12	0	0.2	265	Specific	1169.57	1139.53	148	243	scan=56576	scan=56576	39.3193
R.ILNNGHAFNVEFDDSQDKAVLK.G			24.33	1095.1	>>sp|P00918|CAH2_HUMAN Carbonic anhydrase 2 OS=Homo sapiens OX=9606 GN=CA2 PE=1 SV=2	619.313	4	2474.23	2474.23	0	-0.2	59	Specific	1168.21	1095.1	17	2435	scan=147788	scan=147788	49.7124
R.NIDNPALADIYTEHAHQ[+0.984]VVVAK.Y		Q[+1]	24.33	753.31	>>sp|O75083|WDR1_HUMAN WD repeat-containing protein 1 OS=Homo sapiens OX=9606 GN=WDR1 PE=1 SV=4	605.561	4	2419.22	2419.23	0	-1.3	44	Specific	1168.66	1072.96	38	2959	scan=186833	scan=186833	84.8529
R.EKFGAVFLWDSGSSVGEITGHNK.V			24.33	1118.22	>>sp|O75083|WDR1_HUMAN WD repeat-containing protein 1 OS=Homo sapiens OX=9606 GN=WDR1 PE=1 SV=4	617.058	4	2465.21	2465.21	0	0.7	125	Specific	1157.17	1118.22	38	2959	scan=107426	scan=107426	58.5746
R.ALEATTEHIRQELAVFC[+57.021]SPEPPAK.T		C[+57]	24.32	1129.01	>>sp|Q9Y490|TLN1_HUMAN Talin-1 OS=Homo sapiens OX=9606 GN=TLN1 PE=1 SV=3	674.345	4	2694.36	2694.36	0	0.6	2145	Specific	1199.72	1129.01	242	2795	scan=62894	scan=62894	56.5021
K.SDKDLETQVIQLNEQVHSLK.L			24.32	1067.51	>>sp|Q15555-3|MARE2_HUMAN Isoform 3 of Microtubule-associated protein RP/EB family member 2 OS=Homo sapiens OX=9606 GN=MAPRE2	581.807	4	2324.21	2324.21	0	-1.2	224	Specific	1152.94	1067.51	12	413	scan=187403	scan=187403	89.497
K.SDKDLETQVIQLNEQVHSLK.L			24.32	1087.79	>>sp|Q15555-3|MARE2_HUMAN Isoform 3 of Microtubule-associated protein RP/EB family member 2 OS=Homo sapiens OX=9606 GN=MAPRE2	581.807	4	2324.21	2324.21	0	-1.2	224	Specific	1186.6	1087.79	12	413	scan=207393	scan=207393	90.7604
K.SGEHDFGAAFDGDGDRNM[+15.995]ILGK.H		M[+16]	24.32	55.87	>>sp|P36871|PGM1_HUMAN Phosphoglucomutase-1 OS=Homo sapiens OX=9606 GN=PGM1 PE=1 SV=3	582.01	4	2325.02	2325.02	0	-1.1	278	Specific	1153.52	975.97	22	1443	scan=204819	scan=204819	70.136
K.TILDDLRAEDHFSVIDFNQNIR.T			24.32	1049.26	>>sp|P19823|ITIH2_HUMAN Inter-alpha-trypsin inhibitor heavy chain H2 OS=Homo sapiens OX=9606 GN=ITIH2 PE=1 SV=2	658.584	4	2631.31	2631.32	0	-1.2	335	Specific	1166.29	1049.26	15	1887	scan=191790	scan=191790	124.483
R.LRGEQMASYFGHSVAVTDVNGDGR.H			24.32	1075.94	>>sp|P08514|ITA2B_HUMAN Integrin alpha-IIb OS=Homo sapiens OX=9606 GN=ITGA2B PE=1 SV=3	642.308	4	2566.21	2566.21	0	0.4	311	Specific	1169.32	1075.94	64	569	scan=185852	scan=185852	77.071
R.LVRPEVDVMC[+57.021]TAFHDNEETFLKK.Y		C[+57]	24.32	1094.38	>>sp|P02768|ALBU_HUMAN Serum albumin OS=Homo sapiens OX=9606 GN=ALB PE=1 SV=2	556.478	5	2778.36	2778.36	0	0.4	139	Specific	1184.16	1094.38	148	243	scan=18787	scan=18787	53.7985
R.LVRPEVDVM[+15.995]C[+57.021]TAFHDNEETFLKK.Y		C[+57], M[+16]	24.29	483.96	>>sp|P02768|ALBU_HUMAN Serum albumin OS=Homo sapiens OX=9606 GN=ALB PE=1 SV=2	559.677	5	2794.35	2794.35	0	0.1	139	Specific	1187.99	1085.76	148	243	scan=16536	scan=16536	48.2059
R.LVRPEVDVM[+15.995]C[+57.021]TAFHDNEETFLKK.Y		C[+57], M[+16]	24.29	482.79	>>sp|P02768|ALBU_HUMAN Serum albumin OS=Homo sapiens OX=9606 GN=ALB PE=1 SV=2	559.677	5	2794.35	2794.35	0	-0.2	139	Specific	1196.89	1094.08	148	243	scan=59923	scan=59923	48.4316
R.LVRPEVDVM[+15.995]C[+57.021]TAFHDNEETFLKK.Y		C[+57], M[+16]	24.29	524.96	>>sp|P02768|ALBU_HUMAN Serum albumin OS=Homo sapiens OX=9606 GN=ALB PE=1 SV=2	559.677	5	2794.35	2794.35	0	0.1	139	Specific	1199.41	1106.86	148	243	scan=147182	scan=147182	48.1468
K.VAQLEAQC[+57.021]QEPC[+57.021]KDTVQIHDITGKDC[+57.021]QDIANK.G		C[+57]*3	24.29	1011.64	>>sp|P02679-2|FIBG_HUMAN Isoform Gamma-A of Fibrinogen gamma chain OS=Homo sapiens OX=9606 GN=FGG	743.352	5	3712.73	3712.74	0	-0.8	154	Specific	1191.69	1011.64	56	2027	scan=184181	scan=184181	64.4076
R.VSQGSKDPAEGDGAQPEETPRDGDKPEETQGK.A			24.28	1079.59	>>sp|Q14697|GANAB_HUMAN Neutral alpha-glucosidase AB OS=Homo sapiens OX=9606 GN=GANAB PE=1 SV=3	668.711	5	3339.52	3339.52	0	1.1	186	Specific	1175.28	1079.59	27	2097	scan=52238	scan=52238	27.3331
R.EDPAYLHYYDPAGAEDPLGAIHLR.G			24.28	1177.65	>>sp|P08567|PLEK_HUMAN Pleckstrin OS=Homo sapiens OX=9606 GN=PLEK PE=1 SV=3	671.574	4	2683.28	2683.28	0	-0.9	270	Specific	1178.99	1177.65	27	721	scan=189970	scan=189970	110.088
R.IGDTC[+57.021]DNNQDIDEDGHQNNLDNC[+57.021]PYVPNANQADHDK.D		C[+57]*2	24.28	404.33	>>sp|P07996|TSP1_HUMAN Thrombospondin-1 OS=Homo sapiens OX=9606 GN=THBS1 PE=1 SV=2	1032.17	4	4125.68	4125.68	0	-1.2	852	Specific	1158.79	1158.27	175	2657	scan=183555	scan=183555	59.3882
K.EAVM[+15.995]DINKPGPLFKPENGLLETK.V		M[+16]	24.28	188.14	>>sp|P07225|PROS_HUMAN Vitamin K-dependent protein S OS=Homo sapiens OX=9606 GN=PROS1 PE=1 SV=1	639.839	4	2556.33	2556.34	0	-1.2	402	Specific	1160.34	1060.73	20	1139	scan=206794	scan=206794	85.7608
K.EAVM[+15.995]DINKPGPLFKPENGLLETK.V		M[+16]	24.28	189.36	>>sp|P07225|PROS_HUMAN Vitamin K-dependent protein S OS=Homo sapiens OX=9606 GN=PROS1 PE=1 SV=1	639.839	4	2556.34	2556.34	0	-1	402	Specific	1177.74	1046.34	20	1139	scan=186850	scan=186850	85.0004
K.VIHDNFGIVEGLM[+15.995]TTVHAITATQK.T		M[+16]	24.28	596.99	>>sp|P04406|G3P_HUMAN Glyceraldehyde-3-phosphate dehydrogenase OS=Homo sapiens OX=9606 GN=GAPDH PE=1 SV=3	653.593	4	2611.35	2611.35	0	-1.5	163	Specific	1155.85	1137.73	41	1877	scan=192562	scan=192562	130.743
K.VAQLEAQC[+57.021]QEPC[+57.021]KDTVQIHDITGKDC[+57.021]QDIANK.G		C[+57]*3	24.28	1023.03	>>sp|P02679-2|FIBG_HUMAN Isoform Gamma-A of Fibrinogen gamma chain OS=Homo sapiens OX=9606 GN=FGG	743.354	5	3712.74	3712.74	0	1.2	154	Specific	1151.14	1023.03	56	2027	scan=100921	scan=100921	42.5875
K.VAQLEAQC[+57.021]QEPC[+57.021]KDTVQIHDITGKDC[+57.021]QDIANK.G		C[+57]*3	24.28	1043.71	>>sp|P02679-2|FIBG_HUMAN Isoform Gamma-A of Fibrinogen gamma chain OS=Homo sapiens OX=9606 GN=FGG	743.354	5	3712.74	3712.74	0	1.1	154	Specific	1179.78	1043.71	56	2027	scan=57811	scan=57811	42.6763
K.ELSEAAEAQHGPHSAVAR.I			24.26	871.44	>>sp|O75558|STX11_HUMAN Syntaxin-11 OS=Homo sapiens OX=9606 GN=STX11 PE=1 SV=1	465.731	4	1859.9	1859.9	0	1.4	109	Specific	1182.42	871.44	7	823	scan=139970	scan=139970	29.672
K.SLHTLFGDKLC[+57.021]TVATLR.E		C[+57]	24.25	1150.21	>>sp|P02768|ALBU_HUMAN Serum albumin OS=Homo sapiens OX=9606 GN=ALB PE=1 SV=2	483.765	4	1932.04	1932.04	0	1.6	89	Specific	1198.62	1150.21	148	243	scan=106001	scan=106001	55.0538
K.FWEVISDEHGIDPTGTYHGDSDLQLDR.I			24.23	1125.01	>>sp|P07437|TBB5_HUMAN Tubulin beta chain OS=Homo sapiens OX=9606 GN=TUBB PE=1 SV=2	776.359	4	3102.41	3102.41	0	1.5	20	Specific	1169.47	1125.01	27	2587	scan=20133	scan=20133	57.1967
R.YLVALGHAYHPEEFVC[+57.021]SQC[+57.021]GK.V		C[+57]*2	24.21	1055.88	>>sp|Q9NR12|PDLI7_HUMAN PDZ and LIM domain protein 7 OS=Homo sapiens OX=9606 GN=PDLIM7 PE=1 SV=1	617.041	4	2465.14	2465.14	0	1.5	293	Specific	1180.29	1055.88	11	1509	scan=103990	scan=103990	50.1204
R.LPGFSDSNVIEVEHHLQVEEVR.I			24.21	1153.58	>>sp|P58215|LOXL3_HUMAN Lysyl oxidase homolog 3 OS=Homo sapiens OX=9606 GN=LOXL3 PE=1 SV=1	634.073	4	2533.27	2533.27	0	1.4	149	Specific	1158.75	1153.58	10	1165	scan=20049	scan=20049	56.9898
K.EFNAETFTFHADIC[+57.021]TLSEKER.Q		C[+57]	24.21	1134.84	>>sp|P02768|ALBU_HUMAN Serum albumin OS=Homo sapiens OX=9606 GN=ALB PE=1 SV=2	637.048	4	2545.17	2545.17	0	1.8	525	Specific	1156.4	1134.84	148	243	scan=188117	scan=188117	95.3426
R.ILNN[+0.984]GHAFNVEFDDSQDKAVLK.G		N[+1]	24.21	38.73	>>sp|P00918|CAH2_HUMAN Carbonic anhydrase 2 OS=Homo sapiens OX=9606 GN=CA2 PE=1 SV=2	619.56	4	2475.22	2475.22	0	1.8	59	Specific	1164.19	1051.91	17	2435	scan=104499	scan=104499	51.3677
K.EIINVGHSFHVNFEDNDNR.S			24.17	971.5	>>sp|P00915|CAH1_HUMAN Carbonic anhydrase 1 OS=Homo sapiens OX=9606 GN=CA1 PE=1 SV=2	564.765	4	2256.04	2256.04	0	-1.8	59	Specific	1196	971.5	12	93	scan=206484	scan=206484	83.1761
R.VVSVLTVLHQDWLNGKEYK.C			24.16	1131.29	>>sp|P0DOX5|IGG1_HUMAN Immunoglobulin gamma-1 heavy chain OS=Homo sapiens OX=9606 PE=1 SV=2	557.806	4	2228.2	2228.21	0	-1.7	304	Specific	1194.32	1131.29	29	2079	scan=210053	scan=210053	112.571
K.LYHSEAFTVNFGDTEEAKK.Q			24.16	1046.19	>>sp|P01009|A1AT_HUMAN Alpha-1-antitrypsin OS=Homo sapiens OX=9606 GN=SERPINA1 PE=1 SV=3	547.265	4	2186.04	2186.04	0	-1.6	161	Specific	1169.55	1046.19	33	161	scan=224914	scan=224914	72.8196
K.THTC[+57.021]PPC[+57.021]PAPELLGGPSVFLFPPKPK.D		C[+57]*2	24.14	1190.62	>>sp|P0DOX5|IGG1_HUMAN Immunoglobulin gamma-1 heavy chain OS=Homo sapiens OX=9606 PE=1 SV=2	711.869	4	2844.45	2844.46	0	-1.6	225	Specific	1190.62	1190.62	29	2079	scan=210503	scan=210503	116.231
K.KDGTHVVENVDATHIGK.L			24.13	980.22	>>sp|P00488|F13A_HUMAN Coagulation factor XIII A chain OS=Homo sapiens OX=9606 GN=F13A1 PE=1 SV=4	455.738	4	1819.93	1819.93	0	1.1	447	Specific	1153.18	980.22	53	2427	scan=54379	scan=54379	33.3123
K.KDGTHVVENVDATHIGK.L			24.13	995.92	>>sp|P00488|F13A_HUMAN Coagulation factor XIII A chain OS=Homo sapiens OX=9606 GN=F13A1 PE=1 SV=4	455.738	4	1819.93	1819.93	0	1.1	447	Specific	1174.21	995.92	53	2427	scan=141208	scan=141208	32.9972
K.KDGTHVVENVDATHIGK.L			24.13	982.56	>>sp|P00488|F13A_HUMAN Coagulation factor XIII A chain OS=Homo sapiens OX=9606 GN=F13A1 PE=1 SV=4	455.738	4	1819.93	1819.93	0	1.3	447	Specific	1176.1	982.56	53	2427	scan=97075	scan=97075	33.0548
R.KSEEDGKEYHFISTEEM[+15.995]TR.N		M[+16]	24.12	1162.95	>>sp|Q00013|EM55_HUMAN 55 kDa erythrocyte membrane protein OS=Homo sapiens OX=9606 GN=MPP1 PE=1 SV=2	583.766	4	2332.04	2332.04	0	0.8	323	Specific	1199.9	1162.95	7	1701	scan=11227	scan=11227	34.784
K.SGEHDFGAAFDGDGDRNM[+15.995]ILGK.H		M[+16]	24.12	53.75	>>sp|P36871|PGM1_HUMAN Phosphoglucomutase-1 OS=Homo sapiens OX=9606 GN=PGM1 PE=1 SV=3	582.01	4	2325.02	2325.02	0	-1.6	278	Specific	1164.53	1148.41	22	1443	scan=184785	scan=184785	68.9891
K.HKVYAC[+57.021]EVTHQGLSSPVTK.S		C[+57]	24.12	1031.17	>>sp|P01834|IGKC_HUMAN Immunoglobulin kappa constant OS=Homo sapiens OX=9606 GN=IGKC PE=1 SV=2	536.026	4	2141.08	2141.08	0	1.1	82	Specific	1167.36	1031.17	14	1457	scan=55068	scan=55068	35.1996
R.AISHEHSPSDLEAHFVPLVK.R			24.09	1197.3	>>sp|P30153|2AAA_HUMAN Serine/threonine-protein phosphatase 2A 65 kDa regulatory subunit A alpha isoform OS=Homo sapiens OX=9606 GN=PPP2R1A PE=1 SV=4	554.039	4	2213.13	2213.13	0	-0.7	114	Specific	1197.66	1197.3	13	387	scan=185619	scan=185619	75.5098
R.KPADLQNLAPGTHPPFITFNSEVK.T			24.08	1177.16	>>sp|Q9Y696|CLIC4_HUMAN Chloride intracellular channel protein 4 OS=Homo sapiens OX=9606 GN=CLIC4 PE=1 SV=4	656.097	4	2621.37	2621.37	0	-1.8	62	Specific	1177.16	1177.16	7	2285	scan=188458	scan=188458	98.1525
R.FNHFSLTLNTNHGHILVDYSK.N			24.08	1157.94	>>sp|P06744|G6PI_HUMAN Glucose-6-phosphate isomerase OS=Homo sapiens OX=9606 GN=GPI PE=1 SV=4	615.064	4	2457.23	2457.23	0	0.9	37	Specific	1168.84	1157.94	21	2233	scan=104482	scan=104482	51.3259
R.KAEEEHLGILGPQLHADVGDK.V			24.08	1047.23	>>sp|P00450|CERU_HUMAN Ceruloplasmin OS=Homo sapiens OX=9606 GN=CP PE=1 SV=1	564.797	4	2256.16	2256.16	0	1.2	799	Specific	1194.16	1047.23	27	215	scan=102005	scan=102005	45.2809
R.KGEVLPLPEANFPSFPLPHHK.H			24.07	1154.77	>>sp|P04196|HRG_HUMAN Histidine-rich glycoprotein OS=Homo sapiens OX=9606 GN=HRG PE=1 SV=1	589.322	4	2354.27	2354.27	0	0.3	466	Specific	1154.77	1154.77	15	2101	scan=151782	scan=151782	59.6528
R.LVRPEVDVM[+15.995]C[+57.021]TAFHDNEETFLKK.Y		C[+57], M[+16]	24.07	538.72	>>sp|P02768|ALBU_HUMAN Serum albumin OS=Homo sapiens OX=9606 GN=ALB PE=1 SV=2	559.676	5	2794.35	2794.35	0	-1.6	139	Specific	1193.47	1107.27	148	243	scan=187017	scan=187017	86.3829
K.KDGTHVVENVDATHIGK.L			24.07	1012.33	>>sp|P00488|F13A_HUMAN Coagulation factor XIII A chain OS=Homo sapiens OX=9606 GN=F13A1 PE=1 SV=4	455.737	4	1819.93	1819.93	0	-1.2	447	Specific	1164.06	1012.33	53	2427	scan=220695	scan=220695	38.7145
K.TQIPDTVN[+0.984]GGNSGNLDGEKPPEKK.C		N[+1]	24.07	171.89	>>sp|O00194|RB27B_HUMAN Ras-related protein Rab-27B OS=Homo sapiens OX=9606 GN=RAB27B PE=1 SV=4	624.81	4	2496.22	2496.22	0	-1.5	192	Specific	1152.63	1082.14	14	1455	scan=182021	scan=182021	47.2351
K.VHTEC[+57.021]C[+57.021]HGDLLEC[+57.021]ADDRADLAK.Y		C[+57]*3	24.06	1135.28	>>sp|P02768|ALBU_HUMAN Serum albumin OS=Homo sapiens OX=9606 GN=ALB PE=1 SV=2	647.035	4	2585.12	2585.12	0	0.4	265	Specific	1179.46	1135.28	148	243	scan=12914	scan=12914	39.07
K.VHTEC[+57.021]C[+57.021]HGDLLEC[+57.021]ADDRADLAK.Y		C[+57]*3	24.06	1166.16	>>sp|P02768|ALBU_HUMAN Serum albumin OS=Homo sapiens OX=9606 GN=ALB PE=1 SV=2	647.035	4	2585.12	2585.12	0	0.3	265	Specific	1184.27	1166.16	148	243	scan=99494	scan=99494	39.1079
R.HRHPDEAAFFDTASTGK.T			24.06	930.68	>>sp|P02671|FIBA_HUMAN Fibrinogen alpha chain OS=Homo sapiens OX=9606 GN=FGA PE=1 SV=2	472.474	4	1886.88	1886.88	0	-1	511	Specific	1166.44	930.68	92	2333	scan=223435	scan=223435	60.816
R.ASFNHFDKDHGGALGPEEFK.A			24.06	1064.17	>>sp|O43707|ACTN4_HUMAN Alpha-actinin-4 OS=Homo sapiens OX=9606 GN=ACTN4 PE=1 SV=2	551.511	4	2203.02	2203.02	0	0.5	772	Specific	1176.56	1064.17	30	2291	scan=203483	scan=203483	59.5031
K.VHELKEHNGQVTGIDWAPESNR.I			24.06	1129.81	>>sp|O15143|ARC1B_HUMAN Actin-related protein 2/3 complex subunit 1B OS=Homo sapiens OX=9606 GN=ARPC1B PE=1 SV=3	629.813	4	2516.23	2516.23	0	0.5	45	Specific	1188.15	1129.81	14	75	scan=13371	scan=13371	40.2142
R.VHVSEEGTEPEAM[+15.995]LQVLGPKPALPAGTEDTAKEDAANRK.L		M[+16]	24.04	826.49	>>sp|P06396|GELS_HUMAN Gelsolin OS=Homo sapiens OX=9606 GN=GSN PE=1 SV=1	821.214	5	4102.04	4102.04	0	-0.1	258	Specific	1230.98	1200.36	61	2125	scan=146774	scan=146774	47.11
R.LGISNHTHVVVYDGEHLGSFYAPR.V			24.03	1173.61	>>sp|Q16762|THTR_HUMAN Thiosulfate sulfurtransferase OS=Homo sapiens OX=9606 GN=TST PE=1 SV=4	667.837	4	2668.33	2668.33	0	0.5	88	Specific	1182.02	1173.61	10	2627	scan=103871	scan=103871	49.8304
K.YPIEHGIITN[+15.995]WDDM[+15.995]EKIWHHTFYNELR.V		M[+16], N[+16]	24.03	748.66	>>sp|P68032|ACTC_HUMAN Actin, alpha cardiac muscle 1 OS=Homo sapiens OX=9606 GN=ACTC1 PE=1 SV=1	698.731	5	3489.63	3489.63	0	-1.2	71	Specific	1161.39	1000.08	8	2311	scan=187624	scan=187624	91.3479
R.ASFNHFDRDHSGTLGPEEFK.A			24.03	1123.06	>>sp|P12814|ACTN1_HUMAN Alpha-actinin-1 OS=Homo sapiens OX=9606 GN=ACTN1 PE=1 SV=2	573.517	4	2291.05	2291.05	0	0.1	753	Specific	1182.36	1123.06	94	71	scan=100477	scan=100477	41.5049
K.KTHIQDN[+0.984]HDGTYTVAYVPDVTGR.Y		N[+1]	24	145.89	>>sp|P21333-2|FLNA_HUMAN Isoform 2 of Filamin-A OS=Homo sapiens OX=9606 GN=FLNA	647.815	4	2588.24	2588.24	0	0	1593	Specific	1160.81	1156.79	195	1719	scan=101477	scan=101477	43.9791
R.HQAQIDHYLGLANK.N			23.98	998.65	>>sp|Q9NQC3-2|RTN4_HUMAN Isoform B of Reticulon-4 OS=Homo sapiens OX=9606 GN=RTN4	402.713	4	1607.83	1607.83	0	0.4	339	Specific	1193.07	998.65	6	1317	scan=144505	scan=144505	41.3634
R.EDLRLPEGDLGKEIEQK.Y			23.98	1054.53	>>sp|P63241|IF5A1_HUMAN Eukaryotic translation initiation factor 5A-1 OS=Homo sapiens OX=9606 GN=EIF5A PE=1 SV=2	493.011	4	1969.02	1969.02	0	-0.7	110	Specific	1179.87	1054.53	15	1749	scan=205507	scan=205507	75.5718
K.AKQTLENERGELANEVK.V			23.98	1036.78	>>sp|P35579|MYH9_HUMAN Myosin-9 OS=Homo sapiens OX=9606 GN=MYH9 PE=1 SV=4	483.006	4	1929	1929	0	-0.5	1218	Specific	1164.01	1036.78	254	717	scan=201141	scan=201141	40.6294
K.LRKDDPLTNLNTAFDVAEK.Y			23.98	1158.21	>>sp|P12814|ACTN1_HUMAN Alpha-actinin-1 OS=Homo sapiens OX=9606 GN=ACTN1 PE=1 SV=2	540.788	4	2160.13	2160.13	0	-0.5	196	Specific	1196.95	1158.21	94	71	scan=207237	scan=207237	89.4579
K.IVSSAM[+15.995]EPDREYHFGQAVR.F		M[+16]	23.98	1073.41	>>sp|P08603|CFAH_HUMAN Complement factor H OS=Homo sapiens OX=9606 GN=CFH PE=1 SV=4	552.769	4	2208.06	2208.05	0	2.2	157	Specific	1181.58	1073.41	33	1867	scan=56510	scan=56510	39.142
K.GTHC[+57.021]NQVEVIATLKDGR.K		C[+57]	23.98	1034.86	>>sp|P02775|CXCL7_HUMAN Platelet basic protein OS=Homo sapiens OX=9606 GN=PPBP PE=1 SV=3	475.245	4	1897.96	1897.95	0	2	86	Specific	1178.94	1034.86	21	2473	scan=57342	scan=57342	41.4004
R.KAPDAGGC[+57.021]LHADPDLGVLC[+57.021]PTGC[+57.021]QLQEALLQQERPIR.N		C[+57]*3	23.98	311.77	>>sp|P02675|FIBB_HUMAN Fibrinogen beta chain OS=Homo sapiens OX=9606 GN=FGB PE=1 SV=2	1021.76	4	4084.01	4084.02	0	-1.1	88	Specific	1153.78	1152.06	101	2107	scan=190016	scan=190016	110.435
K.TETQEKNPLPSKETIEQEK.Q			23.97	1134.16	>>sp|P62328|TYB4_HUMAN Thymosin beta-4 OS=Homo sapiens OX=9606 GN=TMSB4X PE=1 SV=2	558.037	4	2229.13	2229.12	0	1.1	21	Specific	1159.96	1134.16	23	2579	scan=97518	scan=97518	34.1897
K.SLKELQEM[+15.995]DKDDESLIK.Y		M[+16]	23.97	959.27	>>sp|P52566|GDIR2_HUMAN Rho GDP-dissociation inhibitor 2 OS=Homo sapiens OX=9606 GN=ARHGDIB PE=1 SV=3	510.007	4	2037.01	2037.01	0	1.3	31	Specific	1196.58	959.27	17	1977	scan=100336	scan=100336	41.1568
R.KVTEENKELANELR.R			23.97	989.83	>>sp|P07996|TSP1_HUMAN Thrombospondin-1 OS=Homo sapiens OX=9606 GN=THBS1 PE=1 SV=2	418.977	4	1672.89	1672.89	0	0.5	300	Specific	1186.97	989.83	175	2657	scan=200676	scan=200676	36.858
R.LVRPEVDVM[+15.995]C[+57.021]TAFHDNEETFLKK.Y		C[+57], M[+16]	23.97	516.7	>>sp|P02768|ALBU_HUMAN Serum albumin OS=Homo sapiens OX=9606 GN=ALB PE=1 SV=2	699.343	4	2794.35	2794.35	0	-1.4	139	Specific	1161.46	1149.18	148	243	scan=206019	scan=206019	79.3845
R.LVRPEVDVM[+15.995]C[+57.021]TAFHDNEETFLKK.Y		C[+57], M[+16]	23.97	549.17	>>sp|P02768|ALBU_HUMAN Serum albumin OS=Homo sapiens OX=9606 GN=ALB PE=1 SV=2	699.343	4	2794.35	2794.35	0	-1.1	139	Specific	1192.12	1149.08	148	243	scan=225861	scan=225861	80.5332
K.KVELFHYQDGAFHTEYNR.A			23.96	1042.38	>>sp|Q14554|PDIA5_HUMAN Protein disulfide-isomerase A5 OS=Homo sapiens OX=9606 GN=PDIA5 PE=1 SV=1	564.273	4	2254.07	2254.07	0	1.6	107	Specific	1161.25	1042.38	18	1473	scan=101839	scan=101839	44.8684
R.EDLRLPEGDLGKEIEQK.Y			23.96	1039.94	>>sp|P63241|IF5A1_HUMAN Eukaryotic translation initiation factor 5A-1 OS=Homo sapiens OX=9606 GN=EIF5A PE=1 SV=2	493.012	4	1969.02	1969.02	0	0.6	110	Specific	1172.61	1039.94	15	1749	scan=225415	scan=225415	76.8505
K.AKQTLENERGELANEVK.V			23.96	1044.13	>>sp|P35579|MYH9_HUMAN Myosin-9 OS=Homo sapiens OX=9606 GN=MYH9 PE=1 SV=4	483.007	4	1929	1929	0	0.6	1218	Specific	1170.49	1044.13	254	717	scan=97496	scan=97496	34.1314
K.FYGDEEKDKGLQTSQDAR.F			23.96	1057.71	>>sp|P27797|CALR_HUMAN Calreticulin OS=Homo sapiens OX=9606 GN=CALR PE=1 SV=1	522.498	4	2086.97	2086.97	0	0.4	56	Specific	1187.59	1057.71	27	2383	scan=96782	scan=96782	32.3087
K.FYGDEEKDKGLQTSQDAR.F			23.96	1074.76	>>sp|P27797|CALR_HUMAN Calreticulin OS=Homo sapiens OX=9606 GN=CALR PE=1 SV=1	522.498	4	2086.97	2086.97	0	0.6	56	Specific	1188.8	1074.76	27	2383	scan=140925	scan=140925	32.241
R.IHEGC[+57.021]EEPATHNALAK.I		C[+57]	23.95	963.52	>>sp|Q00610|CLH1_HUMAN Clathrin heavy chain 1 OS=Homo sapiens OX=9606 GN=CLTC PE=1 SV=5	444.964	4	1776.83	1776.83	0	-0.2	866	Specific	1153.76	963.52	49	83	scan=199228	scan=199228	25.1501
K.LQHLENELTHDIITK.F			23.95	995.05	>>sp|P01009|A1AT_HUMAN Alpha-1-antitrypsin OS=Homo sapiens OX=9606 GN=SERPINA1 PE=1 SV=3	451.745	4	1803.96	1803.96	0	-0.1	284	Specific	1165.99	995.05	33	161	scan=204864	scan=204864	70.5259
K.LHTDDELNWLDHGR.T			23.94	988.55	>>sp|Q9Y490|TLN1_HUMAN Talin-1 OS=Homo sapiens OX=9606 GN=TLN1 PE=1 SV=3	430.956	4	1720.8	1720.8	0	-1.2	165	Specific	1190.34	988.55	242	2795	scan=224849	scan=224849	72.278
R.IHEGC[+57.021]EEPATHNALAK.I		C[+57]	23.94	992.78	>>sp|Q00610|CLH1_HUMAN Clathrin heavy chain 1 OS=Homo sapiens OX=9606 GN=CLTC PE=1 SV=5	444.963	4	1776.83	1776.83	0	-0.9	866	Specific	1194.95	992.78	49	83	scan=179210	scan=179210	25.3014
R.FGGEHVPNSPFQVTALAGDQPSVQPPLR.S			23.94	1172.3	>>sp|P21333-2|FLNA_HUMAN Isoform 2 of Filamin-A OS=Homo sapiens OX=9606 GN=FLNA	737.129	4	2945.49	2945.49	0	0.6	1718	Specific	1172.3	1172.3	195	1719	scan=64519	scan=64519	60.9525
K.SLKELQEM[+15.995]DKDDESLIK.Y		M[+16]	23.93	976.95	>>sp|P52566|GDIR2_HUMAN Rho GDP-dissociation inhibitor 2 OS=Homo sapiens OX=9606 GN=ARHGDIB PE=1 SV=3	510.007	4	2037.01	2037.01	0	0	31	Specific	1150.5	976.95	17	1977	scan=223328	scan=223328	59.9182
K.ETEGLRQEM[+15.995]SKDLEEVK.A		M[+16]	23.91	1046.7	>>sp|P02647|APOA1_HUMAN Apolipoprotein A-I OS=Homo sapiens OX=9606 GN=APOA1 PE=1 SV=1	510	4	2036.98	2036.98	0	-1.1	102	Specific	1196.86	1046.7	33	2377	scan=221126	scan=221126	42.1303
R.ERIPEAPAGPPSDFGLFLSDDDPKK.G			23.9	1133.26	>>sp|Q9Y490|TLN1_HUMAN Talin-1 OS=Homo sapiens OX=9606 GN=TLN1 PE=1 SV=3	675.34	4	2698.34	2698.34	0	0.1	34	Specific	1156	1133.26	242	2795	scan=107534	scan=107534	58.8498
R.TTGIVM[+15.995]DSGDGVTHTVPIYEGYALPHAILR.L		M[+16]	23.9	1191.65	>>sp|P63261|ACTG_HUMAN Actin, cytoplasmic 2 OS=Homo sapiens OX=9606 GN=ACTG1 PE=1 SV=1	640.727	5	3199.61	3199.61	0	-0.3	148	Specific	1191.65	1191.65	76	169	scan=151873	scan=151873	59.8722
R.FGSAIAPLGDLDRDGYNDIAVAAPYGGPSGR.G			23.87	1161.13	>>sp|P08514|ITA2B_HUMAN Integrin alpha-IIb OS=Homo sapiens OX=9606 GN=ITGA2B PE=1 SV=3	773.881	4	3092.5	3092.51	0	-1.3	387	Specific	1161.13	1161.13	64	569	scan=210463	scan=210463	115.893
R.AIM[+15.995]KDPDDHTVC[+57.021]HLLFANQTEK.D		C[+57], M[+16]	23.81	1044.89	>>sp|P00387|NB5R3_HUMAN NADH-cytochrome b5 reductase 3 OS=Homo sapiens OX=9606 GN=CYB5R3 PE=1 SV=3	650.561	4	2599.22	2599.23	0	-1.7	193	Specific	1169.8	1136.9	20	1613	scan=184396	scan=184396	65.8286
R.TGSGGPGN[+0.984]HPHGPDASAEGLNPYGLVAPR.F		N[+1]	23.76	530.46	>>sp|Q86UX7|URP2_HUMAN Fermitin family homolog 3 OS=Homo sapiens OX=9606 GN=FERMT3 PE=1 SV=1	696.583	4	2783.31	2783.31	0	-0.5	482	Specific	1128.72	1128.72	42	2641	scan=16932	scan=16932	49.1805
R.TTGIVMDSGDGVTHTVPIYEGYALPHAILR.L			23.76	1139.6	>>sp|P63261|ACTG_HUMAN Actin, cytoplasmic 2 OS=Homo sapiens OX=9606 GN=ACTG1 PE=1 SV=1	796.659	4	3183.61	3183.61	0	-0.5	148	Specific	1139.6	1139.6	76	169	scan=108880	scan=108880	62.1588
R.TTGIVM[+15.995]DSGDGVTHTVPIYEGYALPHAILR.L		M[+16]	23.76	1118.92	>>sp|P63261|ACTG_HUMAN Actin, cytoplasmic 2 OS=Homo sapiens OX=9606 GN=ACTG1 PE=1 SV=1	800.657	4	3199.61	3199.61	0	-0.7	148	Specific	1118.92	1118.92	76	169	scan=190075	scan=190075	110.913
R.VKDTDDVPM[+15.995]ILVGNKC[+57.021]DLEDER.V		C[+57], M[+16]	23.76	292.99	>>sp|P61224|RAP1B_HUMAN Ras-related protein Rap-1b OS=Homo sapiens OX=9606 GN=RAP1B PE=1 SV=1	645.061	4	2577.22	2577.22	0	1.8	103	Specific	1185.38	1147.33	15	2875	scan=59799	scan=59799	48.1018
R.HLSQDTGSPSGM[+15.995]RPWEDLPSQDTGSPSR.M		M[+16]	23.76	1136.3	>>sp|P12259|FA5_HUMAN Coagulation factor V OS=Homo sapiens OX=9606 GN=F5 PE=1 SV=4	761.096	4	3041.36	3041.37	0	-0.8	893	Specific	1136.3	1136.3	45	2355	scan=203849	scan=203849	62.4429
R.HIADLAGNSEVILPVPAFNVINGGSHAGNK.L			23.76	1127.16	>>sp|P06733|ENOA_HUMAN Alpha-enolase OS=Homo sapiens OX=9606 GN=ENO1 PE=1 SV=2	753.647	4	3011.57	3011.57	0	-0.8	133	Specific	1127.16	1127.16	40	2287	scan=211108	scan=211108	121.267
R.TTGIVM[+15.995]DSGDGVTHTVPIYEGYALPHAILR.L		M[+16]	23.75	1115.76	>>sp|P63261|ACTG_HUMAN Actin, cytoplasmic 2 OS=Homo sapiens OX=9606 GN=ACTG1 PE=1 SV=1	800.659	4	3199.61	3199.61	0	1	148	Specific	1115.76	1115.76	76	169	scan=64221	scan=64221	60.1363
R.FRC[+57.021]PEALFQPSFLGMESC[+57.021]GIHETTFNSIMK.C		C[+57]*2	23.75	1114.85	>>sp|P63261|ACTG_HUMAN Actin, cytoplasmic 2 OS=Homo sapiens OX=9606 GN=ACTG1 PE=1 SV=1	884.413	4	3534.63	3534.63	0	-0.7	255	Specific	1131.13	1114.85	76	169	scan=192142	scan=192142	127.362
R.GLVVLGFPC[+57.021]NQFGHQENAKNEEILNSLK.Y		C[+57]	23.75	1019.19	>>sp|P07203|GPX1_HUMAN Glutathione peroxidase 1 OS=Homo sapiens OX=9606 GN=GPX1 PE=1 SV=4	789.653	4	3155.59	3155.59	0	-0.9	70	Specific	1103.43	1019.19	6	1809	scan=190038	scan=190038	110.606
K.TSESGELHGLTTEEEFVEGIYKVEIDTK.S			23.75	1083.76	>>sp|P02766|TTHY_HUMAN Transthyretin OS=Homo sapiens OX=9606 GN=TTR PE=1 SV=1	785.884	4	3140.51	3140.52	0	-0.7	69	Specific	1100.32	1083.76	9	2577	scan=191842	scan=191842	124.893
R.TTGIVMDSGDGVTHTVPIYEGYALPHAILR.L			23.74	1144.89	>>sp|P63261|ACTG_HUMAN Actin, cytoplasmic 2 OS=Homo sapiens OX=9606 GN=ACTG1 PE=1 SV=1	796.659	4	3183.62	3183.61	0	0.6	148	Specific	1144.89	1144.89	76	169	scan=22028	scan=22028	61.9708
K.RLEAGDHPVELLAR.D			23.74	994.11	>>sp|P09486|SPRC_HUMAN SPARC OS=Homo sapiens OX=9606 GN=SPARC PE=1 SV=1	394.72	4	1575.86	1575.86	0	-1.7	205	Specific	1156.23	994.11	19	1273	scan=203295	scan=203295	58.0144
K.SHC[+57.021]IAEVENDEM[+15.995]PADLPSLAADFVESKDVC[+57.021]K.N		C[+57]*2, M[+16]	23.73	157.61	>>sp|P02768|ALBU_HUMAN Serum albumin OS=Homo sapiens OX=9606 GN=ALB PE=1 SV=2	873.896	4	3492.56	3492.56	0	1.1	311	Specific	1128.87	1128.87	148	243	scan=152366	scan=152366	61.1363
R.TTGIVM[+15.995]DSGDGVTHTVPIYEGYALPHAILR.L		M[+16]	23.71	1109.04	>>sp|P63261|ACTG_HUMAN Actin, cytoplasmic 2 OS=Homo sapiens OX=9606 GN=ACTG1 PE=1 SV=1	800.658	4	3199.61	3199.61	0	-0.3	148	Specific	1109.04	1109.04	76	169	scan=229641	scan=229641	111.288
K.NSNDPAVFKDNPTEDVEYQC[+57.021]VADNC[+57.021]HSHAK.M		C[+57]*2	23.7	1113.89	>>sp|P16284|PECA1_HUMAN Platelet endothelial cell adhesion molecule OS=Homo sapiens OX=9606 GN=PECAM1 PE=1 SV=2	693.101	5	3461.47	3461.48	0	-0.3	457	Specific	1115.8	1113.89	14	1577	scan=100858	scan=100858	42.4339
K.KHEAFESDLAAHQDR.V			23.69	960.19	>>sp|P12814|ACTN1_HUMAN Alpha-actinin-1 OS=Homo sapiens OX=9606 GN=ACTN1 PE=1 SV=2	439.212	4	1753.83	1753.83	0	1	436	Specific	1168.98	960.19	94	71	scan=139985	scan=139985	29.7128
K.KDGTHVVENVDATHIGK.L			23.69	1012.62	>>sp|P00488|F13A_HUMAN Coagulation factor XIII A chain OS=Homo sapiens OX=9606 GN=F13A1 PE=1 SV=4	455.739	4	1819.93	1819.93	0	2.1	447	Specific	1179.64	1012.62	53	2427	scan=10569	scan=10569	33.053
K.Q[-17.027]KLHTDDELNWLDHGR.T		Q[-17]	23.68	1100.56	>>sp|Q9Y490|TLN1_HUMAN Talin-1 OS=Homo sapiens OX=9606 GN=TLN1 PE=1 SV=3	490.739	4	1959.93	1959.93	0	0.8	163	Specific	1171.77	1100.56	242	2795	scan=16617	scan=16617	48.4054
K.DLEAHIDSANKNRDEAIK.Q			23.68	946.54	>>sp|P35579|MYH9_HUMAN Myosin-9 OS=Homo sapiens OX=9606 GN=MYH9 PE=1 SV=4	510.509	4	2039.01	2039.02	0	-0.8	1621	Specific	1158.09	946.54	254	717	scan=201034	scan=201034	39.7456
K.TYC[+57.021]SEPEKVDKDNEDFQESNR.M		C[+57]	23.67	1128.5	>>sp|P00450|CERU_HUMAN Ceruloplasmin OS=Homo sapiens OX=9606 GN=CP PE=1 SV=1	648.279	4	2590.1	2590.1	0	-1.6	238	Specific	1182.53	1128.5	27	215	scan=200798	scan=200798	37.8233
K.EKEPVLTSEDYGKDLVASEGLFHSHK.G			23.63	1140.07	>>sp|P02549|SPTA1_HUMAN Spectrin alpha chain, erythrocytic 1 OS=Homo sapiens OX=9606 GN=SPTA1 PE=1 SV=5	583.895	5	2915.44	2915.44	0	0.8	282	Specific	1177.5	1140.07	29	1393	scan=148147	scan=148147	50.613
K.VKEEIIEAFVQELRK.R			23.53	920.85	>>sp|P50552|VASP_HUMAN Vasodilator-stimulated phosphoprotein OS=Homo sapiens OX=9606 GN=VASP PE=1 SV=3	458.514	4	1831.03	1831.03	0	0.5	362	Specific	1151.82	920.85	12	3005	scan=189950	scan=189950	109.935
K.KHEAFESDLAAHQDR.V			23.53	966.98	>>sp|P12814|ACTN1_HUMAN Alpha-actinin-1 OS=Homo sapiens OX=9606 GN=ACTN1 PE=1 SV=2	439.212	4	1753.83	1753.83	0	1.5	436	Specific	1171.48	966.98	94	71	scan=95764	scan=95764	29.7012
R.AQKDEEKMEIQEIQLK.E			23.53	908.94	>>sp|P09493-8|TPM1_HUMAN Isoform 8 of Tropomyosin alpha-1 chain OS=Homo sapiens OX=9606 GN=TPM1	490.757	4	1960.01	1960.01	0	0.5	134	Specific	1171.01	908.94	21	2671	scan=101225	scan=101225	43.3561
K.LLAVAATAPPDAPNREEVFDER.A			23.51	1001.26	>>sp|P18206|VINC_HUMAN Vinculin OS=Homo sapiens OX=9606 GN=VCL PE=1 SV=4	596.057	4	2381.21	2381.21	0	-1.4	608	Specific	1175.85	1001.26	95	2581	scan=186856	scan=186856	85.0513
K.IAELC[+57.021]DDPKERDDILR.S		C[+57]	23.48	874.59	>>sp|P18206|VINC_HUMAN Vinculin OS=Homo sapiens OX=9606 GN=VCL PE=1 SV=4	490.246	4	1957.96	1957.96	0	-1	418	Specific	1168.58	874.59	95	2581	scan=203573	scan=203573	60.1652
K.LRTEGDGVYTLNDKK.Q			23.48	999.65	>>sp|P00738|HPT_HUMAN Haptoglobin OS=Homo sapiens OX=9606 GN=HP PE=1 SV=1	427.977	4	1708.88	1708.89	0	-1.2	58	Specific	1191.24	999.65	30	1771	scan=180627	scan=180627	36.2117
K.GLTEGLHGFHVHEFGDNTAGC[+57.021]TSAGPHFNPLSR.K		C[+57]	23.48	1085.76	>>sp|P00441|SODC_HUMAN Superoxide dismutase [Cu-Zn] OS=Homo sapiens OX=9606 GN=SOD1 PE=1 SV=2	587.442	6	3519.62	3519.62	0	-1.7	38	Specific	1135.98	1085.76	3	1251	scan=187218	scan=187218	88.0221
K.SYTIHYSEQGVEWKPYR.L			23.44	972.2	>>sp|P12259|FA5_HUMAN Coagulation factor V OS=Homo sapiens OX=9606 GN=F5 PE=1 SV=4	536.511	4	2143.02	2143.02	0	-0.3	2152	Specific	1104.4	972.2	45	2355	scan=204811	scan=204811	70.0773
R.VPEARPNSMVVEHPEFLK.A			23.44	944.8	>>sp|P06396|GELS_HUMAN Gelsolin OS=Homo sapiens OX=9606 GN=GSN PE=1 SV=1	520.522	4	2079.07	2079.07	0	-0.8	44	Specific	1128.79	944.8	61	2125	scan=184991	scan=184991	70.6201
K.VDLSFSPSQSLPASHAHLR.V			23.44	1004.63	>>sp|P01023|A2MG_HUMAN Alpha-2-macroglobulin OS=Homo sapiens OX=9606 GN=A2M PE=1 SV=3	513.018	4	2049.05	2049.05	0	-0.4	568	Specific	1145.91	1004.63	61	3027	scan=205791	scan=205791	77.7536
K.VSHITFAHEVGHNFGSPHDSGTEC[+57.021]TPGESK.N		C[+57]	23.44	1134.53	>>sp|O14672|ADA10_HUMAN Disintegrin and metalloproteinase domain-containing protein 10 OS=Homo sapiens OX=9606 GN=ADAM10 PE=1 SV=1	645.093	5	3221.44	3221.43	0	0.3	376	Specific	1134.53	1134.53	10	2373	scan=99007	scan=99007	37.8953
R.YLQEAFHVEPEEHQQTLQR.V			23.43	967.51	>>sp|Q70J99|UN13D_HUMAN Protein unc-13 homolog D OS=Homo sapiens OX=9606 GN=UNC13D PE=1 SV=1	596.293	4	2382.15	2382.15	0	0.8	84	Specific	1112.87	967.51	22	2941	scan=203996	scan=203996	63.6399
R.ISIEMHGTLEDQLSHLR.Q			23.43	892.38	>>sp|P12814|ACTN1_HUMAN Alpha-actinin-1 OS=Homo sapiens OX=9606 GN=ACTN1 PE=1 SV=2	495.506	4	1979	1979	0	0.8	656	Specific	1117.75	892.38	94	71	scan=18938	scan=18938	54.1852
K.SLHTLFGDKLC[+57.021]TVATLR.E		C[+57]	23.43	1009.21	>>sp|P02768|ALBU_HUMAN Serum albumin OS=Homo sapiens OX=9606 GN=ALB PE=1 SV=2	483.764	4	1932.04	1932.04	0	-0.5	89	Specific	1113.98	1009.21	148	243	scan=208630	scan=208630	101.045
R.DVHNIYGLYVHM[+15.995]ATADGLR.Q		M[+16]	23.42	501.57	>>sp|Q14697|GANAB_HUMAN Neutral alpha-glucosidase AB OS=Homo sapiens OX=9606 GN=GANAB PE=1 SV=3	541.018	4	2161.05	2161.05	0	0.4	570	Specific	1100.97	904.72	27	2097	scan=18192	scan=18192	52.2967
R.DGFIDKEDLHDM[+15.995]LASLGK.N		M[+16]	23.42	1038.67	>>sp|P24844|MYL9_HUMAN Myosin regulatory light polypeptide 9 OS=Homo sapiens OX=9606 GN=MYL9 PE=1 SV=4	505.748	4	2019.97	2019.97	0	1.1	46	Specific	1144.18	1038.67	11	451	scan=148806	scan=148806	52.2413
R.EAEAAIYHLQLFEELRR.L			23.42	1000.84	>>sp|P14618|KPYM_HUMAN Pyruvate kinase PKM OS=Homo sapiens OX=9606 GN=PKM PE=1 SV=4	522.778	4	2088.09	2088.09	0	0.8	384	Specific	1144.96	1000.84	43	405	scan=107829	scan=107829	59.5761
K.VDLSFSPSQSLPASHAHLR.V			23.42	971.56	>>sp|P01023|A2MG_HUMAN Alpha-2-macroglobulin OS=Homo sapiens OX=9606 GN=A2M PE=1 SV=3	513.019	4	2049.05	2049.05	0	0.4	568	Specific	1132.62	971.56	61	3027	scan=147329	scan=147329	48.5155
K.MNLASEPQEVLHIGSAHNR.S			23.42	1013.91	>>sp|O00151|PDLI1_HUMAN PDZ and LIM domain protein 1 OS=Homo sapiens OX=9606 GN=PDLIM1 PE=1 SV=4	526.516	4	2103.04	2103.04	0	0.7	104	Specific	1106.55	1013.91	29	1129	scan=103530	scan=103530	49.0203
R.DAFDTLFDHAPDKLSVVK.K			23.41	996.94	>>sp|Q9HBI1-3|PARVB_HUMAN Isoform 3 of Beta-parvin OS=Homo sapiens OX=9606 GN=PARVB	505.261	4	2018.02	2018.02	0	0.5	203	Specific	1102.62	996.94	24	583	scan=21298	scan=21298	60.0921
R.EAEAAIYHLQLFEELRR.L			23.41	997.59	>>sp|P14618|KPYM_HUMAN Pyruvate kinase PKM OS=Homo sapiens OX=9606 GN=PKM PE=1 SV=4	522.777	4	2088.09	2088.09	0	0.3	384	Specific	1133.69	997.59	43	405	scan=20966	scan=20966	59.2497
K.FWEVISDEHGIDPTGTYHGDSDLQLER.I			23.4	930.84	>>sp|P68371|TBB4B_HUMAN Tubulin beta-4B chain OS=Homo sapiens OX=9606 GN=TUBB4B PE=1 SV=1	779.862	4	3116.43	3116.42	0	0.8	20	Specific	1101.94	930.84	5	2745	scan=208829	scan=208829	102.7
K.YPIEHGIITNWDDM[+15.995]EKIWHHTFYNELR.V		M[+16]	23.4	381.94	>>sp|P68032|ACTC_HUMAN Actin, alpha cardiac muscle 1 OS=Homo sapiens OX=9606 GN=ACTC1 PE=1 SV=1	579.779	6	3473.64	3473.64	0	-0.6	71	Specific	1142.42	1041.03	8	2311	scan=189428	scan=189428	105.796
R.IDGNLVVRPYTPISSDDDKGFVDLVIK.V			23.4	1109.22	>>sp|P00387|NB5R3_HUMAN NADH-cytochrome b5 reductase 3 OS=Homo sapiens OX=9606 GN=CYB5R3 PE=1 SV=3	744.648	4	2975.57	2975.57	0	-0.7	85	Specific	1109.22	1109.22	20	1613	scan=191119	scan=191119	119.02
R.LGHPEPNHVTEASELLR.Y			23.39	851.76	>>sp|Q70J99|UN13D_HUMAN Protein unc-13 homolog D OS=Homo sapiens OX=9606 GN=UNC13D PE=1 SV=1	475.498	4	1898.97	1898.97	0	-0.1	67	Specific	1106.72	851.76	22	2941	scan=183370	scan=183370	57.8974
R.LGHPEPNHVTEASELLR.Y			23.39	861.56	>>sp|Q70J99|UN13D_HUMAN Protein unc-13 homolog D OS=Homo sapiens OX=9606 GN=UNC13D PE=1 SV=1	475.498	4	1898.97	1898.97	0	-0.2	67	Specific	1140.73	861.56	22	2941	scan=203456	scan=203456	59.2995
K.VELFHYQDGAFHTEYNR.A			23.39	917	>>sp|Q14554|PDIA5_HUMAN Protein disulfide-isomerase A5 OS=Homo sapiens OX=9606 GN=PDIA5 PE=1 SV=1	532.249	4	2125.97	2125.97	0	0.1	108	Specific	1107.89	917	18	1473	scan=16498	scan=16498	48.1132
K.YVATLGVEVHPLVFHTNR.G			23.39	1062.25	>>sp|P62826|RAN_HUMAN GTP-binding nuclear protein Ran OS=Homo sapiens OX=9606 GN=RAN PE=1 SV=3	513.781	4	2052.1	2052.1	0	0.1	39	Specific	1102.99	1062.25	4	765	scan=62154	scan=62154	54.4739
K.APEPHVEEDDDDELDSKLNYKPPPQK.S			23.39	1090.91	>>sp|P52566|GDIR2_HUMAN Rho GDP-dissociation inhibitor 2 OS=Homo sapiens OX=9606 GN=ARHGDIB PE=1 SV=3	601.887	5	3005.41	3005.4	0	1.3	5	Specific	1109.08	1090.91	17	1977	scan=100365	scan=100365	41.2302
R.LVSNHSLHETSSVFVDSLTK.A			23.39	1066.07	>>sp|P21333-2|FLNA_HUMAN Isoform 2 of Filamin-A OS=Homo sapiens OX=9606 GN=FLNA	550.786	4	2200.12	2200.12	0	-0.9	2513	Specific	1118.98	1066.07	195	1719	scan=185498	scan=185498	74.6723
K.SGYHQSASEHGLVVIAPDTSPR.G			23.39	1107.39	>>sp|P10768|ESTD_HUMAN S-formylglutathione hydrolase OS=Homo sapiens OX=9606 GN=ESD PE=1 SV=2	577.788	4	2308.13	2308.13	0	-0.7	65	Specific	1141.13	1107.39	2	2135	scan=203632	scan=203632	60.6498
K.LGPHAGDVEGHLSFLEK.D			23.39	953.14	>>sp|P06727|APOA4_HUMAN Apolipoprotein A-IV OS=Homo sapiens OX=9606 GN=APOA4 PE=1 SV=3	452.235	4	1805.92	1805.92	0	-0.1	329	Specific	1134.45	953.14	24	2259	scan=59959	scan=59959	48.518
R.VLEDRPLSDKGSGDSSQVTQVSPQR.I			23.39	1132.03	>>sp|P05106|ITB3_HUMAN Integrin beta-3 OS=Homo sapiens OX=9606 GN=ITGB3 PE=1 SV=2	672.092	4	2685.35	2685.34	0	1.1	89	Specific	1132.03	1132.03	49	1953	scan=55825	scan=55825	37.2817
K.AVGDKLPEC[+57.021]EADDGC[+57.021]PKPPEIAHGYVEHSVR.Y		C[+57]*2	23.39	996.32	>>sp|P00738|HPT_HUMAN Haptoglobin OS=Homo sapiens OX=9606 GN=HP PE=1 SV=1	687.325	5	3432.6	3432.59	0	0.2	78	Specific	1123.52	996.32	30	1771	scan=57750	scan=57750	42.5128
K.SVIDLRPEDVVHESGSLGDR.S			23.38	1114.39	>>sp|Q96C24|SYTL4_HUMAN Synaptotagmin-like protein 4 OS=Homo sapiens OX=9606 GN=SYTL4 PE=1 SV=2	545.78	4	2180.1	2180.09	0	1.2	274	Specific	1136.36	1114.39	17	2509	scan=18050	scan=18050	51.9373
R.AQEQQSLIHTNQAESHTAVGR.G			23.38	1073.96	>>sp|Q13201|MMRN1_HUMAN Multimerin-1 OS=Homo sapiens OX=9606 GN=MMRN1 PE=1 SV=3	577.038	4	2305.13	2305.13	0	0.9	284	Specific	1116.38	1073.96	71	663	scan=141213	scan=141213	33.0088
K.HSQAVEELAEQLEQTKR.V			23.38	1018.36	>>sp|P35579|MYH9_HUMAN Myosin-9 OS=Homo sapiens OX=9606 GN=MYH9 PE=1 SV=4	499.758	4	1996.01	1996.01	0	-0.1	1194	Specific	1125.1	1018.36	254	717	scan=205465	scan=205465	75.2489
R.NAFAC[+57.021]FDEEASGFIHEDHLR.E		C[+57]	23.38	1004.64	>>sp|P24844|MYL9_HUMAN Myosin regulatory light polypeptide 9 OS=Homo sapiens OX=9606 GN=MYL9 PE=1 SV=4	592.014	4	2365.03	2365.03	0	1	105	Specific	1115.53	1004.64	11	451	scan=150969	scan=150969	57.6441
R.DNC[+57.021]PFHYNPAQYDYDRDDVGDR.C		C[+57]	23.38	1103.49	>>sp|P07996|TSP1_HUMAN Thrombospondin-1 OS=Homo sapiens OX=9606 GN=THBS1 PE=1 SV=2	683.782	4	2732.11	2732.11	0	-0.4	752	Specific	1146.62	1103.49	175	2657	scan=185029	scan=185029	70.9264
K.DC[+57.021]KDVDEC[+57.021]SLKPSIC[+57.021]GTAVC[+57.021]K.N		C[+57]*4	23.38	1027.2	>>sp|P07225|PROS_HUMAN Vitamin K-dependent protein S OS=Homo sapiens OX=9606 GN=PROS1 PE=1 SV=1	611.274	4	2442.07	2442.08	0	-0.8	198	Specific	1106.21	1027.2	20	1139	scan=144382	scan=144382	41.0647
R.VLEDRPLSDKGSGDSSQVTQVSPQR.I			23.38	1119.38	>>sp|P05106|ITB3_HUMAN Integrin beta-3 OS=Homo sapiens OX=9606 GN=ITGB3 PE=1 SV=2	672.092	4	2685.34	2685.34	0	0.4	89	Specific	1131.5	1119.38	49	1953	scan=142779	scan=142779	37.0422
R.LVRPEVDVM[+15.995]C[+57.021]TAFHDNEETFLK.K		C[+57], M[+16]	23.38	478.86	>>sp|P02768|ALBU_HUMAN Serum albumin OS=Homo sapiens OX=9606 GN=ALB PE=1 SV=2	667.321	4	2666.26	2666.26	0	1	139	Specific	1149.66	1089.51	148	243	scan=17974	scan=17974	51.74
R.HQSAC[+57.021]KDSDWPFC[+57.021]SDEDWNYK.C		C[+57]*2	23.38	1115.15	>>sp|P02671|FIBA_HUMAN Fibrinogen alpha chain OS=Homo sapiens OX=9606 GN=FGA PE=1 SV=2	669.519	4	2675.05	2675.06	0	-0.6	43	Specific	1127.77	1115.15	92	2333	scan=186040	scan=186040	78.5351
R.VVSVLTVVHQDWLN[+0.984]GKEYK.C		N[+1]	23.38	292.29	>>sp|P01859|IGHG2_HUMAN Immunoglobulin heavy constant gamma 2 OS=Homo sapiens OX=9606 GN=IGHG2 PE=1 SV=2	554.549	4	2215.18	2215.18	0	-0.2	181	Specific	1139.5	1057.65	16	1825	scan=188942	scan=188942	101.826
R.NIDNPALADIYTEHAHQVVVAK.Y			23.38	1058.35	>>sp|O75083|WDR1_HUMAN WD repeat-containing protein 1 OS=Homo sapiens OX=9606 GN=WDR1 PE=1 SV=4	605.316	4	2418.24	2418.24	0	1	44	Specific	1119.95	1058.35	38	2959	scan=17478	scan=17478	50.5286
R.LPGFSDSNVIEVEHHLQVEEVR.I			23.37	1146.89	>>sp|P58215|LOXL3_HUMAN Lysyl oxidase homolog 3 OS=Homo sapiens OX=9606 GN=LOXL3 PE=1 SV=1	634.073	4	2533.27	2533.27	0	0.7	149	Specific	1146.89	1146.89	10	1165	scan=150715	scan=150715	57.0084
K.DGNVLLHEMQIQHPTASLIAK.V			23.37	1131.52	>>sp|P40227|TCPZ_HUMAN T-complex protein 1 subunit zeta OS=Homo sapiens OX=9606 GN=CCT6A PE=1 SV=3	579.56	4	2315.22	2315.22	0	0.3	59	Specific	1131.52	1131.52	11	887	scan=188154	scan=188154	95.6226
R.VLEELHKAEDSLLAAEEAAAK.A			23.37	1004.45	>>sp|P09493-8|TPM1_HUMAN Isoform 8 of Tropomyosin alpha-1 chain OS=Homo sapiens OX=9606 GN=TPM1	560.047	4	2237.17	2237.17	0	0.9	60	Specific	1110.24	1004.45	21	2671	scan=63710	scan=63710	58.7283
K.LGPHAGDVEGHLSFLEK.D			23.37	925.39	>>sp|P06727|APOA4_HUMAN Apolipoprotein A-IV OS=Homo sapiens OX=9606 GN=APOA4 PE=1 SV=3	452.235	4	1805.92	1805.92	0	-1.1	329	Specific	1107.05	925.39	24	2259	scan=205620	scan=205620	76.4907
R.LVRPEVDVMC[+57.021]TAFHDNEETFLK.K		C[+57]	23.37	1060.63	>>sp|P02768|ALBU_HUMAN Serum albumin OS=Homo sapiens OX=9606 GN=ALB PE=1 SV=2	663.322	4	2650.27	2650.26	0	0.4	139	Specific	1127.18	1060.63	148	243	scan=20200	scan=20200	57.3618
K.KGDTFSC[+57.021]M[+15.995]VGHEALPLAFTQK.T		C[+57], M[+16]	23.37	968.23	>>sp|P01876|IGHA1_HUMAN Immunoglobulin heavy constant alpha 1 OS=Homo sapiens OX=9606 GN=IGHA1 PE=1 SV=2	589.038	4	2353.13	2353.13	0	0.3	307	Specific	1144.79	968.23	14	1049	scan=18009	scan=18009	51.8321
R.ILNN[+0.984]GHAFNVEFDDSQDKAVLK.G		N[+1]	23.37	71.28	>>sp|P00918|CAH2_HUMAN Carbonic anhydrase 2 OS=Homo sapiens OX=9606 GN=CA2 PE=1 SV=2	619.56	4	2475.22	2475.22	0	1.2	59	Specific	1131.81	1051.66	17	2435	scan=61591	scan=61591	52.9284
K.VILGAHQEVNLEPHVQEIEVSR.L			23.37	1122.07	>>sp|P00747|PLMN_HUMAN Plasminogen OS=Homo sapiens OX=9606 GN=PLG PE=1 SV=2	624.836	4	2496.32	2496.32	0	0.8	635	Specific	1122.07	1122.07	35	927	scan=17340	scan=17340	50.1836
K.VILGAHQEVNLEPHVQEIEVSR.L			23.37	1134.81	>>sp|P00747|PLMN_HUMAN Plasminogen OS=Homo sapiens OX=9606 GN=PLG PE=1 SV=2	624.836	4	2496.32	2496.32	0	0.8	635	Specific	1134.81	1134.81	35	927	scan=147977	scan=147977	50.1901
K.VILGAHQEVNLEPHVQEIEVSR.L			23.37	1140.1	>>sp|P00747|PLMN_HUMAN Plasminogen OS=Homo sapiens OX=9606 GN=PLG PE=1 SV=2	624.836	4	2496.32	2496.32	0	0.5	635	Specific	1140.1	1140.1	35	927	scan=104089	scan=104089	50.3651
K.AVESLKPSIETLSTDLHTIK.Q			23.37	1043.37	>>sp|O43150|ASAP2_HUMAN Arf-GAP with SH3 domain, ANK repeat and PH domain-containing protein 2 OS=Homo sapiens OX=9606 GN=ASAP2 PE=1 SV=3	546.305	4	2182.2	2182.2	0	0.7	237	Specific	1101.34	1043.37	9	2281	scan=105927	scan=105927	54.8678
K.TLEEEAKTHEAQIQEM[+15.995]R.Q		M[+16]	23.36	905.81	>>sp|P35579|MYH9_HUMAN Myosin-9 OS=Homo sapiens OX=9606 GN=MYH9 PE=1 SV=4	515.499	4	2058.97	2058.98	0	-1.1	1175	Specific	1109.56	905.81	254	717	scan=181758	scan=181758	45.1246
K.HSQAVEELAEQLEQTKR.V			23.36	1052.17	>>sp|P35579|MYH9_HUMAN Myosin-9 OS=Homo sapiens OX=9606 GN=MYH9 PE=1 SV=4	499.757	4	1996.01	1996.01	0	-0.9	1194	Specific	1144.29	1052.17	254	717	scan=225549	scan=225549	77.9727
K.SLAELGGHLDQQVEEFRR.R			23.36	986.44	>>sp|P06727|APOA4_HUMAN Apolipoprotein A-IV OS=Homo sapiens OX=9606 GN=APOA4 PE=1 SV=3	521.768	4	2084.05	2084.05	0	-1.4	288	Specific	1137.96	986.44	24	2259	scan=186524	scan=186524	82.4667
K.LGIQTDDKGHIIVDEFQNTNVK.G			23.36	1045.5	>>sp|P00390|GSHR_HUMAN Glutathione reductase, mitochondrial OS=Homo sapiens OX=9606 GN=GSR PE=1 SV=2	621.824	4	2484.27	2484.27	0	0.3	347	Specific	1136.23	1045.5	14	679	scan=17635	scan=17635	50.9127
K.LADIDKDGM[+15.995]LDDDEFALANHLIK.V		M[+16]	23.34	638.55	>>sp|Q9NZN3|EHD3_HUMAN EH domain-containing protein 3 OS=Homo sapiens OX=9606 GN=EHD3 PE=1 SV=2	647.819	4	2588.25	2588.25	0	-0.4	487	Specific	1118.48	1008.64	24	2315	scan=151168	scan=151168	58.1358
K.KAELLDNEKPAAVVAPITTGYTVK.I			23.34	1106.14	>>sp|Q9HB71|CYBP_HUMAN Calcyclin-binding protein OS=Homo sapiens OX=9606 GN=CACYBP PE=1 SV=2	632.855	4	2528.4	2528.4	0	1.1	51	Specific	1106.14	1106.14	3	1833	scan=61299	scan=61299	52.1308
K.LADVDKDGLLDDEEFALANHLIK.V			23.34	1099.99	>>sp|Q9H4M9|EHD1_HUMAN EH domain-containing protein 1 OS=Homo sapiens OX=9606 GN=EHD1 PE=1 SV=2	639.331	4	2554.3	2554.3	0	-0.6	487	Specific	1149.86	1099.99	11	2045	scan=230341	scan=230341	116.67
K.LEGSAPTDVLDSLTTIPELKDHLR.I			23.34	1113.39	>>sp|Q86UX7|URP2_HUMAN Fermitin family homolog 3 OS=Homo sapiens OX=9606 GN=FERMT3 PE=1 SV=1	655.851	4	2620.38	2620.38	0	-0.5	334	Specific	1113.39	1113.39	42	2641	scan=191856	scan=191856	125.014
K.HTHEGDPLESVVFIYSM[+15.995]PGYK.C		M[+16]	23.34	1038.65	>>sp|Q6IBS0|TWF2_HUMAN Twinfilin-2 OS=Homo sapiens OX=9606 GN=TWF2 PE=1 SV=2	606.29	4	2422.14	2422.14	0	-0.3	243	Specific	1135.59	1038.65	9	2513	scan=20845	scan=20845	58.9487
K.LIC[+57.021]C[+57.021]DILDVLDKHLIPAANTGESK.V		C[+57]*2	23.34	1111.13	>>sp|P62258|1433E_HUMAN 14-3-3 protein epsilon OS=Homo sapiens OX=9606 GN=YWHAE PE=1 SV=1	674.6	4	2695.38	2695.38	0	-0.7	95	Specific	1144.64	1111.13	17	137	scan=192388	scan=192388	129.271
K.LHEWTKPENLDFIEVNVSLPR.F			23.34	1070.01	>>sp|P30740|ILEU_HUMAN Leukocyte elastase inhibitor OS=Homo sapiens OX=9606 GN=SERPINB1 PE=1 SV=1	634.835	4	2536.32	2536.32	0	-0.2	255	Specific	1106.45	1070.01	14	1087	scan=190293	scan=190293	112.715
K.FIQENIFGIC[+57.021]PHM[+15.995]TEDNKDLIQGK.D		C[+57], M[+16]	23.34	323.1	>>sp|P30101|PDIA3_HUMAN Protein disulfide-isomerase A3 OS=Homo sapiens OX=9606 GN=PDIA3 PE=1 SV=4	716.599	4	2863.37	2863.38	0	-0.9	235	Specific	1111.65	1084.97	26	1497	scan=207696	scan=207696	93.2953
K.GQHVPGSPFQFTVGPLGEGGAHK.V			23.34	1011.01	>>sp|P21333-2|FLNA_HUMAN Isoform 2 of Filamin-A OS=Homo sapiens OX=9606 GN=FLNA	576.794	4	2304.15	2304.15	0	1	2210	Specific	1137.41	1011.01	195	1719	scan=18850	scan=18850	53.9568
K.THTC[+57.021]PPC[+57.021]PAPELLGGPSVFLFPPKPK.D		C[+57]*2	23.34	1135.75	>>sp|P0DOX5|IGG1_HUMAN Immunoglobulin gamma-1 heavy chain OS=Homo sapiens OX=9606 PE=1 SV=2	711.869	4	2844.45	2844.46	0	-1	225	Specific	1135.75	1135.75	29	2079	scan=190624	scan=190624	115.066
R.EDPAYLHYYDPAGAEDPLGAIHLR.G			23.34	1098.28	>>sp|P08567|PLEK_HUMAN Pleckstrin OS=Homo sapiens OX=9606 GN=PLEK PE=1 SV=3	671.576	4	2683.28	2683.28	0	0.9	270	Specific	1109.7	1098.28	27	721	scan=108294	scan=108294	60.7042
R.LAGIVQPNDGQC[+57.021]HVGSDNHYSASTTMDYPSLGLMTEK.L		C[+57]	23.34	1110.52	>>sp|P05106|ITB3_HUMAN Integrin beta-3 OS=Homo sapiens OX=9606 GN=ITGB3 PE=1 SV=2	999.208	4	3993.81	3993.81	0	1.3	288	Specific	1110.52	1110.52	49	1953	scan=19633	scan=19633	55.9491
R.LVRPEVDVMC[+57.021]TAFHDNEETFLKK.Y		C[+57]	23.34	1027.02	>>sp|P02768|ALBU_HUMAN Serum albumin OS=Homo sapiens OX=9606 GN=ALB PE=1 SV=2	556.477	5	2778.36	2778.36	0	-0.5	139	Specific	1104.57	1027.02	148	243	scan=188087	scan=188087	95.124
K.VAQLEAQC[+57.021]QEPC[+57.021]KDTVQIHDITGK.D		C[+57]*2	23.34	1072.2	>>sp|P02679-2|FIBG_HUMAN Isoform Gamma-A of Fibrinogen gamma chain OS=Homo sapiens OX=9606 GN=FGG	692.838	4	2768.33	2768.33	0	-0.8	154	Specific	1134.59	1072.2	56	2027	scan=224110	scan=224110	66.2944
K.VILGAHQEVNLEPHVQEIEVSR.L			23.34	1112.15	>>sp|P00747|PLMN_HUMAN Plasminogen OS=Homo sapiens OX=9606 GN=PLG PE=1 SV=2	624.835	4	2496.32	2496.32	0	-0.3	635	Specific	1112.15	1112.15	35	927	scan=226453	scan=226453	85.1777
K.VVTVFSVADGYSENNVFYGHHAK.I			23.34	1117.35	>>sp|O75083|WDR1_HUMAN WD repeat-containing protein 1 OS=Homo sapiens OX=9606 GN=WDR1 PE=1 SV=4	635.811	4	2540.22	2540.22	0	1.1	512	Specific	1127.84	1117.35	38	2959	scan=106061	scan=106061	55.1981
K.VVTVFSVADGYSENNVFYGHHAK.I			23.34	1134	>>sp|O75083|WDR1_HUMAN WD repeat-containing protein 1 OS=Homo sapiens OX=9606 GN=WDR1 PE=1 SV=4	635.811	4	2540.22	2540.22	0	1.1	512	Specific	1142.38	1134	38	2959	scan=19229	scan=19229	54.9303
K.LADIDKDGM[+15.995]LDDDEFALANHLIK.V		M[+16]	23.33	630.83	>>sp|Q9NZN3|EHD3_HUMAN EH domain-containing protein 3 OS=Homo sapiens OX=9606 GN=EHD3 PE=1 SV=2	647.82	4	2588.26	2588.25	0	1	487	Specific	1104.65	1009.55	24	2315	scan=107372	scan=107372	58.4355
R.VALLSGGGSGHEPAHAGFIGK.G			23.33	1009.87	>>sp|Q3LXA3|TKFC_HUMAN Triokinase/FMN cyclase OS=Homo sapiens OX=9606 GN=TKFC PE=1 SV=2	491.26	4	1962.02	1962.02	0	-1.2	49	Specific	1131.35	1009.87	1	2797	scan=183781	scan=183781	61.2015
K.KTHIQDNHDGTYTVAYVPDVTGR.Y			23.33	1054.5	>>sp|P21333-2|FLNA_HUMAN Isoform 2 of Filamin-A OS=Homo sapiens OX=9606 GN=FLNA	518.257	5	2587.26	2587.25	0	0.8	1593	Specific	1106.79	1054.5	195	1719	scan=58051	scan=58051	43.3191
K.EAVMDINKPGPLFKPENGLLETK.V			23.33	1125.11	>>sp|P07225|PROS_HUMAN Vitamin K-dependent protein S OS=Homo sapiens OX=9606 GN=PROS1 PE=1 SV=1	635.841	4	2540.34	2540.34	0	0.3	402	Specific	1145.61	1125.11	20	1139	scan=150019	scan=150019	55.2677
R.LVRPEVDVMC[+57.021]TAFHDNEETFLKK.Y		C[+57]	23.33	1043.09	>>sp|P02768|ALBU_HUMAN Serum albumin OS=Homo sapiens OX=9606 GN=ALB PE=1 SV=2	556.478	5	2778.36	2778.36	0	1	139	Specific	1104.24	1043.09	148	243	scan=105550	scan=105550	53.9501
R.LVRPEVDVMC[+57.021]TAFHDNEETFLKK.Y		C[+57]	23.33	1067.79	>>sp|P02768|ALBU_HUMAN Serum albumin OS=Homo sapiens OX=9606 GN=ALB PE=1 SV=2	556.478	5	2778.36	2778.36	0	1.2	139	Specific	1120.67	1067.79	148	243	scan=149438	scan=149438	53.8027
R.TM[+15.995]TIHNGMFFSTYDRDNDGWLTSDPR.K		M[+16]	23.33	227.62	>>sp|P02675|FIBB_HUMAN Fibrinogen beta chain OS=Homo sapiens OX=9606 GN=FGB PE=1 SV=2	774.091	4	3093.34	3093.35	0	-1.2	396	Specific	1111.09	1100.42	101	2107	scan=187948	scan=187948	93.9863
K.YAATSQVLLPSKDVM[+15.995]QGTDEHVVC[+57.021]K.V		C[+57], M[+16]	23.33	1116.51	>>sp|P01871|IGHM_HUMAN Immunoglobulin heavy constant mu OS=Homo sapiens OX=9606 GN=IGHM PE=1 SV=4	698.844	4	2792.36	2792.36	0	-1.3	65	Specific	1122.49	1116.51	10	1989	scan=224408	scan=224408	68.6338
K.YAATSQVLLPSKDVM[+15.995]QGTDEHVVC[+57.021]K.V		C[+57], M[+16]	23.33	1111.56	>>sp|P01871|IGHM_HUMAN Immunoglobulin heavy constant mu OS=Homo sapiens OX=9606 GN=IGHM PE=1 SV=4	698.845	4	2792.36	2792.36	0	-1.2	65	Specific	1138.66	1111.56	10	1989	scan=184489	scan=184489	66.6192
R.ILNN[+0.984]GHAFNVEFDDSQDKAVLK.G		N[+1]	23.33	71.21	>>sp|P00918|CAH2_HUMAN Carbonic anhydrase 2 OS=Homo sapiens OX=9606 GN=CA2 PE=1 SV=2	619.559	4	2475.22	2475.22	0	0.1	59	Specific	1139.39	1038.84	17	2435	scan=105139	scan=105139	52.9427
K.GIVGHVAALGEPLNIKDAYEDPR.F			23.33	1060.37	>>sp|O76074|PDE5A_HUMAN cGMP-specific 3',5'-cyclic phosphodiesterase OS=Homo sapiens OX=9606 GN=PDE5A PE=1 SV=2	609.324	4	2434.27	2434.27	0	0.9	228	Specific	1132.46	1060.37	13	735	scan=61867	scan=61867	53.6883
K.VVTVFSVADGYSENNVFYGHHAK.I			23.33	1118.64	>>sp|O75083|WDR1_HUMAN WD repeat-containing protein 1 OS=Homo sapiens OX=9606 GN=WDR1 PE=1 SV=4	635.811	4	2540.22	2540.22	0	0.5	512	Specific	1129.94	1118.64	38	2959	scan=62428	scan=62428	55.2156
K.AVESLKPSIETLSTDLHTIK.Q			23.33	1087.53	>>sp|O43150|ASAP2_HUMAN Arf-GAP with SH3 domain, ANK repeat and PH domain-containing protein 2 OS=Homo sapiens OX=9606 GN=ASAP2 PE=1 SV=3	546.304	4	2182.19	2182.2	0	-1.1	237	Specific	1111.37	1087.53	9	2281	scan=207835	scan=207835	94.4843
K.IHVSDQELQSANASVDDSRLEELK.A			23.32	1088.3	>>sp|P22314|UBA1_HUMAN Ubiquitin-like modifier-activating enzyme 1 OS=Homo sapiens OX=9606 GN=UBA1 PE=1 SV=3	671.585	4	2683.32	2683.32	0	0.7	807	Specific	1101.76	1088.3	14	2529	scan=102593	scan=102593	46.7205
R.ILNN[+0.984]GHAFNVEFDDSQDKAVLK.G		N[+1]	23.32	65.18	>>sp|P00918|CAH2_HUMAN Carbonic anhydrase 2 OS=Homo sapiens OX=9606 GN=CA2 PE=1 SV=2	619.559	4	2475.21	2475.22	0	-1	59	Specific	1146.84	1041.96	17	2435	scan=227094	scan=227094	90.3817
R.GSAGHWTSESSVSGSTGQWHSESGSFRPDSPGSGNAR.P			23.3	1087.2	>>sp|P02671|FIBA_HUMAN Fibrinogen alpha chain OS=Homo sapiens OX=9606 GN=FGA PE=1 SV=2	747.531	5	3733.63	3733.62	0	0.2	368	Specific	1126.09	1087.2	92	2333	scan=143747	scan=143747	39.4718
K.GIVGHVAALGEPLNIKDAYEDPR.F			23.29	1126.3	>>sp|O76074|PDE5A_HUMAN cGMP-specific 3',5'-cyclic phosphodiesterase OS=Homo sapiens OX=9606 GN=PDE5A PE=1 SV=2	609.323	4	2434.27	2434.27	0	-0.2	228	Specific	1126.3	1126.3	13	735	scan=187539	scan=187539	90.6399
K.TQTIHSTYSHQQVIPHVYPVAAK.T			23.28	1129.1	>>sp|Q14766|LTBP1_HUMAN Latent-transforming growth factor beta-binding protein 1 OS=Homo sapiens OX=9606 GN=LTBP1 PE=1 SV=4	521.876	5	2605.35	2605.35	0	-1	531	Specific	1129.1	1129.1	67	1847	scan=183682	scan=183682	60.4729
K.EAVM[+15.995]DINKPGPLFKPENGLLETK.V		M[+16]	23.28	165.09	>>sp|P07225|PROS_HUMAN Vitamin K-dependent protein S OS=Homo sapiens OX=9606 GN=PROS1 PE=1 SV=1	639.839	4	2556.34	2556.34	0	-0.9	402	Specific	1111.12	1009.86	20	1139	scan=226637	scan=226637	86.5838
K.ALGISPFHEHAEVVFTANDSGPR.R			23.28	1112.85	>>sp|P02766|TTHY_HUMAN Transthyretin OS=Homo sapiens OX=9606 GN=TTR PE=1 SV=1	613.556	4	2451.2	2451.21	0	-1	101	Specific	1143.06	1112.85	9	2577	scan=187954	scan=187954	94.0385
K.ALGISPFHEHAEVVFTANDSGPR.R			23.28	1139.71	>>sp|P02766|TTHY_HUMAN Transthyretin OS=Homo sapiens OX=9606 GN=TTR PE=1 SV=1	613.556	4	2451.2	2451.21	0	-1.2	101	Specific	1143.9	1139.71	9	2577	scan=187335	scan=187335	88.9459
R.FALPSPQHILGLPVGQHIYLSAR.I			23.28	1141.47	>>sp|P00387|NB5R3_HUMAN NADH-cytochrome b5 reductase 3 OS=Homo sapiens OX=9606 GN=CYB5R3 PE=1 SV=3	629.354	4	2514.4	2514.4	0	-1	62	Specific	1141.47	1141.47	20	1613	scan=211456	scan=211456	124.153
K.VSHITFAHEVGHNFGSPHDSGTEC[+57.021]TPGESK.N		C[+57]	23.28	1100.52	>>sp|O14672|ADA10_HUMAN Disintegrin and metalloproteinase domain-containing protein 10 OS=Homo sapiens OX=9606 GN=ADAM10 PE=1 SV=1	645.093	5	3221.44	3221.43	0	1.3	376	Specific	1100.52	1100.52	10	2373	scan=143134	scan=143134	37.939
R.VHVSEEGTEPEAM[+15.995]LQVLGPKPALPAGTEDTAKEDAANR.K		M[+16]	23.27	716.33	>>sp|P06396|GELS_HUMAN Gelsolin OS=Homo sapiens OX=9606 GN=GSN PE=1 SV=1	795.594	5	3973.94	3973.94	0	-0.9	258	Specific	1108.33	1108.33	61	2125	scan=186353	scan=186353	81.1064
K.VAQLEAQC[+57.021]QEPC[+57.021]KDTVQIHDITGKDC[+57.021]QDIANK.G		C[+57]*3	23.27	980.36	>>sp|P02679-2|FIBG_HUMAN Isoform Gamma-A of Fibrinogen gamma chain OS=Homo sapiens OX=9606 GN=FGG	743.353	5	3712.74	3712.74	0	0.3	154	Specific	1106.26	980.36	56	2027	scan=14270	scan=14270	42.46
K.ALGHGVDLGHIYGDNLER.Q			23.26	931.55	>>sp|P23219-4|PGH1_HUMAN Isoform 4 of Prostaglandin G/H synthase 1 OS=Homo sapiens OX=9606 GN=PTGS1	484.748	4	1935.97	1935.97	0	1.8	113	Specific	1128.83	931.55	14	1173	scan=102989	scan=102989	47.689
K.THEAEIVEGENHTYC[+57.021]IR.F		C[+57]	23.26	1055.18	>>sp|P21333-2|FLNA_HUMAN Isoform 2 of Filamin-A OS=Homo sapiens OX=9606 GN=FLNA	515.24	4	2057.94	2057.93	0	1.4	2177	Specific	1120.1	1055.18	195	1719	scan=56068	scan=56068	37.9449
K.KHEAFESDLAAHQDR.V			23.26	938.69	>>sp|P12814|ACTN1_HUMAN Alpha-actinin-1 OS=Homo sapiens OX=9606 GN=ACTN1 PE=1 SV=2	439.213	4	1753.83	1753.83	0	1.9	436	Specific	1159.49	938.69	94	71	scan=9311	scan=9311	29.7067
K.EPAHLMSLFGGKPMIIYK.G			23.26	1038	>>sp|P06396|GELS_HUMAN Gelsolin OS=Homo sapiens OX=9606 GN=GSN PE=1 SV=1	508.775	4	2032.08	2032.08	0	1.4	531	Specific	1141.79	1038	61	2125	scan=107926	scan=107926	59.8127
K.C[+57.021]HAGHLNGVYYQGGTYSK.A		C[+57]	23.26	1090.11	>>sp|P02679-2|FIBG_HUMAN Isoform Gamma-A of Fibrinogen gamma chain OS=Homo sapiens OX=9606 GN=FGG	503.733	4	2011.91	2011.91	0	1.6	365	Specific	1145.74	1090.11	56	2027	scan=54611	scan=54611	33.9477
K.M[+15.995]NLASEPQEVLHIGSAHNR.S		M[+16]	23.26	70.81	>>sp|O00151|PDLI1_HUMAN PDZ and LIM domain protein 1 OS=Homo sapiens OX=9606 GN=PDLIM1 PE=1 SV=4	530.515	4	2119.04	2119.03	0	1.6	104	Specific	1105.67	1033.12	29	1129	scan=58887	scan=58887	45.592
K.KGESQTDIEITREEDFTR.I			23.25	1010.39	>>sp|P49368|TCPG_HUMAN T-complex protein 1 subunit gamma OS=Homo sapiens OX=9606 GN=CCT3 PE=1 SV=4	539.264	4	2154.03	2154.03	0	1.6	249	Specific	1115.91	1010.39	16	2589	scan=13490	scan=13490	40.5137
K.HIAEEADRKYEEVAR.K			23.25	923.81	>>sp|P06753-2|TPM3_HUMAN Isoform 2 of Tropomyosin alpha-3 chain OS=Homo sapiens OX=9606 GN=TPM3	454.73	4	1815.9	1815.9	0	-0.4	117	Specific	1181.06	923.81	44	2997	scan=53695	scan=53695	31.43
K.EAELKEAEKELHEK.F			23.22	831.43	>>sp|Q14141|SEPT6_HUMAN Septin-6 OS=Homo sapiens OX=9606 GN=SEPTIN6 PE=1 SV=4	421.471	4	1682.86	1682.86	0	0.3	354	Specific	1152.8	831.43	7	2549	scan=141416	scan=141416	33.5339
R.AQEQQSLIHTNQAESHTAVGR.G			23.21	1080.42	>>sp|Q13201|MMRN1_HUMAN Multimerin-1 OS=Homo sapiens OX=9606 GN=MMRN1 PE=1 SV=3	577.038	4	2305.13	2305.13	0	1.4	284	Specific	1127.78	1080.42	71	663	scan=54360	scan=54360	33.2611
R.FLHVPDTFEGHFDGVPVISK.G			23.21	1009.7	>>sp|P19823|ITIH2_HUMAN Inter-alpha-trypsin inhibitor heavy chain H2 OS=Homo sapiens OX=9606 GN=ITIH2 PE=1 SV=2	561.04	4	2241.14	2241.13	0	1.5	223	Specific	1126.38	1009.7	15	1887	scan=64179	scan=64179	60.0163
R.NIDNPALADIYTEHAHQVVVAK.Y			23.21	1052.62	>>sp|O75083|WDR1_HUMAN WD repeat-containing protein 1 OS=Homo sapiens OX=9606 GN=WDR1 PE=1 SV=4	605.317	4	2418.25	2418.24	0	1.8	44	Specific	1100.69	1052.62	38	2959	scan=104243	scan=104243	50.7397
K.SLHTLFGDKLC[+57.021]TVATLR.E		C[+57]	23.16	952.42	>>sp|P02768|ALBU_HUMAN Serum albumin OS=Homo sapiens OX=9606 GN=ALB PE=1 SV=2	483.764	4	1932.03	1932.04	0	-1.5	89	Specific	1119.98	952.42	148	243	scan=228150	scan=228150	99.0858
K.HKVYAC[+57.021]EVTHQGLSSPVTK.S		C[+57]	23.13	1010.01	>>sp|P01834|IGKC_HUMAN Immunoglobulin kappa constant OS=Homo sapiens OX=9606 GN=IGKC PE=1 SV=2	536.025	4	2141.08	2141.08	0	-0.7	82	Specific	1122.3	1010.01	14	1457	scan=201460	scan=201460	43.2046
K.NSFREQLEEEEEAKHNLEK.Q			23.12	1086.73	>>sp|P35579|MYH9_HUMAN Myosin-9 OS=Homo sapiens OX=9606 GN=MYH9 PE=1 SV=4	590.533	4	2359.11	2359.12	0	-2.4	1339	Specific	1174.87	1086.73	254	717	scan=202737	scan=202737	53.5272
R.LVRPEVDVM[+15.995]C[+57.021]TAFHDNEETFLK.K		C[+57], M[+16]	23.12	431.17	>>sp|P02768|ALBU_HUMAN Serum albumin OS=Homo sapiens OX=9606 GN=ALB PE=1 SV=2	667.319	4	2666.25	2666.26	0	-2	139	Specific	1109.14	1057.96	148	243	scan=187863	scan=187863	93.3089
R.HRHPDEAAFFDTASTGK.T			23.11	866.66	>>sp|P02671|FIBA_HUMAN Fibrinogen alpha chain OS=Homo sapiens OX=9606 GN=FGA PE=1 SV=2	472.475	4	1886.88	1886.88	0	0.7	511	Specific	1110.29	866.66	92	2333	scan=98655	scan=98655	37.0356
R.HRHPDEAAFFDTASTGK.T			23.11	876.01	>>sp|P02671|FIBA_HUMAN Fibrinogen alpha chain OS=Homo sapiens OX=9606 GN=FGA PE=1 SV=2	472.475	4	1886.88	1886.88	0	0.4	511	Specific	1131.19	876.01	92	2333	scan=142735	scan=142735	36.9371
K.YPIEHGIITNWDDM[+15.995]EKIWHHTFYNELR.V		M[+16]	23.1	181.69	>>sp|P68032|ACTC_HUMAN Actin, alpha cardiac muscle 1 OS=Homo sapiens OX=9606 GN=ACTC1 PE=1 SV=1	695.533	5	3473.64	3473.64	0	-0.3	71	Specific	1117	989.64	8	2311	scan=189568	scan=189568	106.955
R.KAEEEHLGILGPQLHADVGDK.V			23.09	1021.45	>>sp|P00450|CERU_HUMAN Ceruloplasmin OS=Homo sapiens OX=9606 GN=CP PE=1 SV=1	564.796	4	2256.16	2256.16	0	-0.4	799	Specific	1143.36	1021.45	27	215	scan=145979	scan=145979	45.1111
K.YC[+57.021]EHDFQM[+15.995]LFAPC[+57.021]C[+57.021]HQC[+57.021]GEFIIGR.V		C[+57]*4, M[+16]	23.08	1006.58	>>sp|P48059|LIMS1_HUMAN LIM and senescent cell antigen-like-containing domain protein 1 OS=Homo sapiens OX=9606 GN=LIMS1 PE=1 SV=4	773.574	4	3091.27	3091.28	0	-1.6	58	Specific	1111.95	1006.58	32	1395	scan=189106	scan=189106	103.179
K.ALGISPFHEHAEVVFTANDSGPR.R			23.08	1104.37	>>sp|P02766|TTHY_HUMAN Transthyretin OS=Homo sapiens OX=9606 GN=TTR PE=1 SV=1	613.556	4	2451.2	2451.21	0	-1.6	101	Specific	1104.37	1104.37	9	2577	scan=207371	scan=207371	90.5853
R.LVRPEVDVM[+15.995]C[+57.021]TAFHDNEETFLKK.Y		C[+57], M[+16]	23.07	551.24	>>sp|P02768|ALBU_HUMAN Serum albumin OS=Homo sapiens OX=9606 GN=ALB PE=1 SV=2	559.676	5	2794.35	2794.35	0	-1.5	139	Specific	1123.09	1058.75	148	243	scan=187432	scan=187432	89.7325
R.KC[+57.021]FSIDNPGYEPEVVAVHPGGDTVAIGGVDGNVR.L		C[+57]	23.07	1066.34	>>sp|O75083|WDR1_HUMAN WD repeat-containing protein 1 OS=Homo sapiens OX=9606 GN=WDR1 PE=1 SV=4	882.183	4	3525.71	3525.71	0	1	437	Specific	1128.69	1066.34	38	2959	scan=62539	scan=62539	55.5211
K.YSHYNERDEIPHNDIALLK.L			23.06	988.53	>>sp|Q14520|HABP2_HUMAN Hyaluronan-binding protein 2 OS=Homo sapiens OX=9606 GN=HABP2 PE=1 SV=1	582.54	4	2327.14	2327.14	0	-0.9	398	Specific	1121.91	988.53	4	369	scan=204147	scan=204147	64.8779
R.HRHPDEAAFFDTASTGK.T			23.06	928.91	>>sp|P02671|FIBA_HUMAN Fibrinogen alpha chain OS=Homo sapiens OX=9606 GN=FGA PE=1 SV=2	472.474	4	1886.88	1886.88	0	-1.1	511	Specific	1124.98	928.91	92	2333	scan=201722	scan=201722	45.2869
R.HRHPDEAAFFDTASTGK.T			23.06	918.43	>>sp|P02671|FIBA_HUMAN Fibrinogen alpha chain OS=Homo sapiens OX=9606 GN=FGA PE=1 SV=2	472.474	4	1886.88	1886.88	0	-0.9	511	Specific	1133.07	918.43	92	2333	scan=201895	scan=201895	46.7021
R.AKIDDPTDSKPEDWDKPEHIPDPDAK.K			23.05	1006.09	>>sp|P27797|CALR_HUMAN Calreticulin OS=Homo sapiens OX=9606 GN=CALR PE=1 SV=1	592.685	5	2959.39	2959.4	0	-0.3	223	Specific	1106.69	1006.09	27	2383	scan=144406	scan=144406	41.1238
K.ALGTHVIHSTHTLPLTVTSQQGVK.V			23.04	1042.74	>>sp|Q14766|LTBP1_HUMAN Latent-transforming growth factor beta-binding protein 1 OS=Homo sapiens OX=9606 GN=LTBP1 PE=1 SV=4	632.102	4	2525.39	2525.38	0	1.2	452	Specific	1116.34	1042.74	67	1847	scan=58676	scan=58676	45.0072
R.LVRPEVDVMC[+57.021]TAFHDNEETFLKK.Y		C[+57]	23.04	1064.68	>>sp|P02768|ALBU_HUMAN Serum albumin OS=Homo sapiens OX=9606 GN=ALB PE=1 SV=2	695.345	4	2778.36	2778.36	0	-0.8	139	Specific	1112.44	1064.68	148	243	scan=187786	scan=187786	92.6616
K.IKPHLMSQELPEDWDKQPVK.V			23.03	1125.09	>>sp|P07237|PDIA1_HUMAN Protein disulfide-isomerase OS=Homo sapiens OX=9606 GN=P4HB PE=1 SV=3	605.317	4	2418.25	2418.25	0	-0.2	351	Specific	1145.54	1125.09	20	1191	scan=184938	scan=184938	70.1986
K.VKLEGHELPNELPAHLLPPSK.R			23.02	1121.68	>>sp|Q9NZN3|EHD3_HUMAN EH domain-containing protein 3 OS=Homo sapiens OX=9606 GN=EHD3 PE=1 SV=2	580.327	4	2318.28	2318.29	0	-1	510	Specific	1121.68	1121.68	24	2315	scan=186999	scan=186999	86.2374
K.IKPHLM[+15.995]SQELPEDWDKQPVK.V		M[+16]	23.02	1019.51	>>sp|P07237|PDIA1_HUMAN Protein disulfide-isomerase OS=Homo sapiens OX=9606 GN=P4HB PE=1 SV=3	609.316	4	2434.24	2434.24	0	-1.1	351	Specific	1105.54	1019.51	20	1191	scan=203926	scan=203926	63.0705
K.LHTDDELNWLDHGR.T			23	966.43	>>sp|Q9Y490|TLN1_HUMAN Talin-1 OS=Homo sapiens OX=9606 GN=TLN1 PE=1 SV=3	430.956	4	1720.8	1720.8	0	-0.5	165	Specific	1133.85	966.43	242	2795	scan=102769	scan=102769	47.1605
K.RLEAGDHPVELLAR.D			23	976.43	>>sp|P09486|SPRC_HUMAN SPARC OS=Homo sapiens OX=9606 GN=SPARC PE=1 SV=1	394.72	4	1575.86	1575.86	0	-0.8	205	Specific	1127.6	976.43	19	1273	scan=183205	scan=183205	56.5763
K.FSHEEIAM[+15.995]ATVTALRR.T		M[+16]	23	898.08	>>sp|P04075|ALDOA_HUMAN Fructose-bisphosphate aldolase A OS=Homo sapiens OX=9606 GN=ALDOA PE=1 SV=2	462.741	4	1847.94	1847.94	0	-0.6	244	Specific	1121.2	898.08	35	2279	scan=224536	scan=224536	69.6529
M.[+42.011]TEKAPEPHVEEDDDDELDSKLNYKPPPQK.S		.[+42]	22.99	1049.5	>>sp|P52566|GDIR2_HUMAN Rho GDP-dissociation inhibitor 2 OS=Homo sapiens OX=9606 GN=ARHGDIB PE=1 SV=3	681.926	5	3405.6	3405.6	0	1.1	2	NRagged	1137.38	1049.5	17	1977	scan=144973	scan=144973	42.5394
R.KAGTQIENIEEDFRDGLK.L			22.99	975.28	>>sp|P12814|ACTN1_HUMAN Alpha-actinin-1 OS=Homo sapiens OX=9606 GN=ACTN1 PE=1 SV=2	516.518	4	2063.05	2063.04	0	3.9	47	Specific	1181.34	975.28	94	71	scan=186619	scan=186619	83.2038
R.HVGDLGNVTADKDGVADVSIEDSVISLSGDHC[+57.021]IIGR.T		C[+57]	22.99	1147.8	>>sp|P00441|SODC_HUMAN Superoxide dismutase [Cu-Zn] OS=Homo sapiens OX=9606 GN=SOD1 PE=1 SV=2	930.959	4	3720.81	3720.81	0	-0.1	81	Specific	1147.8	1147.8	3	1251	scan=190233	scan=190233	112.216
M.[+42.011]TEKAPEPHVEEDDDDELDSKLNYKPPPQK.S		.[+42]	22.98	1078.15	>>sp|P52566|GDIR2_HUMAN Rho GDP-dissociation inhibitor 2 OS=Homo sapiens OX=9606 GN=ARHGDIB PE=1 SV=3	681.926	5	3405.6	3405.6	0	0.6	2	NRagged	1143.05	1078.15	17	1977	scan=57874	scan=57874	42.842
R.KAPDAGGC[+57.021]LHADPDLGVLC[+57.021]PTGC[+57.021]QLQEALLQQERPIR.N		C[+57]*3	22.98	362.42	>>sp|P02675|FIBB_HUMAN Fibrinogen beta chain OS=Homo sapiens OX=9606 GN=FGB PE=1 SV=2	1021.76	4	4084.01	4084.02	0	-0.9	88	Specific	1115.42	1113.56	101	2107	scan=209862	scan=209862	111.101
K.LRKDDPLTNLNTAFDVAEK.Y			22.97	1077.51	>>sp|P12814|ACTN1_HUMAN Alpha-actinin-1 OS=Homo sapiens OX=9606 GN=ACTN1 PE=1 SV=2	540.788	4	2160.13	2160.13	0	1	196	Specific	1111.28	1077.51	94	71	scan=149213	scan=149213	53.2507
R.VHVSEEGTEPEAM[+15.995]LQVLGPKPALPAGTEDTAKEDAANR.K		M[+16]	22.97	790.41	>>sp|P06396|GELS_HUMAN Gelsolin OS=Homo sapiens OX=9606 GN=GSN PE=1 SV=1	994.24	4	3973.94	3973.94	0	-1.2	258	Specific	1145.12	1133.08	61	2125	scan=103721	scan=103721	49.4749
K.PALPAGTEDTAKEDAANRK.L			22.97	983.4	>>sp|P06396|GELS_HUMAN Gelsolin OS=Homo sapiens OX=9606 GN=GSN PE=1 SV=1	489.502	4	1954.99	1954.98	0	1.3	278	Specific	1101.02	983.4	61	2125	scan=10103	scan=10103	31.8209
K.TETQEKNPLPSKETIEQEK.Q			22.96	849.18	>>sp|P62328|TYB4_HUMAN Thymosin beta-4 OS=Homo sapiens OX=9606 GN=TMSB4X PE=1 SV=2	558.037	4	2229.13	2229.12	0	0.7	21	Specific	1125.84	849.18	23	2579	scan=54732	scan=54732	34.2849
R.FGGEHVPNSPFQVTALAGDQPSVQPPLR.S			22.96	1114.6	>>sp|P21333-2|FLNA_HUMAN Isoform 2 of Filamin-A OS=Homo sapiens OX=9606 GN=FLNA	737.128	4	2945.49	2945.49	0	-0.6	1718	Specific	1114.6	1114.6	195	1719	scan=189984	scan=189984	110.196
R.ERIPEAPAGPPSDFGLFLSDDDPKK.G			22.95	1123.78	>>sp|Q9Y490|TLN1_HUMAN Talin-1 OS=Homo sapiens OX=9606 GN=TLN1 PE=1 SV=3	675.339	4	2698.33	2698.34	0	-0.5	34	Specific	1125.09	1123.78	242	2795	scan=228784	scan=228784	104.347
R.KDHSGQVFSVVSNGK.A			22.95	938.84	>>sp|P07996|TSP1_HUMAN Thrombospondin-1 OS=Homo sapiens OX=9606 GN=THBS1 PE=1 SV=2	397.957	4	1588.81	1588.81	0	-0.1	110	Specific	1103.04	938.84	175	2657	scan=180958	scan=180958	38.8822
R.KDHSGQVFSVVSNGK.A			22.95	918.32	>>sp|P07996|TSP1_HUMAN Thrombospondin-1 OS=Homo sapiens OX=9606 GN=THBS1 PE=1 SV=2	397.957	4	1588.81	1588.81	0	-0.3	110	Specific	1107.28	918.32	175	2657	scan=142220	scan=142220	35.6125
R.VHVSEEGTEPEAMLQ[+0.984]VLGPKPALPAGTEDTAKEDAANRK.L		Q[+1]	22.95	17.75	>>sp|P06396|GELS_HUMAN Gelsolin OS=Homo sapiens OX=9606 GN=GSN PE=1 SV=1	681.846	6	4086.04	4087.03	-1	3.6	258	Specific	1211.7	1108.47	61	2125	scan=207555	scan=207555	92.1191
R.LPGFSDSNVIEVEHHLQVEEVR.I			22.94	1092.57	>>sp|P58215|LOXL3_HUMAN Lysyl oxidase homolog 3 OS=Homo sapiens OX=9606 GN=LOXL3 PE=1 SV=1	634.074	4	2533.27	2533.27	0	2.1	149	Specific	1102.98	1092.57	10	1165	scan=106925	scan=106925	57.3043
R.KDHSGQVFSVVSN[+0.984]GK.A		N[+1]	22.94	548.56	>>sp|P07996|TSP1_HUMAN Thrombospondin-1 OS=Homo sapiens OX=9606 GN=THBS1 PE=1 SV=2	398.203	4	1589.79	1589.79	0	-1.3	110	Specific	1110.41	849.54	175	2657	scan=201486	scan=201486	43.4222
K.LQHLENELTHDIITK.F			22.94	969.53	>>sp|P01009|A1AT_HUMAN Alpha-1-antitrypsin OS=Homo sapiens OX=9606 GN=SERPINA1 PE=1 SV=3	451.745	4	1803.96	1803.96	0	-1.2	284	Specific	1136.83	969.53	33	161	scan=225052	scan=225052	73.902
R.EDLRLPEGDLGKEIEQK.Y			22.93	1024.56	>>sp|P63241|IF5A1_HUMAN Eukaryotic translation initiation factor 5A-1 OS=Homo sapiens OX=9606 GN=EIF5A PE=1 SV=2	493.011	4	1969.02	1969.02	0	-0.2	110	Specific	1123.82	1024.56	15	1749	scan=185466	scan=185466	74.3998
R.VKDTDDVPM[+15.995]ILVGNKC[+57.021]DLEDER.V		C[+57], M[+16]	22.93	309.68	>>sp|P61224|RAP1B_HUMAN Ras-related protein Rap-1b OS=Homo sapiens OX=9606 GN=RAP1B PE=1 SV=1	645.059	4	2577.22	2577.22	0	-0.8	103	Specific	1136.23	1073.82	15	2875	scan=205499	scan=205499	75.5061
K.LGETYKDHENIVIAK.M			22.93	840.61	>>sp|P07237|PDIA1_HUMAN Protein disulfide-isomerase OS=Homo sapiens OX=9606 GN=P4HB PE=1 SV=3	433.233	4	1729.91	1729.91	0	-1	410	Specific	1100.57	840.61	20	1191	scan=222217	scan=222217	51.0624
R.NTLFGTFHVAHSSSLDDVDHK.I			22.91	1053.94	>>sp|Q13586|STIM1_HUMAN Stromal interaction molecule 1 OS=Homo sapiens OX=9606 GN=STIM1 PE=1 SV=3	582.533	4	2327.11	2327.11	0	1.3	388	Specific	1117.01	1053.94	23	1189	scan=185316	scan=185316	73.3035
K.N[+0.984]GDLDEVKDYVAKGEDVNR.T		N[+1]	22.91	814.07	>>sp|P58546|MTPN_HUMAN Myotrophin OS=Homo sapiens OX=9606 GN=MTPN PE=1 SV=2	535.006	4	2137	2137	0	-0.9	12	Specific	1104.5	972.7	11	507	scan=225670	scan=225670	79.0177
R.DAEM[+15.995]PATEKDLAEDAPWKK.I		M[+16]	22.91	1040.86	>>sp|P21333-2|FLNA_HUMAN Isoform 2 of Filamin-A OS=Homo sapiens OX=9606 GN=FLNA	541.008	4	2161.01	2161.01	0	-0.9	25	Specific	1139.01	1040.86	195	1719	scan=203865	scan=203865	62.554
K.QEPERNEC[+57.021]FLQHKDDNPNLPR.L		C[+57]	22.91	1014.75	>>sp|P02768|ALBU_HUMAN Serum albumin OS=Homo sapiens OX=9606 GN=ALB PE=1 SV=2	528.051	5	2636.23	2636.23	0	0.3	118	Specific	1113.99	1014.75	148	243	scan=181968	scan=181968	46.8015
R.ERIPEAPAGPPSDFGLFLSDDDPKK.G			22.9	1093.34	>>sp|Q9Y490|TLN1_HUMAN Talin-1 OS=Homo sapiens OX=9606 GN=TLN1 PE=1 SV=3	675.34	4	2698.34	2698.34	0	0.1	34	Specific	1104.68	1093.34	242	2795	scan=63758	scan=63758	58.86
R.ERIPEAPAGPPSDFGLFLSDDDPKK.G			22.9	1076.83	>>sp|Q9Y490|TLN1_HUMAN Talin-1 OS=Homo sapiens OX=9606 GN=TLN1 PE=1 SV=3	675.34	4	2698.34	2698.34	0	0.2	34	Specific	1105.36	1076.83	242	2795	scan=20687	scan=20687	58.5572
R.FGGEHVPNSPFQVTALAGDQPSVQPPLR.S			22.9	1129.04	>>sp|P21333-2|FLNA_HUMAN Isoform 2 of Filamin-A OS=Homo sapiens OX=9606 GN=FLNA	737.128	4	2945.49	2945.49	0	0.1	1718	Specific	1129.04	1129.04	195	1719	scan=108427	scan=108427	61.0271
R.YVSHFETEGPHVLLYFDSVPTSR.E			22.9	1073.7	>>sp|P0C0L4|CO4A_HUMAN Complement C4-A OS=Homo sapiens OX=9606 GN=C4A PE=1 SV=2	670.833	4	2680.31	2680.3	0	1.9	1511	Specific	1104.12	1073.7	45	1733	scan=151394	scan=151394	58.6971
R.ARDIVPGDIVEVAVGDKVPADLR.L			22.89	1107.1	>>sp|Q93084-7|AT2A3_HUMAN Isoform SERCA3F of Sarcoplasmic/endoplasmic reticulum calcium ATPase 3 OS=Homo sapiens OX=9606 GN=ATP2A3	601.835	4	2404.32	2404.32	0	-0.7	142	Specific	1107.1	1107.1	20	255	scan=189841	scan=189841	109.014
R.LVRPEVDVMC[+57.021]TAFHDNEETFLKK.Y		C[+57]	22.89	1084.29	>>sp|P02768|ALBU_HUMAN Serum albumin OS=Homo sapiens OX=9606 GN=ALB PE=1 SV=2	556.479	5	2778.36	2778.36	0	2.1	139	Specific	1134.8	1084.29	148	243	scan=62009	scan=62009	54.074
R.EVDLKDYEDQQKQ[+0.984]LEQVIAK.D		Q[+1]	22.88	82.51	>>sp|P02671|FIBA_HUMAN Fibrinogen alpha chain OS=Homo sapiens OX=9606 GN=FGA PE=1 SV=2	605.81	4	2420.22	2420.22	0	0.2	191	Specific	1135.35	1067.89	92	2333	scan=149556	scan=149556	54.0985
K.KTHIQDN[+0.984]HDGTYTVAYVPDVTGR.Y		N[+1]	22.87	154.01	>>sp|P21333-2|FLNA_HUMAN Isoform 2 of Filamin-A OS=Homo sapiens OX=9606 GN=FLNA	647.816	4	2588.24	2588.24	0	1.8	1593	Specific	1111.41	1076.22	195	1719	scan=14928	scan=14928	44.1172
R.SETEIHQGFQHLHQLFAK.S			22.87	1105.22	>>sp|P08185|CBG_HUMAN Corticosteroid-binding globulin OS=Homo sapiens OX=9606 GN=SERPINA6 PE=1 SV=1	538.274	4	2150.07	2150.08	0	-1.6	101	Specific	1133.07	1105.22	1	257	scan=185675	scan=185675	75.9585
K.AKDIVPGDIVEIAVGDKVPADIR.L			22.84	1145.7	>>sp|P16615|AT2A2_HUMAN Sarcoplasmic/endoplasmic reticulum calcium ATPase 2 OS=Homo sapiens OX=9606 GN=ATP2A2 PE=1 SV=1	598.338	4	2390.33	2390.33	0	0.1	142	Specific	1145.7	1145.7	14	339	scan=108830	scan=108830	62.0347
K.LREQLGPVTQEFWDNLEKETEGLR.Q			22.83	1055.41	>>sp|P02647|APOA1_HUMAN Apolipoprotein A-I OS=Homo sapiens OX=9606 GN=APOA1 PE=1 SV=1	722.619	4	2887.46	2887.46	0	-1.2	84	Specific	1120.74	1055.41	33	2377	scan=192537	scan=192537	130.534
R.KAEEEHLGILGPQLHADVGDK.V			22.82	1020.26	>>sp|P00450|CERU_HUMAN Ceruloplasmin OS=Homo sapiens OX=9606 GN=CP PE=1 SV=1	564.795	4	2256.16	2256.16	0	-1.7	799	Specific	1126.72	1020.26	27	215	scan=224709	scan=224709	71.0748
R.EDLRLPEGDLGKEIEQK.Y			22.8	983.69	>>sp|P63241|IF5A1_HUMAN Eukaryotic translation initiation factor 5A-1 OS=Homo sapiens OX=9606 GN=EIF5A PE=1 SV=2	493.012	4	1969.03	1969.02	0	1.6	110	Specific	1132.35	983.69	15	1749	scan=103112	scan=103112	47.9932
K.TETQEKNPLPSKETIEQEK.Q			22.8	845.19	>>sp|P62328|TYB4_HUMAN Thymosin beta-4 OS=Homo sapiens OX=9606 GN=TMSB4X PE=1 SV=2	558.037	4	2229.13	2229.12	0	1.4	21	Specific	1139.53	845.19	23	2579	scan=97511	scan=97511	34.1718
K.SLKELQEM[+15.995]DKDDESLIK.Y		M[+16]	22.8	963.39	>>sp|P52566|GDIR2_HUMAN Rho GDP-dissociation inhibitor 2 OS=Homo sapiens OX=9606 GN=ARHGDIB PE=1 SV=3	510.008	4	2037.01	2037.01	0	1.5	31	Specific	1136.7	963.39	17	1977	scan=13700	scan=13700	41.0247
K.AKQTLENERGELANEVK.V			22.8	1008.34	>>sp|P35579|MYH9_HUMAN Myosin-9 OS=Homo sapiens OX=9606 GN=MYH9 PE=1 SV=4	483.007	4	1929.01	1929	0	1.5	1218	Specific	1137.85	1008.34	254	717	scan=54737	scan=54737	34.2965
K.FYGDEEKDKGLQTSQDAR.F			22.8	1016.12	>>sp|P27797|CALR_HUMAN Calreticulin OS=Homo sapiens OX=9606 GN=CALR PE=1 SV=1	522.498	4	2086.97	2086.97	0	1.6	56	Specific	1132.67	1016.12	27	2383	scan=54060	scan=54060	32.437
R.LVRPEVDVM[+15.995]C[+57.021]TAFHDNEETFLKK.Y		C[+57], M[+16]	22.78	497.81	>>sp|P02768|ALBU_HUMAN Serum albumin OS=Homo sapiens OX=9606 GN=ALB PE=1 SV=2	559.675	5	2794.35	2794.35	0	-2.3	139	Specific	1116.53	1006.75	148	243	scan=186255	scan=186255	80.3108
R.TTGIVM[+15.995]DSGDGVTHTVPIYEGYALPHAILR.L		M[+16]	22.76	1043.97	>>sp|P63261|ACTG_HUMAN Actin, cytoplasmic 2 OS=Homo sapiens OX=9606 GN=ACTG1 PE=1 SV=1	800.657	4	3199.61	3199.61	0	-0.4	148	Specific	1084.68	1043.97	76	169	scan=189747	scan=189747	108.409
R.TTGIVM[+15.995]DSGDGVTHTVPIYEGYALPHAILR.L		M[+16]	22.76	1087.04	>>sp|P63261|ACTG_HUMAN Actin, cytoplasmic 2 OS=Homo sapiens OX=9606 GN=ACTG1 PE=1 SV=1	800.657	4	3199.61	3199.61	0	-0.6	148	Specific	1087.04	1087.04	76	169	scan=209619	scan=209619	109.254
R.KAEEEHLGILGPQLHADVGDKVK.I			22.76	1108.01	>>sp|P00450|CERU_HUMAN Ceruloplasmin OS=Homo sapiens OX=9606 GN=CP PE=1 SV=1	621.586	4	2483.32	2483.33	0	-0.8	799	Specific	1108.01	1108.01	27	215	scan=184233	scan=184233	64.7461
R.TTGIVMDSGDGVTHTVPIYEGYALPHAILR.L			22.74	1094.74	>>sp|P63261|ACTG_HUMAN Actin, cytoplasmic 2 OS=Homo sapiens OX=9606 GN=ACTG1 PE=1 SV=1	796.659	4	3183.62	3183.61	0	0.4	148	Specific	1094.74	1094.74	76	169	scan=152697	scan=152697	61.9718
K.ITHSPLTIC[+57.021]FPEYTGANKYDEAASYIQSK.F		C[+57]	22.74	1070.79	>>sp|P04899|GNAI2_HUMAN Guanine nucleotide-binding protein G(i) subunit alpha-2 OS=Homo sapiens OX=9606 GN=GNAI2 PE=1 SV=3	826.902	4	3304.59	3304.58	0	1	279	Specific	1070.79	1070.79	14	1703	scan=63239	scan=63239	57.4344
K.IQVHYYEDGNVQLVSHKDVQDSLTVSNEAQTAK.E			22.73	1003.42	>>sp|P52907|CAZA1_HUMAN F-actin-capping protein subunit alpha-1 OS=Homo sapiens OX=9606 GN=CAPZA1 PE=1 SV=3	743.971	5	3715.82	3715.82	0	0.9	194	Specific	1070.37	1003.42	21	7	scan=16091	scan=16091	47.1062
K.KQELEEIC[+57.021]HDLEAR.V		C[+57]	22.73	1014.5	>>sp|P35579|MYH9_HUMAN Myosin-9 OS=Homo sapiens OX=9606 GN=MYH9 PE=1 SV=4	443.216	4	1769.84	1769.85	0	-3.3	910	Specific	1185.97	1014.5	254	717	scan=183818	scan=183818	61.4831
R.GLVVLGFPC[+57.021]NQFGHQENAKNEEILNSLK.Y		C[+57]	22.73	998.13	>>sp|P07203|GPX1_HUMAN Glutathione peroxidase 1 OS=Homo sapiens OX=9606 GN=GPX1 PE=1 SV=4	789.655	4	3155.6	3155.59	0	0.8	70	Specific	1071.47	998.13	6	1809	scan=64467	scan=64467	60.8065
K.ITHSPLTIC[+57.021]FPEYTGANKYDEAASYIQSK.F		C[+57]	22.73	1067.92	>>sp|P04899|GNAI2_HUMAN Guanine nucleotide-binding protein G(i) subunit alpha-2 OS=Homo sapiens OX=9606 GN=GNAI2 PE=1 SV=3	826.902	4	3304.59	3304.58	0	0.6	279	Specific	1067.92	1067.92	14	1703	scan=150777	scan=150777	57.1628
K.SHC[+57.021]IAEVENDEM[+15.995]PADLPSLAADFVESKDVC[+57.021]K.N		C[+57]*2, M[+16]	22.73	167.91	>>sp|P02768|ALBU_HUMAN Serum albumin OS=Homo sapiens OX=9606 GN=ALB PE=1 SV=2	873.896	4	3492.56	3492.56	0	0.9	311	Specific	1088.74	1056.76	148	243	scan=64651	scan=64651	61.3211
R.LESEETMVLEAHDAQGDVPVTVTVHDFPGKK.L			22.73	1006.45	>>sp|P01024|CO3_HUMAN Complement C3 OS=Homo sapiens OX=9606 GN=C3 PE=1 SV=2	676.537	5	3378.65	3378.65	0	0.8	36	Specific	1057.76	1006.45	87	1729	scan=105215	scan=105215	53.1289
K.SVVLMSHLGRPDGVPMPDKYSLEPVAVELK.S			22.73	1059.91	>>sp|P00558|PGK1_HUMAN Phosphoglycerate kinase 1 OS=Homo sapiens OX=9606 GN=PGK1 PE=1 SV=3	653.55	5	3263.72	3263.72	0	0.7	57	Specific	1059.91	1059.91	21	1311	scan=190179	scan=190179	111.762
R.LESEETMVLEAHDAQGDVPVTVTVHDFPGKK.L			22.72	1044.2	>>sp|P01024|CO3_HUMAN Complement C3 OS=Homo sapiens OX=9606 GN=C3 PE=1 SV=2	676.536	5	3378.65	3378.65	0	0.2	36	Specific	1097.24	1044.2	87	1729	scan=149070	scan=149070	52.893
R.TTGIVM[+15.995]DSGDGVTHTVPIYEGYALPHAILR.L		M[+16]	22.71	1049.09	>>sp|P63261|ACTG_HUMAN Actin, cytoplasmic 2 OS=Homo sapiens OX=9606 GN=ACTG1 PE=1 SV=1	800.658	4	3199.61	3199.61	0	0	148	Specific	1062.17	1049.09	76	169	scan=108353	scan=108353	60.8441
R.VPFDAATLHTSTAM[+15.995]AAQHGMDDDGTGQK.Q		M[+16]	22.71	203.96	>>sp|P06396|GELS_HUMAN Gelsolin OS=Homo sapiens OX=9606 GN=GSN PE=1 SV=1	723.075	4	2889.28	2889.28	0	0.2	420	Specific	1080.68	1043.83	61	2125	scan=58323	scan=58323	44.0457
R.VPFDAATLHTSTAM[+15.995]AAQHGMDDDGTGQK.Q		M[+16]	22.71	222.79	>>sp|P06396|GELS_HUMAN Gelsolin OS=Homo sapiens OX=9606 GN=GSN PE=1 SV=1	723.075	4	2889.28	2889.28	0	-0.3	420	Specific	1093.97	1027.25	61	2125	scan=145465	scan=145465	43.7874
K.ALSDHHIYLEGTLLKPNM[+15.995]VTPGHAC[+57.021]TQK.F		C[+57], M[+16]	22.71	64.53	>>sp|P04075|ALDOA_HUMAN Fructose-bisphosphate aldolase A OS=Homo sapiens OX=9606 GN=ALDOA PE=1 SV=2	525.435	6	3147.57	3147.57	0	0.1	216	Specific	1094.88	955.83	35	2279	scan=102519	scan=102519	46.54
K.IDGDKDGFVTVDELKDWIK.F			22.71	1050.55	>>sp|O43852|CALU_HUMAN Calumenin OS=Homo sapiens OX=9606 GN=CALU PE=1 SV=2	549.031	4	2193.1	2193.11	0	-1.7	80	Specific	1125.6	1050.55	11	2469	scan=230246	scan=230246	115.892
R.LQC[+57.021]PQVDLFYLHAPDHGTPVEETLHAC[+57.021]QR.L		C[+57]*2	22.71	1051.61	>>sp|O43488|ARK72_HUMAN Aflatoxin B1 aldehyde reductase member 2 OS=Homo sapiens OX=9606 GN=AKR7A2 PE=1 SV=3	687.131	5	3431.63	3431.63	0	-0.2	130	Specific	1084.73	1051.61	5	2201	scan=188603	scan=188603	99.31
R.GMPAHFSDSAQTEAC[+57.021]YHM[+15.995]LSRPQPPPDPLLLQR.L		C[+57], M[+16]	22.7	684.85	>>sp|Q86UX7|URP2_HUMAN Fermitin family homolog 3 OS=Homo sapiens OX=9606 GN=FERMT3 PE=1 SV=1	753.561	5	3763.78	3763.78	0	-0.1	180	Specific	1091.67	1016.69	42	2641	scan=148650	scan=148650	51.8724
K.Q[-17.027]KLHTDDELNWLDHGR.T		Q[-17]	22.69	1049.09	>>sp|Q9Y490|TLN1_HUMAN Talin-1 OS=Homo sapiens OX=9606 GN=TLN1 PE=1 SV=3	490.738	4	1959.93	1959.93	0	-0.4	163	Specific	1119.68	1049.09	242	2795	scan=147264	scan=147264	48.3537
R.VDHQTGPIVWGEPGTNGQHAFYQLIHQGTK.M			22.69	1061.75	>>sp|P06744|G6PI_HUMAN Glucose-6-phosphate isomerase OS=Homo sapiens OX=9606 GN=GPI PE=1 SV=4	663.931	5	3315.62	3315.63	0	-1.4	371	Specific	1061.75	1061.75	21	2233	scan=208316	scan=208316	98.4807
K.SHC[+57.021]IAEVENDEM[+15.995]PADLPSLAADFVESKDVC[+57.021]K.N		C[+57]*2, M[+16]	22.69	166.36	>>sp|P02768|ALBU_HUMAN Serum albumin OS=Homo sapiens OX=9606 GN=ALB PE=1 SV=2	873.896	4	3492.56	3492.56	0	0.1	311	Specific	1059.19	1059.19	148	243	scan=190194	scan=190194	111.893
K.SHC[+57.021]IAEVENDEM[+15.995]PADLPSLAADFVESKDVC[+57.021]K.N		C[+57]*2, M[+16]	22.69	148.4	>>sp|P02768|ALBU_HUMAN Serum albumin OS=Homo sapiens OX=9606 GN=ALB PE=1 SV=2	873.895	4	3492.56	3492.56	0	-0.1	311	Specific	1095.74	1074.32	148	243	scan=21706	scan=21706	61.1336
R.SPC[+57.021]YGYQWVSEEHEEAHHTAYLVFSPSK.S		C[+57]	22.69	1080.04	>>sp|P01023|A2MG_HUMAN Alpha-2-macroglobulin OS=Homo sapiens OX=9606 GN=A2M PE=1 SV=3	668.502	5	3338.48	3338.48	0	-0.9	429	Specific	1080.04	1080.04	61	3027	scan=187237	scan=187237	88.1802
R.GMPAHFSDSAQTEAC[+57.021]YHMLSRPQPPPDPLLLQR.L		C[+57]	22.68	1008.24	>>sp|Q86UX7|URP2_HUMAN Fermitin family homolog 3 OS=Homo sapiens OX=9606 GN=FERMT3 PE=1 SV=1	750.362	5	3747.78	3747.78	0	-1.1	180	Specific	1055.2	1008.24	42	2641	scan=188169	scan=188169	95.7463
K.ITHSPLTIC[+57.021]FPEYTGANKYDEAASYIQSK.F		C[+57]	22.68	1028.18	>>sp|P04899|GNAI2_HUMAN Guanine nucleotide-binding protein G(i) subunit alpha-2 OS=Homo sapiens OX=9606 GN=GNAI2 PE=1 SV=3	826.9	4	3304.58	3304.58	0	-1.1	279	Specific	1092.52	1028.18	14	1703	scan=189014	scan=189014	102.429
K.ETLSTIKDNSEIHHK.C			22.67	910.23	>>sp|Q13201|MMRN1_HUMAN Multimerin-1 OS=Homo sapiens OX=9606 GN=MMRN1 PE=1 SV=3	438.729	4	1751.89	1751.89	0	0.6	750	Specific	1133.91	910.23	71	663	scan=140063	scan=140063	29.9258
R.AKIDDPTDSKPEDWDKPEHIPDPDAK.K			22.64	1017.76	>>sp|P27797|CALR_HUMAN Calreticulin OS=Homo sapiens OX=9606 GN=CALR PE=1 SV=1	740.606	4	2959.4	2959.4	0	1.5	223	Specific	1112.43	1017.76	27	2383	scan=13755	scan=13755	41.1624
R.VHVSEEGTEPEAM[+15.995]LQVLGPKPALPAGTEDTAK.E		M[+16]	22.57	1091.41	>>sp|P06396|GELS_HUMAN Gelsolin OS=Homo sapiens OX=9606 GN=GSN PE=1 SV=1	830.171	4	3317.66	3317.66	0	1.5	258	Specific	1091.41	1091.41	61	2125	scan=104550	scan=104550	51.4991
K.GKGFVPAGESSSEAGGENYKDADEC[+57.021]LLFGQEIC[+57.021]K.N		C[+57]*2	22.56	1130.61	>>sp|Q14766|LTBP1_HUMAN Latent-transforming growth factor beta-binding protein 1 OS=Homo sapiens OX=9606 GN=LTBP1 PE=1 SV=4	913.165	4	3649.64	3649.64	0	-1.1	1404	Specific	1130.61	1130.61	67	1847	scan=148997	scan=148997	52.7157
R.SQNKEDYAGLKEEFR.K			22.55	915.77	>>sp|P78417|GSTO1_HUMAN Glutathione S-transferase omega-1 OS=Homo sapiens OX=9606 GN=GSTO1 PE=1 SV=2	454.223	4	1813.87	1813.87	0	-0.6	133	Specific	1116.3	915.77	15	1811	scan=181763	scan=181763	45.1524
K.IAELC[+57.021]DDPKERDDILR.S		C[+57]	22.55	838.87	>>sp|P18206|VINC_HUMAN Vinculin OS=Homo sapiens OX=9606 GN=VCL PE=1 SV=4	490.246	4	1957.96	1957.96	0	-0.8	418	Specific	1125.76	838.87	95	2581	scan=223482	scan=223482	61.1929
R.ALKDEEKM[+15.995]ELQEIQLK.E		M[+16]	22.54	992.36	>>sp|P06753-2|TPM3_HUMAN Isoform 2 of Tropomyosin alpha-3 chain OS=Homo sapiens OX=9606 GN=TPM3	491.012	4	1961.03	1961.03	0	0.8	98	Specific	1127.85	992.36	44	2997	scan=14810	scan=14810	43.8089
K.IGFEEKDIAANEENRK.W			22.54	977.75	>>sp|O75368|SH3L1_HUMAN SH3 domain-binding glutamic acid-rich-like protein OS=Homo sapiens OX=9606 GN=SH3BGRL PE=1 SV=1	466.487	4	1862.93	1862.92	0	1.3	32	Specific	1114.29	977.75	6	773	scan=12113	scan=12113	37.0679
K.M[+15.995]DKEETKDWILPSDYDHAEAEAR.H		M[+16]	22.54	1018.56	>>sp|O43852|CALU_HUMAN Calumenin OS=Homo sapiens OX=9606 GN=CALU PE=1 SV=2	692.064	4	2765.24	2765.24	0	0.1	249	Specific	1108.32	1018.56	11	2469	scan=146008	scan=146008	45.1904
K.NPLVWVHASPEHVVVTR.N			22.44	941.58	>>sp|Q14624|ITIH4_HUMAN Inter-alpha-trypsin inhibitor heavy chain H4 OS=Homo sapiens OX=9606 GN=ITIH4 PE=1 SV=4	485.768	4	1940.05	1940.05	0	-0.8	789	Specific	1071.05	941.58	11	1721	scan=225906	scan=225906	80.8163
K.NPLVWVHASPEHVVVTR.N			22.44	955.14	>>sp|Q14624|ITIH4_HUMAN Inter-alpha-trypsin inhibitor heavy chain H4 OS=Homo sapiens OX=9606 GN=ITIH4 PE=1 SV=4	485.768	4	1940.05	1940.05	0	-0.7	789	Specific	1094.78	955.14	11	1721	scan=206035	scan=206035	79.512
R.TFHIFYYLLSGAGEHLK.T			22.44	928.09	>>sp|P35579|MYH9_HUMAN Myosin-9 OS=Homo sapiens OX=9606 GN=MYH9 PE=1 SV=4	499.763	4	1996.03	1996.03	0	-0.4	273	Specific	1052.38	928.09	254	717	scan=191735	scan=191735	124.013
R.ISIEM[+15.995]HGTLEDQLSHLR.Q		M[+16]	22.44	910.61	>>sp|P12814|ACTN1_HUMAN Alpha-actinin-1 OS=Homo sapiens OX=9606 GN=ACTN1 PE=1 SV=2	499.504	4	1994.99	1995	0	-0.8	656	Specific	1088.15	910.61	94	71	scan=187713	scan=187713	92.1023
K.SHEFHAINGM[+15.995]IYSLPGLK.M		M[+16]	22.44	120.21	>>sp|P12259|FA5_HUMAN Coagulation factor V OS=Homo sapiens OX=9606 GN=F5 PE=1 SV=4	508.259	4	2030.01	2030.02	0	-0.8	1802	Specific	1051.76	915.82	45	2355	scan=207071	scan=207071	88.0894
K.RDETLQDGC[+57.021]DTHFC[+57.021]K.V		C[+57]*2	22.44	925.97	>>sp|P04275|VWF_HUMAN von Willebrand factor OS=Homo sapiens OX=9606 GN=VWF PE=1 SV=4	471.201	4	1881.78	1881.79	0	-2.5	2663	Specific	1123.24	925.97	93	2645	scan=180160	scan=180160	32.4393
R.SPC[+57.021]YGYQWVSEEHEEAHHTAYLVFSPSK.S		C[+57]	22.44	1052.75	>>sp|P01023|A2MG_HUMAN Alpha-2-macroglobulin OS=Homo sapiens OX=9606 GN=A2M PE=1 SV=3	835.377	4	3338.49	3338.48	0	0.4	429	Specific	1052.75	1052.75	61	3027	scan=18058	scan=18058	51.9569
R.LVNAC[+57.021]LAEELPHIHAFEQK.T		C[+57]	22.43	823.18	>>sp|Q9H3K6|BOLA2_HUMAN BolA-like protein 2 OS=Homo sapiens OX=9606 GN=BOLA2 PE=1 SV=1	555.538	4	2219.13	2219.13	0	1	55	Specific	1059.98	823.18	2	2191	scan=188101	scan=188101	95.2344
K.KGESQTDIEITREEDFTR.I			22.43	995.46	>>sp|P49368|TCPG_HUMAN T-complex protein 1 subunit gamma OS=Homo sapiens OX=9606 GN=CCT3 PE=1 SV=4	539.263	4	2154.03	2154.03	0	-0.4	249	Specific	1085.13	995.46	16	2589	scan=223087	scan=223087	58.0108
R.ISIEMHGTLEDQLSHLR.Q			22.43	851.05	>>sp|P12814|ACTN1_HUMAN Alpha-actinin-1 OS=Homo sapiens OX=9606 GN=ACTN1 PE=1 SV=2	495.506	4	1979	1979	0	1	656	Specific	1061.04	851.05	94	71	scan=149611	scan=149611	54.2433
R.ISIEM[+15.995]HGTLEDQLSHLR.Q		M[+16]	22.43	903.09	>>sp|P12814|ACTN1_HUMAN Alpha-actinin-1 OS=Homo sapiens OX=9606 GN=ACTN1 PE=1 SV=2	499.505	4	1995	1995	0	1.2	656	Specific	1069.79	903.09	94	71	scan=17160	scan=17160	49.7405
K.SLHTLFGDKLC[+57.021]TVATLR.E		C[+57]	22.43	1002.55	>>sp|P02768|ALBU_HUMAN Serum albumin OS=Homo sapiens OX=9606 GN=ALB PE=1 SV=2	483.764	4	1932.04	1932.04	0	-0.8	89	Specific	1097.96	1002.55	148	243	scan=227985	scan=227985	97.7208
K.N[+0.984]NKDSHSLTTN[+15.995]IMEILR.G		N[+1][+16]	22.43	25.91	>>sp|P02671|FIBA_HUMAN Fibrinogen alpha chain OS=Homo sapiens OX=9606 GN=FGA PE=1 SV=2	501.502	4	2002.98	2002.99	0	-0.8	98	Specific	1081.28	707.81	92	2333	scan=187148	scan=187148	87.4467
K.VDLSFSPSQSLPASHAHLR.V			22.43	915.87	>>sp|P01023|A2MG_HUMAN Alpha-2-macroglobulin OS=Homo sapiens OX=9606 GN=A2M PE=1 SV=3	513.019	4	2049.05	2049.05	0	1	568	Specific	1050.65	915.87	61	3027	scan=103441	scan=103441	48.795
K.HDTSLKPISVSYNPATAK.E			22.43	1007.73	>>sp|P00915|CAH1_HUMAN Carbonic anhydrase 1 OS=Homo sapiens OX=9606 GN=CA1 PE=1 SV=2	483.008	4	1929.01	1929.01	0	0.8	41	Specific	1093.82	1007.73	12	93	scan=100836	scan=100836	42.3847
R.DAFDTLFDHAPDKLSVVK.K			22.42	962.97	>>sp|Q9HBI1-3|PARVB_HUMAN Isoform 3 of Beta-parvin OS=Homo sapiens OX=9606 GN=PARVB	505.262	4	2018.03	2018.02	0	1.2	203	Specific	1092.68	962.97	24	583	scan=151972	scan=151972	60.1199
R.FTDDDKTDHLSWEWNLTIK.K			22.42	908.47	>>sp|P52565|GDIR1_HUMAN Rho GDP-dissociation inhibitor 1 OS=Homo sapiens OX=9606 GN=ARHGDIA PE=1 SV=3	591.785	4	2364.12	2364.11	0	1.2	181	Specific	1082.98	908.47	12	2007	scan=20736	scan=20736	58.685
R.VNVHGIFSVSSASLVEVHK.S			22.42	1049.82	>>sp|P34932|HSP74_HUMAN Heat shock 70 kDa protein 4 OS=Homo sapiens OX=9606 GN=HSPA4 PE=1 SV=4	503.026	4	2009.08	2009.08	0	0.2	484	Specific	1087.56	1049.82	14	1899	scan=105535	scan=105535	53.9143
K.SAEKEISLWFKPEELVDYK.S			22.42	1066.41	>>sp|P22392-2|NDKB_HUMAN Isoform 3 of Nucleoside diphosphate kinase B OS=Homo sapiens OX=9606 GN=NME2	578.553	4	2311.19	2311.19	0	1.1	240	Specific	1096.57	1066.41	14	1287	scan=21700	scan=21700	61.1183
R.ISIEM[+15.995]HGTLEDQLSHLR.Q		M[+16]	22.42	853.54	>>sp|P12814|ACTN1_HUMAN Alpha-actinin-1 OS=Homo sapiens OX=9606 GN=ACTN1 PE=1 SV=2	499.505	4	1995	1995	0	0.4	656	Specific	1053.24	853.54	94	71	scan=60515	scan=60515	50.0087
K.LGPHAGDVEGHLSFLEK.D			22.42	1024.68	>>sp|P06727|APOA4_HUMAN Apolipoprotein A-IV OS=Homo sapiens OX=9606 GN=APOA4 PE=1 SV=3	452.235	4	1805.92	1805.92	0	0.4	329	Specific	1051.45	1024.68	24	2259	scan=80566	scan=80566	48.4661
K.LGPHAGDVEGHLSFLEK.D			22.42	923.95	>>sp|P06727|APOA4_HUMAN Apolipoprotein A-IV OS=Homo sapiens OX=9606 GN=APOA4 PE=1 SV=3	452.235	4	1805.92	1805.92	0	0.6	329	Specific	1051.63	923.95	24	2259	scan=16548	scan=16548	48.2326
K.LGPHAGDVEGHLSFLEK.D			22.42	948.37	>>sp|P06727|APOA4_HUMAN Apolipoprotein A-IV OS=Homo sapiens OX=9606 GN=APOA4 PE=1 SV=3	452.235	4	1805.92	1805.92	0	0.6	329	Specific	1081.38	948.37	24	2259	scan=103300	scan=103300	48.4449
R.VAVVEYHDGSHAYIGLK.D			22.42	823.7	>>sp|P04275|VWF_HUMAN von Willebrand factor OS=Homo sapiens OX=9606 GN=VWF PE=1 SV=4	465.243	4	1857.95	1857.95	0	0.5	1316	Specific	1058.24	823.7	93	2645	scan=145585	scan=145585	44.0922
K.GTHC[+57.021]NQVEVIATLKDGR.K		C[+57]	22.42	928.35	>>sp|P02775|CXCL7_HUMAN Platelet basic protein OS=Homo sapiens OX=9606 GN=PPBP PE=1 SV=3	475.245	4	1897.96	1897.95	0	1	86	Specific	1069.18	928.35	21	2473	scan=13718	scan=13718	41.069
K.N[+0.984]NKDSHSLTTNIMEILR.G		N[+1]	22.42	34.38	>>sp|P02671|FIBA_HUMAN Fibrinogen alpha chain OS=Homo sapiens OX=9606 GN=FGA PE=1 SV=2	497.504	4	1986.99	1986.99	0	0.9	98	Specific	1078.35	885.96	92	2333	scan=189240	scan=189240	104.267
K.EIINVGHSFHVNFEDNDNR.S			22.42	951.5	>>sp|P00915|CAH1_HUMAN Carbonic anhydrase 1 OS=Homo sapiens OX=9606 GN=CA1 PE=1 SV=2	564.766	4	2256.04	2256.04	0	0.6	59	Specific	1099.74	951.5	12	93	scan=60787	scan=60787	50.7554
K.AVGDKLPEC[+57.021]EAVC[+57.021]GKPK.N		C[+57]*2	22.42	963.63	>>sp|P00738|HPT_HUMAN Haptoglobin OS=Homo sapiens OX=9606 GN=HP PE=1 SV=1	465.236	4	1857.92	1857.92	0	0.9	137	Specific	1092.05	963.63	30	1771	scan=141819	scan=141819	34.5866
K.ELSEAAEAQHGPHSAVAR.I			22.42	820.88	>>sp|O75558|STX11_HUMAN Syntaxin-11 OS=Homo sapiens OX=9606 GN=STX11 PE=1 SV=1	465.731	4	1859.9	1859.9	0	0.7	109	Specific	1063.35	820.88	7	823	scan=53172	scan=53172	29.9347
K.MNLASEPQEVLHIGSAHNR.S			22.42	967.46	>>sp|O00151|PDLI1_HUMAN PDZ and LIM domain protein 1 OS=Homo sapiens OX=9606 GN=PDLIM1 PE=1 SV=4	526.516	4	2103.04	2103.04	0	0.7	104	Specific	1057.16	967.46	29	1129	scan=60166	scan=60166	49.0762
K.AVGDKLPEC[+57.021]EAVC[+57.021]GKPK.N		C[+57]*2	22.41	944.04	>>sp|P00738|HPT_HUMAN Haptoglobin OS=Homo sapiens OX=9606 GN=HP PE=1 SV=1	465.236	4	1857.92	1857.92	0	0.7	137	Specific	1067.02	944.04	30	1771	scan=11177	scan=11177	34.6583
K.VGAVDADKHHSLGGQYGVQGFPTIK.I			22.4	998.7	>>sp|Q15084|PDIA6_HUMAN Protein disulfide-isomerase A6 OS=Homo sapiens OX=9606 GN=PDIA6 PE=1 SV=1	517.069	5	2581.31	2581.32	0	-0.4	78	Specific	1089.05	998.7	10	1369	scan=225288	scan=225288	75.8246
K.FWEVISDEHGIDPTGTYHGDSDLQLER.I			22.4	951.35	>>sp|P68371|TBB4B_HUMAN Tubulin beta-4B chain OS=Homo sapiens OX=9606 GN=TUBB4B PE=1 SV=1	779.862	4	3116.43	3116.42	0	1.3	20	Specific	1097.57	951.35	5	2745	scan=106944	scan=106944	57.3509
K.LLEAHEEQNVDSYTESVKEYDSISR.L			22.4	1006.27	>>sp|P54920|SNAA_HUMAN Alpha-soluble NSF attachment protein OS=Homo sapiens OX=9606 GN=NAPA PE=1 SV=3	736.097	4	2941.37	2941.37	0	-0.6	247	Specific	1074.79	1006.27	5	2601	scan=16178	scan=16178	47.3185
R.SPESDSIQWFHNGNLIPTHTQPSYR.F			22.4	1068.62	>>sp|P12318|FCG2A_HUMAN Low affinity immunoglobulin gamma Fc region receptor II-a OS=Homo sapiens OX=9606 GN=FCGR2A PE=1 SV=4	728.6	4	2911.38	2911.38	0	0.8	67	Specific	1083.4	1068.62	1	1875	scan=18944	scan=18944	54.1991
K.VELFHYQDGAFHTEYNR.A			22.39	891.7	>>sp|Q14554|PDIA5_HUMAN Protein disulfide-isomerase A5 OS=Homo sapiens OX=9606 GN=PDIA5 PE=1 SV=1	532.249	4	2125.97	2125.97	0	-0.2	108	Specific	1079.41	891.7	18	1473	scan=205591	scan=205591	76.2442
K.VALEGLRPTIPPGISPHVC[+57.021]K.L		C[+57]	22.39	997.31	>>sp|Q13418|ILK_HUMAN Integrin-linked protein kinase OS=Homo sapiens OX=9606 GN=ILK PE=1 SV=2	536.053	4	2141.19	2141.19	0	-0.8	404	Specific	1052.11	997.31	29	1987	scan=187358	scan=187358	89.1292
K.HHISIAEIYETELVDIEK.A			22.39	948.06	>>sp|P54920|SNAA_HUMAN Alpha-soluble NSF attachment protein OS=Homo sapiens OX=9606 GN=NAPA PE=1 SV=3	535.53	4	2139.1	2139.1	0	0	123	Specific	1072.99	948.06	5	2601	scan=108548	scan=108548	61.3269
K.LKDVLLQVDDERR.N			22.39	910.77	>>sp|P35579|MYH9_HUMAN Myosin-9 OS=Homo sapiens OX=9606 GN=MYH9 PE=1 SV=4	400.477	4	1598.89	1598.89	0	-0.6	1844	Specific	1138.95	910.77	254	717	scan=183218	scan=183218	56.6843
K.NHKEEM[+15.995]SQLTGQNSGDVNVEINVAPGK.D		M[+16]	22.39	304.86	>>sp|P35527|K1C9_HUMAN Keratin, type I cytoskeletal 9 OS=Homo sapiens OX=9606 GN=KRT9 PE=1 SV=3	728.603	4	2911.39	2911.39	0	1.2	291	Specific	1096.5	1023.48	8	1901	scan=57818	scan=57818	42.6939
R.VLEDRPLSDKGSGDSSQVTQVSPQR.I			22.39	1073.06	>>sp|P05106|ITB3_HUMAN Integrin beta-3 OS=Homo sapiens OX=9606 GN=ITGB3 PE=1 SV=2	672.092	4	2685.35	2685.34	0	1	89	Specific	1073.06	1073.06	49	1953	scan=98714	scan=98714	37.1798
R.TM[+15.995]TIHNGMFFSTYDRDNDGWLTSDPR.K		M[+16]	22.39	207.23	>>sp|P02675|FIBB_HUMAN Fibrinogen beta chain OS=Homo sapiens OX=9606 GN=FGB PE=1 SV=2	774.093	4	3093.35	3093.35	0	0.9	396	Specific	1096.34	1075.01	101	2107	scan=149862	scan=149862	54.8748
K.KDGTHVVENVDATHIGK.L			22.39	986.28	>>sp|P00488|F13A_HUMAN Coagulation factor XIII A chain OS=Homo sapiens OX=9606 GN=F13A1 PE=1 SV=4	364.792	5	1819.93	1819.93	0	-0.3	447	Specific	1075.75	986.28	53	2427	scan=180590	scan=180590	35.9077
K.VAVPSTIHC[+57.021]DHLIEAQVGGEK.D		C[+57]	22.38	917.2	>>sp|Q99798|ACON_HUMAN Aconitate hydratase, mitochondrial OS=Homo sapiens OX=9606 GN=ACO2 PE=1 SV=2	565.791	4	2260.14	2260.14	0	1	118	Specific	1076.92	917.2	10	117	scan=15570	scan=15570	45.7848
K.VAVPSTIHC[+57.021]DHLIEAQVGGEK.D		C[+57]	22.38	926.92	>>sp|Q99798|ACON_HUMAN Aconitate hydratase, mitochondrial OS=Homo sapiens OX=9606 GN=ACO2 PE=1 SV=2	565.791	4	2260.14	2260.14	0	1.1	118	Specific	1093.63	926.92	10	117	scan=102281	scan=102281	45.9654
K.AFHYESNNDLEKQEFEK.A			22.38	908.41	>>sp|Q92619-2|HMHA1_HUMAN Isoform 2 of Rho GTPase-activating protein 45 OS=Homo sapiens OX=9606 GN=ARHGAP45	532.746	4	2127.96	2127.96	0	0.1	205	Specific	1072.84	908.41	13	2177	scan=202646	scan=202646	52.7677
R.GHAVLAGM[+15.995]NVYSSEFENIKEEYSVR.G		M[+16]	22.38	66.6	>>sp|Q14554|PDIA5_HUMAN Protein disulfide-isomerase A5 OS=Homo sapiens OX=9606 GN=PDIA5 PE=1 SV=1	712.092	4	2845.35	2845.35	0	0.6	201	Specific	1076.64	1039.37	18	1473	scan=148820	scan=148820	52.2779
R.AQEQQSLIHTNQAESHTAVGR.G			22.38	1070.71	>>sp|Q13201|MMRN1_HUMAN Multimerin-1 OS=Homo sapiens OX=9606 GN=MMRN1 PE=1 SV=3	577.038	4	2305.13	2305.13	0	0.9	284	Specific	1097.68	1070.71	71	663	scan=10560	scan=10560	33.0311
K.LLEAHEEQNVDSYTESVKEYDSISR.L			22.38	1045.5	>>sp|P54920|SNAA_HUMAN Alpha-soluble NSF attachment protein OS=Homo sapiens OX=9606 GN=NAPA PE=1 SV=3	736.098	4	2941.37	2941.37	0	0.7	247	Specific	1094.01	1045.5	5	2601	scan=102909	scan=102909	47.4937
K.ESHATLVFHNLLGEIDQQYSR.F			22.38	1035.5	>>sp|P40763|STAT3_HUMAN Signal transducer and activator of transcription 3 OS=Homo sapiens OX=9606 GN=STAT3 PE=1 SV=2	615.06	4	2457.22	2457.22	0	1	50	Specific	1068.29	1035.5	7	799	scan=152335	scan=152335	61.0548
R.FLSNGHVTIPGQQDKDM[+15.995]FQETMEAMR.I		M[+16]	22.38	216.52	>>sp|P35579|MYH9_HUMAN Myosin-9 OS=Homo sapiens OX=9606 GN=MYH9 PE=1 SV=4	757.351	4	3026.38	3026.38	0	0.5	302	Specific	1092.22	1052.08	254	717	scan=105015	scan=105015	52.6392
K.VNESSHYDLAFTDVHFKPGQIR.R			22.38	1052.72	>>sp|P29144|TPP2_HUMAN Tripeptidyl-peptidase 2 OS=Homo sapiens OX=9606 GN=TPP2 PE=1 SV=4	512.858	5	2560.26	2560.26	0	1.1	639	Specific	1061.18	1052.72	20	2629	scan=104182	scan=104182	50.5889
R.KQTIDNSQGAYQEAFDISKK.E			22.38	993.89	>>sp|P27348|1433T_HUMAN 14-3-3 protein theta OS=Homo sapiens OX=9606 GN=YWHAQ PE=1 SV=1	568.536	4	2271.12	2271.13	0	-0.7	139	Specific	1069.46	993.89	5	185	scan=223498	scan=223498	61.3205
R.LVSN[+0.984]HSLHETSSVFVDSLTK.A		N[+1]	22.38	976.1	>>sp|P21333-2|FLNA_HUMAN Isoform 2 of Filamin-A OS=Homo sapiens OX=9606 GN=FLNA	551.033	4	2201.11	2201.11	0	1	2513	Specific	1067.77	976.1	195	1719	scan=147917	scan=147917	50.039
R.FLHVPDTFEGHFDGVPVISK.G			22.38	1018.97	>>sp|P19823|ITIH2_HUMAN Inter-alpha-trypsin inhibitor heavy chain H2 OS=Homo sapiens OX=9606 GN=ITIH2 PE=1 SV=2	561.039	4	2241.14	2241.13	0	0.8	223	Specific	1098.64	1018.97	15	1887	scan=151845	scan=151845	59.804
K.IVSSAM[+15.995]EPDREYHFGQAVR.F		M[+16]	22.38	969.35	>>sp|P08603|CFAH_HUMAN Complement factor H OS=Homo sapiens OX=9606 GN=CFH PE=1 SV=4	552.768	4	2208.05	2208.05	0	0.2	157	Specific	1074.8	969.35	33	1867	scan=99450	scan=99450	39.0046
K.NWRDPDQTDGLGLSYLSSHIANVER.V			22.38	1048	>>sp|P06396|GELS_HUMAN Gelsolin OS=Homo sapiens OX=9606 GN=GSN PE=1 SV=1	711.598	4	2843.37	2843.37	0	0.5	395	Specific	1093.39	1048	61	2125	scan=20653	scan=20653	58.4712
K.HPLKPDNQPFPQSVSESC[+57.021]PGK.F		C[+57]	22.38	1064.34	>>sp|P04196|HRG_HUMAN Histidine-rich glycoprotein OS=Homo sapiens OX=9606 GN=HRG PE=1 SV=1	588.038	4	2349.13	2349.13	0	1.2	487	Specific	1084.15	1064.34	15	2101	scan=56323	scan=56323	38.6408
K.LYHSEAFTVNFGDTEEAKK.Q			22.38	958.48	>>sp|P01009|A1AT_HUMAN Alpha-1-antitrypsin OS=Homo sapiens OX=9606 GN=SERPINA1 PE=1 SV=3	547.265	4	2186.04	2186.04	0	-0.1	161	Specific	1068.94	958.48	33	161	scan=225433	scan=225433	76.9941
K.AVGDKLPEC[+57.021]EAVC[+57.021]GKPK.N		C[+57]*2	22.38	962.55	>>sp|P00738|HPT_HUMAN Haptoglobin OS=Homo sapiens OX=9606 GN=HP PE=1 SV=1	465.235	4	1857.92	1857.92	0	-0.4	137	Specific	1097.68	962.55	30	1771	scan=221220	scan=221220	42.8698
R.AQEQQSLIHTNQAESHTAVGR.G			22.37	1073.45	>>sp|Q13201|MMRN1_HUMAN Multimerin-1 OS=Homo sapiens OX=9606 GN=MMRN1 PE=1 SV=3	577.038	4	2305.13	2305.13	0	0.4	284	Specific	1080.28	1073.45	71	663	scan=97114	scan=97114	33.1559
R.SQYAHYFDLSLVNNGVDETLKK.L			22.37	1032.05	>>sp|Q00013|EM55_HUMAN 55 kDa erythrocyte membrane protein OS=Homo sapiens OX=9606 GN=MPP1 PE=1 SV=2	636.072	4	2541.26	2541.26	0	0.8	424	Specific	1051.37	1032.05	7	1701	scan=20110	scan=20110	57.1425
K.LVEKPSPLTLAPHDFANIK.A			22.37	1012.86	>>sp|P53618|COPB_HUMAN Coatomer subunit beta OS=Homo sapiens OX=9606 GN=COPB1 PE=1 SV=3	523.296	4	2090.16	2090.16	0	-0.9	768	Specific	1077.22	1012.86	11	2143	scan=187123	scan=187123	87.2405
R.LVRPEVDVMC[+57.021]TAFHDNEETFLK.K		C[+57]	22.37	992.49	>>sp|P02768|ALBU_HUMAN Serum albumin OS=Homo sapiens OX=9606 GN=ALB PE=1 SV=2	663.322	4	2650.26	2650.26	0	0.3	139	Specific	1056.76	992.49	148	243	scan=63309	scan=63309	57.6257
R.NIDNPALADIYTEHAHQVVVAK.Y			22.37	1030.38	>>sp|O75083|WDR1_HUMAN WD repeat-containing protein 1 OS=Homo sapiens OX=9606 GN=WDR1 PE=1 SV=4	605.316	4	2418.24	2418.24	0	0.7	44	Specific	1078.62	1030.38	38	2959	scan=148126	scan=148126	50.5628
R.ELQELVQYPVEHPDKFLK.F			22.36	940.57	>>sp|P55072|TERA_HUMAN Transitional endoplasmic reticulum ATPase OS=Homo sapiens OX=9606 GN=VCP PE=1 SV=4	553.796	4	2212.16	2212.16	0	-1.5	488	Specific	1058.94	940.57	25	2899	scan=187966	scan=187966	94.144
K.LDKSQIHDIVLVGGSTR.I			22.36	940.1	>>sp|P11142|HSP7C_HUMAN Heat shock cognate 71 kDa protein OS=Homo sapiens OX=9606 GN=HSPA8 PE=1 SV=1	460.258	4	1838.01	1838.01	0	-1	326	Specific	1070.76	940.1	35	681	scan=184746	scan=184746	68.673
K.SLHTLFGDKLC[+57.021]TVATLR.E		C[+57]	22.36	999.89	>>sp|P02768|ALBU_HUMAN Serum albumin OS=Homo sapiens OX=9606 GN=ALB PE=1 SV=2	483.764	4	1932.03	1932.04	0	-1.4	89	Specific	1079.15	999.89	148	243	scan=209282	scan=209282	106.459
K.SLHTLFGDKLC[+57.021]TVATLR.E		C[+57]	22.36	988.75	>>sp|P02768|ALBU_HUMAN Serum albumin OS=Homo sapiens OX=9606 GN=ALB PE=1 SV=2	483.764	4	1932.03	1932.04	0	-1.1	89	Specific	1081.95	988.75	148	243	scan=228458	scan=228458	101.607
R.ILNN[+0.984]GHAFNVEFDDSQDKAVLK.G		N[+1]	22.36	68.43	>>sp|P00918|CAH2_HUMAN Carbonic anhydrase 2 OS=Homo sapiens OX=9606 GN=CA2 PE=1 SV=2	619.559	4	2475.22	2475.22	0	0.3	59	Specific	1055.69	989.7	17	2435	scan=148982	scan=148982	52.6789
R.ILDLGITGPEGHVLSRPEEVEAEAVNR.A			22.35	1056.37	>>sp|Q16555|DPYL2_HUMAN Dihydropyrimidinase-related protein 2 OS=Homo sapiens OX=9606 GN=DPYSL2 PE=1 SV=1	725.883	4	2900.51	2900.51	0	0.2	212	Specific	1056.37	1056.37	15	637	scan=150264	scan=150264	55.8858
R.YVSHFETEGPHVLLYFDSVPTSR.E			22.35	1021.46	>>sp|P0C0L4|CO4A_HUMAN Complement C4-A OS=Homo sapiens OX=9606 GN=C4A PE=1 SV=2	670.831	4	2680.3	2680.3	0	-0.6	1511	Specific	1064.4	1021.46	45	1733	scan=209077	scan=209077	104.779
K.GILGYTEHQVVSSDFNSDTHSSTFDAGAGIALNDHFVK.L			22.35	225.13	>>sp|P04406|G3P_HUMAN Glyceraldehyde-3-phosphate dehydrogenase OS=Homo sapiens OX=9606 GN=GAPDH PE=1 SV=3	808.184	5	4036.89	4036.89	0	-0.6	272	Specific	1080.72	1080.72	41	1877	scan=150890	scan=150890	57.4474
R.KAPDAGGC[+57.021]LHADPDLGVLC[+57.021]PTGC[+57.021]QLQEALLQQERPIR.N		C[+57]*3	22.35	123.72	>>sp|P02675|FIBB_HUMAN Fibrinogen beta chain OS=Homo sapiens OX=9606 GN=FGB PE=1 SV=2	817.609	5	4084.01	4084.02	0	-0.7	88	Specific	1073.27	1071.98	101	2107	scan=209861	scan=209861	111.093
R.GIDSEGHAANFVETEQIVHYNGSK.A			22.34	1000.98	>>sp|Q9NTJ5|SAC1_HUMAN Phosphatidylinositide phosphatase SAC1 OS=Homo sapiens OX=9606 GN=SACM1L PE=1 SV=2	651.31	4	2602.22	2602.22	0	0.8	227	Specific	1071.75	1000.98	12	1343	scan=15945	scan=15945	46.73
K.ASEGESGGSM[+15.995]HTALSDLYLEHLLQK.R		M[+16]	22.34	1018.52	>>sp|Q00013|EM55_HUMAN 55 kDa erythrocyte membrane protein OS=Homo sapiens OX=9606 GN=MPP1 PE=1 SV=2	673.074	4	2689.27	2689.28	0	-1.1	5	Specific	1071.18	1018.52	7	1701	scan=188402	scan=188402	97.6792
K.FIQENIFGIC[+57.021]PHMTEDNKDLIQGK.D		C[+57]	22.34	935.28	>>sp|P30101|PDIA3_HUMAN Protein disulfide-isomerase A3 OS=Homo sapiens OX=9606 GN=PDIA3 PE=1 SV=4	712.6	4	2847.38	2847.38	0	-0.9	235	Specific	1060.46	935.28	26	1497	scan=188931	scan=188931	101.743
R.HTFMGVVSLGSPSGEVSHPR.K			22.34	1083.98	>>sp|P02765|FETUA_HUMAN Alpha-2-HS-glycoprotein OS=Homo sapiens OX=9606 GN=AHSG PE=1 SV=2	521.011	4	2081.02	2081.02	0	-0.3	318	Specific	1086.88	1083.98	11	2363	scan=185295	scan=185295	73.1308
K.VAQLEAQC[+57.021]Q[+0.984]EPC[+57.021]KDTVQIHDITGK.D		C[+57]*2, Q[+1]	22.34	68.97	>>sp|P02679-2|FIBG_HUMAN Isoform Gamma-A of Fibrinogen gamma chain OS=Homo sapiens OX=9606 GN=FGG	693.085	4	2769.32	2769.32	0	-0.8	154	Specific	1097.89	1045.3	56	2027	scan=204435	scan=204435	67.1515
K.IYITLTGVHQVPTENVQVHFTER.S			22.33	1096.75	>>sp|Q9HB71|CYBP_HUMAN Calcyclin-binding protein OS=Homo sapiens OX=9606 GN=CACYBP PE=1 SV=2	671.107	4	2681.41	2681.4	0	0.6	89	Specific	1096.75	1096.75	3	1833	scan=106445	scan=106445	56.1385
R.LGISNHTHVVVYDGEHLGSFYAPR.V			22.33	1064.42	>>sp|Q16762|THTR_HUMAN Thiosulfate sulfurtransferase OS=Homo sapiens OX=9606 GN=TST PE=1 SV=4	534.472	5	2668.33	2668.33	0	0.8	88	Specific	1092.78	1064.42	10	2627	scan=103872	scan=103872	49.8327
K.SGEHDFGAAFDGDGDRNMILGK.H			22.33	1052.92	>>sp|P36871|PGM1_HUMAN Phosphoglucomutase-1 OS=Homo sapiens OX=9606 GN=PGM1 PE=1 SV=3	578.012	4	2309.03	2309.03	0	0.1	278	Specific	1075.67	1052.92	22	1443	scan=186026	scan=186026	78.4252
K.FSKVEDMAELTC[+57.021]LNEASVLHNLK.E		C[+57]	22.33	984.63	>>sp|P35579|MYH9_HUMAN Myosin-9 OS=Homo sapiens OX=9606 GN=MYH9 PE=1 SV=4	662.832	4	2648.31	2648.31	0	0.9	80	Specific	1062.41	984.63	254	717	scan=21096	scan=21096	59.5637
K.TYGADLASVDFQHASEDARK.T			22.33	991.37	>>sp|P30740|ILEU_HUMAN Leukocyte elastase inhibitor OS=Homo sapiens OX=9606 GN=SERPINB1 PE=1 SV=1	546.01	4	2181.02	2181.02	0	-0.2	111	Specific	1091.07	991.37	14	1087	scan=204545	scan=204545	68.0321
K.KTHIQDNHDGTYTVAYVPDVTGR.Y			22.33	1068.56	>>sp|P21333-2|FLNA_HUMAN Isoform 2 of Filamin-A OS=Homo sapiens OX=9606 GN=FLNA	518.257	5	2587.25	2587.25	0	0.4	1593	Specific	1086.56	1068.56	195	1719	scan=14480	scan=14480	42.9865
R.LAGIVQPNDGQC[+57.021]HVGSDNHYSASTTMDYPSLGLM[+15.995]TEK.L		C[+57], M[+16]	22.33	189.21	>>sp|P05106|ITB3_HUMAN Integrin beta-3 OS=Homo sapiens OX=9606 GN=ITGB3 PE=1 SV=2	1003.21	4	4009.8	4009.8	0	0.5	288	Specific	1093.02	1069.64	49	1953	scan=18315	scan=18315	52.6055
K.IQNKLTDLEILALLIAALSHDLDHR.G			22.33	1099.9	>>sp|O76074|PDE5A_HUMAN cGMP-specific 3',5'-cyclic phosphodiesterase OS=Homo sapiens OX=9606 GN=PDE5A PE=1 SV=2	565.923	5	2825.59	2825.59	0	-1.1	634	Specific	1099.9	1099.9	13	735	scan=232364	scan=232364	132.501
R.ALEATTEHIRQELAVFC[+57.021]SPEPPAK.T		C[+57]	22.32	1022.26	>>sp|Q9Y490|TLN1_HUMAN Talin-1 OS=Homo sapiens OX=9606 GN=TLN1 PE=1 SV=3	674.345	4	2694.36	2694.36	0	0.3	2145	Specific	1098.67	1022.26	242	2795	scan=106564	scan=106564	56.4337
R.DHINLPGFSGQNPLRGPNDER.F			22.32	1019.41	>>sp|P00491|PNPH_HUMAN Purine nucleoside phosphorylase OS=Homo sapiens OX=9606 GN=PNP PE=1 SV=2	584.039	4	2333.14	2333.14	0	-1.1	134	Specific	1085.08	1019.41	16	875	scan=226518	scan=226518	85.6757
K.LGYSPLHQAAQQGHTDIVTLLLK.N			22.3	1091.95	>>sp|P16157|ANK1_HUMAN Ankyrin-1 OS=Homo sapiens OX=9606 GN=ANK1 PE=1 SV=3	626.597	4	2503.37	2503.37	0	0	733	Specific	1091.95	1091.95	16	3029	scan=189852	scan=189852	109.106
R.LAGIVQPNDGQC[+57.021]HVGSDNHYSASTTMDYPSLGLMTEK.L		C[+57]	22.3	1054.35	>>sp|P05106|ITB3_HUMAN Integrin beta-3 OS=Homo sapiens OX=9606 GN=ITGB3 PE=1 SV=2	999.207	4	3993.81	3993.81	0	0.1	288	Specific	1054.35	1054.35	49	1953	scan=106481	scan=106481	56.2256
R.LVRPEVDVM[+15.995]C[+57.021]TAFHDNEETFLKK.Y		C[+57], M[+16]	22.29	618.93	>>sp|P02768|ALBU_HUMAN Serum albumin OS=Homo sapiens OX=9606 GN=ALB PE=1 SV=2	559.677	5	2794.35	2794.35	0	0.1	139	Specific	1093.02	1055.3	148	243	scan=186393	scan=186393	81.4214
R.C[+57.021]SYQ[+0.984]PTMEGVHTVHVTFAGVPIPR.S		C[+57], Q[+1]	22.28	1066.63	>>sp|P21333-2|FLNA_HUMAN Isoform 2 of Filamin-A OS=Homo sapiens OX=9606 GN=FLNA	671.829	4	2684.29	2684.3	0	-1.1	444	Specific	1066.63	1066.63	195	1719	scan=189199	scan=189199	103.964
K.VRYEGSYALTSEEAERSDGDPVQPAVLQVHQTS.-			22.28	1058.35	>>sp|O95810|CAVN2_HUMAN Caveolae-associated protein 2 OS=Homo sapiens OX=9606 GN=CAVIN2 PE=1 SV=3	905.439	4	3618.73	3618.73	0	1	393	CRagged	1058.35	1058.35	27	2389	scan=16996	scan=16996	49.336
R.KLVIIEGDLERTEER.A			22.27	282.21	>>sp|P06753-2|TPM3_HUMAN Isoform 2 of Tropomyosin alpha-3 chain OS=Homo sapiens OX=9606 GN=TPM3	450.751	4	1799.98	1799.99	0	-1.4	132	Specific	1155.8	282.21	44	2997	scan=204139	scan=204139	64.8037
K.ALGHGVDLGHIYGDNLER.Q			22.26	858.38	>>sp|P23219-4|PGH1_HUMAN Isoform 4 of Prostaglandin G/H synthase 1 OS=Homo sapiens OX=9606 GN=PTGS1	484.748	4	1935.97	1935.97	0	1.8	113	Specific	1056.08	858.38	14	1173	scan=205357	scan=205357	74.5333
K.KHEAFESDLAAHQDR.V			22.26	996.87	>>sp|P12814|ACTN1_HUMAN Alpha-actinin-1 OS=Homo sapiens OX=9606 GN=ACTN1 PE=1 SV=2	439.214	4	1753.83	1753.83	0	4	436	Specific	1159.76	996.87	94	71	scan=53242	scan=53242	30.1314
K.EIINVGHSFHVNFEDNDNR.S			22.26	907.9	>>sp|P00915|CAH1_HUMAN Carbonic anhydrase 1 OS=Homo sapiens OX=9606 GN=CA1 PE=1 SV=2	564.767	4	2256.05	2256.04	0	1.6	59	Specific	1051.5	907.9	12	93	scan=104222	scan=104222	50.6873
R.TALDKIEEMEM[+15.995]TNSHLAK.R		M[+16]	22.25	96.23	>>sp|Q9Y608-4|LRRF2_HUMAN Isoform 4 of Leucine-rich repeat flightless-interacting protein 2 OS=Homo sapiens OX=9606 GN=LRRFIP2	520.005	4	2077	2076.99	0	1.5	391	Specific	1076.62	992.61	8	1755	scan=185194	scan=185194	72.3173
M.[+42.011]AQQAADKYLYVDKNFINNPLAQADWAAK.K		.[+42]	22.25	945.15	>>sp|P35579|MYH9_HUMAN Myosin-9 OS=Homo sapiens OX=9606 GN=MYH9 PE=1 SV=4	802.907	4	3208.61	3208.61	0	-0.1	2	NRagged	1056.28	945.15	254	717	scan=191664	scan=191664	123.417
R.EAEAAIYHLQLFEELRR.L			22.25	981.87	>>sp|P14618|KPYM_HUMAN Pyruvate kinase PKM OS=Homo sapiens OX=9606 GN=PKM PE=1 SV=4	522.778	4	2088.09	2088.09	0	1.3	384	Specific	1095.94	981.87	43	405	scan=151628	scan=151628	59.2689
K.SLHTLFGDKLC[+57.021]TVATLR.E		C[+57]	22.25	1097.76	>>sp|P02768|ALBU_HUMAN Serum albumin OS=Homo sapiens OX=9606 GN=ALB PE=1 SV=2	483.765	4	1932.04	1932.04	0	1.6	89	Specific	1097.76	1097.76	148	243	scan=189054	scan=189054	102.746
R.GHAVLAGM[+15.995]NVYSSEFENIKEEYSVR.G		M[+16]	22.22	70.98	>>sp|Q14554|PDIA5_HUMAN Protein disulfide-isomerase A5 OS=Homo sapiens OX=9606 GN=PDIA5 PE=1 SV=1	712.093	4	2845.35	2845.35	0	1.6	201	Specific	1051.73	961.12	18	1473	scan=104970	scan=104970	52.5277
K.HIAEDADRKYEEVAR.K			22.22	818.32	>>sp|P09493-8|TPM1_HUMAN Isoform 8 of Tropomyosin alpha-1 chain OS=Homo sapiens OX=9606 GN=TPM1	451.226	4	1801.88	1801.88	0	0.7	153	Specific	1102.68	818.32	21	2671	scan=140402	scan=140402	30.8597
K.HIAEEADRKYEEVAR.K			22.22	904	>>sp|P06753-2|TPM3_HUMAN Isoform 2 of Tropomyosin alpha-3 chain OS=Homo sapiens OX=9606 GN=TPM3	454.73	4	1815.9	1815.9	0	0.4	117	Specific	1135.59	904	44	2997	scan=96225	scan=96225	30.9113
K.HTHEGDPLESVVFIYSM[+15.995]PGYK.C		M[+16]	22.21	1003.58	>>sp|Q6IBS0|TWF2_HUMAN Twinfilin-2 OS=Homo sapiens OX=9606 GN=TWF2 PE=1 SV=2	606.291	4	2422.14	2422.14	0	1.5	243	Specific	1097.87	1003.58	9	2513	scan=107681	scan=107681	59.2158
R.HTFM[+15.995]GVVSLGSPSGEVSHPR.K		M[+16]	22.21	999.02	>>sp|P02765|FETUA_HUMAN Alpha-2-HS-glycoprotein OS=Homo sapiens OX=9606 GN=AHSG PE=1 SV=2	525.011	4	2097.02	2097.02	0	1.9	318	Specific	1090.69	999.02	11	2363	scan=58174	scan=58174	43.6496
K.VILGAHQEVNLEPHVQEIEVSR.L			22.21	1056.56	>>sp|P00747|PLMN_HUMAN Plasminogen OS=Homo sapiens OX=9606 GN=PLG PE=1 SV=2	624.837	4	2496.32	2496.32	0	1.7	635	Specific	1056.56	1056.56	35	927	scan=60673	scan=60673	50.4403
R.GIDVSLEEEHSVHDVAALLK.E			22.21	976.63	>>sp|O43182|RHG06_HUMAN Rho GTPase-activating protein 6 OS=Homo sapiens OX=9606 GN=ARHGAP6 PE=1 SV=3	541.035	4	2161.12	2161.11	0	1.6	451	Specific	1080.87	976.63	5	903	scan=106941	scan=106941	57.3447
K.HIAEEADRKYEEVAR.K			22.19	1010.75	>>sp|P06753-2|TPM3_HUMAN Isoform 2 of Tropomyosin alpha-3 chain OS=Homo sapiens OX=9606 GN=TPM3	454.73	4	1815.9	1815.9	0	-0.2	117	Specific	1136.5	1010.75	44	2997	scan=96239	scan=96239	30.9523
R.EIGTHKPLPGITVGDIGPK.F			22.17	1086.84	>>sp|Q15067|ACOX1_HUMAN Peroxisomal acyl-coenzyme A oxidase 1 OS=Homo sapiens OX=9606 GN=ACOX1 PE=1 SV=3	483.025	4	1929.08	1929.08	0	-1.7	211	Specific	1086.84	1086.84	10	77	scan=185468	scan=185468	74.4201
K.EAVMDINKPGPLFKPENGLLETK.V			22.17	1032.24	>>sp|P07225|PROS_HUMAN Vitamin K-dependent protein S OS=Homo sapiens OX=9606 GN=PROS1 PE=1 SV=1	635.842	4	2540.35	2540.34	0	1.5	402	Specific	1055.12	1032.24	20	1139	scan=106190	scan=106190	55.5129
K.LGPHAGDVEGHLSFLEK.D			22.17	903.96	>>sp|P06727|APOA4_HUMAN Apolipoprotein A-IV OS=Homo sapiens OX=9606 GN=APOA4 PE=1 SV=3	452.234	4	1805.92	1805.92	0	-1.7	329	Specific	1054.2	903.96	24	2259	scan=225608	scan=225608	78.4866
K.C[+57.021]HAGHLNGVYYQGGTYSK.A		C[+57]	22.17	998.1	>>sp|P02679-2|FIBG_HUMAN Isoform Gamma-A of Fibrinogen gamma chain OS=Homo sapiens OX=9606 GN=FGG	503.732	4	2011.9	2011.91	0	-1.4	365	Specific	1079.15	998.1	56	2027	scan=10820	scan=10820	33.7181
K.C[+57.021]HAGHLNGVYYQGGTYSK.A		C[+57]	22.17	1021.54	>>sp|P02679-2|FIBG_HUMAN Isoform Gamma-A of Fibrinogen gamma chain OS=Homo sapiens OX=9606 GN=FGG	503.732	4	2011.9	2011.91	0	-1.4	365	Specific	1086.66	1021.54	56	2027	scan=97340	scan=97340	33.7182
K.LADIDKDGM[+15.995]LDDDEFALANHLIK.V		M[+16]	22.16	645.59	>>sp|Q9NZN3|EHD3_HUMAN EH domain-containing protein 3 OS=Homo sapiens OX=9606 GN=EHD3 PE=1 SV=2	647.82	4	2588.26	2588.25	0	1.9	487	Specific	1080.34	951.39	24	2315	scan=20528	scan=20528	58.1599
K.IHVSDQELQSANASVDDSRLEELK.A			22.16	1064.94	>>sp|P22314|UBA1_HUMAN Ubiquitin-like modifier-activating enzyme 1 OS=Homo sapiens OX=9606 GN=UBA1 PE=1 SV=3	671.586	4	2683.32	2683.32	0	1.5	807	Specific	1097.87	1064.94	14	2529	scan=59316	scan=59316	46.7506
K.LDKSQIHDIVLVGGSTR.I			22.16	998.07	>>sp|P11142|HSP7C_HUMAN Heat shock cognate 71 kDa protein OS=Homo sapiens OX=9606 GN=HSPA8 PE=1 SV=1	460.258	4	1838.01	1838.01	0	-1.4	326	Specific	1095.5	998.07	35	681	scan=224731	scan=224731	71.2614
K.SLHTLFGDKLC[+57.021]TVATLR.E		C[+57]	22.16	999.03	>>sp|P02768|ALBU_HUMAN Serum albumin OS=Homo sapiens OX=9606 GN=ALB PE=1 SV=2	483.764	4	1932.03	1932.04	0	-1.5	89	Specific	1082.72	999.03	148	243	scan=228303	scan=228303	100.35
K.ASEGESGGSM[+15.995]HTALSDLYLEHLLQK.R		M[+16]	22.14	981.35	>>sp|Q00013|EM55_HUMAN 55 kDa erythrocyte membrane protein OS=Homo sapiens OX=9606 GN=MPP1 PE=1 SV=2	673.074	4	2689.27	2689.28	0	-1.7	5	Specific	1069.79	981.35	7	1701	scan=208363	scan=208363	98.8698
K.GADIN[+15.995]APDKHHITPLLSAVYEGHVSC[+57.021]VK.L		C[+57], N[+16]	22.12	1051.62	>>sp|P58546|MTPN_HUMAN Myotrophin OS=Homo sapiens OX=9606 GN=MTPN PE=1 SV=2	761.887	4	3044.52	3044.53	0	-0.3	58	Specific	1051.62	1051.62	11	507	scan=186311	scan=186311	80.7749
K.LKDVLLQVDDERR.N			22.12	879.63	>>sp|P35579|MYH9_HUMAN Myosin-9 OS=Homo sapiens OX=9606 GN=MYH9 PE=1 SV=4	400.476	4	1598.88	1598.89	0	-1.5	1844	Specific	1111.33	879.63	254	717	scan=203314	scan=203314	58.1835
R.KSEEDGKEYHFISTEEM[+15.995]TR.N		M[+16]	22.11	1067.55	>>sp|Q00013|EM55_HUMAN 55 kDa erythrocyte membrane protein OS=Homo sapiens OX=9606 GN=MPP1 PE=1 SV=2	583.766	4	2332.04	2332.04	0	0.5	323	Specific	1088.41	1067.55	7	1701	scan=97800	scan=97800	34.9033
R.FNHFSLTLNTNHGHILVDYSK.N			22.08	1072.86	>>sp|P06744|G6PI_HUMAN Glucose-6-phosphate isomerase OS=Homo sapiens OX=9606 GN=GPI PE=1 SV=4	615.064	4	2457.23	2457.23	0	1	37	Specific	1096.57	1072.86	21	2233	scan=148368	scan=148368	51.1738
R.LAGIVQPNDGQC[+57.021]HVGSDN[+15.995]HYSASTTMDYPSLGLM[+15.995]TEK.L		C[+57], M[+16], N[+16]	22.08	299.57	>>sp|P05106|ITB3_HUMAN Integrin beta-3 OS=Homo sapiens OX=9606 GN=ITGB3 PE=1 SV=2	1007.2	4	4025.79	4025.8	0	-1.6	288	Specific	1062.88	1062.88	49	1953	scan=206616	scan=206616	84.2949
R.KC[+57.021]FSIDNPGYEPEVVAVHPGGDTVAIGGVDGNVR.L		C[+57]	22.08	1027.56	>>sp|O75083|WDR1_HUMAN WD repeat-containing protein 1 OS=Homo sapiens OX=9606 GN=WDR1 PE=1 SV=4	882.182	4	3525.71	3525.71	0	-0.3	437	Specific	1058.02	1027.56	38	2959	scan=150037	scan=150037	55.3123
K.TPELNLDQFHDKTPYTIM[+15.995]FGPDK.C		M[+16]	22.07	721.43	>>sp|P27824|CALX_HUMAN Calnexin OS=Homo sapiens OX=9606 GN=CANX PE=1 SV=2	681.58	4	2723.3	2723.3	0	-1.6	171	Specific	1093.62	1033.13	12	155	scan=208792	scan=208792	102.401
R.LGVHPLSC[+57.021]HGWVLGEHGDSSVPVWSGM[+15.995]NVAGVSLK.T		C[+57], M[+16]	22.07	57.37	>>sp|P00338|LDHA_HUMAN L-lactate dehydrogenase A chain OS=Homo sapiens OX=9606 GN=LDHA PE=1 SV=2	737.767	5	3684.81	3684.8	0	0.8	178	Specific	1084.04	1007.66	16	1637	scan=151290	scan=151290	58.4432
K.ALGTHVIHSTHTLPLTVTSQQGVK.V			22.05	1044.72	>>sp|Q14766|LTBP1_HUMAN Latent-transforming growth factor beta-binding protein 1 OS=Homo sapiens OX=9606 GN=LTBP1 PE=1 SV=4	632.101	4	2525.38	2525.38	0	-0.5	452	Specific	1092.04	1044.72	67	1847	scan=204397	scan=204397	66.835
R.VHVSEEGTEPEAM[+15.995]LQVLGPKPALPAGTEDTAKEDAANRK.L		M[+16]	22.04	781.04	>>sp|P06396|GELS_HUMAN Gelsolin OS=Homo sapiens OX=9606 GN=GSN PE=1 SV=1	821.214	5	4102.04	4102.04	0	0	258	Specific	1110.11	1095.73	61	2125	scan=16106	scan=16106	47.143
R.VHVSEEGTEPEAMLQVLGPKPALPAGTEDTAKEDAANR.K			22.02	1091.37	>>sp|P06396|GELS_HUMAN Gelsolin OS=Homo sapiens OX=9606 GN=GSN PE=1 SV=1	990.244	4	3957.95	3957.95	0	0.8	258	Specific	1091.37	1091.37	61	2125	scan=150142	scan=150142	55.5821
R.FKDLGEENFKALVLIAFAQYLQQC[+57.021]PFEDHVK.L		C[+57]	22.02	1082.24	>>sp|P02768|ALBU_HUMAN Serum albumin OS=Homo sapiens OX=9606 GN=ALB PE=1 SV=2	740.379	5	3697.87	3697.87	0	-1.4	35	Specific	1082.24	1082.24	148	243	scan=212434	scan=212434	131.813
K.VAQ[+0.984]LEAQC[+57.021]QEPC[+57.021]KDTVQIHDITGKDC[+57.021]QDIANK.G		C[+57]*3, Q[+1]	22.02	7.83	>>sp|P02679-2|FIBG_HUMAN Isoform Gamma-A of Fibrinogen gamma chain OS=Homo sapiens OX=9606 GN=FGG	743.549	5	3713.71	3713.72	0	-1.5	154	Specific	1054.86	777.09	56	2027	scan=204412	scan=204412	66.9562
R.LSLLVQKPEFHEDTR.S			22	904.09	>>sp|Q9NS28|RGS18_HUMAN Regulator of G-protein signaling 18 OS=Homo sapiens OX=9606 GN=RGS18 PE=1 SV=1	453.747	4	1811.96	1811.96	0	-0.4	48	Specific	1068.28	904.09	5	1209	scan=102779	scan=102779	47.1827
R.VFVDGHQLFDFYHR.I			22	880.44	>>sp|Q3ZCW2|LEGL_HUMAN Galectin-related protein OS=Homo sapiens OX=9606 GN=LGALSL PE=1 SV=2	445.72	4	1779.86	1779.86	0	-0.6	137	Specific	1072.47	880.44	9	1163	scan=208093	scan=208093	96.617
R.DYQGPLKEHEVTIFVR.R			22	894.55	>>sp|P53396|ACLY_HUMAN ATP-citrate synthase OS=Homo sapiens OX=9606 GN=ACLY PE=1 SV=3	483.506	4	1931	1931	0	-0.8	363	Specific	1065.48	894.55	8	333	scan=186287	scan=186287	80.5736
R.TYEEGLKHEANNPQLK.E			22	918.03	>>sp|P31948|STIP1_HUMAN Stress-induced-phosphoprotein 1 OS=Homo sapiens OX=9606 GN=STIP1 PE=1 SV=1	468.487	4	1870.93	1870.93	0	-0.9	94	Specific	1062.43	918.03	18	2543	scan=180675	scan=180675	36.5949
K.HELQANC[+57.021]YEEVKDR.C		C[+57]	22	842.92	>>sp|P23528|COF1_HUMAN Cofilin-1 OS=Homo sapiens OX=9606 GN=CFL1 PE=1 SV=3	448.458	4	1790.81	1790.81	0	-0.5	133	Specific	1078.65	842.92	24	2221	scan=180145	scan=180145	32.3357
R.DVDIIDHHDNTYTVK.Y			22	841.34	>>sp|P21333-2|FLNA_HUMAN Isoform 2 of Filamin-A OS=Homo sapiens OX=9606 GN=FLNA	446.966	4	1784.84	1784.85	0	-0.5	922	Specific	1054.06	841.34	195	1719	scan=183193	scan=183193	56.4886
R.KDHSGQVFSVVSNGK.A			22	925.89	>>sp|P07996|TSP1_HUMAN Thrombospondin-1 OS=Homo sapiens OX=9606 GN=THBS1 PE=1 SV=2	397.957	4	1588.81	1588.81	0	-0.6	110	Specific	1096.75	925.89	175	2657	scan=201085	scan=201085	40.1752
R.YVGGQEHFAHLLILR.D			22	905.46	>>sp|P02763|A1AG1_HUMAN Alpha-1-acid glycoprotein 1 OS=Homo sapiens OX=9606 GN=ORM1 PE=1 SV=1	438.994	4	1752.95	1752.95	0	-0.6	109	Specific	1079.2	905.46	4	301	scan=206786	scan=206786	85.6933
R.YVGGQEHFAHLLILR.D			22	920.26	>>sp|P02763|A1AG1_HUMAN Alpha-1-acid glycoprotein 1 OS=Homo sapiens OX=9606 GN=ORM1 PE=1 SV=1	438.994	4	1752.95	1752.95	0	-0.4	109	Specific	1090.99	920.26	4	301	scan=226835	scan=226835	88.2348
R.LTIGEGQQHHLGGAK.Q			22	829.79	>>sp|P02679-2|FIBG_HUMAN Isoform Gamma-A of Fibrinogen gamma chain OS=Homo sapiens OX=9606 GN=FGG	387.209	4	1545.81	1545.81	0	-0.5	418	Specific	1099.43	829.79	56	2027	scan=220009	scan=220009	33.02
K.DGTHVVENVDATHIGK.L			22	923.79	>>sp|P00488|F13A_HUMAN Coagulation factor XIII A chain OS=Homo sapiens OX=9606 GN=F13A1 PE=1 SV=4	423.714	4	1691.83	1691.83	0	-0.5	448	Specific	1057.57	923.79	53	2427	scan=221839	scan=221839	47.9362
K.KETFDVTLEPLSFKK.E			22	905.81	>>sp|P00488|F13A_HUMAN Coagulation factor XIII A chain OS=Homo sapiens OX=9606 GN=F13A1 PE=1 SV=4	446.247	4	1781.97	1781.97	0	-0.3	571	Specific	1070.68	905.81	53	2427	scan=207166	scan=207166	88.8668
R.VHVSEEGTEPEAM[+15.995]LQVLGPKPALPAGTEDTAKEDAANR.K		M[+16]	21.99	702.06	>>sp|P06396|GELS_HUMAN Gelsolin OS=Homo sapiens OX=9606 GN=GSN PE=1 SV=1	994.241	4	3973.94	3973.94	0	-0.2	258	Specific	1075.18	1075.18	61	2125	scan=60325	scan=60325	49.5089
R.LTIGEGQQHHLGGAK.Q			21.99	815.42	>>sp|P02679-2|FIBG_HUMAN Isoform Gamma-A of Fibrinogen gamma chain OS=Homo sapiens OX=9606 GN=FGG	387.209	4	1545.82	1545.81	0	1.4	418	Specific	1082.85	815.42	56	2027	scan=200019	scan=200019	31.5234
R.HVGDLGNVTADKDGVADVSIEDSVISLSGDHC[+57.021]IIGR.T		C[+57]	21.99	1073.13	>>sp|P00441|SODC_HUMAN Superoxide dismutase [Cu-Zn] OS=Homo sapiens OX=9606 GN=SOD1 PE=1 SV=2	930.959	4	3720.81	3720.81	0	0.2	81	Specific	1073.13	1073.13	3	1251	scan=108304	scan=108304	60.7281
K.LHTDDELNWLDHGR.T			21.98	946.52	>>sp|Q9Y490|TLN1_HUMAN Talin-1 OS=Homo sapiens OX=9606 GN=TLN1 PE=1 SV=3	430.957	4	1720.8	1720.8	0	0.6	165	Specific	1090.33	946.52	242	2795	scan=16050	scan=16050	47.0033
K.STLVHSLFLTDLYKDR.K			21.98	896.39	>>sp|Q99719|SEPT5_HUMAN Septin-5 OS=Homo sapiens OX=9606 GN=SEPTIN5 PE=1 SV=1	477.762	4	1908.02	1908.02	0	0.9	58	Specific	1069.03	896.39	8	2855	scan=107017	scan=107017	57.5307
K.ALGTHVIHSTHTLPLTVTSQQGVK.V			21.98	1038.1	>>sp|Q14766|LTBP1_HUMAN Latent-transforming growth factor beta-binding protein 1 OS=Homo sapiens OX=9606 GN=LTBP1 PE=1 SV=4	632.101	4	2525.38	2525.38	0	-1.3	452	Specific	1093.96	1038.1	67	1847	scan=225228	scan=225228	75.3317
K.N[+0.984]GDLDEVKDYVAKGEDVNR.T		N[+1]	21.98	755.68	>>sp|P58546|MTPN_HUMAN Myotrophin OS=Homo sapiens OX=9606 GN=MTPN PE=1 SV=2	535.006	4	2137	2137	0	-0.6	12	Specific	1083.43	959.69	11	507	scan=16518	scan=16518	48.1622
K.AGKLDPHLVLDQLR.C			21.98	862.23	>>sp|P35579|MYH9_HUMAN Myosin-9 OS=Homo sapiens OX=9606 GN=MYH9 PE=1 SV=4	394.481	4	1574.9	1574.9	0	0.8	680	Specific	1079.53	862.23	254	717	scan=105077	scan=105077	52.7958
K.KQELEEIC[+57.021]HDLEAR.V		C[+57]	21.98	925.27	>>sp|P35579|MYH9_HUMAN Myosin-9 OS=Homo sapiens OX=9606 GN=MYH9 PE=1 SV=4	443.218	4	1769.85	1769.85	0	0.3	910	Specific	1099.1	925.27	254	717	scan=14538	scan=14538	43.1275
K.LRKDDPLTNLNTAFDVAEK.Y			21.98	1041.94	>>sp|P12814|ACTN1_HUMAN Alpha-actinin-1 OS=Homo sapiens OX=9606 GN=ACTN1 PE=1 SV=2	540.788	4	2160.13	2160.13	0	-0.3	196	Specific	1063.2	1041.94	94	71	scan=61823	scan=61823	53.5651
K.FSHEEIAM[+15.995]ATVTALRR.T		M[+16]	21.98	879.77	>>sp|P04075|ALDOA_HUMAN Fructose-bisphosphate aldolase A OS=Homo sapiens OX=9606 GN=ALDOA PE=1 SV=2	462.742	4	1847.94	1847.94	0	0.9	244	Specific	1091.84	879.77	35	2279	scan=101879	scan=101879	44.9691
K.LGETYKDHENIVIAK.M			21.97	805.45	>>sp|P07237|PDIA1_HUMAN Protein disulfide-isomerase OS=Homo sapiens OX=9606 GN=P4HB PE=1 SV=3	433.234	4	1729.91	1729.91	0	0.8	410	Specific	1068.11	805.45	20	1191	scan=12531	scan=12531	38.1092
R.VHVSEEGTEPEAMLQVLGPKPALPAGTEDTAKEDAANR.K			21.97	1075.58	>>sp|P06396|GELS_HUMAN Gelsolin OS=Homo sapiens OX=9606 GN=GSN PE=1 SV=1	990.242	4	3957.94	3957.95	0	-1.4	258	Specific	1075.58	1075.58	61	2125	scan=188282	scan=188282	96.6754
K.AKQTLENERGELANEVK.V			21.96	964.24	>>sp|P35579|MYH9_HUMAN Myosin-9 OS=Homo sapiens OX=9606 GN=MYH9 PE=1 SV=4	483.007	4	1929	1929	0	0.6	1218	Specific	1074.45	964.24	254	717	scan=10956	scan=10956	34.0824
K.FYGDEEKDKGLQTSQDAR.F			21.96	1002.14	>>sp|P27797|CALR_HUMAN Calreticulin OS=Homo sapiens OX=9606 GN=CALR PE=1 SV=1	522.498	4	2086.97	2086.97	0	0.4	56	Specific	1097.04	1002.14	27	2383	scan=96783	scan=96783	32.3109
K.PALPAGTEDTAKEDAANRK.L			21.96	970.34	>>sp|P06396|GELS_HUMAN Gelsolin OS=Homo sapiens OX=9606 GN=GSN PE=1 SV=1	489.501	4	1954.98	1954.98	0	0.4	278	Specific	1082.02	970.34	61	2125	scan=140752	scan=140752	31.7781
K.KDGTHVVENVDATHIGK.L			21.96	990.18	>>sp|P00488|F13A_HUMAN Coagulation factor XIII A chain OS=Homo sapiens OX=9606 GN=F13A1 PE=1 SV=4	455.739	4	1819.93	1819.93	0	1.6	447	Specific	1057.94	990.18	53	2427	scan=54389	scan=54389	33.3377
K.IDGDKDGFVTVDELKDWIK.F			21.96	1010.22	>>sp|O43852|CALU_HUMAN Calumenin OS=Homo sapiens OX=9606 GN=CALU PE=1 SV=2	549.033	4	2193.11	2193.11	0	0.5	80	Specific	1095.66	1010.22	11	2469	scan=152877	scan=152877	62.3907
K.AHLDIAGSLEGHLR.F			21.95	1040.29	>>sp|P04114|APOB_HUMAN Apolipoprotein B-100 OS=Homo sapiens OX=9606 GN=APOB PE=1 SV=2	372.953	4	1488.79	1488.79	0	-0.1	3657	Specific	1087.45	1040.29	73	237	scan=185007	scan=185007	70.7484
R.RHPYFYAPELLFFAK.R			21.95	821.63	>>sp|P02768|ALBU_HUMAN Serum albumin OS=Homo sapiens OX=9606 GN=ALB PE=1 SV=2	475.504	4	1898.99	1899	0	-0.1	169	Specific	1052.41	821.63	148	243	scan=191440	scan=191440	121.607
R.YVGGQEHFAHLLILR.D			21.95	893.74	>>sp|P02763|A1AG1_HUMAN Alpha-1-acid glycoprotein 1 OS=Homo sapiens OX=9606 GN=ORM1 PE=1 SV=1	438.994	4	1752.95	1752.95	0	0.1	109	Specific	1060.21	893.74	4	301	scan=186615	scan=186615	83.1779
R.TLREQGVEEHETLLLR.R			21.94	906.67	>>sp|Q9Y490|TLN1_HUMAN Talin-1 OS=Homo sapiens OX=9606 GN=TLN1 PE=1 SV=3	481.513	4	1923.03	1923.03	0	-0.2	179	Specific	1086.95	906.67	242	2795	scan=183590	scan=183590	59.6798
K.EKDILVLPLDLTDTGSHEAATK.A			21.94	1022.94	>>sp|Q9Y394|DHRS7_HUMAN Dehydrogenase/reductase SDR family member 7 OS=Homo sapiens OX=9606 GN=DHRS7 PE=1 SV=1	592.318	4	2366.25	2366.24	0	1.9	102	Specific	1069.9	1022.94	2	1735	scan=152018	scan=152018	60.2325
R.HQAQIDHYLGLANK.N			21.94	865.72	>>sp|Q9NQC3-2|RTN4_HUMAN Isoform B of Reticulon-4 OS=Homo sapiens OX=9606 GN=RTN4	402.712	4	1607.83	1607.83	0	-1.4	339	Specific	1075.08	865.72	6	1317	scan=203109	scan=203109	56.471
K.GFVPAGESSSEAGGENYKDADEC[+57.021]LLFGQEIC[+57.021]K.N		C[+57]*2	21.94	982.42	>>sp|Q14766|LTBP1_HUMAN Latent-transforming growth factor beta-binding protein 1 OS=Homo sapiens OX=9606 GN=LTBP1 PE=1 SV=4	866.886	4	3464.52	3464.53	0	-0.8	1406	Specific	1059.55	982.42	67	1847	scan=150719	scan=150719	57.0168
K.TYGADLASVDFQHASEDARK.T			21.94	952.96	>>sp|P30740|ILEU_HUMAN Leukocyte elastase inhibitor OS=Homo sapiens OX=9606 GN=SERPINB1 PE=1 SV=1	546.012	4	2181.03	2181.02	0	2.4	111	Specific	1092.74	952.96	14	1087	scan=101965	scan=101965	45.1817
K.HELQANC[+57.021]YEEVKDR.C		C[+57]	21.94	821.35	>>sp|P23528|COF1_HUMAN Cofilin-1 OS=Homo sapiens OX=9606 GN=CFL1 PE=1 SV=3	448.459	4	1790.81	1790.81	0	0.1	133	Specific	1063.04	821.35	24	2221	scan=96329	scan=96329	31.1697
R.TGVELGKPTHFTVNAK.A			21.94	831.57	>>sp|P21333-2|FLNA_HUMAN Isoform 2 of Filamin-A OS=Homo sapiens OX=9606 GN=FLNA	425.484	4	1698.92	1698.92	0	-1.3	885	Specific	1080.9	831.57	195	1719	scan=182687	scan=182687	52.5193
R.EAGAGGLAIAVEGPSKAEISFEDRK.D			21.94	1049.48	>>sp|P21333-2|FLNA_HUMAN Isoform 2 of Filamin-A OS=Homo sapiens OX=9606 GN=FLNA	626.327	4	2502.29	2502.28	0	1.1	2257	Specific	1066.58	1049.48	195	1719	scan=18104	scan=18104	52.0751
R.KDHSGQVFSVVSNGK.A			21.94	882.56	>>sp|P07996|TSP1_HUMAN Thrombospondin-1 OS=Homo sapiens OX=9606 GN=THBS1 PE=1 SV=2	397.957	4	1588.81	1588.81	0	-1.2	110	Specific	1062.03	882.56	175	2657	scan=221235	scan=221235	42.994
R.DTDM[+15.995]DGVGDQC[+57.021]DNC[+57.021]PLEHNPDQLDSDSDR.I		C[+57]*2, M[+16]	21.94	253.92	>>sp|P07996|TSP1_HUMAN Thrombospondin-1 OS=Homo sapiens OX=9606 GN=THBS1 PE=1 SV=2	834.821	4	3336.26	3336.26	0	0.2	823	Specific	1070.41	1070.41	175	2657	scan=100589	scan=100589	41.7763
K.GDAC[+57.021]DHDDDNDGIPDDKDNC[+57.021]R.L		C[+57]*2	21.94	1066.69	>>sp|P07996|TSP1_HUMAN Thrombospondin-1 OS=Homo sapiens OX=9606 GN=THBS1 PE=1 SV=2	605.476	4	2418.88	2418.88	0	1.9	891	Specific	1066.69	1066.69	175	2657	scan=138801	scan=138801	26.3708
K.EFNAETFTFHADIC[+57.021]TLSEKER.Q		C[+57]	21.94	1026.16	>>sp|P02768|ALBU_HUMAN Serum albumin OS=Homo sapiens OX=9606 GN=ALB PE=1 SV=2	637.048	4	2545.17	2545.17	0	2	525	Specific	1063.04	1026.16	148	243	scan=106256	scan=106256	55.6748
R.LTIGEGQ[+0.984]QHHLGGAK.Q		Q[+1]	21.94	19.66	>>sp|P02679-2|FIBG_HUMAN Isoform Gamma-A of Fibrinogen gamma chain OS=Homo sapiens OX=9606 GN=FGG	387.454	4	1546.8	1546.8	0	-0.9	418	Specific	1059.17	765.95	56	2027	scan=200418	scan=200418	34.726
K.DGTHVVENVDATHIGK.L			21.94	945	>>sp|P00488|F13A_HUMAN Coagulation factor XIII A chain OS=Homo sapiens OX=9606 GN=F13A1 PE=1 SV=4	423.714	4	1691.83	1691.83	0	-1.1	448	Specific	1088.59	945	53	2427	scan=181882	scan=181882	46.1178
K.AISPDKDNFYFDVKDDFDFGTM[+15.995]GHVIR.G		M[+16]	21.93	643.53	>>sp|Q13423|NNTM_HUMAN NAD(P) transhydrogenase, mitochondrial OS=Homo sapiens OX=9606 GN=NNT PE=1 SV=3	633.898	5	3165.46	3165.46	0	0.2	398	Specific	1067.68	972.3	17	1101	scan=107730	scan=107730	59.3305
K.ERQEAEEAKEALLQASR.D			21.93	915.61	>>sp|P26038|MOES_HUMAN Moesin OS=Homo sapiens OX=9606 GN=MSN PE=1 SV=3	490.254	4	1957.99	1957.99	0	-0.1	392	Specific	1067.41	915.61	50	629	scan=143892	scan=143892	39.8353
K.VPVPEDKYTAQVDAEEKEDVK.S			21.92	960.27	>>sp|O75947|ATP5H_HUMAN ATP synthase subunit d, mitochondrial OS=Homo sapiens OX=9606 GN=ATP5PD PE=1 SV=3	598.05	4	2389.18	2389.18	0	0.9	79	Specific	1072.84	960.27	5	313	scan=99990	scan=99990	40.3072
R.DQQQKPLYHHFTTAINTENIR.L			21.91	996.26	>>sp|Q14344|GNA13_HUMAN Guanine nucleotide-binding protein subunit alpha-13 OS=Homo sapiens OX=9606 GN=GNA13 PE=1 SV=2	639.326	4	2554.28	2554.28	0	1.4	336	Specific	1054.19	996.26	5	485	scan=14432	scan=14432	42.8645
R.C[+57.021]PEALFQPSFLGMESC[+57.021]GIHETTFNSIM[+15.995]K.C		C[+57]*2, M[+16]	21.89	106.98	>>sp|P63261|ACTG_HUMAN Actin, cytoplasmic 2 OS=Homo sapiens OX=9606 GN=ACTG1 PE=1 SV=1	812.619	4	3247.45	3247.46	0	-1	257	Specific	1063.57	1021.35	76	169	scan=191559	scan=191559	122.593
K.NM[+15.995]DPLNDNIATLLHQSSDKFVSELWK.D		M[+16]	21.84	11.59	>>sp|P35579|MYH9_HUMAN Myosin-9 OS=Homo sapiens OX=9606 GN=MYH9 PE=1 SV=4	758.625	4	3031.48	3031.48	0	-2.3	588	Specific	1097.62	985.74	254	717	scan=212357	scan=212357	131.226
R.KDHSGQVFSVVSN[+0.984]GK.A		N[+1]	21.83	519.32	>>sp|P07996|TSP1_HUMAN Thrombospondin-1 OS=Homo sapiens OX=9606 GN=THBS1 PE=1 SV=2	398.204	4	1589.79	1589.79	0	1.8	110	Specific	1068.49	892.39	175	2657	scan=55665	scan=55665	36.8459
K.FSHEEIAM[+15.995]ATVTALRR.T		M[+16]	21.82	840.86	>>sp|P04075|ALDOA_HUMAN Fructose-bisphosphate aldolase A OS=Homo sapiens OX=9606 GN=ALDOA PE=1 SV=2	462.742	4	1847.95	1847.94	0	1.6	244	Specific	1057.29	840.86	35	2279	scan=58712	scan=58712	45.1095
R.AIMKDPDDHTVC[+57.021]HLLFANQTEK.D		C[+57]	21.81	1011.22	>>sp|P00387|NB5R3_HUMAN NADH-cytochrome b5 reductase 3 OS=Homo sapiens OX=9606 GN=CYB5R3 PE=1 SV=3	646.561	4	2583.22	2583.23	0	-3.7	193	Specific	1125.5	1011.22	20	1613	scan=185577	scan=185577	75.2087
R.EDLRLPEGDLGKEIEQK.Y			21.8	932.26	>>sp|P63241|IF5A1_HUMAN Eukaryotic translation initiation factor 5A-1 OS=Homo sapiens OX=9606 GN=EIF5A PE=1 SV=2	493.012	4	1969.03	1969.02	0	1.6	110	Specific	1084.93	932.26	15	1749	scan=16354	scan=16354	47.7587
K.FIQENIFGIC[+57.021]PHM[+15.995]TEDNKDLIQGK.D		C[+57], M[+16]	21.78	276.52	>>sp|P30101|PDIA3_HUMAN Protein disulfide-isomerase A3 OS=Homo sapiens OX=9606 GN=PDIA3 PE=1 SV=4	716.597	4	2863.37	2863.38	0	-2.5	235	Specific	1065.35	1052.17	26	1497	scan=227558	scan=227558	94.2872
R.LVRPEVDVM[+15.995]C[+57.021]TAFHDNEETFLKK.Y		C[+57], M[+16]	21.78	544.36	>>sp|P02768|ALBU_HUMAN Serum albumin OS=Homo sapiens OX=9606 GN=ALB PE=1 SV=2	559.675	5	2794.35	2794.35	0	-2.3	139	Specific	1070.83	1028.82	148	243	scan=187167	scan=187167	87.6048
R.ALEHFTDLYDIKR.A			21.77	751.6	>>sp|Q00610|CLH1_HUMAN Clathrin heavy chain 1 OS=Homo sapiens OX=9606 GN=CLTC PE=1 SV=5	405.964	4	1620.84	1620.84	0	-1.1	626	Specific	1090.97	751.6	49	83	scan=205331	scan=205331	74.326
K.DKADFC[+57.021]IIHYAGK.V		C[+57]	21.77	775.49	>>sp|P35579|MYH9_HUMAN Myosin-9 OS=Homo sapiens OX=9606 GN=MYH9 PE=1 SV=4	385.192	4	1537.75	1537.75	0	-0.9	564	Specific	1057.86	775.49	254	717	scan=184062	scan=184062	63.4528
R.LVRPEVDVM[+15.995]C[+57.021]TAFHDNEETFLKK.Y		C[+57], M[+16]	21.77	501.2	>>sp|P02768|ALBU_HUMAN Serum albumin OS=Homo sapiens OX=9606 GN=ALB PE=1 SV=2	699.343	4	2794.35	2794.35	0	-1.7	139	Specific	1077.48	1041.38	148	243	scan=186438	scan=186438	81.7607
R.LVRPEVDVM[+15.995]C[+57.021]TAFHDNEETFLKK.Y		C[+57], M[+16]	21.77	526.61	>>sp|P02768|ALBU_HUMAN Serum albumin OS=Homo sapiens OX=9606 GN=ALB PE=1 SV=2	699.343	4	2794.35	2794.35	0	-1.5	139	Specific	1082.39	1070.09	148	243	scan=226167	scan=226167	82.8951
R.TTGIVM[+15.995]DSGDGVTHTVPIYEGYALPHAILR.L		M[+16]	21.76	998.65	>>sp|P63261|ACTG_HUMAN Actin, cytoplasmic 2 OS=Homo sapiens OX=9606 GN=ACTG1 PE=1 SV=1	800.657	4	3199.61	3199.61	0	-0.6	148	Specific	1007.87	998.65	76	169	scan=108530	scan=108530	61.2825
R.TTGIVM[+15.995]DSGDGVTHTVPIYEGYALPHAILR.L		M[+16]	21.76	1031.26	>>sp|P63261|ACTG_HUMAN Actin, cytoplasmic 2 OS=Homo sapiens OX=9606 GN=ACTG1 PE=1 SV=1	800.657	4	3199.61	3199.61	0	-0.7	148	Specific	1031.26	1031.26	76	169	scan=152168	scan=152168	60.6311
R.SIRLPETIDLGALYLSM[+15.995]KDTEK.G		M[+16]	21.76	1063.18	>>sp|P08567|PLEK_HUMAN Pleckstrin OS=Homo sapiens OX=9606 GN=PLEK PE=1 SV=3	628.087	4	2509.33	2509.32	0	1.4	117	Specific	1063.18	1063.18	27	721	scan=22109	scan=22109	62.1619
R.HIADLAGNSEVILPVPAFNVINGGSHAGNK.L			21.76	1023.93	>>sp|P06733|ENOA_HUMAN Alpha-enolase OS=Homo sapiens OX=9606 GN=ENO1 PE=1 SV=2	753.647	4	3011.57	3011.57	0	-0.7	133	Specific	1023.93	1023.93	40	2287	scan=231078	scan=231078	122.619
R.TTGIVM[+15.995]DSGDGVTHTVPIYEGYALPHAILR.L		M[+16]	21.75	1012.16	>>sp|P63261|ACTG_HUMAN Actin, cytoplasmic 2 OS=Homo sapiens OX=9606 GN=ACTG1 PE=1 SV=1	800.659	4	3199.61	3199.61	0	1	148	Specific	1012.16	1012.16	76	169	scan=64562	scan=64562	61.0727
K.ELSEAAEAQHGPHSAVAR.I			21.75	803.67	>>sp|O75558|STX11_HUMAN Syntaxin-11 OS=Homo sapiens OX=9606 GN=STX11 PE=1 SV=1	465.731	4	1859.9	1859.9	0	0.4	109	Specific	1058.85	803.67	7	823	scan=9307	scan=9307	29.6966
R.TTGIVM[+15.995]DSGDGVTHTVPIYEGYALPHAILR.L		M[+16]	21.74	1019.71	>>sp|P63261|ACTG_HUMAN Actin, cytoplasmic 2 OS=Homo sapiens OX=9606 GN=ACTG1 PE=1 SV=1	800.658	4	3199.61	3199.61	0	0.5	148	Specific	1019.71	1019.71	76	169	scan=21443	scan=21443	60.4621
R.LQC[+57.021]PQVDLFYLHAPDHGTPVEETLHAC[+57.021]QR.L		C[+57]*2	21.74	1017.86	>>sp|O43488|ARK72_HUMAN Aflatoxin B1 aldehyde reductase member 2 OS=Homo sapiens OX=9606 GN=AKR7A2 PE=1 SV=3	687.131	5	3431.63	3431.63	0	0.5	130	Specific	1025.17	1017.86	5	2201	scan=150381	scan=150381	56.1863
R.LQC[+57.021]PQVDLFYLHAPDHGTPVEETLHAC[+57.021]QR.L		C[+57]*2	21.74	1048.88	>>sp|O43488|ARK72_HUMAN Aflatoxin B1 aldehyde reductase member 2 OS=Homo sapiens OX=9606 GN=AKR7A2 PE=1 SV=3	687.131	5	3431.63	3431.63	0	0.4	130	Specific	1048.88	1048.88	5	2201	scan=106565	scan=106565	56.4356
K.GGAFEGTLHGPFGHGYGEGAGEGIDDAEWVVAR.D			21.73	823.93	>>sp|Q9NZN3|EHD3_HUMAN EH domain-containing protein 3 OS=Homo sapiens OX=9606 GN=EHD3 PE=1 SV=2	829.633	4	3315.51	3315.51	0	0.6	411	Specific	1006.26	823.93	24	2315	scan=150965	scan=150965	57.6353
R.DYQGPLKEHEVTIFVR.R			21.73	920.91	>>sp|P53396|ACLY_HUMAN ATP-citrate synthase OS=Homo sapiens OX=9606 GN=ACLY PE=1 SV=3	483.505	4	1931	1931	0	-1.5	363	Specific	1054.36	920.91	8	333	scan=206345	scan=206345	82.117
K.LGETYKDHENIVIAK.M			21.73	829.67	>>sp|P07237|PDIA1_HUMAN Protein disulfide-isomerase OS=Homo sapiens OX=9606 GN=P4HB PE=1 SV=3	433.233	4	1729.91	1729.91	0	-1.7	410	Specific	1088.34	829.67	20	1191	scan=182166	scan=182166	48.4212
R.LVGEEEAGFGEC[+57.021]DKFFYAGTPPAGLAADSHVK.I		C[+57]	21.72	1042.45	>>sp|O94919|ENDD1_HUMAN Endonuclease domain-containing 1 protein OS=Homo sapiens OX=9606 GN=ENDOD1 PE=1 SV=2	843.149	4	3369.57	3369.57	0	0.4	23	Specific	1042.45	1042.45	7	677	scan=19902	scan=19902	56.629
R.KAEEEHLGILGPQLHADVGDKVK.I			21.71	1088.72	>>sp|P00450|CERU_HUMAN Ceruloplasmin OS=Homo sapiens OX=9606 GN=CP PE=1 SV=1	621.587	4	2483.32	2483.33	0	-0.2	799	Specific	1088.72	1088.72	27	215	scan=184240	scan=184240	64.7761
K.Q[-17.027]KLHTDDELNWLDHGR.T		Q[-17]	21.68	1042.47	>>sp|Q9Y490|TLN1_HUMAN Talin-1 OS=Homo sapiens OX=9606 GN=TLN1 PE=1 SV=3	490.739	4	1959.93	1959.93	0	1.1	163	Specific	1088.6	1042.47	242	2795	scan=60041	scan=60041	48.7359
K.SFEAPATINSASLHPEKEFLVAGGEDFK.L			21.68	926.13	>>sp|Q9Y3F4-2|STRAP_HUMAN Isoform 2 of Serine-threonine kinase receptor-associated protein OS=Homo sapiens OX=9606 GN=STRAP	748.623	4	2991.47	2991.47	0	-1.3	232	Specific	1024.75	926.13	10	2897	scan=208882	scan=208882	103.131
R.FRC[+57.021]PEALFQPSFLGM[+15.995]ESC[+57.021]GIHETTFN[+15.995]SIMK.C		C[+57]*2, M[+16], N[+16]	21.68	412.35	>>sp|P63261|ACTG_HUMAN Actin, cytoplasmic 2 OS=Homo sapiens OX=9606 GN=ACTG1 PE=1 SV=1	892.409	4	3566.62	3566.62	0	-1.4	255	Specific	1030.31	950.86	76	169	scan=209993	scan=209993	112.07
R.DAFDTLFDHAPDKLSVVKK.S			21.67	1061.4	>>sp|Q9HBI1-3|PARVB_HUMAN Isoform 3 of Beta-parvin OS=Homo sapiens OX=9606 GN=PARVB	537.285	4	2146.12	2146.12	0	1	203	Specific	1068.99	1061.4	24	583	scan=150171	scan=150171	55.6525
K.RPM[+15.995]KDETHFEVVESGR.Y		M[+16]	21.67	895.4	>>sp|P04275|VWF_HUMAN von Willebrand factor OS=Homo sapiens OX=9606 GN=VWF PE=1 SV=4	483.986	4	1932.92	1932.92	0	0.3	945	Specific	1092.1	895.4	93	2645	scan=140520	scan=140520	31.1577
K.KHEAFESDLAAHQDR.V			21.65	928.72	>>sp|P12814|ACTN1_HUMAN Alpha-actinin-1 OS=Homo sapiens OX=9606 GN=ACTN1 PE=1 SV=2	439.212	4	1753.83	1753.83	0	0	436	Specific	1056.47	928.72	94	71	scan=199604	scan=199604	28.1617
K.KHLEINPDHSIIETLR.Q			21.65	999.3	>>sp|P07900-2|HS90A_HUMAN Isoform 2 of Heat shock protein HSP 90-alpha OS=Homo sapiens OX=9606 GN=HSP90AA1	479.515	4	1915.04	1915.04	0	-0.1	754	Specific	1078.87	999.3	32	1631	scan=184728	scan=184728	68.5169
K.KHLEINPDHSIIETLR.Q			21.64	994.37	>>sp|P07900-2|HS90A_HUMAN Isoform 2 of Heat shock protein HSP 90-alpha OS=Homo sapiens OX=9606 GN=HSP90AA1	479.515	4	1915.04	1915.04	0	-1.2	754	Specific	1070.18	994.37	32	1631	scan=205134	scan=205134	72.7193
K.GKGFVPAGESSSEAGGENYKDADEC[+57.021]LLFGQEIC[+57.021]K.N		C[+57]*2	21.62	1063.02	>>sp|Q14766|LTBP1_HUMAN Latent-transforming growth factor beta-binding protein 1 OS=Homo sapiens OX=9606 GN=LTBP1 PE=1 SV=4	913.165	4	3649.64	3649.64	0	-0.9	1404	Specific	1063.02	1063.02	67	1847	scan=207394	scan=207394	90.7712
K.IVQTYHVNM[+15.995]AGTNPYTTITPQEINGK.W		M[+16]	21.59	37.61	>>sp|P12814|ACTN1_HUMAN Alpha-actinin-1 OS=Homo sapiens OX=9606 GN=ACTN1 PE=1 SV=2	727.365	4	2906.44	2906.44	0	1.1	578	Specific	1083.44	922.18	94	71	scan=60067	scan=60067	48.8085
R.TTGIVM[+15.995]DSGDGVTHTVPIYEGYALPHAILR.L		M[+16]	21.58	998.43	>>sp|P63261|ACTG_HUMAN Actin, cytoplasmic 2 OS=Homo sapiens OX=9606 GN=ACTG1 PE=1 SV=1	800.659	4	3199.61	3199.61	0	1.6	148	Specific	1015.11	998.43	76	169	scan=152320	scan=152320	61.0166
R.ALKDEEKM[+15.995]ELQEIQLK.E		M[+16]	21.58	991.94	>>sp|P06753-2|TPM3_HUMAN Isoform 2 of Tropomyosin alpha-3 chain OS=Homo sapiens OX=9606 GN=TPM3	491.01	4	1961.02	1961.03	0	-3.1	98	Specific	1118.86	991.94	44	2997	scan=101558	scan=101558	44.1751
K.GKGFVPAGESSSEAGGENYKDADEC[+57.021]LLFGQEIC[+57.021]K.N		C[+57]*2	21.56	1097.97	>>sp|Q14766|LTBP1_HUMAN Latent-transforming growth factor beta-binding protein 1 OS=Homo sapiens OX=9606 GN=LTBP1 PE=1 SV=4	913.165	4	3649.64	3649.64	0	-1	1404	Specific	1097.97	1097.97	67	1847	scan=187410	scan=187410	89.5532
R.LESEETM[+15.995]VLEAHDAQGDVPVTVTVHDFPGKK.L		M[+16]	21.56	956.49	>>sp|P01024|CO3_HUMAN Complement C3 OS=Homo sapiens OX=9606 GN=C3 PE=1 SV=2	679.736	5	3394.65	3394.65	0	1.8	36	Specific	1027.39	956.49	87	1729	scan=104084	scan=104084	50.3533
R.ALKDEEKM[+15.995]ELQEIQLK.E		M[+16]	21.55	998.78	>>sp|P06753-2|TPM3_HUMAN Isoform 2 of Tropomyosin alpha-3 chain OS=Homo sapiens OX=9606 GN=TPM3	491.012	4	1961.02	1961.03	0	-0.7	98	Specific	1099.8	998.78	44	2997	scan=145485	scan=145485	43.8366
K.ADDKETC[+57.021]FAEEGKK.L		C[+57]	21.55	898.28	>>sp|P02768|ALBU_HUMAN Serum albumin OS=Homo sapiens OX=9606 GN=ALB PE=1 SV=2	407.687	4	1627.73	1627.73	0	-0.8	585	Specific	1084.99	898.28	148	243	scan=178387	scan=178387	19.1318
K.LRTEGDGVYTLNDKK.Q			21.55	898.36	>>sp|P00738|HPT_HUMAN Haptoglobin OS=Homo sapiens OX=9606 GN=HP PE=1 SV=1	427.977	4	1708.88	1708.89	0	-0.8	58	Specific	1087.19	898.36	30	1771	scan=220668	scan=220668	38.4869
K.VKEEIIEAFVQELRK.R			21.54	913.81	>>sp|P50552|VASP_HUMAN Vasodilator-stimulated phosphoprotein OS=Homo sapiens OX=9606 GN=VASP PE=1 SV=3	458.514	4	1831.03	1831.03	0	1.1	362	Specific	1098.71	913.81	12	3005	scan=108850	scan=108850	62.0858
K.M[+15.995]KDTDSEEEIREAFR.V		M[+16]	21.54	844.18	>>sp|P0DP23|CALM1_HUMAN Calmodulin-1 OS=Homo sapiens OX=9606 GN=CALM1 PE=1 SV=1	468.717	4	1871.85	1871.84	0	1	77	Specific	1082.39	844.18	17	2025	scan=56623	scan=56623	39.4409
K.LRTEGDGVYTLNDKK.Q			21.54	885.07	>>sp|P00738|HPT_HUMAN Haptoglobin OS=Homo sapiens OX=9606 GN=HP PE=1 SV=1	427.978	4	1708.89	1708.89	0	1	58	Specific	1053.18	885.07	30	1771	scan=97306	scan=97306	33.6345
K.IGFEEKDIAANEENRK.W			21.54	913.7	>>sp|O75368|SH3L1_HUMAN SH3 domain-binding glutamic acid-rich-like protein OS=Homo sapiens OX=9606 GN=SH3BGRL PE=1 SV=1	466.487	4	1862.93	1862.92	0	1	32	Specific	1069.9	913.7	6	773	scan=98704	scan=98704	37.1563
K.M[+15.995]DKEETKDWILPSDYDHAEAEAR.H		M[+16]	21.54	1010.02	>>sp|O43852|CALU_HUMAN Calumenin OS=Homo sapiens OX=9606 GN=CALU PE=1 SV=2	692.064	4	2765.24	2765.24	0	0.1	249	Specific	1081.56	1010.02	11	2469	scan=184586	scan=184586	67.3599
R.AISHEHSPSDLEAHFVPLVK.R			21.53	1069.64	>>sp|P30153|2AAA_HUMAN Serine/threonine-protein phosphatase 2A 65 kDa regulatory subunit A alpha isoform OS=Homo sapiens OX=9606 GN=PPP2R1A PE=1 SV=4	554.038	4	2213.13	2213.13	0	-2.5	114	Specific	1069.64	1069.64	13	387	scan=205856	scan=205856	78.1198
R.VHVSEEGTEPEAM[+15.995]LQVLGPKPALPAGTEDTAKEDAANRK.L		M[+16]	21.53	671.86	>>sp|P06396|GELS_HUMAN Gelsolin OS=Homo sapiens OX=9606 GN=GSN PE=1 SV=1	821.212	5	4102.03	4102.04	0	-2.2	258	Specific	1105.43	1105.43	61	2125	scan=205674	scan=205674	76.8832
K.QKLHTDDELNWLDHGR.T			21.52	949.53	>>sp|Q9Y490|TLN1_HUMAN Talin-1 OS=Homo sapiens OX=9606 GN=TLN1 PE=1 SV=3	494.995	4	1976.96	1976.96	0	1.3	163	Specific	1059.89	949.53	242	2795	scan=101188	scan=101188	43.264
R.DAFDTLFDHAPDKLSVVKK.S			21.5	1067.11	>>sp|Q9HBI1-3|PARVB_HUMAN Isoform 3 of Beta-parvin OS=Homo sapiens OX=9606 GN=PARVB	537.286	4	2146.12	2146.12	0	1.5	203	Specific	1067.11	1067.11	24	583	scan=106347	scan=106347	55.9008
R.VDHQTGPIVWGEPGTNGQHAFYQLIHQGTK.M			21.49	1014.89	>>sp|P06744|G6PI_HUMAN Glucose-6-phosphate isomerase OS=Homo sapiens OX=9606 GN=GPI PE=1 SV=4	663.931	5	3315.62	3315.63	0	-1.6	371	Specific	1031.09	1014.89	21	2233	scan=188299	scan=188299	96.8144
K.SYIYSGSHDGHINYWDSETGENDSFAGK.G			21.49	977.3	>>sp|O75083|WDR1_HUMAN WD repeat-containing protein 1 OS=Homo sapiens OX=9606 GN=WDR1 PE=1 SV=4	784.834	4	3136.31	3136.32	0	-2	335	Specific	1047.02	977.3	38	2959	scan=225551	scan=225551	77.9939
R.ELM[+15.995]EEKKEEITGTLR.K		M[+16]	21.48	810.39	>>sp|Q9Y490|TLN1_HUMAN Talin-1 OS=Homo sapiens OX=9606 GN=TLN1 PE=1 SV=3	456.236	4	1821.92	1821.93	0	-1.3	132	Specific	1054.05	810.39	242	2795	scan=201197	scan=201197	41.0682
R.ELM[+15.995]EEKKEEITGTLR.K		M[+16]	21.48	830.12	>>sp|Q9Y490|TLN1_HUMAN Talin-1 OS=Homo sapiens OX=9606 GN=TLN1 PE=1 SV=3	456.236	4	1821.92	1821.93	0	-1.3	132	Specific	1064.09	830.12	242	2795	scan=221179	scan=221179	42.5126
K.M[+15.995]KDTDSEEEIREAFR.V		M[+16]	21.48	851.37	>>sp|P0DP23|CALM1_HUMAN Calmodulin-1 OS=Homo sapiens OX=9606 GN=CALM1 PE=1 SV=1	468.716	4	1871.84	1871.84	0	-1.1	77	Specific	1055.09	851.37	17	2025	scan=222507	scan=222507	53.2713
R.VHVSEEGTEPEAM[+15.995]LQVLGPKPALPAGTEDTAK.E		M[+16]	21.48	1032.07	>>sp|P06396|GELS_HUMAN Gelsolin OS=Homo sapiens OX=9606 GN=GSN PE=1 SV=1	830.168	4	3317.65	3317.66	0	-1.5	258	Specific	1032.07	1032.07	61	2125	scan=206896	scan=206896	86.6198
K.MPHVQYIHTEASESLC[+57.021]GLK.L		C[+57]	21.44	944.86	>>sp|P35625|TIMP3_HUMAN Metalloproteinase inhibitor 3 OS=Homo sapiens OX=9606 GN=TIMP3 PE=1 SV=2	550.768	4	2200.05	2200.05	0	-0.8	76	Specific	1015.71	944.86	2	2615	scan=146392	scan=146392	46.1443
R.GEEITTKPENM[+15.995]EHC[+57.021]YYK.G		C[+57], M[+16]	21.44	40.67	>>sp|O15204|ADEC1_HUMAN ADAM DEC1 OS=Homo sapiens OX=9606 GN=ADAMDEC1 PE=1 SV=2	536.987	4	2144.93	2144.93	0	-0.4	111	Specific	1021.12	935.27	2	247	scan=200526	scan=200526	35.628
K.THVTHHPLSDHEATLR.C			21.43	905.16	>>sp|P10321|HLAC_HUMAN HLA class I histocompatibility antigen, C alpha chain OS=Homo sapiens OX=9606 GN=HLA-C PE=1 SV=3	463.486	4	1850.92	1850.93	0	-0.7	211	Specific	1060.26	905.16	5	1665	scan=178400	scan=178400	19.2374
R.KIQVLQQQADDAEERAER.L			21.43	957.51	>>sp|P06753-2|TPM3_HUMAN Isoform 2 of Tropomyosin alpha-3 chain OS=Homo sapiens OX=9606 GN=TPM3	532.525	4	2127.08	2127.08	0	-0.5	13	Specific	1042.08	957.51	44	2997	scan=142565	scan=142565	36.5053
R.ENADSLQASLRPHADELK.A			21.43	763.91	>>sp|P06727|APOA4_HUMAN Apolipoprotein A-IV OS=Homo sapiens OX=9606 GN=APOA4 PE=1 SV=3	499.254	4	1994	1993.99	0	0.8	170	Specific	1008.13	763.91	24	2259	scan=144516	scan=144516	41.3923
K.STNLHDYGM[+15.995]LLPC[+57.021]GIDKFR.G		C[+57], M[+16]	21.43	524	>>sp|P05067|A4_HUMAN Amyloid-beta precursor protein OS=Homo sapiens OX=9606 GN=APP PE=1 SV=3	564.025	4	2253.08	2253.08	0	-0.6	162	Specific	1048.14	826.99	29	319	scan=187631	scan=187631	91.4119
K.SLHTLFGDKLC[+57.021]TVATLR.E		C[+57]	21.43	912.73	>>sp|P02768|ALBU_HUMAN Serum albumin OS=Homo sapiens OX=9606 GN=ALB PE=1 SV=2	483.764	4	1932.04	1932.04	0	-0.5	89	Specific	1001.03	912.73	148	243	scan=208456	scan=208456	99.6265
K.N[+0.984]NKDSHSLTTN[+15.995]IMEILR.G		N[+1][+16]	21.43	44.05	>>sp|P02671|FIBA_HUMAN Fibrinogen alpha chain OS=Homo sapiens OX=9606 GN=FGA PE=1 SV=2	501.502	4	2002.98	2002.99	0	-0.8	98	Specific	1025.5	684.96	92	2333	scan=227022	scan=227022	89.7625
K.VDLSFSPSQSLPASHAHLR.V			21.43	926.91	>>sp|P01023|A2MG_HUMAN Alpha-2-macroglobulin OS=Homo sapiens OX=9606 GN=A2M PE=1 SV=3	513.019	4	2049.05	2049.05	0	0.9	568	Specific	1041.16	926.91	61	3027	scan=16687	scan=16687	48.5858
R.TQIAIC[+57.021]PNNHEVHIYEK.S		C[+57]	21.43	917.43	>>sp|O15143|ARC1B_HUMAN Actin-related protein 2/3 complex subunit 1B OS=Homo sapiens OX=9606 GN=ARPC1B PE=1 SV=3	517.259	4	2066.01	2066.01	0	1.1	21	Specific	1035.45	917.43	14	75	scan=100875	scan=100875	42.4776
K.GTEDELDKYSEDLKDAQEK.L			21.42	973.52	>>sp|P67936-2|TPM4_HUMAN Isoform 2 of Tropomyosin alpha-4 chain OS=Homo sapiens OX=9606 GN=TPM4	554.007	4	2213	2213.01	0	-2.2	52	Specific	1060.01	973.52	5	2939	scan=14789	scan=14789	43.7545
K.YVATLGVEVHPLVFHTNR.G			21.42	1021.08	>>sp|P62826|RAN_HUMAN GTP-binding nuclear protein Ran OS=Homo sapiens OX=9606 GN=RAN PE=1 SV=3	513.781	4	2052.1	2052.1	0	0.6	39	Specific	1044.9	1021.08	4	765	scan=105746	scan=105746	54.4326
K.KGESQTDIEITREEDFTR.I			21.42	950.01	>>sp|P49368|TCPG_HUMAN T-complex protein 1 subunit gamma OS=Homo sapiens OX=9606 GN=CCT3 PE=1 SV=4	539.264	4	2154.03	2154.03	0	0.9	249	Specific	1015.47	950.01	16	2589	scan=57110	scan=57110	40.7709
R.ALDEYYDKHFTEFVPLR.T			21.42	846.33	>>sp|P38606|VATA_HUMAN V-type proton ATPase catalytic subunit A OS=Homo sapiens OX=9606 GN=ATP6V1A PE=1 SV=2	536.518	4	2143.05	2143.05	0	0.9	460	Specific	1046.87	846.33	11	2981	scan=19818	scan=19818	56.4188
K.HSQAVEELAEQLEQTKR.V			21.42	906.07	>>sp|P35579|MYH9_HUMAN Myosin-9 OS=Homo sapiens OX=9606 GN=MYH9 PE=1 SV=4	499.758	4	1996.01	1996.01	0	1.1	1194	Specific	1002.62	906.07	254	717	scan=59992	scan=59992	48.6038
R.FQSSHHPTDITSLDQYVER.M			21.42	926.85	>>sp|P14625|ENPL_HUMAN Endoplasmin OS=Homo sapiens OX=9606 GN=HSP90B1 PE=1 SV=1	565.771	4	2260.06	2260.06	0	0.4	512	Specific	1004.66	926.85	33	1973	scan=15939	scan=15939	46.7157
R.ISIEM[+15.995]HGTLEDQLSHLR.Q		M[+16]	21.42	862.1	>>sp|P12814|ACTN1_HUMAN Alpha-actinin-1 OS=Homo sapiens OX=9606 GN=ACTN1 PE=1 SV=2	499.505	4	1995	1995	0	0.8	656	Specific	1012.61	862.1	94	71	scan=103908	scan=103908	49.9181
K.EPAHLM[+15.995]SLFGGKPMIIYK.G		M[+16]	21.42	589	>>sp|P06396|GELS_HUMAN Gelsolin OS=Homo sapiens OX=9606 GN=GSN PE=1 SV=1	512.773	4	2048.07	2048.07	0	0.5	531	Specific	1038.32	912.17	61	2125	scan=106066	scan=106066	55.2096
K.AVGDKLPEC[+57.021]EAVC[+57.021]GKPK.N		C[+57]*2	21.42	923.1	>>sp|P00738|HPT_HUMAN Haptoglobin OS=Homo sapiens OX=9606 GN=HP PE=1 SV=1	465.236	4	1857.92	1857.92	0	1.2	137	Specific	1021.41	923.1	30	1771	scan=54954	scan=54954	34.8922
K.M[+15.995]NLASEPQEVLHIGSAHNR.S		M[+16]	21.42	61.45	>>sp|O00151|PDLI1_HUMAN PDZ and LIM domain protein 1 OS=Homo sapiens OX=9606 GN=PDLIM1 PE=1 SV=4	530.514	4	2119.04	2119.03	0	0.6	104	Specific	1003.13	875.29	29	1129	scan=15384	scan=15384	45.3146
R.DAFDTLFDHAPDKLSVVK.K			21.41	975.27	>>sp|Q9HBI1-3|PARVB_HUMAN Isoform 3 of Beta-parvin OS=Homo sapiens OX=9606 GN=PARVB	505.262	4	2018.02	2018.02	0	0.8	203	Specific	1049.03	975.27	24	583	scan=108147	scan=108147	60.3392
R.LWLDNTENDLNQGDDHGFSPLHWAC[+57.021]R.E		C[+57]	21.41	977.4	>>sp|Q13418|ILK_HUMAN Integrin-linked protein kinase OS=Homo sapiens OX=9606 GN=ILK PE=1 SV=2	778.35	4	3110.38	3110.38	0	-0.4	18	Specific	1014.26	977.4	29	1987	scan=152200	scan=152200	60.7169
R.VVSVLTVLHQDWLNGKEYK.C			21.41	1048.37	>>sp|P0DOX5|IGG1_HUMAN Immunoglobulin gamma-1 heavy chain OS=Homo sapiens OX=9606 PE=1 SV=2	557.808	4	2228.21	2228.21	0	0.7	304	Specific	1048.37	1048.37	29	2079	scan=152718	scan=152718	62.0208
K.ITPGKPYILTVPGHLDEM[+15.995]QLDIQAR.Y		M[+16]	21.41	1018.13	>>sp|P0C0L4|CO4A_HUMAN Complement C4-A OS=Homo sapiens OX=9606 GN=C4A PE=1 SV=2	706.128	4	2821.49	2821.49	0	-0.7	245	Specific	1018.13	1018.13	45	1733	scan=188625	scan=188625	99.4449
K.STNLHDYGM[+15.995]LLPC[+57.021]GIDKFR.G		C[+57], M[+16]	21.41	438.25	>>sp|P05067|A4_HUMAN Amyloid-beta precursor protein OS=Homo sapiens OX=9606 GN=APP PE=1 SV=3	564.025	4	2253.08	2253.08	0	0.3	162	Specific	1022.01	829.76	29	319	scan=149516	scan=149516	53.9959
K.N[+0.984]NKDSHSLTTN[+15.995]IMEILR.G		N[+1][+16]	21.41	31.8	>>sp|P02671|FIBA_HUMAN Fibrinogen alpha chain OS=Homo sapiens OX=9606 GN=FGA PE=1 SV=2	501.502	4	2002.99	2002.99	0	0.2	98	Specific	1012.51	675.27	92	2333	scan=62077	scan=62077	54.26
K.M[+15.995]DKEETKDWILPSDYDHAEAEAR.H		M[+16]	21.41	1012.91	>>sp|O43852|CALU_HUMAN Calumenin OS=Homo sapiens OX=9606 GN=CALU PE=1 SV=2	692.066	4	2765.24	2765.24	0	1.5	249	Specific	1093.9	1012.91	11	2469	scan=15340	scan=15340	45.2032
R.GHAVLAGM[+15.995]NVYSSEFENIKEEYSVR.G		M[+16]	21.4	61.56	>>sp|Q14554|PDIA5_HUMAN Protein disulfide-isomerase A5 OS=Homo sapiens OX=9606 GN=PDIA5 PE=1 SV=1	712.091	4	2845.34	2845.35	0	-0.7	201	Specific	1029.7	973.09	18	1473	scan=148822	scan=148822	52.283
K.YPIEHGIITN[+15.995]WDDM[+15.995]EKIWHHTFYNELR.V		M[+16], N[+16]	21.4	463.1	>>sp|P68032|ACTC_HUMAN Actin, alpha cardiac muscle 1 OS=Homo sapiens OX=9606 GN=ACTC1 PE=1 SV=1	582.444	6	3489.63	3489.63	0	-0.8	71	Specific	1039.59	852.87	8	2311	scan=187630	scan=187630	91.4012
K.APEPHVEEDDDDELDSKLNYKPPPQK.S			21.4	997.93	>>sp|P52566|GDIR2_HUMAN Rho GDP-dissociation inhibitor 2 OS=Homo sapiens OX=9606 GN=ARHGDIB PE=1 SV=3	601.886	5	3005.4	3005.4	0	-0.6	5	Specific	1040.31	997.93	17	1977	scan=144346	scan=144346	40.9748
R.VLEDRPLSDKGSGDSSQVTQVSPQR.I			21.4	1013.98	>>sp|P05106|ITB3_HUMAN Integrin beta-3 OS=Homo sapiens OX=9606 GN=ITGB3 PE=1 SV=2	672.091	4	2685.34	2685.34	0	-0.9	89	Specific	1013.98	1013.98	49	1953	scan=182219	scan=182219	48.8726
R.KLYDYC[+57.021]DVPQC[+57.021]AAPSFDC[+57.021]GKPQVEPK.K		C[+57]*3	21.4	1038.39	>>sp|P00747|PLMN_HUMAN Plasminogen OS=Homo sapiens OX=9606 GN=PLG PE=1 SV=2	768.854	4	3072.39	3072.39	0	1.1	550	Specific	1038.39	1038.39	35	927	scan=16090	scan=16090	47.1039
K.LEPGQPQLSPGISTIHLHPQFPVVIEK.T			21.39	1045.63	>>sp|Q14766|LTBP1_HUMAN Latent-transforming growth factor beta-binding protein 1 OS=Homo sapiens OX=9606 GN=LTBP1 PE=1 SV=4	741.161	4	2961.62	2961.62	0	0.7	818	Specific	1045.63	1045.63	67	1847	scan=152438	scan=152438	61.3262
K.SAKPTKPAASDLPVPAEGVR.N			21.39	1006.37	>>sp|Q05682-4|CALD1_HUMAN Isoform 4 of Caldesmon OS=Homo sapiens OX=9606 GN=CALD1	498.528	4	1991.09	1991.09	0	-0.7	436	Specific	1042.46	1006.37	36	1921	scan=182800	scan=182800	53.3993
K.FWEVISDEHGIDPTGTYHGDSDLQLER.I			21.39	830.52	>>sp|P68371|TBB4B_HUMAN Tubulin beta-4B chain OS=Homo sapiens OX=9606 GN=TUBB4B PE=1 SV=1	779.862	4	3116.42	3116.42	0	0.5	20	Specific	1013.52	830.52	5	2745	scan=20081	scan=20081	57.0687
R.FLSNGHVTIPGQQDKDMFQETMEAMR.I			21.39	982.25	>>sp|P35579|MYH9_HUMAN Myosin-9 OS=Homo sapiens OX=9606 GN=MYH9 PE=1 SV=4	753.353	4	3010.39	3010.39	0	1.3	302	Specific	1025.5	982.25	254	717	scan=106910	scan=106910	57.2663
R.FLSNGHVTIPGQQDKDM[+15.995]FQETMEAMR.I		M[+16]	21.39	215.72	>>sp|P35579|MYH9_HUMAN Myosin-9 OS=Homo sapiens OX=9606 GN=MYH9 PE=1 SV=4	757.351	4	3026.38	3026.38	0	0.8	302	Specific	1017.98	989.42	254	717	scan=18256	scan=18256	52.4571
K.LKDVLLQVDDERR.N			21.39	842.22	>>sp|P35579|MYH9_HUMAN Myosin-9 OS=Homo sapiens OX=9606 GN=MYH9 PE=1 SV=4	400.477	4	1598.88	1598.89	0	-0.8	1844	Specific	1082.17	842.22	254	717	scan=223394	scan=223394	60.4697
K.YSQKEDRYEEEIK.V			21.39	757.86	>>sp|P09493-8|TPM1_HUMAN Isoform 8 of Tropomyosin alpha-1 chain OS=Homo sapiens OX=9606 GN=TPM1	429.957	4	1716.81	1716.81	0	-0.8	214	Specific	1070.04	757.86	21	2671	scan=179446	scan=179446	27.2315
R.ENADSLQASLRPHADELK.A			21.39	803.15	>>sp|P06727|APOA4_HUMAN Apolipoprotein A-IV OS=Homo sapiens OX=9606 GN=APOA4 PE=1 SV=3	499.254	4	1993.99	1993.99	0	-0.3	170	Specific	1020.48	803.15	24	2259	scan=223379	scan=223379	60.347
K.EPAHLM[+15.995]SLFGGKPMIIYK.G		M[+16]	21.39	617.28	>>sp|P06396|GELS_HUMAN Gelsolin OS=Homo sapiens OX=9606 GN=GSN PE=1 SV=1	512.773	4	2048.07	2048.07	0	-0.1	531	Specific	1027.68	910.78	61	2125	scan=149931	scan=149931	55.0419
R.YIANLGHGLYPDM[+15.995]DPEHVGAFVDAVHK.H		M[+16]	21.39	371.02	>>sp|P06132|DCUP_HUMAN Uroporphyrinogen decarboxylase OS=Homo sapiens OX=9606 GN=UROD PE=1 SV=2	597.091	5	2981.43	2981.43	0	0.3	333	Specific	1002.42	971.41	7	2463	scan=105770	scan=105770	54.4882
R.VLEDRPLSDKGSGDSSQVTQVSPQR.I			21.39	1001.21	>>sp|P05106|ITB3_HUMAN Integrin beta-3 OS=Homo sapiens OX=9606 GN=ITGB3 PE=1 SV=2	672.092	4	2685.35	2685.34	0	1.1	89	Specific	1001.21	1001.21	49	1953	scan=12126	scan=12126	37.0983
K.FNGGGHINHSIFWTNLSPNGGGEPK.G			21.39	1045.07	>>sp|P04179|SODM_HUMAN Superoxide dismutase [Mn], mitochondrial OS=Homo sapiens OX=9606 GN=SOD2 PE=1 SV=3	660.071	4	2637.26	2637.26	0	0.5	90	Specific	1045.07	1045.07	13	2881	scan=17546	scan=17546	50.6954
R.LVRPEVDVM[+15.995]C[+57.021]TAFHDNEETFLK.K		C[+57], M[+16]	21.39	479.73	>>sp|P02768|ALBU_HUMAN Serum albumin OS=Homo sapiens OX=9606 GN=ALB PE=1 SV=2	667.32	4	2666.26	2666.26	0	-0.5	139	Specific	1048.01	1021.04	148	243	scan=207225	scan=207225	89.3526
R.KLYDYC[+57.021]DVPQC[+57.021]AAPSFDC[+57.021]GKPQVEPK.K		C[+57]*3	21.39	1037.63	>>sp|P00747|PLMN_HUMAN Plasminogen OS=Homo sapiens OX=9606 GN=PLG PE=1 SV=2	768.853	4	3072.39	3072.39	0	0.2	550	Specific	1037.63	1037.63	35	927	scan=146759	scan=146759	47.0709
R.YLVALGHAYHPEEFVC[+57.021]SQC[+57.021]GK.V		C[+57]*2	21.38	905.43	>>sp|Q9NR12|PDLI7_HUMAN PDZ and LIM domain protein 7 OS=Homo sapiens OX=9606 GN=PDLIM7 PE=1 SV=1	617.04	4	2465.14	2465.14	0	0.9	293	Specific	1026.3	905.43	11	1509	scan=17231	scan=17231	49.915
R.APIRLPEHVTVQVVVVR.K			21.38	1026.66	>>sp|Q9HBI1-3|PARVB_HUMAN Isoform 3 of Beta-parvin OS=Homo sapiens OX=9606 GN=PARVB	478.793	4	1912.15	1912.15	0	0.1	158	Specific	1038.69	1026.66	24	583	scan=149180	scan=149180	53.1725
R.FSGWYDADLSPAGHEEAKR.G			21.38	782.36	>>sp|P18669|PGAM1_HUMAN Phosphoglycerate mutase 1 OS=Homo sapiens OX=9606 GN=PGAM1 PE=1 SV=2	534.75	4	2135.98	2135.98	0	0.1	22	Specific	1044.57	782.36	8	871	scan=146343	scan=146343	46.0242
K.NWRDPDQTDGLGLSYLSSHIANVER.V			21.38	995.74	>>sp|P06396|GELS_HUMAN Gelsolin OS=Homo sapiens OX=9606 GN=GSN PE=1 SV=1	711.598	4	2843.37	2843.37	0	0.2	395	Specific	1019.97	995.74	61	2125	scan=151286	scan=151286	58.4341
K.GTHC[+57.021]NQVEVIATLKDGR.K		C[+57]	21.38	913.14	>>sp|P02775|CXCL7_HUMAN Platelet basic protein OS=Homo sapiens OX=9606 GN=PPBP PE=1 SV=3	475.244	4	1897.95	1897.95	0	0	86	Specific	1037.26	913.14	21	2473	scan=13734	scan=13734	41.1114
K.SLHTLFGDKLC[+57.021]TVATLR.E		C[+57]	21.38	979.22	>>sp|P02768|ALBU_HUMAN Serum albumin OS=Homo sapiens OX=9606 GN=ALB PE=1 SV=2	483.765	4	1932.04	1932.04	0	-0.3	89	Specific	1048.95	979.22	148	243	scan=189912	scan=189912	109.609
R.LVRPEVDVM[+15.995]C[+57.021]TAFHDNEETFLK.K		C[+57], M[+16]	21.38	444.57	>>sp|P02768|ALBU_HUMAN Serum albumin OS=Homo sapiens OX=9606 GN=ALB PE=1 SV=2	667.321	4	2666.26	2666.26	0	1	139	Specific	1043.18	1021.37	148	243	scan=148596	scan=148596	51.7399
K.VHTEC[+57.021]C[+57.021]HGDLLEC[+57.021]ADDRADLAK.Y		C[+57]*3	21.38	1018.93	>>sp|P02768|ALBU_HUMAN Serum albumin OS=Homo sapiens OX=9606 GN=ALB PE=1 SV=2	517.829	5	2585.12	2585.12	0	-0.6	265	Specific	1041.38	1018.93	148	243	scan=12915	scan=12915	39.0723
R.LIQFHFHWGSLDGQGSEHTVDK.K			21.38	1006.19	>>sp|P00918|CAH2_HUMAN Carbonic anhydrase 2 OS=Homo sapiens OX=9606 GN=CA2 PE=1 SV=2	508.45	5	2538.22	2538.22	0	1.1	90	Specific	1044.41	1006.19	17	2435	scan=18810	scan=18810	53.8528
R.GM[+15.995]PAHFSDSAQTEAC[+57.021]YHMLSR.P		C[+57], M[+16]	21.37	985.84	>>sp|Q86UX7|URP2_HUMAN Fermitin family homolog 3 OS=Homo sapiens OX=9606 GN=FERMT3 PE=1 SV=1	603.76	4	2412.02	2412.02	0	0.3	180	Specific	1035.14	985.84	42	2641	scan=100221	scan=100221	40.8699
K.GSSVVAYEGQSWHDYC[+57.021]FHC[+57.021]K.K		C[+57]*2	21.37	984.31	>>sp|Q13642-1|FHL1_HUMAN Isoform 1 of Four and a half LIM domains protein 1 OS=Homo sapiens OX=9606 GN=FHL1	605.008	4	2417.01	2417.01	0	0.5	234	Specific	1009.69	984.31	12	619	scan=146019	scan=146019	45.2156
K.GSSVVAYEGQSWHDYC[+57.021]FHC[+57.021]K.K		C[+57]*2	21.37	1003.96	>>sp|Q13642-1|FHL1_HUMAN Isoform 1 of Four and a half LIM domains protein 1 OS=Homo sapiens OX=9606 GN=FHL1	605.008	4	2417.01	2417.01	0	0.5	234	Specific	1024.64	1003.96	12	619	scan=15344	scan=15344	45.2127
K.KYEDIC[+57.021]PSTHNM[+15.995]DVPNIK.R		C[+57], M[+16]	21.37	55.37	>>sp|P63241|IF5A1_HUMAN Eukaryotic translation initiation factor 5A-1 OS=Homo sapiens OX=9606 GN=EIF5A PE=1 SV=2	545.005	4	2177	2177	0	-1.4	68	Specific	1049.77	939.16	15	1749	scan=202687	scan=202687	53.0869
K.GLAYC[+57.021]ETHYNQLFGDVC[+57.021]FHC[+57.021]NR.V		C[+57]*3	21.37	977.07	>>sp|P48059|LIMS1_HUMAN LIM and senescent cell antigen-like-containing domain protein 1 OS=Homo sapiens OX=9606 GN=LIMS1 PE=1 SV=4	691.048	4	2761.17	2761.17	0	0.4	236	Specific	1018.5	977.07	32	1395	scan=105394	scan=105394	53.5716
K.M[+15.995]KDTDSEEEIREAFR.V		M[+16]	21.37	849.65	>>sp|P0DP23|CALM1_HUMAN Calmodulin-1 OS=Homo sapiens OX=9606 GN=CALM1 PE=1 SV=1	468.717	4	1871.85	1871.84	0	1.8	77	Specific	1069.47	849.65	17	2025	scan=12946	scan=12946	39.1504
K.YSQKEDKYEEEIK.I			21.37	816.11	>>sp|P06753-2|TPM3_HUMAN Isoform 2 of Tropomyosin alpha-3 chain OS=Homo sapiens OX=9606 GN=TPM3	422.956	4	1688.8	1688.8	0	1	178	Specific	1059.69	816.11	44	2997	scan=139622	scan=139622	28.6634
K.KDGTHVVENVDATHIGK.L			21.37	952.01	>>sp|P00488|F13A_HUMAN Coagulation factor XIII A chain OS=Homo sapiens OX=9606 GN=F13A1 PE=1 SV=4	364.791	5	1819.93	1819.93	0	-1.3	447	Specific	1049.99	952.01	53	2427	scan=200653	scan=200653	36.6621
K.TEAEIAHIALETLEGHQR.A			21.37	947.86	>>sp|O75955|FLOT1_HUMAN Flotillin-1 OS=Homo sapiens OX=9606 GN=FLOT1 PE=1 SV=3	505.262	4	2018.03	2018.03	0	-1	92	Specific	1016.46	947.86	5	941	scan=188573	scan=188573	99.0741
K.STTGPFDREHLLSYLEK.E			21.36	785.91	>>sp|Q9NYL9|TMOD3_HUMAN Tropomodulin-3 OS=Homo sapiens OX=9606 GN=TMOD3 PE=1 SV=1	499.005	4	1993	1993	0	-1.2	59	Specific	1027.36	785.91	7	2995	scan=187688	scan=187688	91.899
R.KKIENLTSAVNSLNFIIK.E			21.36	1036.35	>>sp|Q13201|MMRN1_HUMAN Multimerin-1 OS=Homo sapiens OX=9606 GN=MMRN1 PE=1 SV=3	508.8	4	2032.18	2032.18	0	-1.1	676	Specific	1036.35	1036.35	71	663	scan=189669	scan=189669	107.765
R.ELQELVQYPVEHPDKFLK.F			21.36	931.83	>>sp|P55072|TERA_HUMAN Transitional endoplasmic reticulum ATPase OS=Homo sapiens OX=9606 GN=VCP PE=1 SV=4	553.796	4	2212.16	2212.16	0	-1.2	488	Specific	1036.71	931.83	25	2899	scan=207925	scan=207925	95.227
R.DNC[+57.021]PFHYNPAQYDYDRDDVGDR.C		C[+57]	21.36	987.69	>>sp|P07996|TSP1_HUMAN Thrombospondin-1 OS=Homo sapiens OX=9606 GN=THBS1 PE=1 SV=2	683.782	4	2732.11	2732.11	0	0.3	752	Specific	1049.16	987.69	175	2657	scan=146253	scan=146253	45.8108
K.SLHTLFGDKLC[+57.021]TVATLR.E		C[+57]	21.36	976.3	>>sp|P02768|ALBU_HUMAN Serum albumin OS=Homo sapiens OX=9606 GN=ALB PE=1 SV=2	483.764	4	1932.04	1932.04	0	-1.1	89	Specific	1034.85	976.3	148	243	scan=208762	scan=208762	102.162
K.SLHTLFGDKLC[+57.021]TVATLR.E		C[+57]	21.36	949.97	>>sp|P02768|ALBU_HUMAN Serum albumin OS=Homo sapiens OX=9606 GN=ALB PE=1 SV=2	483.764	4	1932.04	1932.04	0	-1.1	89	Specific	1040.03	949.97	148	243	scan=228601	scan=228601	102.806
K.VHTEC[+57.021]C[+57.021]HGDLLEC[+57.021]ADDRADLAK.Y		C[+57]*3	21.36	1026.2	>>sp|P02768|ALBU_HUMAN Serum albumin OS=Homo sapiens OX=9606 GN=ALB PE=1 SV=2	517.83	5	2585.12	2585.12	0	0.4	265	Specific	1045.41	1026.2	148	243	scan=143534	scan=143534	38.9375
K.LPGIVAEGRDDLYVSDAFHK.A			21.36	1000.28	>>sp|P01008|ANT3_HUMAN Antithrombin-III OS=Homo sapiens OX=9606 GN=SERPINC1 PE=1 SV=1	551.286	4	2202.12	2202.12	0	0.7	383	Specific	1026.71	1000.28	15	195	scan=61835	scan=61835	53.5988
R.PLEGTSFIVDQANRPHC[+57.021]VPDYHK.Q		C[+57]	21.35	1029.33	>>sp|Q15942|ZYX_HUMAN Zyxin OS=Homo sapiens OX=9606 GN=ZYX PE=1 SV=1	536.864	5	2680.29	2680.29	0	-0.5	476	Specific	1029.33	1029.33	27	2679	scan=225109	scan=225109	74.3331
R.PLEGTSFIVDQANRPHC[+57.021]VPDYHK.Q		C[+57]	21.35	1038.11	>>sp|Q15942|ZYX_HUMAN Zyxin OS=Homo sapiens OX=9606 GN=ZYX PE=1 SV=1	536.864	5	2680.29	2680.29	0	-0.7	476	Specific	1038.11	1038.11	27	2679	scan=185097	scan=185097	71.488
K.YPIEHGIITNWDDM[+15.995]EKIWHHTFYNELR.V		M[+16]	21.35	370.04	>>sp|P68032|ACTC_HUMAN Actin, alpha cardiac muscle 1 OS=Homo sapiens OX=9606 GN=ACTC1 PE=1 SV=1	579.779	6	3473.64	3473.64	0	0.2	71	Specific	1049.33	1023.39	8	2311	scan=189416	scan=189416	105.689
K.LLEAHEEQNVDSYTESVKEYDSISR.L			21.35	956.97	>>sp|P54920|SNAA_HUMAN Alpha-soluble NSF attachment protein OS=Homo sapiens OX=9606 GN=NAPA PE=1 SV=3	736.098	4	2941.37	2941.37	0	0.1	247	Specific	1021.62	956.97	5	2601	scan=185892	scan=185892	77.3823
K.VIHDNFGIVEGLM[+15.995]TTVHAITATQK.T		M[+16]	21.35	561.69	>>sp|P04406|G3P_HUMAN Glyceraldehyde-3-phosphate dehydrogenase OS=Homo sapiens OX=9606 GN=GAPDH PE=1 SV=3	653.594	4	2611.35	2611.35	0	-0.4	163	Specific	1046.53	1024.82	41	1877	scan=231123	scan=231123	122.986
K.ALGISPFHEHAEVVFTANDSGPR.R			21.35	1005.08	>>sp|P02766|TTHY_HUMAN Transthyretin OS=Homo sapiens OX=9606 GN=TTR PE=1 SV=1	613.556	4	2451.2	2451.21	0	-0.6	101	Specific	1005.08	1005.08	9	2577	scan=207808	scan=207808	94.2709
K.APDAGGC[+57.021]LHADPDLGVLC[+57.021]PTGC[+57.021]QLQEALLQQERPIR.N		C[+57]*3	21.35	1035.22	>>sp|P02675|FIBB_HUMAN Fibrinogen beta chain OS=Homo sapiens OX=9606 GN=FGB PE=1 SV=2	989.735	4	3955.92	3955.92	0	-0.8	89	Specific	1035.22	1035.22	101	2107	scan=210699	scan=210699	117.825
R.KLYDYC[+57.021]DVPQC[+57.021]AAPSFDC[+57.021]GKPQVEPK.K		C[+57]*3	21.35	1006.81	>>sp|P00747|PLMN_HUMAN Plasminogen OS=Homo sapiens OX=9606 GN=PLG PE=1 SV=2	768.853	4	3072.39	3072.39	0	-0.2	550	Specific	1006.81	1006.81	35	927	scan=185661	scan=185661	75.8474
R.KPADLQNLAPGTHPPFITFNSEVK.T			21.34	1025.96	>>sp|Q9Y696|CLIC4_HUMAN Chloride intracellular channel protein 4 OS=Homo sapiens OX=9606 GN=CLIC4 PE=1 SV=4	656.099	4	2621.37	2621.37	0	1	62	Specific	1025.96	1025.96	7	2285	scan=150503	scan=150503	56.4773
R.ILDLGITGPEGHVLSRPEEVEAEAVNR.A			21.34	1025.24	>>sp|Q16555|DPYL2_HUMAN Dihydropyrimidinase-related protein 2 OS=Homo sapiens OX=9606 GN=DPYSL2 PE=1 SV=1	725.883	4	2900.51	2900.51	0	-0.9	212	Specific	1034.26	1025.24	15	637	scan=228347	scan=228347	100.708
R.EIGNLLHPSVPISNDEDVDNKVER.I			21.34	953.02	>>sp|P49591|SYSC_HUMAN Serine--tRNA ligase, cytoplasmic OS=Homo sapiens OX=9606 GN=SARS1 PE=1 SV=3	673.091	4	2689.34	2689.34	0	-0.5	134	Specific	1003.01	953.02	4	2743	scan=186785	scan=186785	84.4789
R.FLHVPDTFEGHFDGVPVISK.G			21.34	953.53	>>sp|P19823|ITIH2_HUMAN Inter-alpha-trypsin inhibitor heavy chain H2 OS=Homo sapiens OX=9606 GN=ITIH2 PE=1 SV=2	561.039	4	2241.13	2241.13	0	-0.3	223	Specific	1033.59	953.53	15	1887	scan=108021	scan=108021	60.041
R.ESGSLSPEHGPVVVHC[+57.021]SAGIGR.S		C[+57]	21.34	837.09	>>sp|P18031|PTN1_HUMAN Tyrosine-protein phosphatase non-receptor type 1 OS=Homo sapiens OX=9606 GN=PTPN1 PE=1 SV=1	558.776	4	2232.08	2232.08	0	-0.1	200	Specific	1019.67	837.09	6	2969	scan=13242	scan=13242	39.8947
R.EDPAYLHYYDPAGAEDPLGAIHLR.G			21.34	978.87	>>sp|P08567|PLEK_HUMAN Pleckstrin OS=Homo sapiens OX=9606 GN=PLEK PE=1 SV=3	671.576	4	2683.28	2683.28	0	0.9	270	Specific	1012.35	978.87	27	721	scan=21422	scan=21422	60.4083
R.LVRPEVDVM[+15.995]C[+57.021]TAFHDNEETFLKK.Y		C[+57], M[+16]	21.34	514.5	>>sp|P02768|ALBU_HUMAN Serum albumin OS=Homo sapiens OX=9606 GN=ALB PE=1 SV=2	559.676	5	2794.35	2794.35	0	-0.4	139	Specific	1013.38	934.11	148	243	scan=227178	scan=227178	91.07
K.VAQLEAQC[+57.021]QEPC[+57.021]KDTVQIHDITGK.D		C[+57]*2	21.34	984.29	>>sp|P02679-2|FIBG_HUMAN Isoform Gamma-A of Fibrinogen gamma chain OS=Homo sapiens OX=9606 GN=FGG	692.839	4	2768.33	2768.33	0	-0.3	154	Specific	1030.62	984.29	56	2027	scan=145151	scan=145151	42.9857
K.LADVDKDGLLDDEEFALANHLIK.V			21.33	1000.59	>>sp|Q9H4M9|EHD1_HUMAN EH domain-containing protein 1 OS=Homo sapiens OX=9606 GN=EHD1 PE=1 SV=2	639.332	4	2554.31	2554.3	0	1.1	487	Specific	1000.59	1000.59	11	2045	scan=22191	scan=22191	62.361
R.LEAPDADELPKGEFDPGQDTYQHPPK.D			21.33	1022.74	>>sp|Q99798|ACON_HUMAN Aconitate hydratase, mitochondrial OS=Homo sapiens OX=9606 GN=ACO2 PE=1 SV=2	724.341	4	2894.34	2894.35	0	-1.3	524	Specific	1022.74	1022.74	10	117	scan=185911	scan=185911	77.5298
K.YPIEHGIITNWDDM[+15.995]EKIWHHTFYNELR.V		M[+16]	21.33	366.98	>>sp|P68032|ACTC_HUMAN Actin, alpha cardiac muscle 1 OS=Homo sapiens OX=9606 GN=ACTC1 PE=1 SV=1	579.778	6	3473.63	3473.64	0	-1.1	71	Specific	1026.99	910.05	8	2311	scan=189567	scan=189567	106.945
K.M[+15.995]FVDLNPDSDKIIYSHFTC[+57.021]ATDTENIR.F		C[+57], M[+16]	21.33	259.93	>>sp|P50148|GNAQ_HUMAN Guanine nucleotide-binding protein G(q) subunit alpha OS=Homo sapiens OX=9606 GN=GNAQ PE=1 SV=4	805.374	4	3218.47	3218.48	0	-1.1	312	Specific	1034.67	937.51	6	2215	scan=20328	scan=20328	57.6698
R.M[+15.995]VVNEGSDGGQSVYHVHLHVLGGR.Q		M[+16]	21.33	176.1	>>sp|P49773|HINT1_HUMAN Histidine triad nucleotide-binding protein 1 OS=Homo sapiens OX=9606 GN=HINT1 PE=1 SV=2	513.456	5	2563.25	2563.25	0	0.6	96	Specific	1013.5	979.75	5	2133	scan=101642	scan=101642	44.3828
R.EIGNLLHPSVPISNDEDVDNKVER.I			21.33	998.78	>>sp|P49591|SYSC_HUMAN Serine--tRNA ligase, cytoplasmic OS=Homo sapiens OX=9606 GN=SARS1 PE=1 SV=3	673.092	4	2689.35	2689.34	0	1.3	134	Specific	1005.84	998.78	4	2743	scan=148403	scan=148403	51.2644
K.FSKVEDM[+15.995]AELTC[+57.021]LNEASVLHNLK.E		C[+57], M[+16]	21.33	517.18	>>sp|P35579|MYH9_HUMAN Myosin-9 OS=Homo sapiens OX=9606 GN=MYH9 PE=1 SV=4	666.831	4	2664.3	2664.3	0	1.1	80	Specific	1044.25	1017.11	254	717	scan=18928	scan=18928	54.1612
R.LRGEQMASYFGHSVAVTDVNGDGR.H			21.33	1015.49	>>sp|P08514|ITA2B_HUMAN Integrin alpha-IIb OS=Homo sapiens OX=9606 GN=ITGA2B PE=1 SV=3	642.309	4	2566.21	2566.21	0	1.2	311	Specific	1047.12	1015.49	64	569	scan=103426	scan=103426	48.7591
K.EAVM[+15.995]DINKPGPLFKPENGLLETK.V		M[+16]	21.33	166.12	>>sp|P07225|PROS_HUMAN Vitamin K-dependent protein S OS=Homo sapiens OX=9606 GN=PROS1 PE=1 SV=1	639.84	4	2556.34	2556.34	0	0.8	402	Specific	1036.92	922.96	20	1139	scan=61152	scan=61152	51.7556
R.LAGIVQPNDGQC[+57.021]HVGSDNHYSASTTM[+15.995]DYPSLGLMTEK.L		C[+57], M[+16]	21.33	139.83	>>sp|P05106|ITB3_HUMAN Integrin beta-3 OS=Homo sapiens OX=9606 GN=ITGB3 PE=1 SV=2	1003.21	4	4009.8	4009.8	0	0.5	288	Specific	1039.33	1039.33	49	1953	scan=18663	scan=18663	53.4922
K.KGDTFSC[+57.021]M[+15.995]VGHEALPLAFTQK.T		C[+57], M[+16]	21.33	937.89	>>sp|P01876|IGHA1_HUMAN Immunoglobulin heavy constant alpha 1 OS=Homo sapiens OX=9606 GN=IGHA1 PE=1 SV=2	589.038	4	2353.13	2353.13	0	-1.3	307	Specific	1042.34	937.89	14	1049	scan=186760	scan=186760	84.2664
K.VKLEGHELPNELPAHLLPPSK.R			21.32	1040.19	>>sp|Q9NZN3|EHD3_HUMAN EH domain-containing protein 3 OS=Homo sapiens OX=9606 GN=EHD3 PE=1 SV=2	464.463	5	2318.28	2318.29	0	-1.3	510	Specific	1040.19	1040.19	24	2315	scan=187002	scan=187002	86.2596
K.VHSPSGALEEC[+57.021]YVTEIDQ[+0.984]DKYAVR.F		C[+57], Q[+1]	21.32	1022.1	>>sp|P21333-2|FLNA_HUMAN Isoform 2 of Filamin-A OS=Homo sapiens OX=9606 GN=FLNA	692.578	4	2767.29	2767.29	0	0.3	2360	Specific	1024.09	1022.1	195	1719	scan=147681	scan=147681	49.4421
R.ASFNHFDRDHSGTLGPEEFK.A			21.32	934.05	>>sp|P12814|ACTN1_HUMAN Alpha-actinin-1 OS=Homo sapiens OX=9606 GN=ACTN1 PE=1 SV=2	459.015	5	2291.05	2291.05	0	-0.9	753	Specific	1001.84	934.05	94	71	scan=203510	scan=203510	59.7037
K.LKEEIGKELEELR.A			21.32	854.98	>>sp|P06727|APOA4_HUMAN Apolipoprotein A-IV OS=Homo sapiens OX=9606 GN=APOA4 PE=1 SV=3	397.225	4	1585.88	1585.88	0	-1.3	98	Specific	1072.2	854.98	24	2259	scan=184425	scan=184425	66.0686
R.EQLEEEEEAKHNLEK.Q			21.31	822.24	>>sp|P35579|MYH9_HUMAN Myosin-9 OS=Homo sapiens OX=9606 GN=MYH9 PE=1 SV=4	464.474	4	1854.87	1854.87	0	0.5	1343	Specific	1082.31	822.24	254	717	scan=96531	scan=96531	31.6804
R.VQC[+57.021]C[+57.021]LYFIAPSGHGLKPLDIEFM[+15.995]K.R		C[+57]*2, M[+16]	21.3	930.4	>>sp|Q16181|SEPT7_HUMAN Septin-7 OS=Homo sapiens OX=9606 GN=SEPTIN7 PE=1 SV=2	710.605	4	2839.4	2839.4	0	0	158	Specific	1006.89	930.4	13	2563	scan=22065	scan=22065	62.0543
K.LGGIVLPNDGQC[+57.021]HLENN[+15.995]MYTM[+15.995]SHYYDYPSIAHLVQK.L		C[+57], M[+16], N[+16]	21.3	46.83	>>sp|P05556|ITB1_HUMAN Integrin beta-1 OS=Homo sapiens OX=9606 GN=ITGB1 PE=1 SV=2	842.795	5	4209.95	4209.95	0	-0.1	290	Specific	1041.95	1026.97	15	1961	scan=189142	scan=189142	103.48
K.SHC[+57.021]IAEVENDEM[+15.995]PADLPSLAADFVESKDVC[+57.021]K.N		C[+57]*2, M[+16]	21.29	157.95	>>sp|P02768|ALBU_HUMAN Serum albumin OS=Homo sapiens OX=9606 GN=ALB PE=1 SV=2	873.897	4	3492.57	3492.56	0	2.2	311	Specific	1017.05	1017.05	148	243	scan=108571	scan=108571	61.384
K.VAQLEAQC[+57.021]QEPC[+57.021]KDTVQIHDITGK.D		C[+57]*2	21.29	955.29	>>sp|P02679-2|FIBG_HUMAN Isoform Gamma-A of Fibrinogen gamma chain OS=Homo sapiens OX=9606 GN=FGG	692.839	4	2768.33	2768.33	0	-0.3	154	Specific	1000.14	955.29	56	2027	scan=14515	scan=14515	43.0722
R.LPSEGPRPAHVVVGDVLQAADVDK.T			21.28	1033.51	>>sp|P30043|BLVRB_HUMAN Flavin reductase (NADPH) OS=Homo sapiens OX=9606 GN=BLVRB PE=1 SV=3	618.082	4	2469.31	2469.31	0	-1	40	Specific	1033.51	1033.51	6	235	scan=207377	scan=207377	90.6381
K.LGGIVLPNDGQC[+57.021]HLENN[+15.995]MYTM[+15.995]SHYYDYPSIAHLVQK.L		C[+57], M[+16], N[+16]	21.28	44.22	>>sp|P05556|ITB1_HUMAN Integrin beta-1 OS=Homo sapiens OX=9606 GN=ITGB1 PE=1 SV=2	842.794	5	4209.94	4209.95	0	-1	290	Specific	1036.96	1036.96	15	1961	scan=209023	scan=209023	104.313
R.TPDFC[+57.021]AM[+15.995]SC[+57.021]PPSLVYNHC[+57.021]EHGC[+57.021]PR.H		C[+57]*4, M[+16]	21.28	452.75	>>sp|P04275|VWF_HUMAN von Willebrand factor OS=Homo sapiens OX=9606 GN=VWF PE=1 SV=4	727.798	4	2908.17	2908.17	0	-1	2195	Specific	1044.09	1033.96	93	2645	scan=184358	scan=184358	65.5138
K.HSLPDLPYDYGALEPHINAQIM[+15.995]QLHHSK.H		M[+16]	21.28	81.88	>>sp|P04179|SODM_HUMAN Superoxide dismutase [Mn], mitochondrial OS=Homo sapiens OX=9606 GN=SOD2 PE=1 SV=3	648.925	5	3240.59	3240.59	0	1.4	26	Specific	1002.64	883.08	13	2881	scan=19302	scan=19302	55.1109
K.ALGISPFHEHAEVVFTANDSGPR.R			21.28	1007.69	>>sp|P02766|TTHY_HUMAN Transthyretin OS=Homo sapiens OX=9606 GN=TTR PE=1 SV=1	613.556	4	2451.2	2451.21	0	-1.1	101	Specific	1007.69	1007.69	9	2577	scan=208134	scan=208134	96.9716
K.LEGSAPTDVLDSLTTIPELKDHLR.I			21.27	1046.22	>>sp|Q86UX7|URP2_HUMAN Fermitin family homolog 3 OS=Homo sapiens OX=9606 GN=FERMT3 PE=1 SV=1	655.85	4	2620.38	2620.38	0	-1.3	334	Specific	1046.22	1046.22	42	2641	scan=211644	scan=211644	125.722
R.LVRPEVDVMC[+57.021]TAFHDNEETFLKK.Y		C[+57]	21.27	929.22	>>sp|P02768|ALBU_HUMAN Serum albumin OS=Homo sapiens OX=9606 GN=ALB PE=1 SV=2	556.477	5	2778.36	2778.36	0	-1.4	139	Specific	1018.05	929.22	148	243	scan=208002	scan=208002	95.8838
R.LVRPEVDVM[+15.995]C[+57.021]TAFHDNEETFLKK.Y		C[+57], M[+16]	21.27	545.18	>>sp|P02768|ALBU_HUMAN Serum albumin OS=Homo sapiens OX=9606 GN=ALB PE=1 SV=2	559.676	5	2794.35	2794.35	0	-1.1	139	Specific	1016.01	983.54	148	243	scan=227486	scan=227486	93.675
R.LVRPEVDVM[+15.995]C[+57.021]TAFHDNEETFLKK.Y		C[+57], M[+16]	21.27	539.53	>>sp|P02768|ALBU_HUMAN Serum albumin OS=Homo sapiens OX=9606 GN=ALB PE=1 SV=2	559.676	5	2794.35	2794.35	0	-1.2	139	Specific	1016.74	912.23	148	243	scan=227232	scan=227232	91.5294
R.LVRPEVDVM[+15.995]C[+57.021]TAFHDNEET[+162.053]FLKK.Y	Hex(1)	C[+57], M[+16], T[+162]	21.27	120.71	>>sp|P02768|ALBU_HUMAN Serum albumin OS=Homo sapiens OX=9606 GN=ALB PE=1 SV=2	592.086	5	2956.4	2956.41	0	-1.4	139	Specific	1022.93	936.84	148	243	scan=205987	scan=205987	79.1265
K.VAQLEAQC[+57.021]QEPC[+57.021]KDTVQIHDITGKDC[+57.021]QDIANK.G		C[+57]*3	21.27	964.59	>>sp|P02679-2|FIBG_HUMAN Isoform Gamma-A of Fibrinogen gamma chain OS=Homo sapiens OX=9606 GN=FGG	743.354	5	3712.74	3712.74	0	0.5	154	Specific	1039.33	964.59	56	2027	scan=144919	scan=144919	42.4075
K.TQIPDTVN[+0.984]GGNSGNLDGEKPPEKK.C		N[+1]	21.27	160.18	>>sp|O00194|RB27B_HUMAN Ras-related protein Rab-27B OS=Homo sapiens OX=9606 GN=RAB27B PE=1 SV=4	624.81	4	2496.22	2496.22	0	-1.1	192	Specific	1020.12	941.12	14	1455	scan=202068	scan=202068	48.1419
K.KYEDIC[+57.021]PSTHNM[+15.995]DVPNIK.R		C[+57], M[+16]	21.26	65.75	>>sp|P63241|IF5A1_HUMAN Eukaryotic translation initiation factor 5A-1 OS=Homo sapiens OX=9606 GN=EIF5A PE=1 SV=2	545.006	4	2177	2177	0	1.5	68	Specific	1040.62	952.64	15	1749	scan=12756	scan=12756	38.6801
K.MADEAGSEADHEGTHSTK.R			21.26	931.59	>>sp|P02671|FIBA_HUMAN Fibrinogen alpha chain OS=Homo sapiens OX=9606 GN=FGA PE=1 SV=2	468.948	4	1872.77	1872.77	0	1.8	603	Specific	1003.33	931.59	92	2333	scan=90799	scan=90799	14.6866
K.M[+15.995]ADEAGSEADHEGTHSTK.R		M[+16]	21.26	989.93	>>sp|P02671|FIBA_HUMAN Fibrinogen alpha chain OS=Homo sapiens OX=9606 GN=FGA PE=1 SV=2	472.947	4	1888.76	1888.76	0	1.5	603	Specific	1022.92	989.93	92	2333	scan=90797	scan=90797	14.6803
R.KYSDASDC[+57.021]HGEDSQAFC[+57.021]EK.F		C[+57]*2	21.26	993.58	>>sp|P01023|A2MG_HUMAN Alpha-2-macroglobulin OS=Homo sapiens OX=9606 GN=A2M PE=1 SV=3	559.225	4	2233.88	2233.88	0	1.4	271	Specific	1018.19	993.58	61	3027	scan=139543	scan=139543	28.4439
R.DGFIDKEDLHDMLASLGK.N			21.25	810.64	>>sp|P24844|MYL9_HUMAN Myosin regulatory light polypeptide 9 OS=Homo sapiens OX=9606 GN=MYL9 PE=1 SV=4	501.75	4	2003.98	2003.97	0	1.7	46	Specific	1041.96	810.64	11	451	scan=190802	scan=190802	116.537
K.HIAEDADRKYEEVAR.K			21.25	844.17	>>sp|P09493-8|TPM1_HUMAN Isoform 8 of Tropomyosin alpha-1 chain OS=Homo sapiens OX=9606 GN=TPM1	451.226	4	1801.88	1801.88	0	-0.4	153	Specific	1057.2	844.17	21	2671	scan=163817	scan=163817	30.8706
K.YKGQHVPGSPFQFTVGPLGEGGAHK.V			21.22	1042.26	>>sp|P21333-2|FLNA_HUMAN Isoform 2 of Filamin-A OS=Homo sapiens OX=9606 GN=FLNA	519.869	5	2595.31	2595.31	0	1.6	2208	Specific	1042.26	1042.26	195	1719	scan=17512	scan=17512	50.6109
K.HIAEDADRKYEEVAR.K			21.22	787.35	>>sp|P09493-8|TPM1_HUMAN Isoform 8 of Tropomyosin alpha-1 chain OS=Homo sapiens OX=9606 GN=TPM1	451.226	4	1801.88	1801.88	0	0.3	153	Specific	1060.74	787.35	21	2671	scan=96204	scan=96204	30.8531
K.HIAEDADRKYEEVAR.K			21.22	797.63	>>sp|P09493-8|TPM1_HUMAN Isoform 8 of Tropomyosin alpha-1 chain OS=Homo sapiens OX=9606 GN=TPM1	451.226	4	1801.88	1801.88	0	0.5	153	Specific	1065.56	797.63	21	2671	scan=9797	scan=9797	31.0174
K.SGEHDFGAAFDGDGDRNM[+15.995]ILGK.H		M[+16]	21.21	38.13	>>sp|P36871|PGM1_HUMAN Phosphoglucomutase-1 OS=Homo sapiens OX=9606 GN=PGM1 PE=1 SV=3	582.011	4	2325.02	2325.02	0	1.8	278	Specific	1043.22	1026.49	22	1443	scan=59030	scan=59030	45.9814
R.LVSNHSLHETSSVFVDSLTK.A			21.21	937.21	>>sp|P21333-2|FLNA_HUMAN Isoform 2 of Filamin-A OS=Homo sapiens OX=9606 GN=FLNA	550.787	4	2200.13	2200.12	0	1.5	2513	Specific	1031.99	937.21	195	1719	scan=59765	scan=59765	48.0071
K.YSQKEDKYEEEIK.I			21.21	828.12	>>sp|P06753-2|TPM3_HUMAN Isoform 2 of Tropomyosin alpha-3 chain OS=Homo sapiens OX=9606 GN=TPM3	422.956	4	1688.8	1688.8	0	1.4	178	Specific	1089.5	828.12	44	2997	scan=95388	scan=95388	28.6881
K.LGIQTDDKGHIIVDEFQNTNVK.G			21.21	960.23	>>sp|P00390|GSHR_HUMAN Glutathione reductase, mitochondrial OS=Homo sapiens OX=9606 GN=GSR PE=1 SV=2	621.824	4	2484.28	2484.27	0	1.4	347	Specific	1032.69	960.23	14	679	scan=148276	scan=148276	50.9318
R.LHLLNIGGSQDIHVVHFHGQTLLENGNK.Q			21.19	1035.47	>>sp|P12259|FA5_HUMAN Coagulation factor V OS=Homo sapiens OX=9606 GN=F5 PE=1 SV=4	618.929	5	3090.62	3090.62	0	-1.9	1828	Specific	1035.47	1035.47	45	2355	scan=187841	scan=187841	93.1219
K.HIAEDADRKYEEVAR.K			21.19	782.99	>>sp|P09493-8|TPM1_HUMAN Isoform 8 of Tropomyosin alpha-1 chain OS=Homo sapiens OX=9606 GN=TPM1	451.226	4	1801.88	1801.88	0	0	153	Specific	1057.47	782.99	21	2671	scan=180150	scan=180150	32.3708
R.DVHNIYGLYVHMATADGLR.Q			21.17	913	>>sp|Q14697|GANAB_HUMAN Neutral alpha-glucosidase AB OS=Homo sapiens OX=9606 GN=GANAB PE=1 SV=3	537.018	4	2145.05	2145.05	0	-1.6	570	Specific	1011.52	913	27	2097	scan=189316	scan=189316	104.863
K.LNC[+57.021]QVIGASVDSHFC[+57.021]HLAWVNTPK.K		C[+57]*2	21.17	1032.96	>>sp|Q06830|PRDX1_HUMAN Peroxiredoxin-1 OS=Homo sapiens OX=9606 GN=PRDX1 PE=1 SV=1	689.089	4	2753.33	2753.33	0	1.6	69	Specific	1032.96	1032.96	4	851	scan=106435	scan=106435	56.114
R.EDPAYLHYYDPAGAEDPLGAIHLR.G			21.17	992.47	>>sp|P08567|PLEK_HUMAN Pleckstrin OS=Homo sapiens OX=9606 GN=PLEK PE=1 SV=3	671.576	4	2683.28	2683.28	0	1.9	270	Specific	1000.09	992.47	27	721	scan=64410	scan=64410	60.6513
K.STNLHDYGMLLPC[+57.021]GIDKFR.G		C[+57]	21.16	1023.04	>>sp|P05067|A4_HUMAN Amyloid-beta precursor protein OS=Homo sapiens OX=9606 GN=APP PE=1 SV=3	560.025	4	2237.08	2237.08	0	-1.9	162	Specific	1049.28	1023.04	29	319	scan=188475	scan=188475	98.2985
R.AITVFSPDGHLFQVEYAQEAVKK.G			21.16	940.87	>>sp|O14818|PSA7_HUMAN Proteasome subunit alpha type-7 OS=Homo sapiens OX=9606 GN=PSMA7 PE=1 SV=1	645.09	4	2577.34	2577.33	0	1.6	6	Specific	1004.38	940.87	7	1135	scan=63690	scan=63690	58.6746
K.SKDHFGLEGDEESTM[+15.995]LEDSVSPKK.S		M[+16]	21.15	1066.28	>>sp|Q9Y490|TLN1_HUMAN Talin-1 OS=Homo sapiens OX=9606 GN=TLN1 PE=1 SV=3	671.063	4	2681.23	2681.22	0	2.3	405	Specific	1091.48	1066.28	242	2795	scan=203803	scan=203803	62.0549
K.FWEVISDEHGIDPTGTYHGDSDLQLER.I			21.14	858.29	>>sp|P68371|TBB4B_HUMAN Tubulin beta-4B chain OS=Homo sapiens OX=9606 GN=TUBB4B PE=1 SV=1	779.86	4	3116.42	3116.42	0	-1.8	20	Specific	1014.37	858.29	5	2745	scan=188969	scan=188969	102.041
R.VDVYTTHSPAGTSVQNM[+15.995]LHWSQAVK.F		M[+16]	21.14	66.07	>>sp|P38571|LICH_HUMAN Lysosomal acid lipase/cholesteryl ester hydrolase OS=Homo sapiens OX=9606 GN=LIPA PE=1 SV=2	693.839	4	2772.34	2772.34	0	-1.9	277	Specific	1011.14	985.46	1	1783	scan=205592	scan=205592	76.2545
K.HHITPLLSAVYEGHVSC[+57.021]VK.L		C[+57]	21.13	1048.42	>>sp|P58546|MTPN_HUMAN Myotrophin OS=Homo sapiens OX=9606 GN=MTPN PE=1 SV=2	537.533	4	2147.11	2147.11	0	0.9	67	Specific	1048.42	1048.42	11	507	scan=103223	scan=103223	48.2603
R.FLSNGHVTIPGQQDKDM[+15.995]FQETMEAMR.I		M[+16]	21.13	245.61	>>sp|P35579|MYH9_HUMAN Myosin-9 OS=Homo sapiens OX=9606 GN=MYH9 PE=1 SV=4	757.349	4	3026.38	3026.38	0	-1.5	302	Specific	1044.74	1039.17	254	717	scan=187465	scan=187465	90.0072
R.TM[+15.995]TIHNGMFFSTYDRDNDGWLTSDPR.K		M[+16]	21.13	199.17	>>sp|P02675|FIBB_HUMAN Fibrinogen beta chain OS=Homo sapiens OX=9606 GN=FGB PE=1 SV=2	774.091	4	3093.34	3093.35	0	-1.9	396	Specific	1017.77	1017.77	101	2107	scan=207942	scan=207942	95.3773
K.MADEAGSEADHEGTHSTKR.G			21.13	824.55	>>sp|P02671|FIBA_HUMAN Fibrinogen alpha chain OS=Homo sapiens OX=9606 GN=FGA PE=1 SV=2	507.972	4	2028.87	2028.87	0	-0.4	603	Specific	1018.89	824.55	92	2333	scan=197543	scan=197543	14.3623
K.LLTQHENIKNEIDNYEEDYQK.M			21.12	974.68	>>sp|Q01082|SPTB2_HUMAN Spectrin beta chain, non-erythrocytic 1 OS=Homo sapiens OX=9606 GN=SPTBN1 PE=1 SV=2	659.816	4	2636.24	2636.25	0	-1.7	1100	Specific	1034.18	974.68	24	1389	scan=204948	scan=204948	71.2026
R.EIEDPEDRKPEDWDERPK.I			21.12	853.02	>>sp|P27824|CALX_HUMAN Calnexin OS=Homo sapiens OX=9606 GN=CANX PE=1 SV=2	571.519	4	2283.05	2283.05	0	1.1	275	Specific	1032.97	853.02	12	155	scan=142026	scan=142026	35.1133
K.GTFSQLSELHC[+57.021]DKLHVDPENFR.L		C[+57]	21.12	989.03	>>sp|P02042|HBD_HUMAN Hemoglobin subunit delta OS=Homo sapiens OX=9606 GN=HBD PE=1 SV=2	526.654	5	2629.24	2629.25	0	-1.6	84	Specific	1046.34	989.03	4	1981	scan=206908	scan=206908	86.7241
K.YPIEHGIITNWDDM[+15.995]EKIWHHTFYNELR.V		M[+16]	21.1	205.86	>>sp|P68032|ACTC_HUMAN Actin, alpha cardiac muscle 1 OS=Homo sapiens OX=9606 GN=ACTC1 PE=1 SV=1	695.533	5	3473.64	3473.64	0	-0.6	71	Specific	1036.99	935.31	8	2311	scan=189400	scan=189400	105.555
K.KHISQISVAEDDDESLLGHLM[+15.995]IVGK.K		M[+16]	21.08	1008.3	>>sp|P49773|HINT1_HUMAN Histidine triad nucleotide-binding protein 1 OS=Homo sapiens OX=9606 GN=HINT1 PE=1 SV=2	688.357	4	2750.4	2750.4	0	0.7	58	Specific	1008.3	1008.3	5	2133	scan=19261	scan=19261	55.0058
R.AWVWNTHADFADEC[+57.021]PKPELLAIR.F		C[+57]	21.08	1031.48	>>sp|P43487|RANG_HUMAN Ran-specific GTPase-activating protein OS=Homo sapiens OX=9606 GN=RANBP1 PE=1 SV=1	685.588	4	2739.33	2739.33	0	-1.6	119	Specific	1042.43	1031.48	5	2535	scan=190135	scan=190135	111.404
R.AISHEHSPSDLEAHFVPLVK.R			21.08	1018.48	>>sp|P30153|2AAA_HUMAN Serine/threonine-protein phosphatase 2A 65 kDa regulatory subunit A alpha isoform OS=Homo sapiens OX=9606 GN=PPP2R1A PE=1 SV=4	554.04	4	2213.14	2213.13	0	1	114	Specific	1018.48	1018.48	13	387	scan=16803	scan=16803	48.8694
R.KGEVLPLPEANFPSFPLPHHK.H			21.08	1023.56	>>sp|P04196|HRG_HUMAN Histidine-rich glycoprotein OS=Homo sapiens OX=9606 GN=HRG PE=1 SV=1	589.322	4	2354.27	2354.27	0	0.8	466	Specific	1023.56	1023.56	15	2101	scan=21123	scan=21123	59.63
R.KAPDAGGC[+57.021]LHADPDLGVLC[+57.021]PTGC[+57.021]QLQEALLQQER.P		C[+57]*3	21.08	899.6	>>sp|P02675|FIBB_HUMAN Fibrinogen beta chain OS=Homo sapiens OX=9606 GN=FGB PE=1 SV=2	930.199	4	3717.78	3717.78	0	-0.7	88	Specific	1008.42	899.6	101	2107	scan=152090	scan=152090	60.4127
R.LTDELAPPKPPLPEGEVPPPRPPPPEEKDEEFPEQK.A			21.07	958.88	>>sp|P18206|VINC_HUMAN Vinculin OS=Homo sapiens OX=9606 GN=VCL PE=1 SV=4	806.012	5	4026.03	4026.04	0	-1.9	854	Specific	1039.53	958.88	95	2581	scan=207365	scan=207365	90.5327
K.EGAIHREELVYELNPLDHR.G			21.06	954.4	>>sp|P0C0L4|CO4A_HUMAN Complement C4-A OS=Homo sapiens OX=9606 GN=C4A PE=1 SV=2	573.294	4	2290.15	2290.16	0	-1.2	936	Specific	1046.69	954.4	45	1733	scan=206695	scan=206695	84.9725
K.VHTEC[+57.021]C[+57.021]HGDLLEC[+57.021]ADDRADLAK.Y		C[+57]*3	21.06	995.12	>>sp|P02768|ALBU_HUMAN Serum albumin OS=Homo sapiens OX=9606 GN=ALB PE=1 SV=2	647.035	4	2585.12	2585.12	0	0.4	265	Specific	1003.16	995.12	148	243	scan=56388	scan=56388	38.816
K.M[+15.995]ADEAGSEADHEGTHSTKR.G		M[+16]	21.06	897.91	>>sp|P02671|FIBA_HUMAN Fibrinogen alpha chain OS=Homo sapiens OX=9606 GN=FGA PE=1 SV=2	511.971	4	2044.86	2044.86	0	-1.1	603	Specific	1042.61	897.91	92	2333	scan=197040	scan=197040	11.3904
K.NFTEVHPDYGSHIQALLDKYNAEKPK.N			21.05	1001.61	>>sp|P04040|CATA_HUMAN Catalase OS=Homo sapiens OX=9606 GN=CAT PE=1 SV=3	603.706	5	3014.5	3014.5	0	-0.1	481	Specific	1001.61	1001.61	22	131	scan=18211	scan=18211	52.3434
R.KQDWSDHAIWWEQK.R			21.04	693.47	>>sp|Q86UX7|URP2_HUMAN Fermitin family homolog 3 OS=Homo sapiens OX=9606 GN=FERMT3 PE=1 SV=1	464.972	4	1856.87	1856.87	0	-2.7	56	Specific	1096.2	693.47	42	2641	scan=185230	scan=185230	72.5986
R.LGISNHTHVVVYDGEHLGSFYAPR.V			21.04	1013.63	>>sp|Q16762|THTR_HUMAN Thiosulfate sulfurtransferase OS=Homo sapiens OX=9606 GN=TST PE=1 SV=4	667.838	4	2668.33	2668.33	0	0.8	88	Specific	1049.28	1013.63	10	2627	scan=17154	scan=17154	49.7247
R.LVRPEVDVM[+15.995]C[+57.021]TAFHDNEETFLKK.Y		C[+57], M[+16]	21.04	503.1	>>sp|P02768|ALBU_HUMAN Serum albumin OS=Homo sapiens OX=9606 GN=ALB PE=1 SV=2	699.343	4	2794.35	2794.35	0	-0.7	139	Specific	1018.03	990.93	148	243	scan=206182	scan=206182	80.7406
R.AHFGLPSVEAEDKEGKPPISVK.F			21.03	1015.02	>>sp|Q9BXS5|AP1M1_HUMAN AP-1 complex subunit mu-1 OS=Homo sapiens OX=9606 GN=AP1M1 PE=1 SV=3	584.563	4	2335.23	2335.23	0	0.1	358	Specific	1017.11	1015.02	4	253	scan=102483	scan=102483	46.452
K.VGAVDADKHHSLGGQYGVQGFPTIK.I			21.03	1005.36	>>sp|Q15084|PDIA6_HUMAN Protein disulfide-isomerase A6 OS=Homo sapiens OX=9606 GN=PDIA6 PE=1 SV=1	646.084	4	2581.31	2581.32	0	-1.1	78	Specific	1005.36	1005.36	10	1369	scan=205204	scan=205204	73.3013
K.VHTEC[+57.021]C[+57.021]HGDLLEC[+57.021]ADDRADLAK.Y		C[+57]*3	21.03	1013.28	>>sp|P02768|ALBU_HUMAN Serum albumin OS=Homo sapiens OX=9606 GN=ALB PE=1 SV=2	647.035	4	2585.12	2585.12	0	-0.1	265	Specific	1020.01	1013.28	148	243	scan=99333	scan=99333	38.7133
R.VHVSEEGTEPEAM[+15.995]LQVLGPKPALPAGTEDTAKEDAANR.K		M[+16]	21.02	748.57	>>sp|P06396|GELS_HUMAN Gelsolin OS=Homo sapiens OX=9606 GN=GSN PE=1 SV=1	994.242	4	3973.95	3973.94	0	0.6	258	Specific	1029.27	1029.27	61	2125	scan=16958	scan=16958	49.2444
K.IKDPDASKPEDWDER.A			21	763.23	>>sp|P27797|CALR_HUMAN Calreticulin OS=Homo sapiens OX=9606 GN=CALR PE=1 SV=1	450.965	4	1800.84	1800.84	0	-0.6	208	Specific	1039.96	763.23	27	2383	scan=220967	scan=220967	40.904
K.RLEAGDHPVELLAR.D			21	887.77	>>sp|P09486|SPRC_HUMAN SPARC OS=Homo sapiens OX=9606 GN=SPARC PE=1 SV=1	394.72	4	1575.86	1575.86	0	-0.7	205	Specific	1017.4	887.77	19	1273	scan=223395	scan=223395	60.4804
R.RHPYFYAPELLFFAK.R			21	814.5	>>sp|P02768|ALBU_HUMAN Serum albumin OS=Homo sapiens OX=9606 GN=ALB PE=1 SV=2	475.504	4	1898.99	1899	0	-0.7	169	Specific	1032.71	814.5	148	243	scan=191323	scan=191323	120.651
R.AVIHYRDDETM[+15.995]YVESK.K		M[+16]	21	847.63	>>sp|O15144|ARPC2_HUMAN Actin-related protein 2/3 complex subunit 2 OS=Homo sapiens OX=9606 GN=ARPC2 PE=1 SV=1	493.733	4	1971.91	1971.91	0	-0.6	142	Specific	1017.55	847.63	22	2451	scan=181546	scan=181546	43.5228
R.ISIEMHGTLEDQLSHLR.Q			20.99	836.21	>>sp|P12814|ACTN1_HUMAN Alpha-actinin-1 OS=Homo sapiens OX=9606 GN=ACTN1 PE=1 SV=2	495.507	4	1979.01	1979	0	2.1	656	Specific	1009.25	836.21	94	71	scan=105745	scan=105745	54.4303
R.KDHSGQVFSVVSNGK.A			20.99	844.59	>>sp|P07996|TSP1_HUMAN Thrombospondin-1 OS=Homo sapiens OX=9606 GN=THBS1 PE=1 SV=2	397.958	4	1588.81	1588.81	0	1.1	110	Specific	1017.17	844.59	175	2657	scan=11596	scan=11596	35.7503
R.KDHSGQVFSVVSN[+0.984]GK.A		N[+1]	20.99	516.48	>>sp|P07996|TSP1_HUMAN Thrombospondin-1 OS=Homo sapiens OX=9606 GN=THBS1 PE=1 SV=2	398.204	4	1589.79	1589.79	0	0.9	110	Specific	1044.41	830.07	175	2657	scan=11909	scan=11909	36.5503
R.YVGGQEHFAHLLILR.D			20.99	854.12	>>sp|P02763|A1AG1_HUMAN Alpha-1-acid glycoprotein 1 OS=Homo sapiens OX=9606 GN=ORM1 PE=1 SV=1	438.994	4	1752.96	1752.95	0	0.9	109	Specific	1004.24	854.12	4	301	scan=18282	scan=18282	52.5232
R.LTIGEGQQHHLGGAK.Q			20.99	797.28	>>sp|P02679-2|FIBG_HUMAN Isoform Gamma-A of Fibrinogen gamma chain OS=Homo sapiens OX=9606 GN=FGG	387.209	4	1545.82	1545.81	0	1.1	418	Specific	1040.3	797.28	56	2027	scan=179964	scan=179964	30.9549
K.AGHFDKEIVPVLVSTR.K			20.98	1000.38	>>sp|Q9BWD1|THIC_HUMAN Acetyl-CoA acetyltransferase, cytosolic OS=Homo sapiens OX=9606 GN=ACAT2 PE=1 SV=2	442.75	4	1767.98	1767.98	0	1.1	195	Specific	1000.38	1000.38	6	2731	scan=60740	scan=60740	50.6244
R.TSTDLDVDVDQPKEEKK.E			20.98	852.92	>>sp|Q14766|LTBP1_HUMAN Latent-transforming growth factor beta-binding protein 1 OS=Homo sapiens OX=9606 GN=LTBP1 PE=1 SV=4	487.494	4	1946.95	1946.96	0	-0.6	1331	Specific	1021.32	852.92	67	1847	scan=181103	scan=181103	40.0201
R.IISSIEQKEENKGGEDK.L			20.98	901.23	>>sp|P62258|1433E_HUMAN 14-3-3 protein epsilon OS=Homo sapiens OX=9606 GN=YWHAE PE=1 SV=1	476.745	4	1903.96	1903.96	0	-0.5	62	Specific	1038.1	901.23	17	137	scan=199351	scan=199351	26.1484
K.TKEGVVHGVATVAEK.T			20.98	580.09	>>sp|P37840|SYUA_HUMAN Alpha-synuclein OS=Homo sapiens OX=9606 GN=SNCA PE=1 SV=1	381.965	4	1524.84	1524.84	0	1.1	44	Specific	1039.26	580.09	7	2725	scan=140656	scan=140656	31.5259
R.DAEM[+15.995]PATEKDLAEDAPWKK.I		M[+16]	20.98	946.85	>>sp|P21333-2|FLNA_HUMAN Isoform 2 of Filamin-A OS=Homo sapiens OX=9606 GN=FLNA	541.008	4	2161.01	2161.01	0	-0.5	25	Specific	1028.65	946.85	195	1719	scan=223802	scan=223802	63.8137
R.LTIGEGQ[+0.984]QHHLGGAK.Q		Q[+1]	20.98	44.71	>>sp|P02679-2|FIBG_HUMAN Isoform Gamma-A of Fibrinogen gamma chain OS=Homo sapiens OX=9606 GN=FGG	387.455	4	1546.8	1546.8	0	0.5	418	Specific	1024	775.58	56	2027	scan=141013	scan=141013	32.4719
K.AGKLDPHLVLDQLR.C			20.97	866.36	>>sp|P35579|MYH9_HUMAN Myosin-9 OS=Homo sapiens OX=9606 GN=MYH9 PE=1 SV=4	394.481	4	1574.9	1574.9	0	0.2	680	Specific	1025.29	866.36	254	717	scan=148926	scan=148926	52.5391
R.VHVSEEGTEPEAM[+15.995]LQVLGPKPALPAGTEDTAKEDAANR.K		M[+16]	20.97	700.12	>>sp|P06396|GELS_HUMAN Gelsolin OS=Homo sapiens OX=9606 GN=GSN PE=1 SV=1	994.241	4	3973.94	3973.94	0	-1	258	Specific	1040.29	1040.29	61	2125	scan=186312	scan=186312	80.7838
K.SEDC[+57.021]FILDHGKDGK.I		C[+57]	20.97	865.92	>>sp|P06396|GELS_HUMAN Gelsolin OS=Homo sapiens OX=9606 GN=GSN PE=1 SV=1	405.939	4	1620.73	1620.73	0	0.3	328	Specific	1012.85	865.92	61	2125	scan=55786	scan=55786	37.174
R.DTDM[+15.995]DGVGDQC[+57.021]DNC[+57.021]PLEHNPDQLDSDSDR.I		C[+57]*2, M[+16]	20.96	235.62	>>sp|P07996|TSP1_HUMAN Thrombospondin-1 OS=Homo sapiens OX=9606 GN=THBS1 PE=1 SV=2	834.82	4	3336.26	3336.26	0	-0.8	823	Specific	1031.63	1031.63	175	2657	scan=183763	scan=183763	61.0886
K.PALPAGTEDTAKEDAANRK.L			20.96	944.93	>>sp|P06396|GELS_HUMAN Gelsolin OS=Homo sapiens OX=9606 GN=GSN PE=1 SV=1	489.501	4	1954.98	1954.98	0	0.3	278	Specific	1041.36	944.93	61	2125	scan=96613	scan=96613	31.8861
K.PALPAGTEDTAKEDAANRK.L			20.96	1031.32	>>sp|P06396|GELS_HUMAN Gelsolin OS=Homo sapiens OX=9606 GN=GSN PE=1 SV=1	489.502	4	1954.98	1954.98	0	0.8	278	Specific	1048.74	1031.32	61	2125	scan=10110	scan=10110	31.8414
R.TGVELGKPTHFTVNAK.A			20.95	770.05	>>sp|P21333-2|FLNA_HUMAN Isoform 2 of Filamin-A OS=Homo sapiens OX=9606 GN=FLNA	425.485	4	1698.92	1698.92	0	-0.2	885	Specific	1010.54	770.05	195	1719	scan=222878	scan=222878	56.3087
R.DVDIIDHHDNTYTVK.Y			20.95	825.16	>>sp|P21333-2|FLNA_HUMAN Isoform 2 of Filamin-A OS=Homo sapiens OX=9606 GN=FLNA	446.967	4	1784.84	1784.85	0	-0.2	922	Specific	1037.35	825.16	195	1719	scan=223158	scan=223158	58.5931
R.FGGEHVPNSPFQVTALAGDQPSVQPPLR.S			20.95	1037.46	>>sp|P21333-2|FLNA_HUMAN Isoform 2 of Filamin-A OS=Homo sapiens OX=9606 GN=FLNA	737.129	4	2945.49	2945.49	0	0.8	1718	Specific	1037.46	1037.46	195	1719	scan=21535	scan=21535	60.7003
R.KDHSGQVFSVVSN[+0.984]GK.A		N[+1]	20.95	502.07	>>sp|P07996|TSP1_HUMAN Thrombospondin-1 OS=Homo sapiens OX=9606 GN=THBS1 PE=1 SV=2	398.204	4	1589.79	1589.79	0	0.1	110	Specific	1016.96	845.6	175	2657	scan=142749	scan=142749	36.9715
R.FRLPPGEYVVVPSTFEPNKEGDFVLR.F			20.95	1049.99	>>sp|P07384|CAN1_HUMAN Calpain-1 catalytic subunit OS=Homo sapiens OX=9606 GN=CAPN1 PE=1 SV=1	748.894	4	2992.56	2992.56	0	-0.5	487	Specific	1049.99	1049.99	16	2379	scan=22202	scan=22202	62.3877
R.RHPYFYAPELLFFAK.R			20.95	802.76	>>sp|P02768|ALBU_HUMAN Serum albumin OS=Homo sapiens OX=9606 GN=ALB PE=1 SV=2	475.504	4	1899	1899	0	-0.1	169	Specific	1029.87	802.76	148	243	scan=191174	scan=191174	119.476
R.VGKVEHGSVALPAIM[+15.995]R.S		M[+16]	20.94	839.45	>>sp|Q9Y490|TLN1_HUMAN Talin-1 OS=Homo sapiens OX=9606 GN=TLN1 PE=1 SV=3	420.737	4	1679.93	1679.93	0	-0.1	439	Specific	1001.71	839.45	242	2795	scan=144232	scan=144232	40.6862
K.VLHGEQYLELYKPLPR.A			20.94	853.01	>>sp|P51659|DHB4_HUMAN Peroxisomal multifunctional enzyme type 2 OS=Homo sapiens OX=9606 GN=HSD17B4 PE=1 SV=3	489.524	4	1955.07	1955.07	0	-1.3	404	Specific	1043.34	853.01	19	1063	scan=186192	scan=186192	79.7811
R.TGVELGKPTHFTVNAK.A			20.94	801.12	>>sp|P21333-2|FLNA_HUMAN Isoform 2 of Filamin-A OS=Homo sapiens OX=9606 GN=FLNA	425.484	4	1698.91	1698.92	0	-1.4	885	Specific	1042.87	801.12	195	1719	scan=202886	scan=202886	54.6273
R.EAGAGGLAIAVEGPSKAEISFEDRK.D			20.94	1028.18	>>sp|P21333-2|FLNA_HUMAN Isoform 2 of Filamin-A OS=Homo sapiens OX=9606 GN=FLNA	626.327	4	2502.29	2502.28	0	1.3	2257	Specific	1040.68	1028.18	195	1719	scan=61371	scan=61371	52.3273
R.EAGAGGLAIAVEGPSKAEISFEDRK.D			20.94	1042.51	>>sp|P21333-2|FLNA_HUMAN Isoform 2 of Filamin-A OS=Homo sapiens OX=9606 GN=FLNA	626.327	4	2502.29	2502.28	0	1	2257	Specific	1042.51	1042.51	195	1719	scan=104900	scan=104900	52.3617
K.KKELEEIVQPIISK.L			20.94	899.12	>>sp|P11021|BIP_HUMAN Endoplasmic reticulum chaperone BiP OS=Homo sapiens OX=9606 GN=HSPA5 PE=1 SV=2	414.25	4	1653.98	1653.98	0	0	620	Specific	1013.07	899.12	36	1939	scan=205332	scan=205332	74.3368
K.FSHEEIAM[+15.995]ATVTALRR.T		M[+16]	20.94	811.8	>>sp|P04075|ALDOA_HUMAN Fructose-bisphosphate aldolase A OS=Homo sapiens OX=9606 GN=ALDOA PE=1 SV=2	462.741	4	1847.94	1847.94	0	0.1	244	Specific	1036.59	811.8	35	2279	scan=145873	scan=145873	44.8122
R.VLM[+15.995]VETHNEIYDKFK.Q		M[+16]	20.94	386	>>sp|P01137|TGFB1_HUMAN Transforming growth factor beta-1 proprotein OS=Homo sapiens OX=9606 GN=TGFB1 PE=1 SV=2	471.241	4	1881.94	1881.94	0	-0.1	111	Specific	1020.74	872.03	19	2607	scan=145681	scan=145681	44.3239
K.VVLHPNYHQVDIGLIK.L			20.94	881.58	>>sp|P00739-2|HPTR_HUMAN Isoform 2 of Haptoglobin-related protein OS=Homo sapiens OX=9606 GN=HPR	462.015	4	1845.04	1845.04	0	-0.9	215	Specific	1025.56	881.58	1	2077	scan=226004	scan=226004	81.5246
R.EQLEEEEEAKHNLEK.Q			20.93	817.06	>>sp|P35579|MYH9_HUMAN Myosin-9 OS=Homo sapiens OX=9606 GN=MYH9 PE=1 SV=4	464.473	4	1854.87	1854.87	0	-1.3	1343	Specific	1036.77	817.06	254	717	scan=200466	scan=200466	35.133
K.IKDPDASKPEDWDER.A			20.93	775.37	>>sp|P27797|CALR_HUMAN Calreticulin OS=Homo sapiens OX=9606 GN=CALR PE=1 SV=1	450.965	4	1800.84	1800.84	0	-1.2	208	Specific	1024	775.37	27	2383	scan=180922	scan=180922	38.5854
K.LRKDDPLTNLNTAFDVAEK.Y			20.93	984.27	>>sp|P12814|ACTN1_HUMAN Alpha-actinin-1 OS=Homo sapiens OX=9606 GN=ACTN1 PE=1 SV=2	540.788	4	2160.13	2160.13	0	0	196	Specific	1024.8	984.27	94	71	scan=18585	scan=18585	53.2952
K.LFPNSLDQTDM[+15.995]HGDSEYN[+15.995]IMFGPDIC[+57.021]GPGTK.K		C[+57], M[+16], N[+16]	20.92	184.57	>>sp|P27797|CALR_HUMAN Calreticulin OS=Homo sapiens OX=9606 GN=CALR PE=1 SV=1	872.883	4	3488.51	3488.51	0	0.3	112	Specific	1007.97	996.79	27	2383	scan=189637	scan=189637	107.504
K.N[+0.984]GDLDEVKDYVAKGEDVNR.T		N[+1]	20.91	719.75	>>sp|P58546|MTPN_HUMAN Myotrophin OS=Homo sapiens OX=9606 GN=MTPN PE=1 SV=2	535.006	4	2137	2137	0	-1.1	12	Specific	1017.23	911.87	11	507	scan=205863	scan=205863	78.1749
R.AISHEHSPSDLEAHFVPLVK.R			20.91	1032.2	>>sp|P30153|2AAA_HUMAN Serine/threonine-protein phosphatase 2A 65 kDa regulatory subunit A alpha isoform OS=Homo sapiens OX=9606 GN=PPP2R1A PE=1 SV=4	554.04	4	2213.14	2213.13	0	1.8	114	Specific	1032.2	1032.2	13	387	scan=60226	scan=60226	49.2422
R.DAEM[+15.995]PATEKDLAEDAPWKK.I		M[+16]	20.91	924.09	>>sp|P21333-2|FLNA_HUMAN Isoform 2 of Filamin-A OS=Homo sapiens OX=9606 GN=FLNA	541.008	4	2161.01	2161.01	0	-1	25	Specific	1029.04	924.09	195	1719	scan=183833	scan=183833	61.6085
K.VPVPEDKYTAQVDAEEKEDVK.S			20.91	901.01	>>sp|O75947|ATP5H_HUMAN ATP synthase subunit d, mitochondrial OS=Homo sapiens OX=9606 GN=ATP5PD PE=1 SV=3	598.05	4	2389.18	2389.18	0	0.3	79	Specific	1026.03	901.01	5	313	scan=13358	scan=13358	40.1833
K.VPVPEDKYTAQVDAEEKEDVK.S			20.91	932.34	>>sp|O75947|ATP5H_HUMAN ATP synthase subunit d, mitochondrial OS=Homo sapiens OX=9606 GN=ATP5PD PE=1 SV=3	598.05	4	2389.18	2389.18	0	0.7	79	Specific	1034.48	932.34	5	313	scan=144011	scan=144011	40.1341
R.ERIPEAPAGPPSDFGLFLSDDDPKK.G			20.9	1026.11	>>sp|Q9Y490|TLN1_HUMAN Talin-1 OS=Homo sapiens OX=9606 GN=TLN1 PE=1 SV=3	675.34	4	2698.34	2698.34	0	0.1	34	Specific	1049.2	1026.11	242	2795	scan=151327	scan=151327	58.5309
K.SGFEPASLKEEVGEEAIVELVENGKK.V			20.9	1001.48	>>sp|P35579|MYH9_HUMAN Myosin-9 OS=Homo sapiens OX=9606 GN=MYH9 PE=1 SV=4	697.861	4	2788.42	2788.43	0	-0.3	39	Specific	1001.48	1001.48	254	717	scan=190662	scan=190662	115.368
R.KC[+57.021]VDIDEC[+57.021]TQVQHLC[+57.021]SQGR.C		C[+57]*3	20.88	952.38	>>sp|Q14766|LTBP1_HUMAN Latent-transforming growth factor beta-binding protein 1 OS=Homo sapiens OX=9606 GN=LTBP1 PE=1 SV=4	584.015	4	2333.04	2333.04	0	-2.4	912	Specific	1011.97	952.38	67	1847	scan=143048	scan=143048	37.7236
K.SGFEPASLKEEVGEEAIVELVENGKK.V			20.88	1006.17	>>sp|P35579|MYH9_HUMAN Myosin-9 OS=Homo sapiens OX=9606 GN=MYH9 PE=1 SV=4	697.861	4	2788.42	2788.43	0	-1.1	39	Specific	1007.4	1006.17	254	717	scan=230361	scan=230361	116.836
K.TEEAEKTPVGSC[+57.021]FLAQPESGRR.A		C[+57]	20.88	965.82	>>sp|P08514|ITA2B_HUMAN Integrin alpha-IIb OS=Homo sapiens OX=9606 GN=ITGA2B PE=1 SV=3	613.05	4	2449.18	2449.18	0	0.1	150	Specific	1012.54	965.82	64	569	scan=13972	scan=13972	41.7075
K.TEEAEKTPVGSC[+57.021]FLAQPESGRR.A		C[+57]	20.88	942.34	>>sp|P08514|ITA2B_HUMAN Integrin alpha-IIb OS=Homo sapiens OX=9606 GN=ITGA2B PE=1 SV=3	613.05	4	2449.18	2449.18	0	-0.2	150	Specific	1013.14	942.34	64	569	scan=100646	scan=100646	41.9239
K.EAESC[+57.021]DC[+57.021]LQGFQLTHSLGGGTGSGM[+15.995]GTLLISK.I		C[+57]*2, M[+16]	20.88	900.1	>>sp|P07437|TBB5_HUMAN Tubulin beta chain OS=Homo sapiens OX=9606 GN=TUBB PE=1 SV=2	832.637	4	3327.53	3327.53	0	-1	123	Specific	1021.76	900.1	27	2587	scan=151409	scan=151409	58.7324
R.C[+57.021]DLKENLLKDNC[+57.021]APESIEFPVSEAR.V		C[+57]*2	20.88	1026.41	>>sp|P05106|ITB3_HUMAN Integrin beta-3 OS=Homo sapiens OX=9606 GN=ITGB3 PE=1 SV=2	734.354	4	2934.39	2934.4	0	-1.2	64	Specific	1046.72	1026.41	49	1953	scan=105855	scan=105855	54.6911
K.TYC[+57.021]SEPEKVDKDNEDFQESNR.M		C[+57]	20.88	1002.51	>>sp|P00450|CERU_HUMAN Ceruloplasmin OS=Homo sapiens OX=9606 GN=CP PE=1 SV=1	648.28	4	2590.1	2590.1	0	0.2	238	Specific	1027.7	1002.51	27	215	scan=96722	scan=96722	32.1594
R.AKIDDPTDSKPEDWDKPEHIPDPDAK.K			20.87	1003.04	>>sp|P27797|CALR_HUMAN Calreticulin OS=Homo sapiens OX=9606 GN=CALR PE=1 SV=1	592.687	5	2959.41	2959.4	0	3.3	223	Specific	1091.42	1003.04	27	2383	scan=13761	scan=13761	41.1773
K.EGAIHREELVYELNPLDHR.G			20.86	924.27	>>sp|P0C0L4|CO4A_HUMAN Complement C4-A OS=Homo sapiens OX=9606 GN=C4A PE=1 SV=2	573.294	4	2290.15	2290.16	0	-1.6	936	Specific	1003.36	924.27	45	1733	scan=186501	scan=186501	82.2698
R.LVHVEEPHTETVR.K			20.84	823.85	>>sp|P01023|A2MG_HUMAN Alpha-2-macroglobulin OS=Homo sapiens OX=9606 GN=A2M PE=1 SV=3	387.206	4	1545.8	1545.8	0	-0.8	720	Specific	1026.38	823.85	61	3027	scan=180792	scan=180792	37.5454
R.ASHTAPQVLFSHR.E			20.84	863.58	>>sp|O15144|ARPC2_HUMAN Actin-related protein 2/3 complex subunit 2 OS=Homo sapiens OX=9606 GN=ARPC2 PE=1 SV=1	363.444	4	1450.75	1450.76	0	-0.7	191	Specific	1014.68	863.58	22	2451	scan=181261	scan=181261	41.3028
K.NKHEAM[+15.995]ITDLEER.L		M[+16]	20.83	366.43	>>sp|P35579|MYH9_HUMAN Myosin-9 OS=Homo sapiens OX=9606 GN=MYH9 PE=1 SV=4	401.195	4	1601.76	1601.76	0	-0.4	1023	Specific	1003.66	644.96	254	717	scan=54140	scan=54140	32.6545
K.SLYHDISGDTSGDYRK.I			20.82	913.87	>>sp|P50995|ANX11_HUMAN Annexin A11 OS=Homo sapiens OX=9606 GN=ANXA11 PE=1 SV=1	454.215	4	1813.84	1813.84	0	1.6	480	Specific	1026.12	913.87	4	471	scan=11313	scan=11313	35.0093
K.NKHEAM[+15.995]ITDLEER.L		M[+16]	20.82	358.16	>>sp|P35579|MYH9_HUMAN Myosin-9 OS=Homo sapiens OX=9606 GN=MYH9 PE=1 SV=4	401.196	4	1601.76	1601.76	0	1.1	1023	Specific	1018.4	650.6	254	717	scan=10176	scan=10176	32.018
R.KKVEAQLQELQVK.F			20.82	815.77	>>sp|P35579|MYH9_HUMAN Myosin-9 OS=Homo sapiens OX=9606 GN=MYH9 PE=1 SV=4	385.982	4	1540.91	1540.91	0	0.8	1248	Specific	1001.91	815.77	254	717	scan=55964	scan=55964	37.6568
R.AKIDDPTDSKPEDWDKPEHIPDPDAK.K			20.82	972.25	>>sp|P27797|CALR_HUMAN Calreticulin OS=Homo sapiens OX=9606 GN=CALR PE=1 SV=1	740.604	4	2959.39	2959.4	0	-0.9	223	Specific	1033.75	972.25	27	2383	scan=144403	scan=144403	41.1165
R.ASHTAPQVLFSHR.E			20.82	854.14	>>sp|O15144|ARPC2_HUMAN Actin-related protein 2/3 complex subunit 2 OS=Homo sapiens OX=9606 GN=ARPC2 PE=1 SV=1	363.445	4	1450.76	1450.76	0	0.8	191	Specific	1005.84	854.14	22	2451	scan=98585	scan=98585	36.8566
K.IKPHLM[+15.995]SQELPEDWDKQPVK.V		M[+16]	20.81	956.29	>>sp|P07237|PDIA1_HUMAN Protein disulfide-isomerase OS=Homo sapiens OX=9606 GN=P4HB PE=1 SV=3	609.315	4	2434.24	2434.24	0	-2	351	Specific	1014.76	956.29	20	1191	scan=183802	scan=183802	61.3473
K.GTFSQLSELHC[+57.021]DKLHVDPENFR.L		C[+57]	20.81	970.94	>>sp|P02042|HBD_HUMAN Hemoglobin subunit delta OS=Homo sapiens OX=9606 GN=HBD PE=1 SV=2	658.066	4	2629.24	2629.25	0	-2	84	Specific	1049.72	970.94	4	1981	scan=206909	scan=206909	86.7348
R.KC[+57.021]FSIDNPGYEPEVVAVHPGGDTVAIGGVDGNVR.L		C[+57]	20.81	997.47	>>sp|O75083|WDR1_HUMAN WD repeat-containing protein 1 OS=Homo sapiens OX=9606 GN=WDR1 PE=1 SV=4	882.181	4	3525.7	3525.71	0	-1.7	437	Specific	1005.85	997.47	38	2959	scan=208362	scan=208362	98.859
R.DAEMPATEKDLAEDAPWKK.I			20.8	968.56	>>sp|P21333-2|FLNA_HUMAN Isoform 2 of Filamin-A OS=Homo sapiens OX=9606 GN=FLNA	537.01	4	2145.02	2145.02	0	1.4	25	Specific	1038.32	968.56	195	1719	scan=16009	scan=16009	46.8993
R.IEKVEHSDLSFSK.D			20.78	808.36	>>sp|P61769|B2MG_HUMAN Beta-2-microglobulin OS=Homo sapiens OX=9606 GN=B2M PE=1 SV=1	380.45	4	1518.78	1518.78	0	-0.1	66	Specific	1029.24	808.36	7	37	scan=181016	scan=181016	39.3469
R.DTDM[+15.995]DGVGDQC[+57.021]DNC[+57.021]PLEHNPDQLDSDSDR.I		C[+57]*2, M[+16]	20.78	237.66	>>sp|P07996|TSP1_HUMAN Thrombospondin-1 OS=Homo sapiens OX=9606 GN=THBS1 PE=1 SV=2	834.822	4	3336.26	3336.26	0	1.5	823	Specific	1024.23	1024.23	175	2657	scan=57507	scan=57507	41.8487
R.LVRPEVDVM[+15.995]C[+57.021]TAFHDNEETFLKK.Y		C[+57], M[+16]	20.78	483.32	>>sp|P02768|ALBU_HUMAN Serum albumin OS=Homo sapiens OX=9606 GN=ALB PE=1 SV=2	559.675	5	2794.35	2794.35	0	-2.4	139	Specific	1001.97	913.65	148	243	scan=226876	scan=226876	88.5718
K.NKHEAM[+15.995]ITDLEER.L		M[+16]	20.77	359.77	>>sp|P35579|MYH9_HUMAN Myosin-9 OS=Homo sapiens OX=9606 GN=MYH9 PE=1 SV=4	401.195	4	1601.76	1601.76	0	-0.9	1023	Specific	1017.02	646.27	254	717	scan=220334	scan=220334	35.6768
R.TTGIVMDSGDGVTHTVPIYEGYALPHAILR.L			20.76	978.62	>>sp|P63261|ACTG_HUMAN Actin, cytoplasmic 2 OS=Homo sapiens OX=9606 GN=ACTG1 PE=1 SV=1	796.658	4	3183.61	3183.61	0	-0.9	148	Specific	978.62	978.62	76	169	scan=210585	scan=210585	116.911
K.SFVHLEPM[+15.995]SHELPC[+57.021]GHTQTVQAHYILNGGTLLGLK.K		C[+57], M[+16]	20.76	1031.76	>>sp|P01023|A2MG_HUMAN Alpha-2-macroglobulin OS=Homo sapiens OX=9606 GN=A2M PE=1 SV=3	780.997	5	3900.95	3900.95	0	0.6	457	Specific	1038.79	1031.76	61	3027	scan=19653	scan=19653	56.0016
R.TTGIVMDSGDGVTHTVPIYEGYALPHAILR.L			20.75	998.72	>>sp|P63261|ACTG_HUMAN Actin, cytoplasmic 2 OS=Homo sapiens OX=9606 GN=ACTG1 PE=1 SV=1	796.66	4	3183.62	3183.61	0	0.9	148	Specific	998.72	998.72	76	169	scan=22036	scan=22036	61.9906
R.TTGIVM[+15.995]DSGDGVTHTVPIYEGYALPHAILR.L		M[+16]	20.75	986.09	>>sp|P63261|ACTG_HUMAN Actin, cytoplasmic 2 OS=Homo sapiens OX=9606 GN=ACTG1 PE=1 SV=1	800.659	4	3199.61	3199.61	0	1	148	Specific	986.09	986.09	76	169	scan=21595	scan=21595	60.8524
K.LRPSGDDVELIGEEEDVSVYDIADHPDFR.F			20.74	994.55	>>sp|Q9C0C9|UBE2O_HUMAN (E3-independent) E2 ubiquitin-conjugating enzyme OS=Homo sapiens OX=9606 GN=UBE2O PE=1 SV=3	822.639	4	3287.54	3287.53	0	0.7	624	Specific	994.55	994.55	19	2713	scan=107951	scan=107951	59.8714
R.KQDWSDHAIWWEQK.R			20.74	625.33	>>sp|Q86UX7|URP2_HUMAN Fermitin family homolog 3 OS=Homo sapiens OX=9606 GN=FERMT3 PE=1 SV=1	464.973	4	1856.87	1856.87	0	-1.6	56	Specific	1010.73	625.33	42	2641	scan=205335	scan=205335	74.3589
R.GMPAHFSDSAQTEAC[+57.021]YHM[+15.995]LSRPQPPPDPLLLQR.L		C[+57], M[+16]	20.74	555.9	>>sp|Q86UX7|URP2_HUMAN Fermitin family homolog 3 OS=Homo sapiens OX=9606 GN=FERMT3 PE=1 SV=1	753.562	5	3763.78	3763.78	0	0.9	180	Specific	982.7	880.66	42	2641	scan=18019	scan=18019	51.8566
K.AFQYVETHGEVC[+57.021]PANWTPDSPTIKPSPAASK.E		C[+57]	20.74	924.83	>>sp|P30048|PRDX3_HUMAN Thioredoxin-dependent peroxide reductase, mitochondrial OS=Homo sapiens OX=9606 GN=PRDX3 PE=1 SV=3	847.16	4	3385.62	3385.62	0	0.8	218	Specific	953.41	924.83	7	1333	scan=104350	scan=104350	51.002
R.TATESFASDPILYRPVAVALDTKGPEIR.T			20.74	973.13	>>sp|P14618|KPYM_HUMAN Pyruvate kinase PKM OS=Homo sapiens OX=9606 GN=PKM PE=1 SV=4	755.155	4	3017.6	3017.59	0	0.9	93	Specific	973.13	973.13	43	405	scan=152575	scan=152575	61.6641
R.E[-18.011]PQDTYHYLPFSLPHR.R		E[-18]	20.74	906.54	>>sp|P10909-2|CLUS_HUMAN Isoform 2 of Clusterin OS=Homo sapiens OX=9606 GN=CLU	496.244	4	1981.95	1981.96	0	-1.6	251	Specific	1043.03	906.54	22	937	scan=187449	scan=187449	89.8787
R.VPFDAATLHTSTAM[+15.995]AAQHGMDDDGTGQK.Q		M[+16]	20.74	222.17	>>sp|P06396|GELS_HUMAN Gelsolin OS=Homo sapiens OX=9606 GN=GSN PE=1 SV=1	723.075	4	2889.28	2889.28	0	0.7	420	Specific	997.32	951.28	61	2125	scan=101479	scan=101479	43.9828
K.DNENVVNEYSSELEKHQLYIDETVNSNIPTNLR.V			20.74	946.9	>>sp|P02675|FIBB_HUMAN Fibrinogen beta chain OS=Homo sapiens OX=9606 GN=FGB PE=1 SV=2	969.968	4	3876.85	3876.85	0	-0.5	164	Specific	968.58	946.9	101	2107	scan=191067	scan=191067	118.573
R.GMPAHFSDSAQTEAC[+57.021]YHM[+15.995]LSRPQPPPDPLLLQR.L		C[+57], M[+16]	20.73	595.9	>>sp|Q86UX7|URP2_HUMAN Fermitin family homolog 3 OS=Homo sapiens OX=9606 GN=FERMT3 PE=1 SV=1	753.562	5	3763.78	3763.78	0	0.8	180	Specific	993.39	966.63	42	2641	scan=104812	scan=104812	52.1473
R.TATESFASDPILYRPVAVALDTKGPEIR.T			20.73	965.6	>>sp|P14618|KPYM_HUMAN Pyruvate kinase PKM OS=Homo sapiens OX=9606 GN=PKM PE=1 SV=4	755.154	4	3017.6	3017.59	0	0.7	93	Specific	965.6	965.6	43	405	scan=64848	scan=64848	61.8757
R.TTGIVM[+15.995]DSGDGVTHTVPIYEGYALPHAILR.L		M[+16]	20.71	958.31	>>sp|P63261|ACTG_HUMAN Actin, cytoplasmic 2 OS=Homo sapiens OX=9606 GN=ACTG1 PE=1 SV=1	800.658	4	3199.61	3199.61	0	0.2	148	Specific	958.31	958.31	76	169	scan=151861	scan=151861	59.8457
R.TTGIVM[+15.995]DSGDGVTHTVPIYEGYALPHAILR.L		M[+16]	20.71	962.45	>>sp|P63261|ACTG_HUMAN Actin, cytoplasmic 2 OS=Homo sapiens OX=9606 GN=ACTG1 PE=1 SV=1	800.658	4	3199.61	3199.61	0	-0.3	148	Specific	962.45	962.45	76	169	scan=21184	scan=21184	59.7777
R.TTGIVM[+15.995]DSGDGVTHTVPIYEGYALPHAILR.L		M[+16]	20.71	967.62	>>sp|P63261|ACTG_HUMAN Actin, cytoplasmic 2 OS=Homo sapiens OX=9606 GN=ACTG1 PE=1 SV=1	800.658	4	3199.61	3199.61	0	0	148	Specific	967.62	967.62	76	169	scan=108023	scan=108023	60.0446
K.LFPNSLDQTDM[+15.995]HGDSEYN[+15.995]IMFGPDIC[+57.021]GPGTKK.V		C[+57], M[+16], N[+16]	20.69	287.82	>>sp|P27797|CALR_HUMAN Calreticulin OS=Homo sapiens OX=9606 GN=CALR PE=1 SV=1	904.906	4	3616.6	3616.6	0	-0.3	112	Specific	961.57	961.57	27	2383	scan=62789	scan=62789	56.2118
K.KYAAELHLVHWNTK.Y			20.69	970.11	>>sp|P00918|CAH2_HUMAN Carbonic anhydrase 2 OS=Homo sapiens OX=9606 GN=CA2 PE=1 SV=2	428.234	4	1709.91	1709.91	0	1.1	113	Specific	1022.22	970.11	17	2435	scan=100967	scan=100967	42.6956
K.GGAFEGTLHGPFGHGYGEGAGEGIDDAEWVVAR.D			20.68	820.96	>>sp|Q9NZN3|EHD3_HUMAN EH domain-containing protein 3 OS=Homo sapiens OX=9606 GN=EHD3 PE=1 SV=2	829.632	4	3315.51	3315.51	0	-1.1	411	Specific	990.4	820.96	24	2315	scan=20318	scan=20318	57.6468
K.QKLHTDDELNWLDHGR.T			20.67	912.72	>>sp|Q9Y490|TLN1_HUMAN Talin-1 OS=Homo sapiens OX=9606 GN=TLN1 PE=1 SV=3	494.995	4	1976.96	1976.96	0	0.5	163	Specific	1015.25	912.72	242	2795	scan=14564	scan=14564	43.1912
K.LTGIKHELQANC[+57.021]YEEVKDR.C		C[+57]	20.67	932.75	>>sp|P23528|COF1_HUMAN Cofilin-1 OS=Homo sapiens OX=9606 GN=CFL1 PE=1 SV=3	576.542	4	2303.15	2303.14	0	0.9	128	Specific	1009.99	932.75	24	2221	scan=12015	scan=12015	36.8175
R.KKVEAQLQELQVK.F			20.66	813.2	>>sp|P35579|MYH9_HUMAN Myosin-9 OS=Homo sapiens OX=9606 GN=MYH9 PE=1 SV=4	385.983	4	1540.91	1540.91	0	1.6	1248	Specific	1004.74	813.2	254	717	scan=98792	scan=98792	37.3691
K.NSFREQLEEEEEAKHNLEK.Q			20.66	936.13	>>sp|P35579|MYH9_HUMAN Myosin-9 OS=Homo sapiens OX=9606 GN=MYH9 PE=1 SV=4	590.535	4	2359.12	2359.12	0	0.3	1339	Specific	1003.18	936.13	254	717	scan=99247	scan=99247	38.4978
K.NSFREQLEEEEEAKHNLEK.Q			20.66	971.71	>>sp|P35579|MYH9_HUMAN Myosin-9 OS=Homo sapiens OX=9606 GN=MYH9 PE=1 SV=4	590.535	4	2359.12	2359.12	0	0.7	1339	Specific	1009.17	971.71	254	717	scan=12679	scan=12679	38.4828
K.GKGFVPAGESSSEAGGENYKDADEC[+57.021]LLFGQEIC[+57.021]K.N		C[+57]*2	20.62	1020.91	>>sp|Q14766|LTBP1_HUMAN Latent-transforming growth factor beta-binding protein 1 OS=Homo sapiens OX=9606 GN=LTBP1 PE=1 SV=4	913.165	4	3649.64	3649.64	0	-0.7	1404	Specific	1020.91	1020.91	67	1847	scan=105138	scan=105138	52.9405
K.GKGFVPAGESSSEAGGENYKDADEC[+57.021]LLFGQEIC[+57.021]K.N		C[+57]*2	20.6	1049.65	>>sp|Q14766|LTBP1_HUMAN Latent-transforming growth factor beta-binding protein 1 OS=Homo sapiens OX=9606 GN=LTBP1 PE=1 SV=4	913.166	4	3649.64	3649.64	0	0.5	1404	Specific	1049.65	1049.65	67	1847	scan=18350	scan=18350	52.6955
R.ENADSLQASLRPHADELK.A			20.59	868.31	>>sp|P06727|APOA4_HUMAN Apolipoprotein A-IV OS=Homo sapiens OX=9606 GN=APOA4 PE=1 SV=3	499.255	4	1994	1993.99	0	1.8	170	Specific	1014.95	868.31	24	2259	scan=57443	scan=57443	41.6706
K.DGKGDAC[+57.021]DHDDDNDGIPDDKDNC[+57.021]R.L		C[+57]*2	20.58	983.05	>>sp|P07996|TSP1_HUMAN Thrombospondin-1 OS=Homo sapiens OX=9606 GN=THBS1 PE=1 SV=2	680.512	4	2719.03	2719.02	0	1.3	888	Specific	1012.66	983.05	175	2657	scan=138688	scan=138688	26.0414
K.Q[-17.027]EPERNEC[+57.021]FLQ[+0.984]HKDDNPNLPR.L		C[+57], Q[-17][+1]	20.58	332.8	>>sp|P02768|ALBU_HUMAN Serum albumin OS=Homo sapiens OX=9606 GN=ALB PE=1 SV=2	655.802	4	2620.18	2620.18	0	-0.1	118	Specific	1040.46	1040.46	148	243	scan=183521	scan=183521	59.1151
R.LRGEQMASYFGHSVAVTDVN[+15.995]GDGRHDLLVGAPLYM[+15.995]ESR.A		M[+16], N[+16]	20.57	214.23	>>sp|P08514|ITA2B_HUMAN Integrin alpha-IIb OS=Homo sapiens OX=9606 GN=ITGA2B PE=1 SV=3	836.806	5	4180	4180	0	0.6	311	Specific	1045.34	955.14	64	569	scan=105310	scan=105310	53.3731
K.Q[-17.027]VKDNENVVNEYSSELEKHQLYIDETVNSNIPTNLR.V		Q[-17]	20.57	1018.93	>>sp|P02675|FIBB_HUMAN Fibrinogen beta chain OS=Homo sapiens OX=9606 GN=FGB PE=1 SV=2	1054.52	4	4215.05	4215.05	0	0.5	161	Specific	1018.93	1018.93	101	2107	scan=152519	scan=152519	61.5246
R.SQNKEDYAGLKEEFR.K			20.55	855.77	>>sp|P78417|GSTO1_HUMAN Glutathione S-transferase omega-1 OS=Homo sapiens OX=9606 GN=GSTO1 PE=1 SV=2	454.223	4	1813.87	1813.87	0	-0.7	133	Specific	1037.37	855.77	15	1811	scan=201870	scan=201870	46.4957
K.ADDKETC[+57.021]FAEEGKK.L		C[+57]	20.55	826.21	>>sp|P02768|ALBU_HUMAN Serum albumin OS=Homo sapiens OX=9606 GN=ALB PE=1 SV=2	407.687	4	1627.73	1627.73	0	-0.5	585	Specific	1041.17	826.21	148	243	scan=197685	scan=197685	15.324
R.ELM[+15.995]EEKKEEITGTLR.K		M[+16]	20.54	784.58	>>sp|Q9Y490|TLN1_HUMAN Talin-1 OS=Homo sapiens OX=9606 GN=TLN1 PE=1 SV=3	456.238	4	1821.93	1821.93	0	1	132	Specific	1027.58	784.58	242	2795	scan=54936	scan=54936	34.8439
K.IYPTATGEKEENVKK.N			20.54	816.65	>>sp|Q05209|PTN12_HUMAN Tyrosine-protein phosphatase non-receptor type 12 OS=Homo sapiens OX=9606 GN=PTPN12 PE=1 SV=3	427.48	4	1706.9	1706.9	0	1.3	47	Specific	1000.95	816.65	11	1337	scan=94944	scan=94944	27.4262
R.VGKETVQTTEDQILKR.D			20.54	1013.15	>>sp|P18206|VINC_HUMAN Vinculin OS=Homo sapiens OX=9606 GN=VCL PE=1 SV=4	462.008	4	1845.01	1845.01	0	1.1	57	Specific	1013.15	1013.15	95	2581	scan=12810	scan=12810	38.8155
K.ADDKETC[+57.021]FAEEGKK.L		C[+57]	20.54	825.54	>>sp|P02768|ALBU_HUMAN Serum albumin OS=Homo sapiens OX=9606 GN=ALB PE=1 SV=2	407.688	4	1627.73	1627.73	0	1	585	Specific	1001.54	825.54	148	243	scan=6886	scan=6886	22.6166
R.ELM[+15.995]EEKKEEITGTLR.K		M[+16]	20.53	806.6	>>sp|Q9Y490|TLN1_HUMAN Talin-1 OS=Homo sapiens OX=9606 GN=TLN1 PE=1 SV=3	456.237	4	1821.93	1821.93	0	0.4	132	Specific	1011.9	806.6	242	2795	scan=181096	scan=181096	39.9693
K.ADDKETC[+57.021]FAEEGKK.L		C[+57]	20.53	828.7	>>sp|P02768|ALBU_HUMAN Serum albumin OS=Homo sapiens OX=9606 GN=ALB PE=1 SV=2	407.687	4	1627.73	1627.73	0	0.7	585	Specific	1035.34	828.7	148	243	scan=217453	scan=217453	15.5994
K.TDTSHHDQDHPTFNK.I			20.53	873.56	>>sp|P01009|A1AT_HUMAN Alpha-1-antitrypsin OS=Homo sapiens OX=9606 GN=SERPINA1 PE=1 SV=3	445.698	4	1779.77	1779.77	0	1.8	35	Specific	1026.81	873.56	33	161	scan=48447	scan=48447	15.5114
K.TKEVIQEWNLTNIKR.W			20.49	991.3	>>sp|Q9Y490|TLN1_HUMAN Talin-1 OS=Homo sapiens OX=9606 GN=TLN1 PE=1 SV=3	468.764	4	1872.03	1872.03	0	0.1	344	Specific	1009.65	991.3	242	2795	scan=205025	scan=205025	71.8348
R.DVHNIYGLYVHM[+15.995]ATADGLR.Q		M[+16]	20.49	539.28	>>sp|Q14697|GANAB_HUMAN Neutral alpha-glucosidase AB OS=Homo sapiens OX=9606 GN=GANAB PE=1 SV=3	541.019	4	2161.06	2161.05	0	2.7	570	Specific	1047.89	943.68	27	2097	scan=61367	scan=61367	52.3168
R.VKAEEDKIPLLVVGNK.S			20.48	991.66	>>sp|P11234|RALB_HUMAN Ras-related protein Ral-B OS=Homo sapiens OX=9606 GN=RALB PE=1 SV=1	438.762	4	1752.02	1752.03	0	-1.1	114	Specific	1034.44	991.66	2	1181	scan=205528	scan=205528	75.728
R.KEAESC[+57.021]DC[+57.021]LQGFQLTHSLGGGTGSGM[+15.995]GTLLISK.I		C[+57]*2, M[+16]	20.48	933.71	>>sp|P07437|TBB5_HUMAN Tubulin beta chain OS=Homo sapiens OX=9606 GN=TUBB PE=1 SV=2	864.66	4	3455.62	3455.62	0	-1.8	122	Specific	972.09	933.71	27	2587	scan=188225	scan=188225	96.2073
R.LESEETMVLEAHDAQGDVPVTVTVHDFPGKK.L			20.47	930.95	>>sp|P01024|CO3_HUMAN Complement C3 OS=Homo sapiens OX=9606 GN=C3 PE=1 SV=2	676.535	5	3378.65	3378.65	0	-1.8	36	Specific	967.79	930.95	87	1729	scan=187658	scan=187658	91.6426
R.FHEFHSPALEDADFDNKPM[+15.995]VLLVGQYSTGK.T		M[+16]	20.45	30.62	>>sp|Q9NZN3|EHD3_HUMAN EH domain-containing protein 3 OS=Homo sapiens OX=9606 GN=EHD3 PE=1 SV=2	852.912	4	3408.62	3408.62	0	1.1	42	Specific	954.9	954.9	24	2315	scan=106206	scan=106206	55.5514
R.KC[+57.021]VDIDEC[+57.021]TQVQHLC[+57.021]SQGR.C		C[+57]*3	20.44	918.68	>>sp|Q14766|LTBP1_HUMAN Latent-transforming growth factor beta-binding protein 1 OS=Homo sapiens OX=9606 GN=LTBP1 PE=1 SV=4	584.016	4	2333.04	2333.04	0	-0.6	912	Specific	988.47	918.68	67	1847	scan=98975	scan=98975	37.8202
R.TQIAIC[+57.021]PNNHEVHIYEK.S		C[+57]	20.44	876.2	>>sp|O15143|ARC1B_HUMAN Actin-related protein 2/3 complex subunit 1B OS=Homo sapiens OX=9606 GN=ARPC1B PE=1 SV=3	517.258	4	2066.01	2066.01	0	-0.4	21	Specific	958.6	876.2	14	75	scan=144873	scan=144873	42.29
K.TKLEPGQPQLSPGISTIHLHPQFPVVIEK.T			20.43	987.55	>>sp|Q14766|LTBP1_HUMAN Latent-transforming growth factor beta-binding protein 1 OS=Homo sapiens OX=9606 GN=LTBP1 PE=1 SV=4	798.447	4	3190.76	3190.76	0	0.6	816	Specific	992.39	987.55	67	1847	scan=151245	scan=151245	58.3328
K.KM[+15.995]EDSVGC[+57.021]LETAEEVKR.K		C[+57], M[+16]	20.43	737.02	>>sp|P35579|MYH9_HUMAN Myosin-9 OS=Homo sapiens OX=9606 GN=MYH9 PE=1 SV=4	499.988	4	1996.93	1996.93	0	-0.6	1372	Specific	991.86	737.02	254	717	scan=142325	scan=142325	35.8828
K.LKDVLLQVDDERR.N			20.43	875.37	>>sp|P35579|MYH9_HUMAN Myosin-9 OS=Homo sapiens OX=9606 GN=MYH9 PE=1 SV=4	400.478	4	1598.89	1598.89	0	2.6	1844	Specific	1099.16	875.37	254	717	scan=101004	scan=101004	42.7853
R.ISIEMHGTLEDQLSHLR.Q			20.43	801.91	>>sp|P12814|ACTN1_HUMAN Alpha-actinin-1 OS=Homo sapiens OX=9606 GN=ACTN1 PE=1 SV=2	495.506	4	1979	1979	0	0.8	656	Specific	979.17	801.91	94	71	scan=62158	scan=62158	54.4847
R.ISIEM[+15.995]HGTLEDQLSHLR.Q		M[+16]	20.43	845.9	>>sp|P12814|ACTN1_HUMAN Alpha-actinin-1 OS=Homo sapiens OX=9606 GN=ACTN1 PE=1 SV=2	499.505	4	1995	1995	0	1.1	656	Specific	989.15	845.9	94	71	scan=147816	scan=147816	49.7816
R.ENADSLQASLRPHADELK.A			20.43	767.86	>>sp|P06727|APOA4_HUMAN Apolipoprotein A-IV OS=Homo sapiens OX=9606 GN=APOA4 PE=1 SV=3	499.254	4	1994	1993.99	0	0.8	170	Specific	951.43	767.86	24	2259	scan=13873	scan=13873	41.4577
K.HDTSLKPISVSYNPATAK.E			20.43	918.1	>>sp|P00915|CAH1_HUMAN Carbonic anhydrase 1 OS=Homo sapiens OX=9606 GN=CA1 PE=1 SV=2	483.008	4	1929.01	1929.01	0	0.8	41	Specific	964.73	918.1	12	93	scan=100835	scan=100835	42.3826
R.LGHPEPNHVTEASELLR.Y			20.42	736.61	>>sp|Q70J99|UN13D_HUMAN Protein unc-13 homolog D OS=Homo sapiens OX=9606 GN=UNC13D PE=1 SV=1	475.499	4	1898.97	1898.97	0	0.7	67	Specific	982.77	736.61	22	2941	scan=100660	scan=100660	41.9573
R.FSGWYDADLSPAGHEEAKR.G			20.42	837.94	>>sp|P18669|PGAM1_HUMAN Phosphoglycerate mutase 1 OS=Homo sapiens OX=9606 GN=PGAM1 PE=1 SV=2	534.75	4	2135.98	2135.98	0	1	22	Specific	988.85	837.94	8	871	scan=102400	scan=102400	46.2526
K.LGPHAGDVEGHLSFLEK.D			20.42	954.36	>>sp|P06727|APOA4_HUMAN Apolipoprotein A-IV OS=Homo sapiens OX=9606 GN=APOA4 PE=1 SV=3	452.235	4	1805.92	1805.92	0	0.4	329	Specific	954.36	954.36	24	2259	scan=37965	scan=37965	48.4662
K.LGPHAGDVEGHLSFLEK.D			20.42	969.23	>>sp|P06727|APOA4_HUMAN Apolipoprotein A-IV OS=Homo sapiens OX=9606 GN=APOA4 PE=1 SV=3	452.235	4	1805.92	1805.92	0	0.6	329	Specific	974.65	969.23	24	2259	scan=80558	scan=80558	48.4366
K.N[+0.984]NKDSHSLTTN[+15.995]IMEILR.G		N[+1][+16]	20.42	42.01	>>sp|P02671|FIBA_HUMAN Fibrinogen alpha chain OS=Homo sapiens OX=9606 GN=FGA PE=1 SV=2	501.503	4	2002.99	2002.99	0	1.3	98	Specific	974.26	743.67	92	2333	scan=18855	scan=18855	53.9686
K.MNLASEPQEVLHIGSAHNR.S			20.42	906.57	>>sp|O00151|PDLI1_HUMAN PDZ and LIM domain protein 1 OS=Homo sapiens OX=9606 GN=PDLIM1 PE=1 SV=4	526.516	4	2103.04	2103.04	0	0.5	104	Specific	988.13	906.57	29	1129	scan=16764	scan=16764	48.7771
K.SKDHFGLEGDEESTMLEDSVSPKK.S			20.41	883.03	>>sp|Q9Y490|TLN1_HUMAN Talin-1 OS=Homo sapiens OX=9606 GN=TLN1 PE=1 SV=3	667.064	4	2665.23	2665.23	0	1.6	405	Specific	1030.76	883.03	242	2795	scan=102244	scan=102244	45.8729
R.APIRLPEHVTVQVVVVR.K			20.41	959.17	>>sp|Q9HBI1-3|PARVB_HUMAN Isoform 3 of Beta-parvin OS=Homo sapiens OX=9606 GN=PARVB	478.793	4	1912.15	1912.15	0	0.6	158	Specific	968.56	959.17	24	583	scan=105327	scan=105327	53.415
K.LEPGQPQLSPGISTIHLHPQFPVVIEK.T			20.41	910.83	>>sp|Q14766|LTBP1_HUMAN Latent-transforming growth factor beta-binding protein 1 OS=Homo sapiens OX=9606 GN=LTBP1 PE=1 SV=4	741.16	4	2961.62	2961.62	0	-0.4	818	Specific	988.72	910.83	67	1847	scan=21768	scan=21768	61.2921
R.FFAPAILSPNLFQLTPHHTDPQTSR.T			20.41	966.49	>>sp|Q14644|RASA3_HUMAN Ras GTPase-activating protein 3 OS=Homo sapiens OX=9606 GN=RASA3 PE=1 SV=3	709.62	4	2835.46	2835.46	0	-0.3	486	Specific	966.49	966.49	15	745	scan=192236	scan=192236	128.175
K.HSQAVEELAEQLEQTKR.V			20.41	863.41	>>sp|P35579|MYH9_HUMAN Myosin-9 OS=Homo sapiens OX=9606 GN=MYH9 PE=1 SV=4	499.758	4	1996.01	1996.01	0	0.4	1194	Specific	998.5	863.41	254	717	scan=103248	scan=103248	48.32
K.KMEDSVGC[+57.021]LETAEEVKR.K		C[+57]	20.41	734.99	>>sp|P35579|MYH9_HUMAN Myosin-9 OS=Homo sapiens OX=9606 GN=MYH9 PE=1 SV=4	495.99	4	1980.94	1980.94	0	0.8	1372	Specific	990.26	734.99	254	717	scan=99457	scan=99457	39.0211
K.GHYTEGAELVDSVLDVVRK.E			20.41	959.08	>>sp|P07437|TBB5_HUMAN Tubulin beta chain OS=Homo sapiens OX=9606 GN=TUBB PE=1 SV=2	522.525	4	2087.08	2087.08	0	0.4	104	Specific	997.92	959.08	27	2587	scan=108920	scan=108920	62.2478
K.STNLHDYGMLLPC[+57.021]GIDKFR.G		C[+57]	20.41	910.83	>>sp|P05067|A4_HUMAN Amyloid-beta precursor protein OS=Homo sapiens OX=9606 GN=APP PE=1 SV=3	560.027	4	2237.09	2237.08	0	0.5	162	Specific	994.77	910.83	29	319	scan=150602	scan=150602	56.7301
K.VRVELLHNPAFC[+57.021]SLATTK.R		C[+57]	20.41	795.42	>>sp|P01024|CO3_HUMAN Complement C3 OS=Homo sapiens OX=9606 GN=C3 PE=1 SV=2	514.781	4	2056.1	2056.1	0	0.5	862	Specific	980.84	795.42	87	1729	scan=61393	scan=61393	52.3862
K.ASEGESGGSM[+15.995]HTALSDLYLEHLLQK.R		M[+16]	20.4	926.48	>>sp|Q00013|EM55_HUMAN 55 kDa erythrocyte membrane protein OS=Homo sapiens OX=9606 GN=MPP1 PE=1 SV=2	673.076	4	2689.28	2689.28	0	1	5	Specific	983.22	926.48	7	1701	scan=20067	scan=20067	57.0346
K.FNGGGHINHSIFWTNLSPNGGGEPK.G			20.4	969.07	>>sp|P04179|SODM_HUMAN Superoxide dismutase [Mn], mitochondrial OS=Homo sapiens OX=9606 GN=SOD2 PE=1 SV=3	660.071	4	2637.26	2637.26	0	1.1	90	Specific	969.07	969.07	13	2881	scan=148184	scan=148184	50.7029
R.TMTIHN[+15.995]GM[+15.995]FFSTYDRDNDGWLTSDPR.K		M[+16], N[+16]	20.4	22.88	>>sp|P02675|FIBB_HUMAN Fibrinogen beta chain OS=Homo sapiens OX=9606 GN=FGB PE=1 SV=2	778.09	4	3109.34	3109.34	0	-0.7	396	Specific	998	920.37	101	2107	scan=226790	scan=226790	87.8591
K.VGAVDADKHHSLGGQYGVQGFPTIK.I			20.39	930.37	>>sp|Q15084|PDIA6_HUMAN Protein disulfide-isomerase A6 OS=Homo sapiens OX=9606 GN=PDIA6 PE=1 SV=1	517.069	5	2581.32	2581.32	0	1.1	78	Specific	979.42	930.37	10	1369	scan=146498	scan=146498	46.4072
R.LGWDPKPGEGHLDALLR.G			20.39	755.93	>>sp|P55786|PSA_HUMAN Puromycin-sensitive aminopeptidase OS=Homo sapiens OX=9606 GN=NPEPPS PE=1 SV=2	469.253	4	1873.99	1873.99	0	-0.2	690	Specific	972.4	755.93	13	1535	scan=187290	scan=187290	88.5876
R.IFVGSSQVPIVFENTDLHSYVVM[+15.995]NHGR.S		M[+16]	20.39	36.75	>>sp|P14543|NID1_HUMAN Nidogen-1 OS=Homo sapiens OX=9606 GN=NID1 PE=1 SV=3	766.136	4	3061.52	3061.52	0	0.4	442	Specific	992.95	959.71	29	381	scan=190051	scan=190051	110.713
K.LKEEIGKELEELR.A			20.39	820.39	>>sp|P06727|APOA4_HUMAN Apolipoprotein A-IV OS=Homo sapiens OX=9606 GN=APOA4 PE=1 SV=3	397.225	4	1585.88	1585.88	0	-0.7	98	Specific	1016.7	820.39	24	2259	scan=224769	scan=224769	71.5955
R.LVRPEVDVM[+15.995]C[+57.021]TAFHDNEETFLK.K		C[+57], M[+16]	20.39	409.95	>>sp|P02768|ALBU_HUMAN Serum albumin OS=Homo sapiens OX=9606 GN=ALB PE=1 SV=2	667.32	4	2666.26	2666.26	0	-0.7	139	Specific	955.33	918.17	148	243	scan=187547	scan=187547	90.7055
R.VGVDLDENLKEDPSSQHQEANNLDK.N			20.38	935.73	>>sp|Q8IVB4|SL9A9_HUMAN Sodium/hydrogen exchanger 9 OS=Homo sapiens OX=9606 GN=SLC9A9 PE=1 SV=1	699.334	4	2794.31	2794.31	0	0.8	491	Specific	981.25	935.73	6	2687	scan=14083	scan=14083	41.9931
R.TTDGVYEGVAIGGDRYPGSTFM[+15.995]DHVLR.Y		M[+16]	20.38	928.11	>>sp|P53396|ACLY_HUMAN ATP-citrate synthase OS=Homo sapiens OX=9606 GN=ACLY PE=1 SV=3	733.1	4	2929.38	2929.38	0	0.3	677	Specific	956.49	928.11	8	333	scan=18079	scan=18079	52.0123
K.SGEHDFGAAFDGDGDRNM[+15.995]ILGK.H		M[+16]	20.38	57.33	>>sp|P36871|PGM1_HUMAN Phosphoglucomutase-1 OS=Homo sapiens OX=9606 GN=PGM1 PE=1 SV=3	582.01	4	2325.02	2325.02	0	-0.4	278	Specific	960.05	825.31	22	1443	scan=224775	scan=224775	71.6491
K.VFIYHGSANGINTKPTQVLK.G			20.38	858.71	>>sp|P23229-2|ITA6_HUMAN Isoform Alpha-6X1A of Integrin alpha-6 OS=Homo sapiens OX=9606 GN=ITGA6	547.554	4	2187.19	2187.19	0	1.3	407	Specific	958.64	858.71	13	1013	scan=15217	scan=15217	44.8852
K.LGGSPTSLGTWGSWIGPDHDKFSAM[+15.995]K.Y		M[+16]	20.38	944	>>sp|P14314|GLU2B_HUMAN Glucosidase 2 subunit beta OS=Homo sapiens OX=9606 GN=PRKCSH PE=1 SV=2	687.833	4	2748.31	2748.31	0	0.2	439	Specific	978.22	944	8	1979	scan=208585	scan=208585	100.675
R.KGGETSEM[+15.995]YLIQPDSSVKPYR.V		M[+16]	20.38	921.98	>>sp|P02675|FIBB_HUMAN Fibrinogen beta chain OS=Homo sapiens OX=9606 GN=FGB PE=1 SV=2	601.048	4	2401.17	2401.17	0	0.8	247	Specific	960.91	921.98	101	2107	scan=57794	scan=57794	42.63
K.NNKDSHSLTTNIMEILR.G			20.38	825.08	>>sp|P02671|FIBA_HUMAN Fibrinogen alpha chain OS=Homo sapiens OX=9606 GN=FGA PE=1 SV=2	497.257	4	1986.01	1986.01	0	-0.1	98	Specific	995.65	825.08	92	2333	scan=150466	scan=150466	56.3865
K.AVGDKLPEC[+57.021]EAVC[+57.021]GKPK.N		C[+57]*2	20.38	877.28	>>sp|P00738|HPT_HUMAN Haptoglobin OS=Homo sapiens OX=9606 GN=HP PE=1 SV=1	465.235	4	1857.92	1857.92	0	-0.2	137	Specific	994.37	877.28	30	1771	scan=97747	scan=97747	34.7735
K.AVESLKPSIETLSTDLHTIK.Q			20.38	930.44	>>sp|O43150|ASAP2_HUMAN Arf-GAP with SH3 domain, ANK repeat and PH domain-containing protein 2 OS=Homo sapiens OX=9606 GN=ASAP2 PE=1 SV=3	546.305	4	2182.2	2182.2	0	1.1	237	Specific	971.49	930.44	9	2281	scan=19119	scan=19119	54.6423
K.NPLVWVHASPEHVVVTR.N			20.37	888.71	>>sp|Q14624|ITIH4_HUMAN Inter-alpha-trypsin inhibitor heavy chain H4 OS=Homo sapiens OX=9606 GN=ITIH4 PE=1 SV=4	485.767	4	1940.05	1940.05	0	-1.2	789	Specific	994.84	888.71	11	1721	scan=185947	scan=185947	77.8204
K.KYEDIC[+57.021]PSTHNM[+15.995]DVPNIK.R		C[+57], M[+16]	20.37	47.7	>>sp|P63241|IF5A1_HUMAN Eukaryotic translation initiation factor 5A-1 OS=Homo sapiens OX=9606 GN=EIF5A PE=1 SV=2	545.005	4	2177	2177	0	-1	68	Specific	963.5	891.39	15	1749	scan=182569	scan=182569	51.6507
R.EVDIGIPDATGRLEILQIHTK.N			20.37	986.76	>>sp|P55072|TERA_HUMAN Transitional endoplasmic reticulum ATPase OS=Homo sapiens OX=9606 GN=VCP PE=1 SV=4	580.324	4	2318.27	2318.27	0	0.9	366	Specific	986.76	986.76	25	2899	scan=21636	scan=21636	60.9503
K.VFIYHGSANGINTKPTQVLK.G			20.37	903.36	>>sp|P23229-2|ITA6_HUMAN Isoform Alpha-6X1A of Integrin alpha-6 OS=Homo sapiens OX=9606 GN=ITGA6	547.554	4	2187.19	2187.19	0	0.8	407	Specific	991.44	903.36	13	1013	scan=101905	scan=101905	45.0298
R.LVSN[+0.984]HSLHETSSVFVDSLTK.A		N[+1]	20.37	933.01	>>sp|P21333-2|FLNA_HUMAN Isoform 2 of Filamin-A OS=Homo sapiens OX=9606 GN=FLNA	551.033	4	2201.11	2201.11	0	0.4	2513	Specific	968.74	933.01	195	1719	scan=148174	scan=148174	50.6796
K.AIQLTYNPDESSKPNMIDAATLK.S			20.37	905.83	>>sp|P02679-2|FIBG_HUMAN Isoform Gamma-A of Fibrinogen gamma chain OS=Homo sapiens OX=9606 GN=FGG	630.823	4	2520.27	2520.26	0	1.6	89	Specific	1005.31	905.83	56	2027	scan=149414	scan=149414	53.7431
K.LGIQTDDKGHIIVDEFQNTNVK.G			20.37	903.97	>>sp|P00390|GSHR_HUMAN Glutathione reductase, mitochondrial OS=Homo sapiens OX=9606 GN=GSR PE=1 SV=2	621.824	4	2484.28	2484.27	0	1	347	Specific	981.47	903.97	14	679	scan=104392	scan=104392	51.1076
K.LKDVLLQVDDERR.N			20.36	806.42	>>sp|P35579|MYH9_HUMAN Myosin-9 OS=Homo sapiens OX=9606 GN=MYH9 PE=1 SV=4	400.477	4	1598.89	1598.89	0	0.4	1844	Specific	1004.04	806.42	254	717	scan=57916	scan=57916	42.9551
K.SLHTLFGDKLC[+57.021]TVATLR.E		C[+57]	20.36	918.65	>>sp|P02768|ALBU_HUMAN Serum albumin OS=Homo sapiens OX=9606 GN=ALB PE=1 SV=2	483.764	4	1932.03	1932.04	0	-1.4	89	Specific	973.85	918.65	148	243	scan=208532	scan=208532	100.255
K.APEPHVEEDDDDELDSKLNYKPPPQK.S			20.35	977.76	>>sp|P52566|GDIR2_HUMAN Rho GDP-dissociation inhibitor 2 OS=Homo sapiens OX=9606 GN=ARHGDIB PE=1 SV=3	601.886	5	3005.4	3005.4	0	-0.1	5	Specific	990.47	977.76	17	1977	scan=13696	scan=13696	41.0158
R.LAGIVQPNDGQC[+57.021]HVGSDN[+15.995]HYSASTTMDYPSLGLM[+15.995]TEK.L		C[+57], M[+16], N[+16]	20.35	257.95	>>sp|P05106|ITB3_HUMAN Integrin beta-3 OS=Homo sapiens OX=9606 GN=ITGB3 PE=1 SV=2	1007.2	4	4025.79	4025.8	0	-0.4	288	Specific	977.23	977.23	49	1953	scan=186641	scan=186641	83.3712
R.TPDFC[+57.021]AM[+15.995]SC[+57.021]PPSLVYNHC[+57.021]EHGC[+57.021]PR.H		C[+57]*4, M[+16]	20.35	437.66	>>sp|P04275|VWF_HUMAN von Willebrand factor OS=Homo sapiens OX=9606 GN=VWF PE=1 SV=4	727.798	4	2908.17	2908.17	0	-0.9	2195	Specific	968.22	946.5	93	2645	scan=204356	scan=204356	66.5034
K.ALGISPFHEHAEVVFTANDSGPR.R			20.35	974.61	>>sp|P02766|TTHY_HUMAN Transthyretin OS=Homo sapiens OX=9606 GN=TTR PE=1 SV=1	613.556	4	2451.2	2451.21	0	-0.7	101	Specific	977.25	974.61	9	2577	scan=208202	scan=208202	97.5404
R.ALEATTEHIRQELAVFC[+57.021]SPEPPAK.T		C[+57]	20.34	967.02	>>sp|Q9Y490|TLN1_HUMAN Talin-1 OS=Homo sapiens OX=9606 GN=TLN1 PE=1 SV=3	674.344	4	2694.35	2694.36	0	-0.6	2145	Specific	967.02	967.02	242	2795	scan=228420	scan=228420	101.288
R.GM[+15.995]PAHFSDSAQTEAC[+57.021]YHMLSR.P		C[+57], M[+16]	20.34	899.05	>>sp|Q86UX7|URP2_HUMAN Fermitin family homolog 3 OS=Homo sapiens OX=9606 GN=FERMT3 PE=1 SV=1	603.759	4	2412.02	2412.02	0	-0.3	180	Specific	950.85	899.05	42	2641	scan=144238	scan=144238	40.703
K.VFIYHGSANGINTKPTQVLK.G			20.34	915.45	>>sp|P23229-2|ITA6_HUMAN Isoform Alpha-6X1A of Integrin alpha-6 OS=Homo sapiens OX=9606 GN=ITGA6	547.553	4	2187.19	2187.19	0	0	407	Specific	988.95	915.45	13	1013	scan=184594	scan=184594	67.4234
R.VSGQGLHEGHTFEPAEFIIDTR.D			20.34	845.59	>>sp|P21333-2|FLNA_HUMAN Isoform 2 of Filamin-A OS=Homo sapiens OX=9606 GN=FLNA	610.803	4	2440.19	2440.19	0	0.1	2044	Specific	957.21	845.59	195	1719	scan=227453	scan=227453	93.3945
R.LVSNHSLHETSSVFVDSLTK.A			20.34	927.05	>>sp|P21333-2|FLNA_HUMAN Isoform 2 of Filamin-A OS=Homo sapiens OX=9606 GN=FLNA	550.787	4	2200.12	2200.12	0	0	2513	Specific	998.98	927.05	195	1719	scan=225733	scan=225733	79.5154
K.ITPGKPYILTVPGHLDEM[+15.995]QLDIQAR.Y		M[+16]	20.34	970.14	>>sp|P0C0L4|CO4A_HUMAN Complement C4-A OS=Homo sapiens OX=9606 GN=C4A PE=1 SV=2	706.128	4	2821.49	2821.49	0	-1.1	245	Specific	970.14	970.14	45	1733	scan=228412	scan=228412	101.223
R.APDELHYTYLDTFGRPVIVAYK.K			20.34	996.37	>>sp|P04843|RPN1_HUMAN Dolichyl-diphosphooligosaccharide--protein glycosyltransferase subunit 1 OS=Homo sapiens OX=9606 GN=RPN1 PE=1 SV=1	642.834	4	2568.31	2568.31	0	-0.2	392	Specific	996.37	996.37	15	905	scan=107728	scan=107728	59.325
R.LVRPEVDVM[+15.995]C[+57.021]TAFHDNEETFLK.K		C[+57], M[+16]	20.34	386.31	>>sp|P02768|ALBU_HUMAN Serum albumin OS=Homo sapiens OX=9606 GN=ALB PE=1 SV=2	667.32	4	2666.26	2666.26	0	-0.1	139	Specific	983.78	943.13	148	243	scan=150482	scan=150482	56.4254
R.LVRPEVDVM[+15.995]C[+57.021]TAFHDNEETFLKK.Y		C[+57], M[+16]	20.34	527.07	>>sp|P02768|ALBU_HUMAN Serum albumin OS=Homo sapiens OX=9606 GN=ALB PE=1 SV=2	559.676	5	2794.35	2794.35	0	-0.8	139	Specific	984.54	936.8	148	243	scan=207612	scan=207612	92.5898
R.SLLSNVEGDNAVPM[+15.995]QHNNRPTQPLK.G		M[+16]	20.34	160.73	>>sp|P00915|CAH1_HUMAN Carbonic anhydrase 1 OS=Homo sapiens OX=9606 GN=CA1 PE=1 SV=2	694.601	4	2775.38	2775.38	0	-1.1	229	Specific	985.1	973.97	12	93	scan=145331	scan=145331	43.4511
K.VHNDAQSFDYDHDAFLGAEEAK.T			20.34	937.26	>>sp|O43852|CALU_HUMAN Calumenin OS=Homo sapiens OX=9606 GN=CALU PE=1 SV=2	620.525	4	2479.08	2479.08	0	-0.1	38	Specific	955.43	937.26	11	2469	scan=204905	scan=204905	70.8538
K.IYITLTGVHQVPTENVQVHFTER.S			20.33	978.54	>>sp|Q9HB71|CYBP_HUMAN Calcyclin-binding protein OS=Homo sapiens OX=9606 GN=CACYBP PE=1 SV=2	671.107	4	2681.41	2681.4	0	0.7	89	Specific	978.54	978.54	3	1833	scan=19599	scan=19599	55.863
R.TLEQTGHVSSENKYQDILNEIAK.D			20.33	960.34	>>sp|Q13576|IQGA2_HUMAN Ras GTPase-activating-like protein IQGAP2 OS=Homo sapiens OX=9606 GN=IQGAP2 PE=1 SV=4	655.084	4	2617.31	2617.31	0	0.9	1380	Specific	960.34	960.34	30	1459	scan=104957	scan=104957	52.4967
K.VALEGLRPTIPPGISPHVC[+57.021]K.L		C[+57]	20.33	926.42	>>sp|Q13418|ILK_HUMAN Integrin-linked protein kinase OS=Homo sapiens OX=9606 GN=ILK PE=1 SV=2	536.052	4	2141.19	2141.19	0	-1.3	404	Specific	954.49	926.42	29	1987	scan=227218	scan=227218	91.4127
K.LSVQTHSTDDYINANYM[+15.995]PGYHSK.K		M[+16]	20.33	105.91	>>sp|Q12913|PTPRJ_HUMAN Receptor-type tyrosine-protein phosphatase eta OS=Homo sapiens OX=9606 GN=PTPRJ PE=1 SV=3	665.054	4	2657.19	2657.19	0	0.3	1084	Specific	972.86	948.09	12	1203	scan=100697	scan=100697	42.0419
R.KGTVLLADNVIC[+57.021]PGAPDFLAHVR.G		C[+57]	20.33	981.91	>>sp|P21964|COMT_HUMAN Catechol O-methyltransferase OS=Homo sapiens OX=9606 GN=COMT PE=1 SV=2	616.585	4	2463.32	2463.32	0	0.4	212	Specific	981.91	981.91	3	217	scan=108573	scan=108573	61.3893
R.ASFNHFDRDHSGTLGPEEFK.A			20.33	939.99	>>sp|P12814|ACTN1_HUMAN Alpha-actinin-1 OS=Homo sapiens OX=9606 GN=ACTN1 PE=1 SV=2	459.015	5	2291.05	2291.05	0	0.1	753	Specific	981.44	939.99	94	71	scan=223873	scan=223873	64.4003
R.EDPAYLHYYDPAGAEDPLGAIHLR.G			20.33	954.72	>>sp|P08567|PLEK_HUMAN Pleckstrin OS=Homo sapiens OX=9606 GN=PLEK PE=1 SV=3	671.575	4	2683.28	2683.28	0	0.3	270	Specific	954.72	954.72	27	721	scan=152102	scan=152102	60.4401
R.LRGEQMASYFGHSVAVTDVNGDGR.H			20.33	919.33	>>sp|P08514|ITA2B_HUMAN Integrin alpha-IIb OS=Homo sapiens OX=9606 GN=ITGA2B PE=1 SV=3	642.309	4	2566.21	2566.21	0	1.1	311	Specific	964.11	919.33	64	569	scan=16704	scan=16704	48.6242
K.RM[+15.995]PC[+57.021]AEDYLSVVLN[+15.995]QLC[+57.021]VLHEK.T		C[+57]*2, M[+16], N[+16]	20.33	888.45	>>sp|P02768|ALBU_HUMAN Serum albumin OS=Homo sapiens OX=9606 GN=ALB PE=1 SV=2	677.331	4	2706.3	2706.3	0	-1	469	Specific	954.62	888.45	148	243	scan=212367	scan=212367	131.303
K.ALGISPFHEHAEVVFTAN[+0.984]DSGPR.R		N[+1]	20.33	999.1	>>sp|P02766|TTHY_HUMAN Transthyretin OS=Homo sapiens OX=9606 GN=TTR PE=1 SV=1	613.803	4	2452.19	2452.19	0	0.6	101	Specific	999.1	999.1	9	2577	scan=149174	scan=149174	53.1583
K.VAQLEAQC[+57.021]QEPC[+57.021]KDTVQIHDITGK.D		C[+57]*2	20.33	866.74	>>sp|P02679-2|FIBG_HUMAN Isoform Gamma-A of Fibrinogen gamma chain OS=Homo sapiens OX=9606 GN=FGG	692.84	4	2768.34	2768.33	0	0.8	154	Specific	965.3	866.74	56	2027	scan=101160	scan=101160	43.1998
K.VAQLEAQC[+57.021]QEPC[+57.021]KDTVQIHDITGK.D		C[+57]*2	20.33	880.53	>>sp|P02679-2|FIBG_HUMAN Isoform Gamma-A of Fibrinogen gamma chain OS=Homo sapiens OX=9606 GN=FGG	692.84	4	2768.34	2768.33	0	0.9	154	Specific	981.55	880.53	56	2027	scan=58039	scan=58039	43.2907
R.ASHTAPQVLFSHREPPLELK.D			20.32	837.81	>>sp|O15144|ARPC2_HUMAN Actin-related protein 2/3 complex subunit 2 OS=Homo sapiens OX=9606 GN=ARPC2 PE=1 SV=1	452.247	5	2257.21	2257.21	0	-1.1	191	Specific	979.64	837.81	22	2451	scan=185182	scan=185182	72.2103
R.VQC[+57.021]C[+57.021]LYFIAPSGHGLKPLDIEFM[+15.995]K.R		C[+57]*2, M[+16]	20.3	884.16	>>sp|Q16181|SEPT7_HUMAN Septin-7 OS=Homo sapiens OX=9606 GN=SEPTIN7 PE=1 SV=2	710.605	4	2839.4	2839.4	0	0	158	Specific	976.35	884.16	13	2563	scan=152732	scan=152732	62.0544
K.KAELLDNEKPAAVVAPITTGYTVK.I			20.28	969.66	>>sp|Q9HB71|CYBP_HUMAN Calcyclin-binding protein OS=Homo sapiens OX=9606 GN=CACYBP PE=1 SV=2	632.854	4	2528.39	2528.4	0	-1.2	51	Specific	969.66	969.66	3	1833	scan=187037	scan=187037	86.5502
K.YC[+57.021]EHDFQM[+15.995]LFAPC[+57.021]C[+57.021]HQC[+57.021]GEFIIGR.V		C[+57]*4, M[+16]	20.28	883.29	>>sp|P48059|LIMS1_HUMAN LIM and senescent cell antigen-like-containing domain protein 1 OS=Homo sapiens OX=9606 GN=LIMS1 PE=1 SV=4	773.574	4	3091.27	3091.28	0	-1.2	58	Specific	971.85	883.29	32	1395	scan=189118	scan=189118	103.285
K.LEGSAPTDVLDSLTTIPELKDHLR.I			20.27	978.4	>>sp|Q86UX7|URP2_HUMAN Fermitin family homolog 3 OS=Homo sapiens OX=9606 GN=FERMT3 PE=1 SV=1	655.85	4	2620.38	2620.38	0	-1.3	334	Specific	978.4	978.4	42	2641	scan=231514	scan=231514	126.162
K.KYEDIC[+57.021]PSTHNM[+15.995]DVPNIK.R		C[+57], M[+16]	20.26	48.79	>>sp|P63241|IF5A1_HUMAN Eukaryotic translation initiation factor 5A-1 OS=Homo sapiens OX=9606 GN=EIF5A PE=1 SV=2	545.006	4	2177	2177	0	1.6	68	Specific	990.66	937.16	15	1749	scan=56410	scan=56410	38.8752
R.ELKGELYC[+57.021]LPC[+57.021]HDK.M		C[+57]*2	20.26	801.54	>>sp|P48059|LIMS1_HUMAN LIM and senescent cell antigen-like-containing domain protein 1 OS=Homo sapiens OX=9606 GN=LIMS1 PE=1 SV=4	441.212	4	1761.83	1761.83	0	-1.4	174	Specific	1029.1	801.54	32	1395	scan=182901	scan=182901	54.1903
R.LNFSHGTHEYHAETIK.N			20.26	763.44	>>sp|P14618|KPYM_HUMAN Pyruvate kinase PKM OS=Homo sapiens OX=9606 GN=PKM PE=1 SV=4	471.732	4	1883.91	1883.9	0	1.9	74	Specific	1009.54	763.44	43	405	scan=54511	scan=54511	33.6742
R.TQIAIC[+57.021]PNNHEVHIYEK.S		C[+57]	20.26	872.89	>>sp|O15143|ARC1B_HUMAN Actin-related protein 2/3 complex subunit 1B OS=Homo sapiens OX=9606 GN=ARPC1B PE=1 SV=3	517.259	4	2066.02	2066.01	0	1.7	21	Specific	997.43	872.89	14	75	scan=57792	scan=57792	42.6241
K.TAASGVEANSRPLDHAQPPSSLVIDKESEVYK.M			20.26	957.38	>>sp|O00151|PDLI1_HUMAN PDZ and LIM domain protein 1 OS=Homo sapiens OX=9606 GN=PDLIM1 PE=1 SV=4	849.684	4	3395.71	3395.71	0	1.6	167	Specific	957.38	957.38	29	1129	scan=59082	scan=59082	46.1244
R.KIQVLQQQADDAEERAER.L			20.25	900.51	>>sp|P06753-2|TPM3_HUMAN Isoform 2 of Tropomyosin alpha-3 chain OS=Homo sapiens OX=9606 GN=TPM3	532.526	4	2127.08	2127.08	0	1.4	13	Specific	998.69	900.51	44	2997	scan=55632	scan=55632	36.7562
R.KLVIIEGDLERTEER.A			20.24	269.66	>>sp|P06753-2|TPM3_HUMAN Isoform 2 of Tropomyosin alpha-3 chain OS=Homo sapiens OX=9606 GN=TPM3	450.752	4	1799.99	1799.99	0	0.6	132	Specific	1057.8	269.66	44	2997	scan=145744	scan=145744	44.4795
R.ELKGELYC[+57.021]LPC[+57.021]HDK.M		C[+57]*2	20.23	802.79	>>sp|P48059|LIMS1_HUMAN LIM and senescent cell antigen-like-containing domain protein 1 OS=Homo sapiens OX=9606 GN=LIMS1 PE=1 SV=4	441.213	4	1761.83	1761.83	0	-0.4	174	Specific	1046.86	802.79	32	1395	scan=222993	scan=222993	57.2142
R.IFVGSSQVPIVFENTDLHSYVVM[+15.995]NHGR.S		M[+16]	20.23	39.48	>>sp|P14543|NID1_HUMAN Nidogen-1 OS=Homo sapiens OX=9606 GN=NID1 PE=1 SV=3	766.137	4	3061.53	3061.52	0	1.8	442	Specific	971.32	947.32	29	381	scan=152294	scan=152294	60.9492
K.TKDGVVEITGKHEER.Q			20.23	895.68	>>sp|P04792|HSPB1_HUMAN Heat shock protein beta-1 OS=Homo sapiens OX=9606 GN=HSPB1 PE=1 SV=2	425.226	4	1697.88	1697.88	0	1.2	113	Specific	1030.78	895.68	12	1071	scan=94682	scan=94682	26.7197
K.TKDGVVEITGKHEER.Q			20.22	853.34	>>sp|P04792|HSPB1_HUMAN Heat shock protein beta-1 OS=Homo sapiens OX=9606 GN=HSPB1 PE=1 SV=2	425.226	4	1697.88	1697.88	0	0.7	113	Specific	1041.99	853.34	12	1071	scan=94665	scan=94665	26.6715
R.ELKGELYC[+57.021]LPC[+57.021]HDK.M		C[+57]*2	20.21	777.54	>>sp|P48059|LIMS1_HUMAN LIM and senescent cell antigen-like-containing domain protein 1 OS=Homo sapiens OX=9606 GN=LIMS1 PE=1 SV=4	441.213	4	1761.83	1761.83	0	0.3	174	Specific	1024.09	777.54	32	1395	scan=144319	scan=144319	40.9082
R.EQLEEEEEAKHNLEK.Q			20.21	767.56	>>sp|P35579|MYH9_HUMAN Myosin-9 OS=Homo sapiens OX=9606 GN=MYH9 PE=1 SV=4	464.474	4	1854.87	1854.87	0	0.5	1343	Specific	1015.7	767.56	254	717	scan=140687	scan=140687	31.6097
R.KHGLEVIYM[+15.995]IEPIDEYC[+57.021]VQQLK.E		C[+57], M[+16]	20.21	952.64	>>sp|P07900-2|HS90A_HUMAN Isoform 2 of Heat shock protein HSP 90-alpha OS=Homo sapiens OX=9606 GN=HSP90AA1	681.097	4	2721.37	2721.36	0	1.6	635	Specific	952.64	952.64	32	1631	scan=63725	scan=63725	58.7686
K.LPGIVAEGRDDLYVSDAFHK.A			20.21	912.54	>>sp|P01008|ANT3_HUMAN Antithrombin-III OS=Homo sapiens OX=9606 GN=SERPINC1 PE=1 SV=1	551.286	4	2202.12	2202.12	0	1.4	383	Specific	952.21	912.54	15	195	scan=149250	scan=149250	53.3383
K.TLHPDLGTDKDKEQWK.E			20.19	912.84	>>sp|P00338|LDHA_HUMAN L-lactate dehydrogenase A chain OS=Homo sapiens OX=9606 GN=LDHA PE=1 SV=2	478.496	4	1910.96	1910.96	0	-0.1	213	Specific	1029.69	912.84	16	1637	scan=181237	scan=181237	41.1062
R.ELKGELYC[+57.021]LPC[+57.021]HDK.M		C[+57]*2	20.18	780.75	>>sp|P48059|LIMS1_HUMAN LIM and senescent cell antigen-like-containing domain protein 1 OS=Homo sapiens OX=9606 GN=LIMS1 PE=1 SV=4	441.213	4	1761.83	1761.83	0	-0.1	174	Specific	1013.13	780.75	32	1395	scan=202988	scan=202988	55.4756
K.ALSDHHIYLEGTLLKPNMVTPGHAC[+57.021]TQK.F		C[+57]	20.18	957.01	>>sp|P04075|ALDOA_HUMAN Fructose-bisphosphate aldolase A OS=Homo sapiens OX=9606 GN=ALDOA PE=1 SV=2	783.649	4	3131.57	3131.58	0	-0.7	216	Specific	957.01	957.01	35	2279	scan=186189	scan=186189	79.7595
K.TLHPDLGTDKDKEQWK.E			20.18	925.62	>>sp|P00338|LDHA_HUMAN L-lactate dehydrogenase A chain OS=Homo sapiens OX=9606 GN=LDHA PE=1 SV=2	478.495	4	1910.96	1910.96	0	-1.3	213	Specific	1034.78	925.62	16	1637	scan=201360	scan=201360	42.3892
R.LGHPEPNHVTEASELLR.Y			20.17	735.1	>>sp|Q70J99|UN13D_HUMAN Protein unc-13 homolog D OS=Homo sapiens OX=9606 GN=UNC13D PE=1 SV=1	475.498	4	1898.97	1898.97	0	-1.9	67	Specific	987.13	735.1	22	2941	scan=203464	scan=203464	59.3583
R.LVSN[+0.984]HSLHETSSVFVDSLTK.A		N[+1]	20.17	970.54	>>sp|P21333-2|FLNA_HUMAN Isoform 2 of Filamin-A OS=Homo sapiens OX=9606 GN=FLNA	551.034	4	2201.12	2201.11	0	3.5	2513	Specific	1047.96	970.54	195	1719	scan=226266	scan=226266	83.6559
K.EPAHLM[+15.995]SLFGGKPMIIYK.G		M[+16]	20.17	526.7	>>sp|P06396|GELS_HUMAN Gelsolin OS=Homo sapiens OX=9606 GN=GSN PE=1 SV=1	512.772	4	2048.07	2048.07	0	-1.8	531	Specific	950.53	895.51	61	2125	scan=207725	scan=207725	93.538
R.KTPVKEPNSENVDISSGGGVTGWK.S			20.16	966.14	>>sp|P61026|RAB10_HUMAN Ras-related protein Rab-10 OS=Homo sapiens OX=9606 GN=RAB10 PE=1 SV=1	622.319	4	2486.26	2486.25	0	1.4	173	Specific	970.87	966.14	10	1247	scan=13834	scan=13834	41.3623
R.EIGNLLHPSVPISNDEDVDNKVER.I			20.16	898.97	>>sp|P49591|SYSC_HUMAN Serine--tRNA ligase, cytoplasmic OS=Homo sapiens OX=9606 GN=SARS1 PE=1 SV=3	673.092	4	2689.35	2689.34	0	1.5	134	Specific	992.98	898.97	4	2743	scan=104532	scan=104532	51.456
K.TLEEEAKTHEAQIQEMR.Q			20.16	809.74	>>sp|P35579|MYH9_HUMAN Myosin-9 OS=Homo sapiens OX=9606 GN=MYH9 PE=1 SV=4	511.5	4	2042.98	2042.98	0	-1.7	1175	Specific	965.65	809.74	254	717	scan=183147	scan=183147	56.1052
R.APDELHYTYLDTFGRPVIVAYKK.N			20.16	968.46	>>sp|P04843|RPN1_HUMAN Dolichyl-diphosphooligosaccharide--protein glycosyltransferase subunit 1 OS=Homo sapiens OX=9606 GN=RPN1 PE=1 SV=1	540.088	5	2696.41	2696.41	0	1.4	392	Specific	968.46	968.46	15	905	scan=19321	scan=19321	55.1582
K.TQIPDTVN[+0.984]GGNSGNLDGEKPPEKK.C		N[+1]	20.16	154.1	>>sp|O00194|RB27B_HUMAN Ras-related protein Rab-27B OS=Homo sapiens OX=9606 GN=RAB27B PE=1 SV=4	624.812	4	2496.22	2496.22	0	1.4	192	Specific	957.29	901.44	14	1455	scan=98560	scan=98560	36.7975
K.LEPGQPQLSPGISTIHLHPQFPVVIEK.T			20.14	964.98	>>sp|Q14766|LTBP1_HUMAN Latent-transforming growth factor beta-binding protein 1 OS=Homo sapiens OX=9606 GN=LTBP1 PE=1 SV=4	741.159	4	2961.61	2961.62	0	-1.6	818	Specific	964.98	964.98	67	1847	scan=210107	scan=210107	113.029
K.NKHEAM[+15.995]ITDLEER.L		M[+16]	20.14	399.05	>>sp|P35579|MYH9_HUMAN Myosin-9 OS=Homo sapiens OX=9606 GN=MYH9 PE=1 SV=4	401.195	4	1601.76	1601.76	0	0.5	1023	Specific	1017.8	663.79	254	717	scan=140967	scan=140967	32.351
K.HEEAPGHRPTTNPNASK.F			20.13	794.68	>>sp|P21291|CSRP1_HUMAN Cysteine and glycine-rich protein 1 OS=Homo sapiens OX=9606 GN=CSRP1 PE=1 SV=3	461.477	4	1842.89	1842.88	0	1.3	92	Specific	958.89	794.68	9	1697	scan=90819	scan=90819	14.7457
K.HKVYAC[+57.021]EVTHQGLSSPVTK.S		C[+57]	20.13	929.04	>>sp|P01834|IGKC_HUMAN Immunoglobulin kappa constant OS=Homo sapiens OX=9606 GN=IGKC PE=1 SV=2	536.025	4	2141.08	2141.08	0	-0.5	82	Specific	980.44	929.04	14	1457	scan=222120	scan=222120	50.2307
R.TIPWLENRVPEN[+15.995]TMHAM[+15.995]QQK.L		M[+16], N[+16]	20.12	196.55	>>sp|P12814|ACTN1_HUMAN Alpha-actinin-1 OS=Homo sapiens OX=9606 GN=ACTN1 PE=1 SV=2	614.551	4	2455.18	2455.19	0	-1.5	293	Specific	962.57	879.71	94	71	scan=204680	scan=204680	68.9765
K.TC[+57.021]VADESAENC[+57.021]DKSLHTLFGDK.L		C[+57]*2	20.12	981.41	>>sp|P02768|ALBU_HUMAN Serum albumin OS=Homo sapiens OX=9606 GN=ALB PE=1 SV=2	625.029	4	2497.09	2497.1	0	-1.7	76	Specific	997.6	981.41	148	243	scan=224684	scan=224684	70.8656
K.EQSIFGDHRDEEEETHM[+15.995]K.K		M[+16]	20.11	901.53	>>sp|Q16643-3|DREB_HUMAN Isoform 3 of Drebrin OS=Homo sapiens OX=9606 GN=DBN1	558.992	4	2232.95	2232.95	0	0.7	253	Specific	999.54	901.53	13	33	scan=9838	scan=9838	31.1226
K.HSPIC[+57.021]HTTM[+15.995]AFLRDEADFR.D		C[+57], M[+16]	20.11	892.25	>>sp|P08514|ITA2B_HUMAN Integrin alpha-IIb OS=Homo sapiens OX=9606 GN=ITGA2B PE=1 SV=3	580.771	4	2320.06	2320.06	0	0.3	572	Specific	993.52	892.25	64	569	scan=145562	scan=145562	44.0362
R.ELM[+15.995]EEKKEEITGTLR.K		M[+16]	20.1	801.23	>>sp|Q9Y490|TLN1_HUMAN Talin-1 OS=Homo sapiens OX=9606 GN=TLN1 PE=1 SV=3	456.238	4	1821.93	1821.93	0	2	132	Specific	1016.75	801.23	242	2795	scan=11156	scan=11156	34.6056
K.YPIEHGIITNWDDM[+15.995]EKIWHHTFYNELR.V		M[+16]	20.09	169.96	>>sp|P68032|ACTC_HUMAN Actin, alpha cardiac muscle 1 OS=Homo sapiens OX=9606 GN=ACTC1 PE=1 SV=1	695.534	5	3473.64	3473.64	0	0.9	71	Specific	950.66	921.9	8	2311	scan=106767	scan=106767	56.9282
R.GIDSEGHAANFVETEQIVHYNGSK.A			20.08	936.71	>>sp|Q9NTJ5|SAC1_HUMAN Phosphatidylinositide phosphatase SAC1 OS=Homo sapiens OX=9606 GN=SACM1L PE=1 SV=2	651.308	4	2602.21	2602.22	0	-2	227	Specific	959.97	936.71	12	1343	scan=146597	scan=146597	46.6571
R.AKIDDPTDSKPEDWDKPEHIPDPDAK.K			20.08	940.03	>>sp|P27797|CALR_HUMAN Calreticulin OS=Homo sapiens OX=9606 GN=CALR PE=1 SV=1	592.685	5	2959.4	2959.4	0	0.7	223	Specific	996.35	940.03	27	2383	scan=100391	scan=100391	41.2931
R.DNTINLIHTFRDYLHYHIK.C			20.08	927.91	>>sp|O15144|ARPC2_HUMAN Actin-related protein 2/3 complex subunit 2 OS=Homo sapiens OX=9606 GN=ARPC2 PE=1 SV=1	483.454	5	2413.24	2413.24	0	-0.2	238	Specific	979.33	927.91	22	2451	scan=190363	scan=190363	113.318
K.FIQENIFGIC[+57.021]PHM[+15.995]TEDNKDLIQGK.D		C[+57], M[+16]	20.07	259.28	>>sp|P30101|PDIA3_HUMAN Protein disulfide-isomerase A3 OS=Homo sapiens OX=9606 GN=PDIA3 PE=1 SV=4	716.598	4	2863.37	2863.38	0	-1.7	235	Specific	959.34	925.6	26	1497	scan=187726	scan=187726	92.199
K.VNESSHYDLAFTDVHFKPGQIR.R			20.07	956.35	>>sp|P29144|TPP2_HUMAN Tripeptidyl-peptidase 2 OS=Homo sapiens OX=9606 GN=TPP2 PE=1 SV=4	640.82	4	2560.26	2560.26	0	0.3	639	Specific	956.35	956.35	20	2629	scan=17427	scan=17427	50.4013
R.VHVSEEGTEPEAM[+15.995]LQVLGPKPALPAGTEDTAKEDAANRK.L		M[+16]	20.07	533.11	>>sp|P06396|GELS_HUMAN Gelsolin OS=Homo sapiens OX=9606 GN=GSN PE=1 SV=1	821.214	5	4102.04	4102.04	0	0.5	258	Specific	1040.19	1040.19	61	2125	scan=205692	scan=205692	77.0362
R.KGEVLPLPEANFPSFPLPHHK.H			20.07	960.23	>>sp|P04196|HRG_HUMAN Histidine-rich glycoprotein OS=Homo sapiens OX=9606 GN=HRG PE=1 SV=1	589.322	4	2354.27	2354.27	0	0.6	466	Specific	973.6	960.23	15	2101	scan=107969	scan=107969	59.9143
R.LVRPEVDVM[+15.995]C[+57.021]TAFHDNEETFLKK.Y		C[+57], M[+16]	20.07	428.08	>>sp|P02768|ALBU_HUMAN Serum albumin OS=Homo sapiens OX=9606 GN=ALB PE=1 SV=2	559.676	5	2794.35	2794.35	0	-1.8	139	Specific	965.31	834.01	148	243	scan=226701	scan=226701	87.1005
K.ALGISPFHEHAEVVFTANDSGPR.R			20.07	1003.13	>>sp|P02766|TTHY_HUMAN Transthyretin OS=Homo sapiens OX=9606 GN=TTR PE=1 SV=1	613.555	4	2451.2	2451.21	0	-3.4	101	Specific	1003.13	1003.13	9	2577	scan=208486	scan=208486	99.8768
K.YSHYNERDEIPHNDIALLK.L			20.06	868.57	>>sp|Q14520|HABP2_HUMAN Hyaluronan-binding protein 2 OS=Homo sapiens OX=9606 GN=HABP2 PE=1 SV=1	582.54	4	2327.14	2327.14	0	-1.1	398	Specific	967.63	868.57	4	369	scan=184074	scan=184074	63.5541
K.VHTEC[+57.021]C[+57.021]HGDLLEC[+57.021]ADDRADLAK.Y		C[+57]*3	20.06	957.36	>>sp|P02768|ALBU_HUMAN Serum albumin OS=Homo sapiens OX=9606 GN=ALB PE=1 SV=2	647.035	4	2585.12	2585.12	0	0.5	265	Specific	980.69	957.36	148	243	scan=144214	scan=144214	40.6428
K.GTFSQLSELHC[+57.021]DKLHVDPENFR.L		C[+57]	20.06	923.81	>>sp|P02042|HBD_HUMAN Hemoglobin subunit delta OS=Homo sapiens OX=9606 GN=HBD PE=1 SV=2	658.067	4	2629.25	2629.25	0	0.7	84	Specific	953.75	923.81	4	1981	scan=148215	scan=148215	50.7799
K.GTFSQLSELHC[+57.021]DKLHVDPENFR.L		C[+57]	20.06	965.13	>>sp|P02042|HBD_HUMAN Hemoglobin subunit delta OS=Homo sapiens OX=9606 GN=HBD PE=1 SV=2	658.067	4	2629.25	2629.25	0	0.4	84	Specific	994.41	965.13	4	1981	scan=17589	scan=17589	50.7998
R.LVRPEVDVM[+15.995]C[+57.021]TAFHDNEETFLKK.Y		C[+57], M[+16]	20.02	472.07	>>sp|P02768|ALBU_HUMAN Serum albumin OS=Homo sapiens OX=9606 GN=ALB PE=1 SV=2	699.344	4	2794.36	2794.35	0	0.5	139	Specific	994.75	975.74	148	243	scan=59924	scan=59924	48.4339
K.NGDLDEVKDYVAKGEDVNR.T			20.01	889.87	>>sp|P58546|MTPN_HUMAN Myotrophin OS=Homo sapiens OX=9606 GN=MTPN PE=1 SV=2	534.759	4	2136.01	2136.02	0	-3.1	12	Specific	1038.82	889.87	11	507	scan=224963	scan=224963	73.2059
R.IYSEVTC[+57.021]FFDHVTHR.V		C[+57]	20	679.61	>>sp|Q16706|MA2A1_HUMAN Alpha-mannosidase 2 OS=Homo sapiens OX=9606 GN=MAN2A1 PE=1 SV=2	478.476	4	1910.88	1910.89	0	-0.7	834	Specific	976.2	679.61	9	1709	scan=208089	scan=208089	96.5903
K.AGKLDPHLVLDQLR.C			20	821.63	>>sp|P35579|MYH9_HUMAN Myosin-9 OS=Homo sapiens OX=9606 GN=MYH9 PE=1 SV=4	394.48	4	1574.9	1574.9	0	-0.9	680	Specific	954.27	821.63	254	717	scan=206818	scan=206818	85.9581
R.FC[+57.021]ADHPFLFFIQHSK.T		C[+57]	20	831.52	>>sp|P35237|SPB6_HUMAN Serpin B6 OS=Homo sapiens OX=9606 GN=SERPINB6 PE=1 SV=3	474.233	4	1893.91	1893.91	0	-0.7	349	Specific	988.06	831.52	7	2691	scan=188986	scan=188986	102.189
R.EPQDTYHYLPFSLPHR.R			20	879.47	>>sp|P10909-2|CLUS_HUMAN Isoform 2 of Clusterin OS=Homo sapiens OX=9606 GN=CLU	500.747	4	1999.96	1999.97	0	-0.8	251	Specific	996.28	879.47	22	937	scan=187458	scan=187458	89.9481
R.RHPYFYAPELLFFAK.R			20	752.55	>>sp|P02768|ALBU_HUMAN Serum albumin OS=Homo sapiens OX=9606 GN=ALB PE=1 SV=2	475.504	4	1898.99	1899	0	-0.8	169	Specific	964.04	752.55	148	243	scan=232168	scan=232168	130.878
R.LTIGEGQ[+0.984]QHHLGGAK.Q		Q[+1]	20	34.25	>>sp|P02679-2|FIBG_HUMAN Isoform Gamma-A of Fibrinogen gamma chain OS=Homo sapiens OX=9606 GN=FGG	387.455	4	1546.8	1546.8	0	-0.4	418	Specific	950.41	706.25	56	2027	scan=96902	scan=96902	32.6123
K.GVALHRPDVYLLPPAR.E			20	922.06	>>sp|P01871|IGHM_HUMAN Immunoglobulin heavy constant mu OS=Homo sapiens OX=9606 GN=IGHM PE=1 SV=4	444.258	4	1774.01	1774.01	0	-0.4	323	Specific	983.24	922.06	10	1989	scan=225910	scan=225910	80.8492
K.GVALHRPDVYLLPPAR.E			20	948.91	>>sp|P01871|IGHM_HUMAN Immunoglobulin heavy constant mu OS=Homo sapiens OX=9606 GN=IGHM PE=1 SV=4	444.258	4	1774.01	1774.01	0	-0.4	323	Specific	992.07	948.91	10	1989	scan=185962	scan=185962	77.9236
K.LQHLENELTHDIITK.F			20	941.5	>>sp|P01009|A1AT_HUMAN Alpha-1-antitrypsin OS=Homo sapiens OX=9606 GN=SERPINA1 PE=1 SV=3	451.745	4	1803.96	1803.96	0	-0.6	284	Specific	956.87	941.5	33	161	scan=124245	scan=124245	45.9538
K.LQHLENELTHDIITK.F			20	922.68	>>sp|P01009|A1AT_HUMAN Alpha-1-antitrypsin OS=Homo sapiens OX=9606 GN=SERPINA1 PE=1 SV=3	451.745	4	1803.96	1803.96	0	-0.8	284	Specific	958.64	922.68	33	161	scan=124231	scan=124231	45.9022
K.VVLHPNYHQVDIGLIK.L			20	864.95	>>sp|P00739-2|HPTR_HUMAN Isoform 2 of Haptoglobin-related protein OS=Homo sapiens OX=9606 GN=HPR	462.015	4	1845.04	1845.04	0	-0.4	215	Specific	995.12	864.95	1	2077	scan=186055	scan=186055	78.6507
K.QTHLEGALEQEHSR.S			19.99	665.76	>>sp|Q13201|MMRN1_HUMAN Multimerin-1 OS=Homo sapiens OX=9606 GN=MMRN1 PE=1 SV=3	409.453	4	1634.79	1634.79	0	1.3	485	Specific	968.24	665.76	71	663	scan=9510	scan=9510	30.2487
R.LVRPEVDVM[+15.995]C[+57.021]TAFHDNEETFLKK.Y		C[+57], M[+16]	19.99	465.43	>>sp|P02768|ALBU_HUMAN Serum albumin OS=Homo sapiens OX=9606 GN=ALB PE=1 SV=2	699.344	4	2794.35	2794.35	0	-0.1	139	Specific	976.58	951.32	148	243	scan=103280	scan=103280	48.3971
R.YVGGQEHFAHLLILR.D			19.99	834.92	>>sp|P02763|A1AG1_HUMAN Alpha-1-acid glycoprotein 1 OS=Homo sapiens OX=9606 GN=ORM1 PE=1 SV=1	438.995	4	1752.96	1752.95	0	1.3	109	Specific	968.92	834.92	4	301	scan=105034	scan=105034	52.6873
R.YVGGQEHFAHLLILR.D			19.99	839.91	>>sp|P02763|A1AG1_HUMAN Alpha-1-acid glycoprotein 1 OS=Homo sapiens OX=9606 GN=ORM1 PE=1 SV=1	438.994	4	1752.96	1752.95	0	0.8	109	Specific	979.78	839.91	4	301	scan=61586	scan=61586	52.9154
R.LTIGEGQ[+0.984]QHHLGGAK.Q		Q[+1]	19.99	44.8	>>sp|P02679-2|FIBG_HUMAN Isoform Gamma-A of Fibrinogen gamma chain OS=Homo sapiens OX=9606 GN=FGG	387.455	4	1546.8	1546.8	0	1.2	418	Specific	958.59	717.88	56	2027	scan=54187	scan=54187	32.784
K.LQHLENELTHDIITK.F			19.99	905.87	>>sp|P01009|A1AT_HUMAN Alpha-1-antitrypsin OS=Homo sapiens OX=9606 GN=SERPINA1 PE=1 SV=3	451.746	4	1803.96	1803.96	0	1.2	284	Specific	952.8	905.87	33	161	scan=124257	scan=124257	45.9979
K.LQHLENELTHDIITK.F			19.99	904.77	>>sp|P01009|A1AT_HUMAN Alpha-1-antitrypsin OS=Homo sapiens OX=9606 GN=SERPINA1 PE=1 SV=3	451.746	4	1803.96	1803.96	0	1	284	Specific	953.32	904.77	33	161	scan=124253	scan=124253	45.9832
R.FRDYLEANIDAIHR.S			19.98	820.74	>>sp|Q9NQ75|CASS4_HUMAN Cas scaffolding protein family member 4 OS=Homo sapiens OX=9606 GN=CASS4 PE=1 SV=2	433.975	4	1732.88	1732.88	0	0.9	468	Specific	973.52	820.74	14	1759	scan=16426	scan=16426	47.9365
R.VFVDGHQLFDFYHR.I			19.98	820.93	>>sp|Q3ZCW2|LEGL_HUMAN Galectin-related protein OS=Homo sapiens OX=9606 GN=LGALSL PE=1 SV=2	445.721	4	1779.86	1779.86	0	0.7	137	Specific	990.32	820.93	9	1163	scan=150471	scan=150471	56.3995
K.HELQANC[+57.021]YEEVKDR.C		C[+57]	19.98	757.42	>>sp|P23528|COF1_HUMAN Cofilin-1 OS=Homo sapiens OX=9606 GN=CFL1 PE=1 SV=3	448.459	4	1790.81	1790.81	0	0.8	133	Specific	993.76	757.42	24	2221	scan=53675	scan=53675	31.3783
R.DVDIIDHHDNTYTVK.Y			19.98	750.97	>>sp|P21333-2|FLNA_HUMAN Isoform 2 of Filamin-A OS=Homo sapiens OX=9606 GN=FLNA	446.967	4	1784.85	1784.85	0	0.3	922	Specific	956.85	750.97	195	1719	scan=13839	scan=13839	41.3748
R.RHPYFYAPELLFFAK.R			19.98	752.59	>>sp|P02768|ALBU_HUMAN Serum albumin OS=Homo sapiens OX=9606 GN=ALB PE=1 SV=2	475.505	4	1899	1899	0	0.8	169	Specific	968.02	752.59	148	243	scan=109133	scan=109133	62.725
K.LQHLENELTHDIITK.F			19.98	919.78	>>sp|P01009|A1AT_HUMAN Alpha-1-antitrypsin OS=Homo sapiens OX=9606 GN=SERPINA1 PE=1 SV=3	451.746	4	1803.96	1803.96	0	0.5	284	Specific	954.27	919.78	33	161	scan=124261	scan=124261	46.0126
K.LQHLENELTHDIITK.F			19.98	901.02	>>sp|P01009|A1AT_HUMAN Alpha-1-antitrypsin OS=Homo sapiens OX=9606 GN=SERPINA1 PE=1 SV=3	451.746	4	1803.96	1803.96	0	0.5	284	Specific	959.85	901.02	33	161	scan=124233	scan=124233	45.9096
K.LQHLENELTHDIITK.F			19.98	926.67	>>sp|P01009|A1AT_HUMAN Alpha-1-antitrypsin OS=Homo sapiens OX=9606 GN=SERPINA1 PE=1 SV=3	451.746	4	1803.96	1803.96	0	0.6	284	Specific	969.02	926.67	33	161	scan=124247	scan=124247	45.9611
K.LQHLENELTHDIITK.F			19.98	909.75	>>sp|P01009|A1AT_HUMAN Alpha-1-antitrypsin OS=Homo sapiens OX=9606 GN=SERPINA1 PE=1 SV=3	451.746	4	1803.96	1803.96	0	0.4	284	Specific	976.35	909.75	33	161	scan=124241	scan=124241	45.9389
K.LQHLENELTHDIITK.F			19.98	930.37	>>sp|P01009|A1AT_HUMAN Alpha-1-antitrypsin OS=Homo sapiens OX=9606 GN=SERPINA1 PE=1 SV=3	451.746	4	1803.96	1803.96	0	0.6	284	Specific	991.19	930.37	33	161	scan=124235	scan=124235	45.9169
K.AGKLDPHLVLDQLR.C			19.97	814.25	>>sp|P35579|MYH9_HUMAN Myosin-9 OS=Homo sapiens OX=9606 GN=MYH9 PE=1 SV=4	394.481	4	1574.9	1574.9	0	0.6	680	Specific	998.36	814.25	254	717	scan=18287	scan=18287	52.5349
K.LGETYKDHENIVIAK.M			19.97	744.49	>>sp|P07237|PDIA1_HUMAN Protein disulfide-isomerase OS=Homo sapiens OX=9606 GN=P4HB PE=1 SV=3	433.234	4	1729.91	1729.91	0	0.7	410	Specific	958.04	744.49	20	1191	scan=99135	scan=99135	38.2161
K.LGETYKDHENIVIAK.M			19.97	757.41	>>sp|P07237|PDIA1_HUMAN Protein disulfide-isomerase OS=Homo sapiens OX=9606 GN=P4HB PE=1 SV=3	433.234	4	1729.91	1729.91	0	0.8	410	Specific	986.14	757.41	20	1191	scan=143181	scan=143181	38.0562
R.NEC[+57.021]FLQHKDDNPNLPR.L		C[+57]	19.97	819.95	>>sp|P02768|ALBU_HUMAN Serum albumin OS=Homo sapiens OX=9606 GN=ALB PE=1 SV=2	499.988	4	1996.93	1996.93	0	0.7	123	Specific	991.6	819.95	148	243	scan=202240	scan=202240	49.5914
K.SLKELQEM[+15.995]DKDDESLIK.Y		M[+16]	19.96	811.85	>>sp|P52566|GDIR2_HUMAN Rho GDP-dissociation inhibitor 2 OS=Homo sapiens OX=9606 GN=ARHGDIB PE=1 SV=3	510.007	4	2037.01	2037.01	0	0.5	31	Specific	958.58	811.85	17	1977	scan=144358	scan=144358	41.0061
R.KPGINVASDWSIHLR.-			19.95	773.62	>>sp|Q14697|GANAB_HUMAN Neutral alpha-glucosidase AB OS=Homo sapiens OX=9606 GN=GANAB PE=1 SV=3	423.985	4	1692.92	1692.92	0	0.2	930	Specific	957.82	773.62	27	2097	scan=17471	scan=17471	50.511
K.HHITPLLSAVYEGHVSC[+57.021]VK.L		C[+57]	19.95	1022.11	>>sp|P58546|MTPN_HUMAN Myotrophin OS=Homo sapiens OX=9606 GN=MTPN PE=1 SV=2	537.53	4	2147.1	2147.11	0	-3.8	67	Specific	1029.29	1022.11	11	507	scan=16559	scan=16559	48.2584
R.VATPVDWKDGDSVMVLPTIPEEEAKK.L			19.95	962.42	>>sp|P30041|PRDX6_HUMAN Peroxiredoxin-6 OS=Homo sapiens OX=9606 GN=PRDX6 PE=1 SV=3	714.369	4	2854.45	2854.45	0	-0.8	175	Specific	985.72	962.42	19	757	scan=189388	scan=189388	105.453
R.TGVELGKPTHFTVNAK.A			19.95	698.85	>>sp|P21333-2|FLNA_HUMAN Isoform 2 of Filamin-A OS=Homo sapiens OX=9606 GN=FLNA	425.485	4	1698.92	1698.92	0	0.2	885	Specific	955.35	698.85	195	1719	scan=13351	scan=13351	40.1675
R.EAGAGGLAIAVEGPSKAEISFEDRK.D			19.95	996.38	>>sp|P21333-2|FLNA_HUMAN Isoform 2 of Filamin-A OS=Homo sapiens OX=9606 GN=FLNA	626.326	4	2502.28	2502.28	0	-0.5	2257	Specific	996.38	996.38	195	1719	scan=187045	scan=187045	86.6161
R.LTIGEGQQHHLGGAK.Q			19.95	692.11	>>sp|P02679-2|FIBG_HUMAN Isoform Gamma-A of Fibrinogen gamma chain OS=Homo sapiens OX=9606 GN=FGG	387.209	4	1545.81	1545.81	0	0.2	418	Specific	957.47	692.11	56	2027	scan=140483	scan=140483	31.0653
K.LQHLENELTHDIITK.F			19.95	915.93	>>sp|P01009|A1AT_HUMAN Alpha-1-antitrypsin OS=Homo sapiens OX=9606 GN=SERPINA1 PE=1 SV=3	451.745	4	1803.96	1803.96	0	0.2	284	Specific	952.67	915.93	33	161	scan=167975	scan=167975	45.9291
K.LQHLENELTHDIITK.F			19.95	917.94	>>sp|P01009|A1AT_HUMAN Alpha-1-antitrypsin OS=Homo sapiens OX=9606 GN=SERPINA1 PE=1 SV=3	451.745	4	1803.96	1803.96	0	0.2	284	Specific	978.52	917.94	33	161	scan=124237	scan=124237	45.9242
K.VVLHPNYHQVDIGLIK.L			19.95	838.74	>>sp|P00739-2|HPTR_HUMAN Isoform 2 of Haptoglobin-related protein OS=Homo sapiens OX=9606 GN=HPR	462.015	4	1845.04	1845.04	0	0	215	Specific	966.35	838.74	1	2077	scan=147761	scan=147761	49.6432
[truncated: 29,940 more rows]
